# Supplementary material for: Strength training for arterial hypertension treatment: a systematic review and meta-analysis of randomized clinical trials
Source: Sci Rep. 2023 Jan 5;13:201. doi: 10.1038/s41598-022-26583-3 (PMC9814600; doi:10.1038/s41598-022-26583-3)
Supplement: Supplementary file 1 — Supplementary Information 1. [file 41598_2022_26583_MOESM1_ESM.zip]

Archive with 18 entries (18 files):
- LILACS - Arterial hypertension and physical exercises.csv
- __MACOSX/._LILACS - Arterial hypertension and physical exercises.csv
- LILACS - Arterial hypertension and strength training.csv
- __MACOSX/._LILACS - Arterial hypertension and strength training.csv
- LILACS - Arterial hypertension resistance training.csv
- __MACOSX/._LILACS - Arterial hypertension resistance training.csv
- Model_search.doc
- __MACOSX/._Model_search.doc
- PUBMED - Arterial hypertension and physical exercises (1945-2007).csv
- __MACOSX/._PUBMED - Arterial hypertension and physical exercises (1945-2007).csv
- PUBMED - Arterial hypertension and physical exercises (2008- 2019).csv
- __MACOSX/._PUBMED - Arterial hypertension and physical exercises (2008- 2019).csv
- PUBMED -Arterial hypertension and strength training.csv
- __MACOSX/._PUBMED -Arterial hypertension and strength training.csv
- PUBMED -Arterial hypertension resistance training.csv
- __MACOSX/._PUBMED -Arterial hypertension resistance training.csv
- Selected Articles.xlsx
- __MACOSX/._Selected Articles.xlsx
