# Supplementary material for: Strength training for arterial hypertension treatment: a systematic review and meta-analysis of randomized clinical trials
Source: Sci Rep. 2023 Jan 5;13:201. doi: 10.1038/s41598-022-26583-3 (PMC9814600; doi:10.1038/s41598-022-26583-3)
Supplement: Supplementary file 1 — Supplementary Information 1. [file 41598_2022_26583_MOESM1_ESM.zip › LILACS - Arterial hypertension and physical exercises.csv]

ID	Title	Authors	Source	Journal	Database	Type	Language	Publication year	Descriptor(s)	Publication Country	Fulltext URL	Abstract	Entry Date	Volume number	Issue number	DOI	ISSN
biblio-1047339	Exercício físico e pressão arterial: efeitos, mecanismos, influências e implicações na hipertensão arterial/ Physical exercise and blood pressure: effects, mechanisms, influences and impacts on hypertension	Azevêdo, Luan Morais; Oliveira e Silva, Laura Gomes; Fecchio, Rafael Yokoyama; Brito, Leandro Campos de; Forjaz, Claudia Lucia de Moraes	Rev. Soc. Cardiol. Estado de Säo Paulo;29(4,Supl): 415-422, out.-dez. 2019. tab, ilus	Rev. Soc. Cardiol. Estado de Säo Paulo	LILACS	article	pt	2019	Exercício Físico; Pressão Arterial; Hipertensão; Volume Sistólico; Débito Cardíaco; Fatores de Risco; Frequência Cardíaca; Hipotensão	BR	https://fi-admin.bvsalud.org/document/view/5n6xv	O exercício físico é recomendado no tratamento da hipertensão arterial. Agudamente, a execução do exercício promove aumento da pressão arterial (PA), mas, no período de recuperação pós-exercício, é possível evidenciar redução da PA e, principalmente, após um período de treinamento físico crônico, pode haver diminuição da PA clínica e de 24 horas dos hipertensos. Apesar desses efeitos serem conhec…	20200102	29	4	Supl	10.29381/0103-8559/20192904415-22	0103-8559
biblio-1047333	Efeito do treinamento físico no coração/ Effect of exercise training on heart	Medeiros, Alessandra; Montrezol, Fábio Tanil	Rev. Soc. Cardiol. Estado de Säo Paulo;29(4,Supl): 400-407, out.-dez. 2019.	Rev. Soc. Cardiol. Estado de Säo Paulo	LILACS	article	pt	2019	Exercício Físico; Coração; Doenças Cardiovasculares; Sistema Cardiovascular; Transdução de Sinais; Fatores Sexuais; Fatores de Risco; Fatores Etários; MicroRNAs; Hipertensão; Hipertrofia	BR	https://fi-admin.bvsalud.org/document/view/p9882	O coração é um órgão que se adapta frente aos diferentes estímulos ou desafios a que é exposto. No entanto, o tipo de adaptação e a magnitude da mesma dependem do tipo, da magnitude e do tempo de duração do estímulo. Logo, a adaptação cardíaca observada após um período de treinamento físico é diferente da adaptação cardíaca observada nas doenças cardiovasculares. Além disso, as variáveis inerente…	20200102	29	4	Supl	10.29381/0103-8559/20192904400-7	0103-8559
biblio-1051592	Consenso de prevención cardiovascular en la infancia y la adolescencia. Versión resumida. Recomendaciones/ Consensus on Cardiovascular Prevention in Childhood and Adolescence. Brief version. Recommendations	Sociedad Argentina de Cardiología; Sociedad Argentina de Pediatría	Arch. argent. pediatr;117(6): S205-S242, dic. 2019. tab, graf	Arch. argent. pediatr	LILACS	article	es	2019	Humanos; Lactente; Pré-Escolar; Criança; Adolescente; Prevenção Primária/métodos; Doenças Cardiovasculares/etiologia; Doenças Cardiovasculares/prevenção &amp; controle; Exercício Físico; Tabagismo/prevenção &amp; controle; Fatores de Risco; Transtornos Relacionados ao Uso de Substâncias/prevenção &amp; controle; Transtornos Relacionados ao Uso de Álcool/prevenção &amp; controle; Síndrome Metabóli…	AR	https://www.sap.org.ar/docs/publicaciones/archivosarg/2019/v117n6a38.pdf	La enfermedad cardiovascular secundaria a aterosclerosis es la principal causa de morbimortalidad en la población adulta a nivel mundial. Aunque las manifestaciones clínicas de aterosclerosis (enfermedad coronaria, accidente cerebrovascular y arteriopatía periférica) son excepcionales en la población pediátrica, la presencia de factores de riesgo para enfermedad cardiovascular, así como la adquis…	20200305	117	6	10.5546/aap.2019.S205	0325-0075
biblio-1042352	Cardiovascular and strength adaptations in concurrent training in hypertensive women/ Adaptações cardiovasculares e de força no treinamento concorrente em mulheres hipertensas/ Adaptaciones cardiovasculares y de fuerza en el entrenamiento concurrente en mujeres hipertensas	Ramos, Ayrton Moraes; Senna, Gilmar Weber; Scudese, Estevão; Dantas, Estélio Henrique Martin; Silva-Grigoletto, Marzo Edir da; Fuqua, Jordan David; Pardono, Emerson	Rev. bras. med. esporte;25(5): 367-371, Sept.-Oct. 2019. graf	Rev. bras. med. esporte	LILACS	article	en	2019		BR	http://www.scielo.br/scielo.php?script=sci_arttext&pid=S1517-86922019000500367	ABSTRACT Introduction Physical exercise has been recommended as a non-pharmacological strategy for preventing and controlling hypertension. Objective To verify chronic cardiovascular and muscle strength adaptations in hypertensive women who underwent 12 weeks of concurrent training (CT) in different orders. Methods Twenty hypertensive women were randomly assigned into 2 groups: resistance exercis…	20191003	25	5	10.1590/1517-869220192505200493	1517-8692
biblio-1026739	Association between physical activity, cardiometabolic risk factors and vitamin D in children and adolescents: a systematic review/ Associação entre atividade física, fatores de risco cardiometabólico e vitamina D em crianças e adolescentes: uma revisão sistemática	Corazza, Patricia Ribeiro Paes; Tadiotto, Maiara Cristina; Michel, Derick Andrade; Mota, Jorge; Leite, Neiva	Rev. bras. ativ. fís. saúde;24: 1-12, out. 2019.	Rev. bras. ativ. fís. saúde	LILACS	article	en	2019	Vitamina D; Exercício Físico; Criança; Fatores de Risco; Adolescente; Revisão	BR	http://rbafs.org.br/RBAFS/article/view/13773/10960	This systematic review aimed to synthesize evidence of cross-sectional studies on the associations between physical activity, cardiometabolic risk factors and vitamin D concentrations in children and adolescents. The search was performed in PubMed, SciELO, LILACS, Scopus, MEDLINE and SPORTDiscus. Cardiometabolic risk factors included obesity, insulin resistance, systemic arterial hypertension and…	20191203	24		10.12820/rbafs.24e0070	1413-3482
biblio-1046421	Self-selected exercise intensity for inactive hypertensive older women: a pilot study/ Exercício em intensidade autosselecionada para mulheres idosas hipertensas inativas: um estudo piloto	Sócrates, Júlio; Macêdo, Geovani Araújo Dantas; Costa, Ingrid Bezerra Barbosa; Browne, Rodrigo Alberto Vieira; Farias-Júnior, Luiz Fernando; Freire, Yuri Alberto; Schwade, Daniel; Brito, Leandro Campos; Elsangedy, Hassan Mohamed; Costa, Eduardo Caldas	Rev. bras. ativ. fís. saúde;24: 1-9, out. 2019. fig, tab	Rev. bras. ativ. fís. saúde	LILACS	article	en	2019	Exercício Físico; Afeto; Esforço Físico; Pressão Arterial; Hipertensão	BR	http://rbafs.org.br/RBAFS/article/view/14096/10974	Self-selected exercise intensity (SSE) is a simple approach to encourage an active lifestyle. This study aimed to investigate whether a SSE session meet the recommended intensity for hypertension management (i.e. moderate-vigorous), and whether heart rate (HR), rating of perceived exertion (RPE) and affective responses are reproducible. Thirteen inactive hypertensive older women (age: 64.54 ± 4.1…	20191213	24		10.12820/rbafs.24e0084	1413-3482
biblio-1149075	Setenta y cinco años de rehabilitación cardiovascular en México/ Seventy-five years of cardiovascular rehabilitation in Mexico	Rojano-Castillo, Jessica; Ilarraza-Lomelí, Hermes; Zavala-Ramírez, Juana; Cantero-Colón, Raúl; Rodríguez-Reyes, Azucena; Lerma-Espinosa, Rodolfo; Mancilla-Pérez, Marcela; Rius-Suárez, María D; García-Saldivia, Marianna A	Arch. cardiol. Méx;89(3): 254-262, jul.-sep. 2019. graf	Arch. cardiol. Méx	LILACS	article	es	2019	Humanos; História do Século XX; História do Século XXI; Doenças Cardiovasculares/terapia; Reabilitação Cardíaca/história; Doenças Cardiovasculares/fisiopatologia; Terapia por Exercício/métodos; Reabilitação Cardíaca/tendências; Cardiopatias/reabilitação; México	MX	http://www.scielo.org.mx/scielo.php?script=sci_arttext&pid=S1405-99402019000300254	Resumen Los pacientes que sufren una enfermedad cardiovascular requieren de atención médica integral que involucre las terapias y procedimientos necesarios para reintegrarlos de forma óptima a su vida personal, familiar, laboral y social. Las intervenciones dirigidas a alcanzar dichas metas se incluyen en los programas de rehabilitación cardiaca. Estos programas son diseáados para limitar los efe…	20210226	89	3	10.24875/acm.19000143	1405-9940
biblio-1052658	Isometric handgrip training does not improve quality of life in hypertensives/ Treinamento isométrico com handgrip não melhora qualidade de vida em hipertensos	Farah, Breno Quintella; Menezes, Raffael Farias; Sobral, Ricardo A. Jacinto; Rodrigues, Sérgio L. C; Silva, Gustavo Oliveira; Oliveira, Luciano Machado; Dias, Raphael Mendes Ritti	Rev. bras. ciênc. mov;27(4): 117-124, jul.-set. 2019. tab, ilus	Rev. bras. ciênc. mov	LILACS	article	en	2019	Humanos; Masculino; Feminino; Qualidade de Vida; Exercício Físico; Saúde; Pressão Arterial; Hipertensão; Educação Física e Treinamento	BR	https://portalrevistas.ucb.br/index.php/RBCM/article/view/10247/pdf	Hypertensive patients have high blood pressure and poor cardiovascular health and it is known that hypertension negatively affects people's health-related quality of life. Meta-analyses have shown that isometric handgrip training (IHT) reduces blood pressure in hypertensives, but the effects of IHT on health-related quality of life is unknown. Therefore, we tested the hypotheses that the IHT impr…	20200313	27	4		0103-1716
biblio-1053332	Respostas hemodinâmicas do método Pilates em hipertensos: uma revisão sistemática/ Hemodynamic responses of the Pilates method in hypertensens: a systematic review	Costa, Leonardo Pedro Pereira da; Santos, Gabriela dos; Claudino, Renato; Gonzáles, Ana Inês; Haas, Patrícia	Rev. bras. ciênc. mov;27(4): 219-227, jul.-set. 2019. ilus	Rev. bras. ciênc. mov	LILACS	article	pt	2019	Humanos; Feminino; Pessoa de Meia-Idade; Educação Física e Treinamento; Monitoramento Ambiental; Técnicas de Exercício e de Movimento; Hemodinâmica; Hipertensão; Exercício Físico; Débito Cardíaco Elevado; Exercícios de Alongamento Muscular; Pressão Arterial; Frequência Cardíaca	BR	https://portalrevistas.ucb.br/index.php/RBCM/article/view/10626/pdf_1	O objetivo do presente estudo foi levantar, na literatura atual, estudos relevantes que identifiquem as possíveis respostas hemodinâmicas encontradas em indivíduos hipertensos praticantes do Método Pilates. A revisão sistemática conduzida conforme as recomendações PRISMA em cinco bases de dados eletrônicas (PEDro, PubMed, SciELO, LILACS e Cochrane), disponibilizado desde o início das bases até Ma…	20200327	27	4		0103-1716
biblio-1151705	Desempenho físico e qualidade de vida de pacientes hipertensos em um programa de orientação educacional/ Physical performance and quality of life of hypertense patients in an educational guidance program	Giachini, Fábio Ferreira; Ikeda, Erika Tiemi; Albuquerque, Iana Verena Santana; Bortolotto, Luiz Aparecido; Lopes, Heno Ferreira; Feltrim, Maria Ignez Zanetti	Rev. Pesqui. Fisioter;9(3): 369-377, ago.2019. tab, ilus	Rev. Pesqui. Fisioter	LILACS	article	en	2019	Hipertensão; Qualidade de Vida; Exercício Físico	BR	https://www5.bahiana.edu.br/index.php/fisioterapia/article/view/2468/2608	INTRODUÇÃO: Intervenções educacionais, que incluem aumento no nível de atividade física e controle da hipertensão arterial, podem ser estratégias eficazes e de baixo custo. OBJETIVO: Avaliar os efeitos de um programa educacional no controle da pressão arterial (PA), desempenho físico e qualidade de vida (QV) de hipertensos. MATERIAIS E MÉTODOS: Estudo de intervenção, controlado, não randomizado, …	20210329	9	3	10.17267/2238-2704rpf.v9i3.2468	2238-2704
biblio-1019401	Inter-Individual Responses to Citrulline Malate Oral Supplementation on Post-Exercise Hypotension in Hypertensives: A 24-Hour Analysis/ Respostas Interindividuais à Suplementação Oral de Citrulina Malato na Hipotensão Pós-Exercício em Hipertensos: Uma Análise de 24 Horas	Casonatto, Juliano; Enokida, Daniel Massaharu; Grandolfi, Kamila	Arq. bras. cardiol;113(2): 218-228, Aug. 2019. tab, graf	Arq. bras. cardiol	LILACS	article	en	2019	Humanos; Masculino; Feminino; Adulto; Pessoa de Meia-Idade; Idoso; Idoso de 80 Anos ou mais; Vasodilatadores/farmacologia; Pressão Sanguínea/efeitos dos fármacos; Exercício Físico/fisiologia; Citrulina/análogos &amp; derivados; Hipotensão Pós-Exercício/fisiopatologia; Hipertensão/fisiopatologia; Malatos/farmacologia; Arginina/metabolismo; Valores de Referência; Fatores de Tempo; Efeito Placebo; A…	BR	http://www.scielo.br/scielo.php?script=sci_arttext&pid=S0066-782X2019000800218	Abstract Background: Studies have persuasively demonstrated that citrulline has a key role in the arginine-nitric oxide system, increasing nitric oxide bioavailability, an important mediator of peripheral vasodilation. Objective: To analyze the inter-individual post-exercise hypotension responsiveness following acute citrulline supplementation in hypertensives. Methods: Forty hypertensives were r…	20190828	113	2	10.5935/abc.20190115	0066-782X
biblio-1012345	Exercise, Sports & Cardiovascular Health: Relevant Questions and Answers	Araujo, Claudio Gil; Franklin, Barry; Laukkanen, Jari; Myers, Jonathan; Niebauer, Josef; Scharhag, Jurgen; Millar, Philip J	Int. j. cardiovasc. sci. (Impr.);32(4): 319-325, July-Aug. 2019.	Int. j. cardiovasc. sci. (Impr.)	LILACS	article	en	2019	Humanos; Masculino; Feminino; Esportes; Doenças Cardiovasculares; Exercício Físico; Fatores de Risco; Morte Súbita Cardíaca; Hipertensão	BR	http://publicacoes.cardiol.br/portal/ijcs/ingles/2019/v3204/pdf/i3204003.pdf		20190809	32	4	10.5935/2359-4802.20190060	2359-4802
biblio-1012349	CLINIMEX Aerobic Fitness Questionnaire: Proposal and Validation	Araújo, Claudio Gil S; Castro, Claudia Lucia; Franca, João Felipe; Souza e Silva, Christina Grüne de	Int. j. cardiovasc. sci. (Impr.);32(4): 331-342, July-Aug. 2019. tab, graf, ilus	Int. j. cardiovasc. sci. (Impr.)	LILACS	article	en	2019	Humanos; Masculino; Feminino; Adolescente; Adulto; Pessoa de Meia-Idade; Idoso; Idoso de 80 Anos ou mais; Exercícios Respiratórios; Exercício Físico; Estudos de Validação como Assunto; Aptidão Física; Interpretação Estatística de Dados; Estudos Prospectivos; Inquéritos e Questionários; Análise de Variância; Teste de Esforço/métodos; Terapia por Exercício; Hipertensão	BR	http://publicacoes.cardiol.br/portal/ijcs/ingles/2019/v3204/pdf/i3204005.pdf	Cardiorespiratory (aerobic) fitness is strongly and directly related to major health outcomes, including all-cause mortality. Maximum oxygen uptake (VO2max), directly measured by maximal cardiopulmonary exercise test (CPET), represents the subject's aerobic fitness. However, as CPET is not always available, aerobic fitness estimation tools are necessary. Objectives: a) to propose the CLINIMEX Aer…	20190809	32	4	10.5935/2359-4802.20190064	2359-4802
biblio-1012534	Resistant and refractory hypertension: two sides of the same disease?/ Hipertensão resistente e refratária: duas faces de uma mesma doença?	Muxfeldt, Elizabeth Silaid; Chedier, Bernardo; Rodrigues, Cibele Isaac Saad	J. bras. nefrol;41(2): 266-274, Apr.-June 2019. tab, graf	J. bras. nefrol	LILACS	article	en	2019	Humanos; Resistência a Medicamentos; Hipertensão/tratamento farmacológico; Hipertensão/epidemiologia; Fenótipo; Simpatolíticos/uso terapêutico; Pressão Sanguínea/efeitos dos fármacos; Terapias Complementares; Consumo de Bebidas Alcoólicas/efeitos adversos; Exercício Físico; Fumar/efeitos adversos; Prevalência; Monitorização Ambulatorial da Pressão Arterial; Dieta Hipossódica; Diuréticos/farmacolo…	BR	http://www.scielo.br/scielo.php?script=sci_arttext&pid=S0101-28002019000200266	Abstract Refractory hypertension (RfH) is an extreme phenotype of resistant hypertension (RH), being considered an uncontrolled blood pressure besides the use of 5 or more antihypertensive medications, including a long-acting thiazide diuretic and a mineralocorticoid antagonist. RH is common, with 10-20% of the general hypertensives, and its associated with renin angiotensin aldosterone system hy…	20190729	41	2	10.1590/2175-8239-jbn-2018-0108	0101-2800
biblio-1001275	Women with Polycystic Ovarian Syndrome Exhibit Reduced Baroreflex Sensitivity That May Be Associated with Increased Body Fat/ Mulheres com Síndrome do Ovário Policístico Apresentam menor Sensibilidade Barorreflexa, a Qual Pode Estar Associada ao Aumento da Gordura Corporal	Philbois, Stella Vieira; Gastaldi, Ada Clarice; Facioli, Tábata de Paula; Felix, Ana Carolina Sanches; Reis, Rosana Maria dos; Fares, Thauane Hanna; Souza, Hugo Celso Dutra de	Arq. bras. cardiol;112(4): 424-429, Apr. 2019. tab	Arq. bras. cardiol	LILACS	article	en	2019	Humanos; Feminino; Adolescente; Adulto; Adulto Jovem; Síndrome do Ovário Policístico/fisiopatologia; Pressão Sanguínea/fisiologia; Tecido Adiposo/fisiopatologia; Barorreflexo/fisiologia; Obesidade/fisiopatologia; Valores de Referência; Sistema Nervoso Autônomo/fisiopatologia; Espirometria; Exercício Físico/fisiologia; Estudos de Casos e Controles; Antropometria; Análise de Variância; Estatísticas…	BR	http://www.scielo.br/scielo.php?script=sci_arttext&pid=S0066-782X2019000400424	Abstract Background: Polycystic ovarian syndrome (PCOS) women have a high prevalence of obesity and alterations in cardiovascular autonomic control, mainly modifications in heart rate variability (HRV) autonomic modulation. However, there are few studies about other autonomic control parameters, such as blood pressure variability (BPV) and baroreflex sensitivity (BRS). In addition, there are stil…	20190411	112	4	10.5935/abc.20190031	0066-782X
biblio-1102798	Adesão ao tratamento medicamentoso da hipertensão arterial em dois modelos de atenção à saúde/ Medication adherence to the treatment of hypertension in two models of health care	Almeida, Ana Lúcia de Jesus; Silva, Nathalia Serafim da; Cardoso, Viviane de Freitas; Vanderlei, Franciele Marques; Pizzol, Renilton José; Chagas, Eliane Ferrari	Rev. APS;22(2): 235-250, 20190401.	Rev. APS	LILACS	article	pt	2019	Humanos; Masculino; Feminino; Adolescente; Adulto; Pessoa de Meia-Idade; Idoso; Adulto Jovem; Centros de Saúde; Estratégias de Saúde Nacionais; Adesão à Medicação; Hipertensão/tratamento farmacológico; Planos e Programas de Saúde; Exercício Físico; Fatores Sexuais; Conhecimentos, Atitudes e Prática em Saúde; Educação de Pacientes como Assunto; Estudos Transversais; Fatores Etários; Estado Civil; …	BR	https://periodicos.ufjf.br/index.php/aps/article/view/16372	A Unidade Básica de Saúde (UBS) e a Estratégia de Saúde da Família (ESF) são dois modelos diferentes de assistência na Atenção Primária à Saúde. Objetivou-se comparar o grau de adesão a terapêutica medicamentosa de indivíduos com hipertensão assistidos em Estratégia de Saúde da Família (ESF) e Unidade Básica de Saúde (UBS). O estudo teve a participação de 63 indivíduos da ESF e 51 da UBS. Aplicou…	20200707	22	2		1516-7704
biblio-1003555	Aerobic and resistance exercise in patients with resistant hypertension/ Exercício aeróbico e resistido em pacientes com hipertensão arterial resistente/ Ejercicio aeróbico y resistido en pacientes con hipertensión arterial resistente	Carvalho, Cristiane Junqueira de; Marins, João Carlos Bouzas; Lade, Carlos Gabriel de; Castilho, Pollyana de Rezende; Reis, Hamilton Henrique Teixeira; Amorim, Paulo Roberto dos Santos; Lima, Luciana Moreira	Rev. bras. med. esporte;25(2): 107-111, March-Apr. 2019. tab, graf	Rev. bras. med. esporte	LILACS	article	en	2019		BR	http://www.scielo.br/scielo.php?script=sci_arttext&pid=S1517-86922019000200107	ABSTRACT Introduction: Physical training is recommended by current guidelines as a preventive measure and as a tool to supplement pharmacological therapy in the treatment of hypertension and its pathological manifestations. However, there is considerable uncertainty regarding the best training prescription for blood pressure control in patients with resistant hypertension. Objective: To evaluate …	20190409	25	2	10.1590/1517-869220192502175333	1517-8692
biblio-1089705	Balance autonómico basal y durante el ejercicio isométrico en jóvenes con diferente reactividad cardiovascular/ Basal autonomic balance and during the isometric exercise in young people with different cardiovascular reactivity	Rodríguez Pena, Alexis; Guirado Blanco, Otmara; González Paz, Héctor J; Ballesteros Hernández, Marianela; Casas Blanco, José C; Cárdenas Rodríguez, Alexander E	CorSalud;11(1): 11-20, ene.-mar. 2019. tab, graf	CorSalud	LILACS	article	es	2019	Hiper-Reatividade Brônquica; Exercício Físico; Frequência Cardíaca; Contração Isométrica	CU	http://scielo.sld.cu/scielo.php?script=sci_arttext&pid=S2078-71702019000100011	RESUMEN Introducción: El sistema nervioso autónomo desempeña un papel importante en los reajustes cardiovasculares al ejercicio. En la hiperreactividad cardiovascular existe una mayor sensibilidad del sistema simpático ante diferentes estímulos estresantes. Objetivo: Determinar las características del control autonómico cardíaco en adultos jóvenes con diferentes grados de reactividad cardiovascul…	20200412	11	1		2078-7170
biblio-981495	Continuous aerobic and high-intensity interval exercise: which one produces greater post-exercise hypotension?/ Exercício contínuo em aeróbico e intervalado de alta intensidade: qual produz maior hipotensão pós-exercício?	Teixeira, André L; Vianna, Lauro C	Int. j. cardiovasc. sci. (Impr.);32(1): 1-2, jan.-fev. 2019.	Int. j. cardiovasc. sci. (Impr.)	LILACS	article	en	2019	Humanos; Masculino; Feminino; Pressão Sanguínea; Exercício Físico; Terapia por Exercício; Resistência Física; Fatores de Tempo; Resultado do Tratamento; Hipertensão/diagnóstico; Hipertensão/fisiopatologia	BR	http://publicacoes.cardiol.br/portal/ijcs/ingles/2019/v3201/pdf/i3201001.pdf		20190311	32	1	10.5935/2359-4802.20180104	2359-5647
biblio-981523	Correlation between exercise stress test and echocardiographic parameters in elderly individuals/ Correlação entre teste ergométrico e parâmetros ecocardiográficos em idosos	Baroncini, Liz Andréa Villela; Baroncini, Camila Varotto; Leal, Juliana Ferreira	Int. j. cardiovasc. sci. (Impr.);32(1): 19-27, jan.-fev. 2019. tab, graf	Int. j. cardiovasc. sci. (Impr.)	LILACS	article	en	2019	Humanos; Masculino; Feminino; Idoso; Envelhecimento; Ecocardiografia/métodos; Exercício Físico; Teste de Esforço; Consumo de Oxigênio; Volume Sistólico; Doença da Artéria Coronariana; Doenças Cardiovasculares; Artérias Carótidas; Índice de Massa Corporal; Interpretação Estatística de Dados; Fatores de Risco; Diabetes Mellitus; Eletrocardiografia/métodos; Hipertensão	BR	http://publicacoes.cardiol.br/portal/ijcs/ingles/2019/v3201/pdf/i3201004.pdf	Background: Maximum oxygen consumption (VO2 max) in healthy individuals decreases approximately 10% per decade of life, and such decrease is more pronounced after the seventh decade. Objectives: To assess functional capacity of individuals aged 75 years or older, submitted to ergometric test and transthoracic echocardiogram exam, by means of metabolic equivalent (MET) and VO2 max measurements. Me…	20190311	32	1	10.5935/2359-4802.20180085	2359-5647
biblio-981576	Hypotensive response to continuous aerobic and high-intensity interval exercise matched by volume in sedentary subjects/ Resposta hipotensiva ao exercício aeróbio contínuo e intervalado de alta intensidade pareados por volume em indivíduos sedentários	Boeno, Francesco Pinto; Ramis, Thiago Rozales; Farinha, Juliano Boufleur; Moritz, Cesar; Santos, Vagner Pereira dos; Oliveira, Alvaro Reischak de; Teixeira, Bruno Costa	Int. j. cardiovasc. sci. (Impr.);32(1): 48-54, jan.-fev. 2019. tab	Int. j. cardiovasc. sci. (Impr.)	LILACS	article	en	2019	Humanos; Masculino; Feminino; Exercício Físico; Comportamento Sedentário; Hipertensão/fisiopatologia; Hipotensão; Projetos de Pesquisa; Pressão Sanguínea; Índice de Massa Corporal; Interpretação Estatística de Dados; Fatores de Risco; Análise de Variância; Cardiomegalia; Fidelidade a Diretrizes/normas; Teste de Esforço; Frequência Cardíaca	BR	http://publicacoes.cardiol.br/portal/ijcs/ingles/2019/v3201/pdf/i3201008.pdf	Background: Systemic arterial hypertension (SAH) is one of the main risk factors for heart disease. Among the benefits linked to different modalities of physical exercise, post-exercise hypotension (PEH) is a key point for exercise prescription in this condition. Objective: To investigate and compare PEH in response to continuous aerobic exercise (CONT) and high-intensity interval exercise (HIIE)…	20190312	32	1	10.5935/2359-4802.20180084	2359-5647
biblio-1011714	Comportamentos em saúde e o controle da hipertensão arterial: resultados do ELSI-BRASIL/ Comportamientos de salud y control de la hipertensión arterial: resultados de ELSI-BRASIL/ Health behaviors and hypertension control: the results of ELSI-BRASIL	Firmo, Josélia Oliveira Araújo; Peixoto, Sérgio Viana; Loyola Filho, Antônio Ignácio de; Souza-Júnior, Paulo Roberto Borges de; Andrade, Fabíola Bof de; Lima-Costa, Maria Fernanda; Mambrini, Juliana Vaz de Melo	Cad. Saúde Pública (Online);35(7): e00091018, 2019. tab, graf	Cad. Saúde Pública (Online)	LILACS	article	pt	2019	Humanos; Masculino; Feminino; Idoso; Comportamentos Relacionados com a Saúde; Inquéritos Epidemiológicos/estatística &amp; dados numéricos; Hipertensão/prevenção &amp; controle; Verduras; Brasil/epidemiologia; Consumo de Bebidas Alcoólicas/psicologia; Exercício Físico/psicologia; Avaliação Geriátrica; Fatores Sexuais; Prevalência; Estudos Longitudinais; Comportamento Alimentar/psicologia; Fumar T…	BR	http://www.scielo.br/scielo.php?script=sci_arttext&pid=S0102-311X2019000905005	Resumo: O objetivo foi quantificar a contribuição de comportamentos em saúde selecionados para a prevalência do controle da hipertensão junto a adultos brasileiros com 50 ou mais anos de idade. Foram analisados os dados do ELSI-Brasil. Foram incluídos, no estudo, 4.318 indivíduos com 50 anos ou mais, que relataram ter recebido diagnóstico médico de hipertensão arterial e faziam tratamento medicam…	20190719	35	7	10.1590/0102-311x00091018	1678-4464
biblio-1098709	Nível de atividade física em pessoas com hipertensão arterial sistêmica/ Nivel de actividad física en personas con hipertensión arterial sistémica/ Level of physical activity in people with systemic arterial hypertension	Oliveira, Cleise Cristine Ribeiro Borges; Rodrigues, Maiara da Silva Brandão; Silva, Carla Tatiane Oliveira; Barros, Cláudia Silva Marinho Antunes; Sampaio, Elieusa e Silva; Pires, Cláudia Geovana da Silva	Rev. baiana enferm;33: e:33648, 2019. tab	Rev. baiana enferm	LILACS	article	pt	2019	Humanos; Fatores de Risco; Comportamento Sedentário; Hipertensão; Atividade Motora; Exercício Físico; Inquéritos e Questionários; Prevenção de Doenças; Hipertensão/prevenção &amp; controle	BR	http://www.revenf.bvs.br/scielo.php?script=sci_arttext&pid=S2178-86502019000100345	Objetivo avaliar o nível de atividade física entre pessoas com hipertensão arterial sistêmica. Método estudo descritivo, de abordagem quantitativa, realizado em um multicentro de saúde da cidade de Salvador, Bahia, com participação de 220 pessoas com diagnóstico médico de hipertensão arterial sistêmica. Investigou-se nível de atividade física dos participantes no trabalho, no trajeto de deslocame…	20200601	33		10.18471/rbe.v33.33648	0102-5430
biblio-1049309	Efeito da prática regular de atividade física na qualidade de vida relacionada à saúde de hipertensos resistentes/ Effect of regular physical activity on health-related quality of life of resistant hypertensive patients	Pereira, Natália Portela; Matias, Gabriela Galdino; Freitas, Isabelle Magalhães Guedes; Almeida, Leonardo Barbosa de; Mira, Pedro Augusto de Carvalho; Paula, Rogério Baumgratz de; Martinez, Daniel Godoy; Laterza, Mateus Camaroti	HU rev;45(3): 270-275, 2019.	HU rev	LILACS	article	pt	2019	Humanos; Masculino; Feminino; Adulto; Pessoa de Meia-Idade; Idoso; Pacientes; Qualidade de Vida; Organização Mundial da Saúde; Exercício Físico; Saúde; Doença Crônica; Hipertensão; Atividade Motora	BR	https://periodicos.ufjf.br/index.php/hurevista/article/view/28744/19826	Introdução: Hipertensos resistentes apresentam pior qualidade de vida relacionada à saúde em relação aos pacientes com hipertensão arterial sistêmica. A prática regular de exercícios físicos melhora essa qualidade de vida de pacientes com hipertensão arterial sistêmica. Assim, é possível que a atividade física melhore a qualidade de vida relacionada à saúde dos hipertensos resistentes. Objetivo: …	20200203	45	3	10.34019/1982-8047.2019.v45.28744	0103-3123
biblio-1101609	Effect of physical exercise on cardiometabolic parameters in post-menopause: an integrative review/ Efeito do exercício físico nos parâmetros cardiometabólicos na pós-menopausa: revisão integrativa	Rodrigues, Rafaela Dias; Carvalho, Brenda Lemos; Gonçalves, Gleisy Kelly Neves	Rev. bras. geriatr. gerontol. (Online);22(5): e190133, 2019. tab, graf	Rev. bras. geriatr. gerontol. (Online)	LILACS	article	en	2019	Humanos; Feminino; Pessoa de Meia-Idade; Metabolismo Basal; Menopausa; Exercício Físico; Hipertensão	BR	http://www.scielo.br/scielo.php?script=sci_arttext&pid=S1809-98232019000500301	Abstract Objective: To identify the evidence available in literature which relates the practice of physical exercise to improvements in the cardiovascular and metabolic parameters of postmenopausal women. Method: A search was performed of works published between 2008 and 2018 included in the MEDLINE, BDENF, IBCS and LILACS databases. Of the 792 studies identified, 23 met the inclusion criteria. R…	20200622	22	5	10.1590/1981-22562019022.190133	1981-2256
biblio-1286906	Prediction of cardiorespiratory fitness in the brazilian population aged 20 to 59 years: a non-exercise model approach with self-reported variables/ Estimativa da aptidão cardiorrespiratória da população brasileira de 20 a 59 anos: abordagem por meio de modelo sem exercício com variáveis auto-relatadas	Maranhao Neto, Geraldo; Pedreiro, Rodrigo; Oliveira, Aldair; Machado, Sergio; Vieira, Lucas; Marques Neto, Silvio; Leon, Antonio Ponce	J. Phys. Educ. (Maringá);30: e3068, 2019. tab	J. Phys. Educ. (Maringá)	LILACS	article	en	2019	Humanos; Masculino; Feminino; Adulto; Pessoa de Meia-Idade; Exercício Físico; Aptidão Cardiorrespiratória; Oxigênio; Valores de Referência; Doenças Cardiovasculares; Doença Crônica; Fatores de Risco; Diabetes Mellitus; Hipertensão	BR	http://www.scielo.br/scielo.php?script=sci_arttext&pid=S2448-24552019000100271	ABSTRACT Unlike other more common health-related variables, cardiorespiratory fitness (CRF) is not frequently measured in the general population. This omission characterizes a loss of relevant information. Thus, the objectives of the present study were: a) to characterize the CRF of the Brazilian population aged 20 to 59 years and to develop normative values using a non-exercise equation for pred…	20210827	30		10.4025/jphyseduc.v30i1.3068	2448-2455
biblio-1015713	Exercício físico na hipertensão arterial/ Exercise in high blood pressure	Amaro-Vicente, Graziela; Laterza, Mateus Camaroti; Zamo-Roth, Fernanda de Souza; Brum, Patricia Chakur; Krieger, Eduardo Moacyr; Rondon, Maria Urbana Pinto Brandão	In. Negrão, Carlos Eduardo; Pereira-Barretto, Antônio Carlos; Rondon, Maria Urbana Pinto Brandão. Cardiologia do exercício: do atleta ao cardiopata / Exercise cardiology: from athlete to heart disease. São Paulo, Manole, 4ª; 2019. p.404-421.		LILACS	monography	pt	2019	Humanos; Masculino; Feminino; Adolescente; Adulto; Pessoa de Meia-Idade; Idoso; Exercício Físico/fisiologia; Condicionamento Físico Humano; Hipertensão/terapia	BR			20190906
biblio-1046415	Doenças associadas à dificuldade de realizar atividade física em academias públicas de uma amostra de idosos do sul do Brasil/ Diseases associated with the difficulty of performing physical activity in public academies of a sample of the elderly in the south of Brazil	Alves, Lucas Gomes; Salin, Mauren da Silva; Faleiro, Deise Jaqueline Alves; Machado, Matheus Franzoni; Hoffmann, Leonardo; Zawadzki, Patrick; Mazo, Giovana Zarpellon	Arch. Health Sci. (Online);25(3): 36-40, 21/12/2018.	Arch. Health Sci. (Online)	LILACS	article	pt	2018	Humanos; Masculino; Feminino; Pessoa de Meia-Idade; Idoso; Idoso/estatística &amp; dados numéricos; Exercício Físico; Doença/etnologia; Academias de Ginástica/estatística &amp; dados numéricos	BR	http://www.cienciasdasaude.famerp.br/index.php/racs/article/view/1126	Introdução:Observando um aumento da população e a criação de programas públicos de atividade física, torna-se interessante identificar as doenças que dificultam a prática de exercício físico dos idosos nesses programas, de modo que esses indicadores sirvam para promover maior adesão ao programa e melhor desenvolvimento das atividades realizadas com os participantes. Objetivo:identificar as doença…	20191213	25	3	10.17696/2318-3691.25.3.2018.1126	2318-3691
biblio-967912	Efeito de três protocolos de treinamento na pressão arterial e frequência cardíaca em normotensos/ Effect of three training protocols on blood pressure and heart rate in normotensive men	Soares, Gabriel Araújo; Lima, Fernando Vítor; Szmuchrowski, Leszek Antoni; Pedrosa, Gustavo Ferreira; Rodrigues, João Gabriel Silveira	ABCS health sci;43(3): 141-147, 20 dez. 2018. tab	ABCS health sci	LILACS	article	pt	2018	Humanos; Masculino; Adulto; Pessoa de Meia-Idade; Exercício Físico; Exercício Físico/fisiologia; Treinamento de Força; Pressão Arterial; Frequência Cardíaca; Homens; Treinamento de Força/métodos	BR	http://fi-admin.bvsalud.org/document/view/pbtgs	INTRODUÇÃO: Doenças cardiovasculares representam a principal causa de morte no Brasil, sendo uma destas a hipertensão arterial. A prática regular de exercício físico permite um melhor controle da pressão arterial e indivíduos com maiores níveis de aptidão física apresentam um menor risco para desenvolver hipertensão. Além disso, pessoas com frequências cardíacas de repouso mais baixas apresentam …	20181220	43	3	10.7322/abcshs.v43i3.1096	2318-4965
biblio-1041291	Acute citrulline oral supplementation induces greater post-exercise hypotension response in hypertensive than normotensive individuals/ Suplementação oral aguda de citrulina induz maior resposta hipotensiva pós-exercício em indivíduos hipertensos do que normotensos	Grandolfi, Kamila; Cavalari, João Vagner; Goes, Renata Cristina; Polito, Marcos Doederlein; Casonatto, Juliano	Rev. Nutr. (Online);31(6): 509-521, Nov.-Dec. 2018. tab, graf	Rev. Nutr. (Online)	LILACS	article	en	2018	Humanos; Masculino; Feminino; Suplementos Nutricionais; Exercício Físico; Citrulina; Monitorização Ambulatorial da Pressão Arterial; Hipotensão Pós-Exercício; Pressão Arterial; Hipertensão	BR	http://www.scielo.br/scielo.php?script=sci_arttext&pid=S1415-52732018000600509	ABSTRACT Objective To investigate whether acute citrulline supplementation might influence post-exercise hypotension in normotensive and hypertensive individuals. Methods Following a randomized double-blind design, twenty normotensive (28±7 years, 74±17kg, 1.7±0.09m) and 20 hypertensive individuals (55±12 years, 76±15kg, 1.59±0.09m) were randomly assigned to one of the four experimental groups (N…	20190117	31	6	10.1590/1678-98652018000600001	1678-9865
biblio-980938	Reflexiones con enfoque salubrista sobre la actividad física y la hipertensión arterial/ Reflections with a health approach on physical activity and arterial hypertension	Coello Viñán, Bayron; Coello Viñan, Jenny	Rev. Eugenio Espejo;12(2): 77-89, dic.- 2018.	Rev. Eugenio Espejo	LILACS	article	es	2018	Qualidade de Vida; Saúde Pública; Hipertensão; Estilo de Vida; Exercício Físico	EC	http://eugenioespejo.unach.edu.ec/index.php/EE/article/view/81/73	Ante la problemática de salud relacionada con la hipertensión arterial que afecta a todos los niveles geográficos y la necesaria realización de acciones que promuevan estilos de vida saludables; un equipo investigador realizó una revisión bibliográfica sobre los diferentes fundamentos teóricos y epidemiológicos, ligados a la realización de ejercicios físicos con la promoción de salud y la prevenc…	20190228	12	2		1390-7581
biblio-979844	Prevalence of physical inactivity and its effects on blood pressure and metabolic parameters in a Brazilian Urban Population/ Prevalência de inatividade física e seus efeitos na pressão arterial e parâmetros metabólicos em uma população urbana brasileira	Rissardi, Geiza da Graça Leite; Cipullo, José Paulo; Moreira, Gisela Cipullo; Ciorlia, Luiz Alberto Souza; Cesarino, Cláudia Bernardi; Giollo Junior, Luiz Tadeu; Zanesco, Angelina; Vilela-Martin, José Fernando	Int. j. cardiovasc. sci. (Impr.);31(6): 594-602, nov.- dez. 2018. tab, graf	Int. j. cardiovasc. sci. (Impr.)	LILACS	article	en	2018	Humanos; Masculino; Feminino; Adulto; Pessoa de Meia-Idade; Idoso; Pressão Sanguínea; Exercício Físico; Prevalência; Síndrome Metabólica/epidemiologia; Doença da Artéria Coronariana; Brasil; Doenças Cardiovasculares/mortalidade; Doença Crônica; Interpretação Estatística de Dados; Fatores de Risco; Medição de Risco; Diabetes Mellitus; Comportamento Sedentário; Hipertensão; HDL-Colesterol	BR	http://publicacoes.cardiol.br/portal/ijcs/ingles/2018/v3106/pdf/i3106007.pdf	Background: Cardiovascular disease is the leading cause of mortality in the world and physical inactivity represents an important risk factor. Objective: This study aimed to evaluate the prevalence of physical inactivity in the adult population and its effects on blood pressure, blood glucose and lipid profile. Methods: A population-based cross-sectional study with stratified simple random sampli…	20190218	31	6	10.5935/2359-4802.20180064	2359-4802
biblio-979922	Effects of conventional and virtual reality cardiovascular rehabilitation in body composition and functional capacity of patients with heart diseases: randomized clinical trial/ Efeitos da reabilitação cardiovascular convencional e da realidade virtual na composição corporal e na capacidade funcional de pacientes cardiopatas: triagem clínica randomizada	Silva, João Pedro Lucas Neves; Novaes, Luiz Felipe Marques; Santos, Lorrany Caroline Rocha dos; Galindo, Bianca Pinhal; Cavalcante, Margaret Assad; Araújo, Bruna Corral Garcia de; Pacagnelli, Francis Lopes; Freire, Ana Paula Coelho Figueira	Int. j. cardiovasc. sci. (Impr.);31(6): 619-629, nov.- dez. 2018. tab, graf	Int. j. cardiovasc. sci. (Impr.)	LILACS	article	en	2018	Humanos; Masculino; Feminino; Adulto; Composição Corporal; Doenças Cardiovasculares/mortalidade; Doenças Cardiovasculares/epidemiologia; Modalidades de Fisioterapia; Terapia de Exposição à Realidade Virtual/métodos; Reabilitação Cardíaca; Realidade Virtual; Glicemia; Pressão Sanguínea; Brasil/epidemiologia; Exercício Físico; Índice de Massa Corporal; Antropometria; Interpretação Estatística de Da…	BR	http://publicacoes.cardiol.br/portal/ijcs/ingles/2018/v3106/pdf/i3106010.pdf	Background: Virtual reality is an alternative therapeutic resource to be inserted into cardiovascular rehabilitation, stimulating the practice of physical activity through man-machine interaction. Objective: To compare the effects of conventional and virtual reality cardiac rehabilitation on body composition and functional capacity in patients with heart disease. Methods: Randomized clinical tria…	20190218	31	6	10.5935/2359-4802.20180071	2359-4802
biblio-973454	Evaluación nutricional y factores de riesgo cardiovascular en adolescentes universitarios/ Nutritional assessment and cardiovascular risk factors in university adolescents/ Avaliação nutricional e fatores de risco cardiovascular em adolescentes universitários	Acosta García, Edgar José; Duno Ruiz, Maryelin Larisa; Naddaf, Gloria; Sirit, Emmanuel; Camaran, Simón	Acta bioquím. clín. latinoam;52(3): 303-313, set. 2018. tab	Acta bioquím. clín. latinoam	LILACS	article	es	2018	Humanos; Masculino; Feminino; Adolescente; Adulto; Avaliação Nutricional; Fatores de Risco de Doenças Cardíacas; Estresse Psicológico; Estudantes; Tempo; Glicemia; Pressão Sanguínea; Exercício Físico; Fumar; Estado Nutricional; Adolescente; Dieta Mediterrânea; Desnutrição; Dislipidemias; Ciências da Nutrição; Pressão Arterial; Fumar Tabaco; Hipertensão	AR	http://www.scielo.org.ar/scielo.php?script=sci_arttext&pid=S0325-29572018000300005	En los últimos años algunos autores han ampliado la evidencia de cómo la malnutrición puede convertir al estudiante universitario en futuro blanco directo de enfermedades cardiovasculares. Se relacionó el estado nutricional antropométrico y la presencia de factores de riesgo cardiovascular (FRCV) de los estudiantes universitarios del primer año de Bioanálisis, Universidad de Carabobo, Venezuela (…	20190114	52	3		0325-2957
biblio-999712	Resultados de um programa de exercício físico combinado na força muscular e capacidade funcional de um indivíduo com síndrome Pós-Poliomielite: relato de caso/ Effects of a combined exercise program in muscle strength and functional capacity in a individual with Postpoliomyelitis syndrome: case report	Mota, Cristiane Gonçalves; Silva, Susana Cristina Oliveira; Teixeira, Barbara Vilar; Oliveira, Fernanda Melo; Cardoso, Cristiane Vieira	Acta fisiátrica;25(3)set. 2018.	Acta fisiátrica	LILACS	article	en	2018	Humanos; Idoso; Planos e Programas de Saúde; Exercício Físico; Síndrome Pós-Poliomielite/patologia; Força Muscular	BR	https://www.revistas.usp.br/actafisiatrica/article/view/162646	A Poliomielite Anterior Aguda (PAA) é uma patologia causada por um enterovírus, que predominantemente prejudica os neurônios motores inferiores, o que causa a paralisia muscular flácida e assimétrica, principalmente nos membros inferiores e que, tardiamente causa sintomas neuromusculares e declínio funcional denominados como Síndrome Pós-Poliomielite (SPP). Objetivo: Aplicar um programa de exercí…	20190618	25	3	10.11606/issn.2317-0190.v25i3a162646	0104-7795
biblio-964938	Efeito da atividade física sobre a reatividade vascular em idosas hipertensas/ Effect of physical activity on vascular reactivity in hypertensive elderly	Carvalho, Luma Vithoria Pereira de; Araújo, Maria Silvanna da Costa; Portela, Larisse Passos Ribeiro; Silva, Maria Luiza Cheyenne da; Mazullo Filho, João Batista Raposo	Conscientiae saúde (Impr.);17(3): 248-256, set. 2018.	Conscientiae saúde (Impr.)	LILACS	article	pt	2018		BR	http://periodicos.uninove.br/index.php?journal=saude&page=article&op=view&path%5B%5D=8030	Introdução: O crescimento da população idosa aumentou a incidência de doenças crônicas não transmissíveis, como por exemplo, a hipertensão arterial. Objetivo: Verificar o efeito da atividade física sobre a reatividade vascular em idosas hipertensas. Métodos: A coleta de dados foi realizada de outubro a novembro de 2016. Foi efetuado um programa de exercícios de treino de força e aeróbico realizad…	20181121	17	3	10.5585/ConsSaude.v17n3.8030	1677-1028
biblio-979165	Riesgo de hipertensión arterial en individuos hiperreactivos cardiovasculares/ Risk of high blood pressure in hyperreactive cardiovascular individuals	Rodríguez, Mikhail Benet; León-Regal, Milagros; Morejón-Giraldoni, Alain	Salud pública Méx;60(4): 414-422, Jul.-Aug. 2018. tab, graf	Salud pública Méx	LILACS	article	es	2018	Humanos; Masculino; Feminino; Adolescente; Adulto; Pessoa de Meia-Idade; Idoso; Adulto Jovem; Pré-Hipertensão/diagnóstico; Hipertensão/epidemiologia; Prognóstico; Consumo de Bebidas Alcoólicas/epidemiologia; Exercício Físico; Fumar/epidemiologia; Índice de Massa Corporal; Estudos Prospectivos; Seguimentos; Suporte de Carga; Ergometria; Cloreto de Sódio na Dieta; Medição de Risco; Pré-Hipertensão/…	MX	http://www.scielosp.org/scielo.php?script=sci_arttext&pid=S0036-36342018000400017	Resumen Objetivo Determinar el riesgo de padecer hipertensión arterial en individuos normotensos con hiperreactividad cardiovascular, identificados mediante la ergometría isométrica. Material y métodos Se desarrolló un estudio de cohorte, de cinco años de evolución, con un total de 419 personas; de ellas, 215 normorreactivos cardiovasculares y 204 hiperreactivos cardiovasculares. Se determinó el …	20190109	60	4	10.21149/8965	0036-3634
biblio-961272	Intervención educativa sobre conocimientos de hipertensión arterial. Policlínico Héroes del Moncada. Municipio Cárdenas, 2015/ Educative intervention on knowledge of arterial hypertension. Policlinic Heroes del Moncada. Municipality of Cardenas, 2015	Achiong Estupiñán, Fernando; González Hernández, Yolanda; Vega Rico, Odalys; Guillot Alzubiaga, Omar; Rodríguez Salvá, Armando; Díaz Piñera, Addys; Londoño Agudelo, Esteban	Rev. medica electron;40(4): 968-977, jul.-ago. 2018. ilus	Rev. medica electron	LILACS	article	es	2018	Humanos; Masculino; Feminino; Educação de Pacientes como Assunto/métodos; Hipertensão/epidemiologia; Qualidade de Vida; Conhecimentos, Atitudes e Prática em Saúde; Educação em Saúde/métodos; Estudos Observacionais como Assunto	CU	http://scielo.sld.cu/scielo.php?script=sci_arttext&pid=S1684-18242018000400005	Introducción: la educación del hipertenso es un elemento primordial para elevar el conocimiento sobre hipertensión arterial, su control y la calidad de vida. Objetivo: aumentar conocimientos sobre Hipertensión Arterial a hipertensos y contribuir a elevar el control. Materiales y métodos: intervención educativa dirigida a hipertensos en Escuelas para Hipertensos, con un programa educativo y ejerci…	20180817	40	4		1684-1824
biblio-950203	Hypertension and Exercise: A Search for Mechanisms/ Hipertensão e Exercício: A Busca por Mecanismos	Polegato, Bertha F; Paiva, Sergio A R de	Arq. bras. cardiol;111(2): 180-181, Aug. 2018.	Arq. bras. cardiol	LILACS	article	en	2018	Humanos; Exercício Físico; Hipertensão; Terapia por Exercício	BR	http://www.scielo.br/scielo.php?script=sci_arttext&pid=S0066-782X2018001400180		20181005	111	2	10.5935/abc.20180146	0066-782X
biblio-1010219	Influência da hidroginástica sobre aspectos hemodinâmicos/ Influence of shallow water exercises on hemodynamic aspects	Ferrari, Paula Jordão; Oliveira, Natália Cristina de; Araujo, Sara Pereira de; Silva, Tathyane Lopes da; Portes Júnior, Moacyr de Paula; Portes, Leslie Andrews	Estud. interdiscip. envelhec;23(2): 133-148, ago. 2018. ilus, tab	Estud. interdiscip. envelhec	LILACS	article	pt	2018	Humanos; Masculino; Feminino; Pessoa de Meia-Idade; Idoso; Idoso de 80 Anos ou mais; Exercício Físico; Hipertensão/prevenção &amp; controle; Pressão Arterial	BR	https://seer.ufrgs.br/RevEnvelhecer/article/view/59755/52451	As doenças cardiovasculares são a principal causa de morte no mundo, e a hipertensão arterial é a mais prevalente entre elas. A atividade física é um importante componente de um estilo de vida saudável, com evidências de que o exercício realizado em meio aquático reduz a pressão arterial (PA), embora ainda não haja consenso. Objetivo: avaliar o impacto da hidroginástica sobre a PA de normotensos …	20190827	23	2		1517-2473
biblio-972699	Alimentos ultraprocessados: uma questão de saúde pública/ Ultraprocessed food: a public health issue	Martins, Paula de Fátima Almeida; Faria, Leide Ribeiro Chaves	Comun. ciênc. saúde;29(supl. 1): 14-17, ago. 2018.	Comun. ciênc. saúde	LILACS	article	pt	2018	Humanos; Educação Alimentar e Nutricional; Saúde Pública; Atenção Primária à Saúde; Dieta Saudável; Exercício Físico; Etanol; Tabaco; Diabetes Mellitus; Hipertensão	BR	http://bvsms.saude.gov.br/bvs/periodicos/ccs_artigos/v29_supl_alimentos_ultraprocessados.pdf	O consumo excessivo de alimentos ultraprocessados, a falta de atividade física, o álcool e o fumo são as principais causas de doenças crônicas e contribuem para a sua grande prevalência. A experiência teve como objetivo promover educação nutricional em saúde para pacientes com Diabetes e Hipertensão da atenção primária. O Grupo de Diabetes e Hipertensão da Candangolândia/DF participa bimestralmen…	20181113	29	supl. 1		1980-0584
biblio-957369	Aulas de educação física e desfechos relacionados à saúde em estudantes brasileiros/ Physical education classes and health outcomes in brazilian students	Coledam, Diogo Henrique Constantino; Ferraiol, Philippe Fanelli; Greca, João Paulo de Aguiar; Teixeira, Marcio; Oliveira, Arli Ramos de	Rev. Paul. Pediatr. (Ed. Port., Online);36(2): 192-198, abr.-jun. 2018. tab	Rev. Paul. Pediatr. (Ed. Port., Online)	LILACS	article	pt	2018	Humanos; Masculino; Feminino; Criança; Adolescente; Educação Física e Treinamento; Exercício Físico; Força Muscular; Aptidão Cardiorrespiratória; Brasil; Estudos Transversais	BR	http://www.scielo.br/scielo.php?script=sci_arttext&pid=S0103-05822018000200192	RESUMO Objetivo: O objetivo do presente estudo foi analisar a associação entre participação e atividade física durante as aulas de Educação Física com desfechos relacionados à saúde em estudantes brasileiros. Métodos: 681 estudantes brasileiros (50,5% do sexo feminino) com idades de 10 a 17 anos participaram desse estudo transversal. As variáveis independentes analisadas foram a participação e a …	20180713	36	2	10.1590/1984-0462/;2018;36;2;00011	1984-0462
biblio-906863	Efeitos de exercícios físicos sobre fatores de risco cardiovascular em idosos hipertensos/ Efectos de los ejercicios físicos en los factores de riesgo cardiovascular de mayores hipertensos/ Effects of physical exercise on cardiovascular risk factors in hypertensive older adults	Hortencio, Marinella Nogueira da Silva; Silva, Joycy Kelle Souza da; Zonta, Marco Antonio; Melo, Carlos Pereira Araújo de; França, Carolina Nunes	Rev. bras. promoç. saúde (Impr.);31(2): 1-9, 22/06/2018.	Rev. bras. promoç. saúde (Impr.)	LILACS	article	en	2018	Humanos; Idoso; Idoso de 80 Anos ou mais; Idoso; Doenças Cardiovasculares; Exercício Físico; Hipertensão	BR	http://periodicos.unifor.br/RBPS/article/view/6631	OBJETIVO: Avaliar os efeitos de um programa de exercícios na redução dos fatores de risco cardiovascular em idosos sedentários e hipertensos. MÉTODOS: Trata-se de ensaio clínico não randomizado, realizado em uma clínica escola de fisioterapia em São Paulo, em 2016, com amostra de 34 idosos que realizaram um programa de exercícios de noventa minutos, duas vezes por semana, durante o período de trê…	20180718	31	2	10.5020/18061230.2017.6631	1806-1222
biblio-961439	Hipertensión arterial pulmonar: el entrenamiento físico como complemento de la terapia farmacológica/ Cardiopulmonary rehabilitation in pulmonary arterial hypertension	Von Oetinger, Astrid; Trujillo, Luz María; Villanueva, Sergio; Zagolin, Mónica	Rev. méd. Chile;146(5): 627-635, mayo 2018. tab, graf	Rev. méd. Chile	LILACS	article	es	2018	Humanos; Terapia por Exercício/métodos; Reabilitação Cardíaca/métodos; Hipertensão Pulmonar/reabilitação; Qualidade de Vida	CL	http://www.scielo.cl/scielo.php?script=sci_arttext&pid=S0034-98872018000500627	Cardiopulmonary rehabilitation is a promising therapy for Pulmonary arterial hypertension (PAH) whose survival does not exceed 65% at five years. We performed a literature search about rehabilitation on PAH in MEDLINE, LILACS and COCHRANE databases, considering articles from 2005 to 2017. Fifteen articles were incorporated in the final analysis. We obtained information about safety parameters, ty…	20180726	146	5	10.4067/s0034-98872018000500627	0034-9887
biblio-952627	Hipertensão arterial autorreferida em adultos residentes em Campinas, São Paulo, Brasil: prevalência, fatores associados e práticas de controle em estudo de base populacional/ Self-reported hypertension in adults residing in Campinas, Brazil: prevalence, associated factors and control practices in a population-based study	Zangirolani, Lia Thieme Oikawa; Assumpção, Daniela de; Medeiros, Maria Angélica Tavares de; Barros, Marilisa Berti Azevedo	Ciênc. Saúde Colet;23(4): 1221-1232, abr. 2018. tab	Ciênc. Saúde Colet	LILACS	article	pt	2018	Humanos; Masculino; Feminino; Adulto; Adulto Jovem; Atenção à Saúde/organização &amp; administração; Acesso aos Serviços de Saúde; Hipertensão/epidemiologia; Estilo de Vida; Brasil/epidemiologia; Exercício Físico; Fatores Sexuais; Prevalência; Estudos Transversais; Fatores de Risco; Fatores Etários; Dieta; Sobrepeso/epidemiologia; Autorrelato; Hipertensão/terapia; Pessoa de Meia-Idade; Obesidade/…	BR	http://www.scielo.br/scielo.php?script=sci_arttext&pid=S1413-81232018000401221	Resumo O objetivo deste artigo é avaliar a prevalência de hipertensão arterial autorreferida em adultos de 20-59 anos, identificar os fatores associados, o uso dos serviços de saúde e as práticas de controle da doença segundo posse ou não de plano de saúde. Estudo transversal de base populacional realizado em Campinas-SP, em que foram analisados 957 adultos. A prevalência de hipertensão arterial …	20180418	23	4	10.1590/1413-81232018234.16442016	1413-8123
biblio-894706	Principales factores de riesgo de la hipertensión arterial en trabajadores del Banco de Sangre Provincial Renato Guitart Rosell/ Main risk factors of hypertension in workers of Renato Guitart Rosell Provincial Blood Bank	Ali Pérez, Niurka Aurora; Reyes Ali, Jaime Fernando; Ramos Labrada, Norberto; Herrada Cuevas, Maiyenis; García Álvarez, Ricardo	Medisan;22(4)abr. 2018. tab	Medisan	LILACS	article	es	2018	Humanos; Masculino; Feminino; Adulto; Pessoa de Meia-Idade; Idoso; Fatores de Risco; Saúde do Trabalhador; Hipertensão/prevenção &amp; controle; Hipertensão/epidemiologia; Qualidade de Vida; Epidemiologia Descritiva; Estudos Transversais	CU	http://scielo.sld.cu/scielo.php?script=sci_arttext&pid=S1029-30192018000400003	Se realizó un estudio descriptivo y transversal, con vistas a determinar los principales factores de riesgo de la hipertensión arterial en 92 trabajadores del Banco de Sangre Provincial Renato Guitart Rosell de Santiago de Cuba, desde octubre de 2015 hasta mayo de 2016. Se halló que 20,6 por ciento de estos trabajadores presentaron la enfermedad. Entre los principales factores de riesgo sobresali…	20180427	22	4		1029-3019
biblio-888040	Exercise Training Attenuates Sympathetic Activity and Improves Morphometry of Splenic Arterioles in Spontaneously Hipertensive Rats/ Treinamento Físico Atenua a Atividade Simpática e Melhora a Morfometria das Arteríolas Esplênicas em Ratos Espontaneamente Hipertensos	Lemos, Marina de Paiva; Mota, Gustavo Ribeiro da; Marocolo, Moacir; Sordi, Carla Cristina de; Chriguer, Rosângela Soares; Barbosa Neto, Octávio	Arq. bras. cardiol;110(3): 263-269, Mar. 2018. tab, graf	Arq. bras. cardiol	LILACS	article	en	2018	Animais; Masculino; Condicionamento Físico Animal/fisiologia; Artéria Esplênica/fisiopatologia; Artéria Esplênica/patologia; Sistema Nervoso Simpático/fisiopatologia; Resistência Vascular/fisiologia; Pressão Arterial/fisiologia; Hipertensão/fisiopatologia; Condicionamento Físico Animal/métodos; Arteríolas/fisiopatologia; Ratos Endogâmicos SHR; Ratos Endogâmicos WKY; Valores de Referência; Fatores…	BR	http://www.scielo.br/scielo.php?script=sci_arttext&pid=S0066-782X2018000300263	Abstract Background: Alterations in the structure of resistance vessels contribute to elevated systemic vascular resistance in hypertension and are linked to sympathetic hyperactivity and related lesions in target organs. Objective: To assess the effects of exercise training on hemodynamic and autonomic parameters, as well as splenic arteriolar damages in male Wistar Kyoto (WKY) and Spontaneously…	20180418	110	3	10.5935/abc.20180053	0066-782X
biblio-888037	Sports Practices and Cardiovascular Risk in Teenagers/ Práticas Esportivas e Risco Cardiovascular em Adolescentes	Scherr, Carlos; Fabiano, Leonardo Corrêa Castro; Guerra, Renata Leborato; Belém, Luciano Herman Juacaba; Câmara, Ana Carolina Gurgel; Campos, Adriana	Arq. bras. cardiol;110(3): 248-255, Mar. 2018. tab	Arq. bras. cardiol	LILACS	article	en	2018	Humanos; Masculino; Feminino; Criança; Adolescente; Esportes/fisiologia; Doenças Cardiovasculares/etiologia; Doenças Cardiovasculares/prevenção &amp; controle; Medição de Risco/métodos; Técnicas de Exercício e de Movimento/estatística &amp; dados numéricos; Estilo de Vida Saudável/fisiologia; Estudantes/estatística &amp; dados numéricos; Brasil/epidemiologia; Exercício Físico/fisiologia; Hipertri…	BR	http://www.scielo.br/scielo.php?script=sci_arttext&pid=S0066-782X2018000300248	Abstract Background: Cardiovascular diseases are the leading cause of deaths in the world, and many events could be prevented by healthy life habits. Objectives: To compare the occurrence of cardiovascular risk factors in adolescents enrolled at public schools in the city of Rio de Janeiro, including a renowned school for sport practices. Methods: Cross-sectional study, convenience sampling of 42…	20180418	110	3	10.5935/abc.20180024	0066-782X
biblio-960627	Rehabilitación cardiovascular supervisada en la claudicación intermitente/ Controlled cardiovascular rehabilitation in intermittent claudication	Lázara Mirta, Pérez Yánez; Emilio, Rogés Machado; Alaín, Gutiérrez López	Rev. cuba. med;57(1)ene.-mar. 2018. tab	Rev. cuba. med	LILACS	article	es	2018	Humanos; Feminino; Idoso; Reabilitação Cardíaca/métodos; Claudicação Intermitente/terapia; Terapia por Exercício/métodos	CU	http://scielo.sld.cu/scielo.php?script=sci_arttext&pid=S0034-75232018000100006	Se presenta un caso de una paciente de 78 años de edad, hipertensa, diabética tipo 2 y exfumadora con el diagnóstico de claudicación intermitente tipo IIb de Fontaine, remitida por los cirujanos vasculares a rehabilitación cardiovascular. Se le indicó entrenamiento físico supervisado, a intervalos, durante 6 meses de duración, basado fundamentalmente en la realización de ejercicios, con predomini…	20180924	57	1		0034-7523
biblio-882060	Estudo por analisador de gases do Teste de Caminhada de seis minutos na insuficiência cardíaca com fração de ejeção normal/ Study with a portable gas analyzer of the 6-minutes walk test in heart failure with normal ejection fraction	Teixeira, José Antônio Caldas; Messias, Leandro Rocha; Dias, Kátia Pedreira; Costa, Washington Luiz Batista da; Cascon, Roberto Macedo; Miranda, Sandra Marina Ribeiro de; Teixeira, Pedro Soares; Jorge, Juliana Grael; Nobrega, Antonio Claudio Lucas da; Araujo, Denizar V	Int. j. cardiovasc. sci. (Impr.);31(2): f:143-l:151, mar.-abr. 2018. tab, graf	Int. j. cardiovasc. sci. (Impr.)	LILACS	article	en	2018	Humanos; Masculino; Feminino; Pessoa de Meia-Idade; Gasometria/métodos; Exercício Físico; Insuficiência Cardíaca; Volume Sistólico; Teste de Caminhada/métodos; Índice de Massa Corporal; Doença da Artéria Coronariana; Diabetes Mellitus; Dislipidemias; Hipertensão; Obesidade; Estudos Prospectivos; Fatores de Risco; Interpretação Estatística de Dados	BR	http://publicacoes.cardiol.br/portal/ijcs/portugues/2018/v3102/pdf/3102008.pdf	Background: Few studies have used portable gas analyzers during the 6-minute walk test (6MWT) in patients with heart failure and normal ejection fraction (HFNEF). Objectives: To analyze the kinetics of hemodynamic, ventilatory, and metabolic variables in patients with HFNEF during the T6m using a portable gas analyzer. Methods: Prospective, analytical study with an intentional, non-probabilistic,…	20180406	31	2	10.5935/2359-4802.20180001	2359-4802
biblio-888024	Autonomic and Vascular Control in Prehypertensive Subjects with a Family History of Arterial Hypertension/ Controle Autonômico e Vascular em Pré-Hipertensos com Histórico Familiar de Hipertensão Arterial	Amaral, Josária Ferraz; Borsato, Diana de Medeiros Andrade; Freitas, Isabelle Magalhães Guedes; Toschi-Dias, Edgar; Martinez, Daniel Godoy; Laterza, Mateus Camaroti	Arq. bras. cardiol;110(2): 166-174, Feb. 2018. tab, graf	Arq. bras. cardiol	LILACS	article	en	2018	Humanos; Masculino; Feminino; Adolescente; Adulto; Adulto Jovem; Sistema Nervoso Autônomo/fisiologia; Pressão Sanguínea/fisiologia; Doença Arterial Periférica/fisiopatologia; Pré-Hipertensão/fisiopatologia; Frequência Cardíaca/fisiologia; Hipertensão/genética; Resistência Vascular/fisiologia; Exercício Físico/fisiologia; Fatores de Risco; Hipertensão/fisiopatologia	BR	http://www.scielo.br/scielo.php?script=sci_arttext&pid=S0066-782X2018000200166	Abstract Background: Individuals with a family history of systemic arterial hypertension (FHSAH) and / or prehypertension have a higher risk of developing this pathology. Objective: To evaluate the autonomic and vascular functions of prehypertensive patients with FHSAH. Methods: Twenty-five young volunteers with FHSAH, 14 normotensive and 11 prehypertensive subjects were submitted to vascular fun…	20180316	110	2	10.5935/abc.20180006	0066-782X
biblio-1222765	Una vida sin límites. Fortaleciendo habilidades de autocuidado en una comunidad de adultos mayores/ A live without limits. Fortifying self care abilities in a community of senior citizens	Álvarez Fuentes, Claudia Valentina; Astengo Serrano, Dominique Belén; Díaz Salgado, Michelle Catalina; Farías Bravo, Trinidad Francisca; Figueroa Segura, Francisca Teresa; Urrutia Egaña, Marcela Javiera	Horiz. enferm;29(2): 137-163, 2018. tab	Horiz. enferm	LILACS	article	es	2018	Humanos; Idoso; Autocuidado; Participação da Comunidade/métodos; Educação em Enfermagem/tendências; Aprendizagem; Qualidade de Vida/psicologia; Glicemia; Pressão Arterial	CL	http://ojs.uc.cl/index.php/RHE/article/view/13414/11752	El presente artículo describe una intervención educativa cuyo objetivo fue fortalecer las habilidades de autocuidado en un grupo de adultos mayores de la comuna de Puente Alto. Se abordaron temáticas como: el manejo de las descompensaciones de la presión arterial y glucemia, primeros auxilios y ejercicios para prevenir el deterioro físico y cognitivo. MÉTODOS: El enfoque del estudio fue mixto. Lo…	20210511	29	2	10.7764/Horiz_Enferm.29.2.137-163	0716-8861
biblio-1142151	Multicomponent exercise decreases blood pressure, heart rate and double product in normotensive and hypertensive older patients with high blood pressure/ El ejercicio multicomponente disminuye los parámetros hemodinámicos en pacientes ancianos normotensos e hipertensos no controlados	School of Physical Education,Coelho Júnior, Hélio José; Asano, Ricardo Yukio; Gonçalvez, Ivan de Oliveira; Brietzke, Cayque; Pires, Flávio Oliveira; Aguiar, Samuel da Silva; School of Physical Education,Feriani, Daniele Jardim; Caperuto, Erico Chagas; School of Physical Education,Uchida, Marco Carlos; School of Physical Education,Rodrigues, Bruno	Arch. cardiol. Méx;88(5): 413-422, dic. 2018. graf	Arch. cardiol. Méx	LILACS	article	en	2018	Humanos; Masculino; Feminino; Pessoa de Meia-Idade; Idoso; Pressão Sanguínea/fisiologia; Terapia por Exercício/métodos; Frequência Cardíaca/fisiologia; Hipertensão/terapia; Fatores de Tempo; Índice de Massa Corporal; Circunferência da Cintura/fisiologia; Hipertensão/fisiopatologia	MX	http://www.scielo.org.mx/scielo.php?script=sci_arttext&pid=S1405-99402018000500413	Abstract Objective: The present study aimed to investigate the effects of a 6-month multicomponent exercise program on blood pressure, heart rate, and double product of uncontrolled and controlled normotensive and hypertensive older patients. Methods: The study included 183 subjects, 97 normotensives, of which 53 were controlled normotensives (CNS), and 44 uncontrolled normotensives (UNS), as wel…	20201223	88	5	10.1016/j.acmx.2018.01.001	1405-9940
biblio-953580	Effects of heated water-based exercise on blood pressure: a systematic review/ Efeito do exercício em piscina aquecida sobre a pressão arterial: uma revisão sistemática/ Efecto del ejercicio en piscina climatizada sobre la presión arterial: una revisión sistemática	Ngomane, Awassi Yuphiwa; Abreu, Raphael Martins de; Ciolac, Emmanuel Gomes	Fisioter. Mov. (Online);31: e003105, 2018. tab, graf	Fisioter. Mov. (Online)	LILACS	article	en	2018	Pressão Arterial; Hidroterapia; Hipertensão; Exercício Físico	BR	http://www.scielo.br/scielo.php?script=sci_arttext&pid=S0103-51502018000100305	Abstract Introduction: Systemic arterial hypertension is one of the main cardiovascular risk factors affecting several population. In this context, heated water-based exercise has emerged as a potential alternative to land- based physical exercise to reduce blood pressure (BP) in hypertensive patients. Objective: To systematically synthesize evidence for the lowering effects of heated water-based…	20180607	31		10.1590/1980-5918.031.ao05	1980-5918
biblio-903494	Adherence to physical activity in adults with chronic diseases: ELSA-Brasil	Forechi, Ludimila; Mill, José Geraldo; Griep, Rosane Härter; Santos, Itamar; Pitanga, Francisco; Molina, Maria del Carmen Bisi	Rev. saúde pública (Online);52: 31, 2018. tab, graf	Rev. saúde pública (Online)	LILACS	article	en	2018	Humanos; Masculino; Feminino; Adulto; Idoso; Exercício Físico; Cooperação do Paciente/estatística &amp; dados numéricos; Diabetes Mellitus; Dislipidemias; Hipertensão; Atividades de Lazer; Autoimagem; Fatores Socioeconômicos; Brasil; Características de Residência; Fatores Sexuais; Doença Crônica; Fatores de Risco; Estudos Longitudinais; Fatores Etários; Pessoa de Meia-Idade	BR	http://www.scielo.br/scielo.php?script=sci_arttext&pid=S0034-89102018000100225	ABSTRACT OBJECTIVE The objective of this study is to investigate the adherence and the factors that influence adherence to physical activity in adults with dyslipidemia, hypertension, or diabetes. METHODS The analyses were based on data collected at the baseline of the 14,521 participants from the study ELSA-Brasil aged between 35 and 74 years. The level of leisure time physical activity was dete…	20180411	52		10.11606/s1518-8787.2018052000215	1518-8787
biblio-976262	Time-course of health-related adaptations in response to combined training in hypertensive elderly: immune and autonomic modulation interactions	Sardeli, Amanda V; Gáspari, Arthur F; Santos, Wellington M. dos; Moraes, Daisa Fabiele G; Gadelha, Victor B; Santos, Lucas do C; Ferreira, Marina Lívia V; Prudêncio, Simara Maria de J; Bonfante, Ivan Luiz P; Rodrigues, Bruno; Cavaglieri, Cláudia Regina; Fernhall, Bo; Chacon-Mikahil, Mara Patrícia T	Motriz (Online);24(4): e101866, 2018. tab, ilus	Motriz (Online)	LILACS	article	en	2018	Humanos; Masculino; Feminino; Pessoa de Meia-Idade; Idoso; Idoso de 80 Anos ou mais; Idoso; Exercício Físico/fisiologia; Hipertensão/fisiopatologia; Qualidade de Vida; Envelhecimento/imunologia; Treinamento de Força/efeitos adversos	BR	http://www.scielo.br/scielo.php?script=sci_arttext&pid=S1980-65742018000400707	This article is a methodological description of a randomized clinical trial (ClinicalTrials.gov U1111-1181-4455) aiming to evaluate the time-course (monthly) and associations between blood pressure changes and other health-related adaptations in response to exercise training in hypertensive elderly. Methods: The patients will be randomized to a control or combined training group interventions (ae…	20181113	24	4	10.1590/s1980-6574201800040007	1980-6574
biblio-890226	A interdisciplinaridade como estratégia na prevenção da hipertensão arterial sistêmica em crianças: uma revisão sistemática/ Interdisciplinarity as a strategy for the prevention of systemic arterial hypertension in children: a systematic review	Bernardi, Luana; França, Mauricila de Campos; Xavier, Audineia Martins; Novello, Daiana	Ciênc. Saúde Colet;22(12): 3987-4000, Dez. 2017. tab, graf	Ciênc. Saúde Colet	LILACS	article	pt	2017	Humanos; Pré-Escolar; Criança; Serviços de Saúde Escolar; Educação em Saúde/métodos; Hipertensão/prevenção &amp; controle; Instituições Acadêmicas; Pressão Sanguínea; Exercício Físico; Cloreto de Sódio na Dieta	BR	http://www.scielosp.org/scielo.php?script=sci_arttext&pid=S1413-81232017001203987	Resumo Foram avaliadas, sistematicamente, pesquisas que desenvolveram ações interdisciplinares em escolas, visando modificar os níveis de pressão arterial ou o consumo de sal e/ou sódio por crianças. Foram incluídos estudos disponíveis nas bases de dados PubMed, ScienceDirect e Lilacs, associando-se as palavras-chave: intervention study, nutrition intervention, school children, school health, blo…	20171218	22	12	10.1590/1413-812320172212.09052016	1413-8123
biblio-891433	Association between active commuting and elevated blood pressure in adolescents/ Associação entre deslocamento ativo e pressão arterial elevada em adolescentes	Santana, Fábio da Silva; Palmeira, Aline Cabral; Santos, Marcos André Moura dos; Farah, Breno Quintella; Souza, Bruna Cadengue Coêlho de; Ritti-Dias, Raphael Mendes	Einstein (Säo Paulo);15(4): 415-420, Oct.-Dec. 2017. tab, graf	Einstein (Säo Paulo)	LILACS	article	en	2017	Humanos; Masculino; Feminino; Adolescente; Adulto Jovem; Estudantes/estatística &amp; dados numéricos; Exercício Físico/fisiologia; Hipertensão/epidemiologia; População Rural; Instituições Acadêmicas; Fatores Socioeconômicos; Fatores de Tempo; Ciclismo/fisiologia; Pressão Sanguínea/fisiologia; Brasil/epidemiologia; Índice de Massa Corporal; Características de Residência; Fatores Sexuais; Prevalên…	BR	http://www.scielo.br/scielo.php?script=sci_arttext&pid=S1679-45082017000400415	ABSTRACT Objective: To analyze the association between active commuting and blood pressure in adolescents. Methods: This is a cross-sectional study with high school students from public education network in the state of Pernambuco, Brazil. Data from 6039 students (14 to 19 years) were collected using a questionnaire. "Physically inactive" were considered those who reported not to walk or ride a b…	20180118	15	4	10.1590/s1679-45082017ao4093	1679-4508
biblio-897878	Effects of long-term resistance training on blood pressure: a systematic review/ Efeitos de longo prazo do treinamento resistido na pressão arterial: uma revisão sistemática	Rocha, Paulo Eduardo Carnaval Pereira da; Silva, Vladimir Schuindt da; Camacho, Luiz Antonio Bastos; Vasconcelos, Ana Glória Godoi	Rev. bras. cineantropom. desempenho hum;19(6): 730-742, Nov.-Dec. 2017. tab, graf, ilus	Rev. bras. cineantropom. desempenho hum	LILACS	article	en	2017	Exercício Físico; Treinamento de Força/métodos; Pressão Arterial	BR	http://www.scielo.br/scielo.php?script=sci_arttext&pid=S1980-00372017000600730	Abstract Studies assessed the beneficial effects of aerobic exercise on blood pressure (BP); however, few studies have evaluated the effects of long-term resistance training on variations of this response. The aim of the study was to verify through a systematic review, the long-term effect of resistance training on BP. Searches were made on Medline through Pubmed, Science Direct, Scopus, Web of S…	20180220	19	6	10.5007/1980-0037.2017v19n6p730	1415-8426
biblio-882617	Efeitos agudos dos exercícios de hidroginástica e minitrampolim sobre os níveis pressóricos e glicêmicos de adolescentes obesos/ Acute effects of water based and mini-trampoline exercises on pressoric and glycaemic levels of obese adolescents	Pinho, Carolina D Feil; Delevatti, Rodrigo S; Santos, Natália S dos; Lisboa, Salime Chedid; Minossi, Vanessa; Pereira, Laura Frances; Perla, Bruna T; Krue, Luiz Fernando M	Rev. bras. ciênc. mov;25(4): 39-48, out.- dez.2017. ilus, tab, graf	Rev. bras. ciênc. mov	LILACS	article	pt	2017	Humanos; Masculino; Feminino; Criança; Adolescente; Adolescente; Pressão Arterial; Diabetes Mellitus Tipo 2; Exercício Físico; Índice Glicêmico; Sobrepeso; Educação Física e Treinamento	BR	https://portalrevistas.ucb.br/index.php/RBCM/article/view/6941/pdf	O número de crianças com excesso de peso está aumentando na sociedade, implicando no aparecimento precoce de diabetes tipo 2 e hipertensão. Para prevenir isso, o exercício físico de baixo impacto pode ser uma alternativa segura e eficaz, podendo ser realizado tanto em meio aquático como em meio terrestre. Assim, o presente estudo objetivou analisar o efeito do exercício aeróbico de baixo impacto,…	20180418	25	4		0103-1716
biblio-902600	Entrenamiento interválico de alta intensidad contribuye a la normalización de la hipertensión arterial/ Effects of high intensity interval training on blood pressure in hypertensive subjects	Olea, María Angélica; Mancilla, Rodrigo; Martínez, Sergio; Díaz, Erik	Rev. méd. Chile;145(9): 1154-1159, set. 2017. tab, graf	Rev. méd. Chile	LILACS	article	es	2017	Humanos; Masculino; Feminino; Adulto; Pessoa de Meia-Idade; Pressão Sanguínea/fisiologia; Exercício Físico/fisiologia; Terapia por Exercício/métodos; Treinamento Intervalado de Alta Intensidade/métodos; Hipertensão/terapia; Consumo de Oxigênio/fisiologia; Valores de Referência; Fatores de Tempo; Determinação da Pressão Arterial; Estudos de Casos e Controles; Reprodutibilidade dos Testes; Resultad…	CL	http://www.scielo.cl/scielo.php?script=sci_arttext&pid=S0034-98872017000901154	Background: Exercise training may reduce blood pressure. Aim: To determine the effects of a high intensity interval training (HIIT) exercise protocol on systolic and diastolic blood pressure in hypertensive subjects. Material and Methods: Eleven men and 27 women aged 46.4 ± 9.8 years were divided in two groups according to their blood pressure. Sixteen were classified as normotensive and 22 as hy…	20171207	145	9	10.4067/s0034-98872017000901154	0034-9887
biblio-904092	Physical activity in Brazil: lessons from ELSA-Brasil. Narrative review/ Atividade física no Brasil: lições do ELSA-Brasil. Revisão narrativa	Pitanga, Francisco José Gondim; Almeida, Maria Conceição Chagas; Queiroz, Ciro Oliveira; Aquino, Estela Maria Leão de; Matos, Sheila Maria Alvim	Säo Paulo med. j;135(4): 391-395, July-Aug. 2017. tab	Säo Paulo med. j	LILACS	article	en	2017	Humanos; Exercício Físico/fisiologia; Atividades de Lazer; Estilo de Vida; Fatores Socioeconômicos; Brasil; Estudos Longitudinais	BR	http://www.scielo.br/scielo.php?script=sci_arttext&pid=S1516-31802017000400391	ABSTRACT CONTEXT AND OBJECTIVE: The Brazilian Longitudinal Study of Adult Health (ELSA-Brasil) was conducted among civil servants at six higher education institutions located in six Brazilian state capitals. The objective of this review was to identify the publications produced within the scope of ELSA-Brasil that analyzed the participants' physical activity. DESIGN AND SETTING: Review study usin…	20171130	135	4	10.1590/1516-3180.2017.0023190317	1516-3180
biblio-847299	Caracterização do perfil sociodemográfico, das condições de saúde e das condições sociais de idosos octogenários/ Social and demographic profile, health conditions and social conditions of over-eighty elderly people	Jorge, Matheus Santos Gomes; Lima, Willian Guerra de; Vieira, Patrícia Rodigheri; Vogelmann, Sabrina Casarin; Myra, Rafaela Simon; Wibelinger, Lia Mara	Saude e pesqui. (Impr.);10(1): 61-73, jan.-abr. 2017. tab	Saude e pesqui. (Impr.)	LILACS	article	pt	2017	Humanos; Masculino; Feminino; Idoso de 80 Anos ou mais; Condições Sociais; Perfil de Saúde; Idoso de 80 Anos ou mais; Longevidade; Idoso	BR	http://periodicos.unicesumar.edu.br/index.php/saudpesq/article/view/5822	O objetivo deste estudo foi caracterizar o perfil sociodemográfico, as condições de saúde e as condições sociais de idosos octogenários. Estudo quantitativo, descritivo de corte transversal, que avaliou o perfil sociodemográfico (12 itens), as condições de saúde (15 itens) e as condições sociais (04 itens) de 58 idosos octogenários, por meio de um questionário estruturado, totalizando 31 itens av…	20170727	10	1	10.17765/1983-1870.2017v10n1p61-73	1983-1870
biblio-846792	Chá Verde Atenua a Hipotensão Induzida por Exercício: Um Estudo Randomizado, Placebo-Controlado/ Green Tea Attenuates Hypotension Induced by Physical Exercise: A Randomized, Placebo Controlled Study	Miranda Neto, Manoel; Silva, Raquel Suelen Brito da; Silva, Taís Feitosa da; Lima, Fabiano Ferreira de; Silva, Alexandre Sérgio	Int. j. cardiovasc. sci. (Impr.);30(4): f:325-l:333, jul.-ago 2017. tab, graf	Int. j. cardiovasc. sci. (Impr.)	LILACS	article	pt	2017	Humanos; Masculino; Feminino; Adulto; Pessoa de Meia-Idade; Camellia sinensis/efeitos dos fármacos; Exercício Físico; Hipotensão/terapia; Placebos/uso terapêutico; Análise de Variância; Antioxidantes/uso terapêutico; Pressão Arterial; Coleta de Amostras Sanguíneas/métodos; Método Duplo-Cego; Hipertensão/terapia; Estresse Oxidativo; Resultado do Tratamento	BR	http://www.onlineijcs.org/sumario/30/pdf/v30n4a07.pdf	Fundamentos: Estudos mostram que a administração crônica de chá verde reduz a pressão arterial (PA) de repouso, enquanto que uma única sessão de exercício também promove redução da PA. Objetivo: Investigar se uma única dose de chá verde antes da sessão de exercício melhora a hipotensão pós exercício (HPE). Métodos: Estudo randomizado, placebo-controlado, duplo cego. Quinze pacientes hipertensos (…	20170714	30	4	10.5935/2359-4802.20170062	2359-4802
biblio-904084	Determinants of outpatient expenditure within primary care in the Brazilian National Health System/ Determinantes de gastos ambulatoriais na atenção primária do sistema público de saúde brasileiro	Turi, Bruna Camilo; Codogno, Jamile Sanches; Sarti, Flávia Mori; Anokye, Nana Kwame; Fernandes, Rômulo Araújo; Monteiro, Henrique Luiz	Säo Paulo med. j;135(3): 205-212, May-June 2017. tab, graf	Säo Paulo med. j	LILACS	article	en	2017	Humanos; Masculino; Feminino; Pessoa de Meia-Idade; Idoso; Idoso de 80 Anos ou mais; Atenção Primária à Saúde/economia; Gastos em Saúde/estatística &amp; dados numéricos; Assistência Ambulatorial/economia; Programas Nacionais de Saúde/economia; Fatores Socioeconômicos; Fatores de Tempo; Brasil; Exercício Físico; Modelos Logísticos; Fatores Sexuais; Antropometria; Registros Médicos; Estudos Transv…	BR	http://www.scielo.br/scielo.php?script=sci_arttext&pid=S1516-31802017000300205	ABSTRACT CONTEXT AND OBJECTIVE: One of the big challenges facing governments worldwide is the financing of healthcare systems. Thus, it is necessary to understand the factors and key components associated with healthcare expenditure. The aim here was to identify demographic, socioeconomic, lifestyle and clinical factors associated with direct healthcare expenditure within primary care, among adul…	20170720	135	3	10.1590/1516-3180.2016.0224141116	1516-3180
biblio-913663	Influência dos treinamentos aeróbio e resistido sobre os parâmetros metabólicos e cardiovasculares de mulheres idosas/ Influence of aerobic and resistence training on the cardio-vascular and metabolic parameters in elderly women/ Influencia del entrenamientos aeróbico y resistido en los pa-rámetros metabolico y cardiovascular de mujeres de edad avanzada	Ferreira, Susana América; Franceschini, Sylvia do Carmo Castro; Queiroz, Andréia Cristiane Carrenho; Amorim, Paulo Roberto dos Santos; Maia, Bárbara Braga Fernandes	Pensar prát. (Impr.);20(2): 349-364, abr.-jun.2017. tab	Pensar prát. (Impr.)	LILACS	article	pt	2017	Humanos; Feminino; Idoso; Exercício Físico; Saúde do Idoso; Doença Crônica/prevenção &amp; controle	BR	https://revistas.ufg.br/fef/article/view/40794/pdf	Este estudo busca verificar a influência do treinamento aeróbio (TA) e resistido (TR) sobre parâmetros metabólicos e cardiovasculares, além da prevalência de fatores de risco cardiovasculares em idosas. O estudo foi realizado com 39 mulheres (68,6±6,2 anos) submetidas ao TA e TR, 3x/semana por 13 semanas. Obteve-se redução da pressão arterial (PA) sistólica (-7,8mmHg, p=0,01), da PA diastólica (-…	20180918	20	2	10.5216/rpp.v20i2.40794	1415-4676
biblio-838725	Kinetics of Hypotension during 50 Sessions of Resistance and Aerobic Training in Hypertensive Patients: a Randomized Clinical Trial/ Cinética Hipotensiva durante 50 Sessões de Treinamento de Força e Aeróbio em Hipertensos: Ensaio Clínico Randomizado	Damorim, Igor Rodrigues; Santos, Tony Meireles; Barros, Gustavo Willames Pimentel; Carvalho, Paulo Roberto Cavalcanti	Arq. bras. cardiol;108(4): 323-330, Apr. 2017. tab, graf	Arq. bras. cardiol	LILACS	article	en	2017	Humanos; Masculino; Feminino; Pessoa de Meia-Idade; Idoso; Exercício Físico/fisiologia; Treinamento de Força; Hipotensão Pós-Exercício/fisiopatologia; Hipertensão/fisiopatologia; Sístole/fisiologia; Fatores de Tempo; Pressão Sanguínea/fisiologia; Adaptação Fisiológica/fisiologia; Cinética; Análise de Variância; Diástole/fisiologia	BR	http://www.scielo.br/scielo.php?script=sci_arttext&pid=S0066-782X2017000400323	Abstract Background: Resistance and aerobic training are recommended as an adjunctive treatment for hypertension. However, the number of sessions required until the hypotensive effect of the exercise has stabilized has not been clearly established. Objective: To establish the adaptive kinetics of the blood pressure (BP) responses as a function of time and type of training in hypertensive patients…	20170626	108	4	10.5935/abc.20170029	0066-782X
biblio-843851	Association between triglycerides and HDL-cholesterol ratio and cardiovascular risk factors among elderly persons receiving care under the family health strategy of Viçosa, Minas Gerais/ Associação entre razão Triglicerídeos e HDL-colesterol e fatores de risco cardiovascular em idosos atendidos na estratégia saúde da família de Viçosa, MG	Martins, Marcos Vidal; Souza, Jacqueline Danesio de; Martinho, Karina Oliveira; Franco, Fernanda Silva; Tinôco, Adelson Luiz Araújo	Rev. bras. geriatr. gerontol. (Online);20(2): 236-243, Mar.-Apr. 2017. tab	Rev. bras. geriatr. gerontol. (Online)	LILACS	article	en	2017	Humanos; Masculino; Feminino; Idoso; Doenças Cardiovasculares/epidemiologia; HDL-Colesterol; Estudos Transversais; Triglicerídeos; Exercício Físico; Saúde do Idoso; Tabagismo	BR	http://www.scielo.br/scielo.php?script=sci_arttext&pid=S1809-98232017000200236&lng=en&nrm=iso&tlng=en&ORIGINALLANG=en	Abstract Objective: To evaluate the association between triglycerides and HDL-cholesterol (TG/HDL-c) ratio and cardiovascular risk factors among the elderly. Method: A cross-sectional epidemiological study with a random sample of elderly persons (n=349) of both genders, who received care under the Family Health Strategy in the municipality of Viçosa, in the state of Minas Gerais, was performed. C…	20170626	20	2	10.1590/1981-22562017020.160059	1981-2256
biblio-843975	EXERCISE, BLOOD PRESSURE AND MORTALITY: FINDINGS OF EIGHT YEARS OF FOLLOW-UP/ EXERCÍCIO, PRESSÃO ARTERIAL E MORTALIDADE: ACHADOS DE OITO ANOS DE SEGUIMENTO/ EJERCICIO, PRESIÓN ARTERIAL Y MORTALIDAD: HALLAZGOS DE OCHO AÑOS DE SEGUIMIENTO	Turi, Bruna Camilo; Bonfim, Mariana Rotta; Codogno, Jamile Sanches; Fernandes, Rômulo Araújo; Araújo, Lia Grego Muniz de; Amaral, Sandra Lia do; Monteiro, Henrique Luiz	Rev. bras. med. esporte;23(2): 133-136, Mar.-Apr. 2017. tab, graf	Rev. bras. med. esporte	LILACS	article	en	2017		BR	http://www.scielo.br/scielo.php?script=sci_arttext&pid=S1517-86922017000200133	ABSTRACT Introduction: In the last decades, unhealthy habits, such as low levels of physical activity and poor diet, have increased. Consequently, the prevalence of cardiovascular diseases and mortality has increased significantly among adults. However, it is known that regular physical exercises help to improve health outcomes. Thus, the aim of this study was to analyze the effects of eight year…	20170626	23	2	10.1590/1517-869220172302158989	1517-8692
biblio-1040461	La postura influye sobre la respuesta presora al ejercicio isométrico sin modificar la reactividad cardiovascular/ Posture has an influence on the pressor response to isometric exercise without modifying cardiovascular reactivity	Rodríguez Pena, Alexis; González Paz, Héctor Jesús; Guirado Blanco, Otmara	Medicentro (Villa Clara);21(1): 61-64, ene.-mar. 2017.	Medicentro (Villa Clara)	LILACS	article	es	2017	Postura/fisiologia; Exercício Físico/fisiologia; Hipertensão	CU	http://scielo.sld.cu/scielo.php?script=sci_arttext&pid=S1029-30432017000100009		20170104	21	1		1029-3043
biblio-880649	Effects of concurrent training on morphological and functional parameters and blood pressure in hypertensive women/ Efeitos do treinamento concorrente sobre parâmetros morfofuncionais e pressão arterial de mulheres hipertensas	Aguia, Renata Emilia M; Teixeira, Cauê V. La Scala; Paulino, Heverton; Pauli, José Rodrigo; Medeiros, Alessandra; Cerrone, Letícia Andrade; Ferreira, Sionaldo E; Gomes, Ricardo José	Rev. bras. ciênc. mov;25(3): 53-60, mar.-abr.2017. ilus, tab	Rev. bras. ciênc. mov	LILACS	article	en	2017	Humanos; Feminino; Pessoa de Meia-Idade; Exercício Físico; Hipertensão; Mulheres; Treinamento de Força	BR	https://portalrevistas.ucb.br/index.php/RBCM/article/view/53/pdf	Aerobic and resistance exercise have been prescript to prevention and non pharmacological treatment of hypertension. However, there is a lack of studies investigating the effects of concurrent training in hypertensive women. Thus, the aim of this study was to investigate the effects of concurrent training program on rest blood pressure, biochemical variables (blood glucose and total cholesterol),…	20180312	25	3		0103-1716
biblio-841831	Effect of aerobic exercise training on cGMP levels and blood pressure in treated hypertensive postmenopausal women	Novais, Iane P; Jarrete, Aline P; Puga, Guilherme M; Araujo, Hygor N; Delbin, Maria A; Zanesco, Angelina	Motriz (Online);23(1): 1-6, Jan.-Mar. 2017. tab, ilus	Motriz (Online)	LILACS	article	en	2017	Humanos; Feminino; Pessoa de Meia-Idade; Idoso; GMP Cíclico/metabolismo; Exercício Físico; Hipertensão; Pós-Menopausa/fisiologia	BR	http://www.scielo.br/scielo.php?script=sci_arttext&pid=S1980-65742017000100001	Abstract The second messenger cGMP has been largely studied as a therapeutic target in a variety of disorders such as erectile dysfunction, arterial hypertension and heart failure. Evidence has shown thatcGMP activators are less efficient in estrogen-deficiency animals, but no studies exist involving non-pharmacological approacheson NO/cGMP signaling pathway in hypertensive postmenopausal women. …	20170626	23	1	10.1590/s1980-6574201700010001	1980-6574
biblio-892066	Knowledge regarding the prevention of chronic kidney disease in hypertensive and diabetic patients: a cross-sectional study/ Conhecimento sobre a prevenção da Doença Renal Crônica em hipertensos e diabéticos: estudo transversal	Moura, Elaine Cristina Santa Cruz de; Barbosa, Jefferson Belarmino Nunes; Marinho, Patrícia Érika de Melo	Fisioter. Mov. (Online);30(supl.1): 55-62, 2017. tab, graf	Fisioter. Mov. (Online)	LILACS	article	en	2017	Humanos; Diabetes Mellitus; Prevenção de Doenças; Integralidade em Saúde; Hipertensão; Doença Crônica; Insuficiência Renal Crônica; Cardiologistas; Endocrinologistas	BR	http://www.scielo.br/scielo.php?script=sci_arttext&pid=S0103-51502017000500055	Abstract Introduction: Hypertension (HT) and diabetes mellitus (DM) lead to functional and structural changes in target organs such as the kidneys, characterizing the need for preventive actions to avoid Chronic Kidney Disease (CKD). Objective: To verify cardiologists' and endocrinologists' knowledge, indications and practices regarding prevention of CKD in patients with HT and DM. Methods: A cro…	20180308	30	supl.1	10.1590/1980-5918.030.s01.ao05	1980-5918
biblio-895025	Effects of isometric handgrip training in patients with cardiovascular disease: rationale and design of the ISOPRESS network	Farah, Breno Q; Vianna, Lauro C; Rodrigues, Sergio Luiz C; Correia, Marilia A; Teixeira, André L; Andrade, Flávio M. D. de; Pedrosa, Rodrigo P; Moreira, Sérgio R; Barros, Mauro V. G; Wolosker, Nelson; Cucato, Gabriel G; Ritti-Dias, Raphael M	Motriz (Online);23(4): e101719, 2017. tab, ilus	Motriz (Online)	LILACS	article	en	2017	Humanos; Masculino; Feminino; Adulto; Pessoa de Meia-Idade; Pressão Sanguínea/fisiologia; Doenças Cardiovasculares/fisiopatologia; Exercício Físico/fisiologia; Hipertensão	BR	http://www.scielo.br/scielo.php?script=sci_arttext&pid=S1980-65742017000400401	Meta-analytical studies have indicated that isometric handgrip training promotes significant reduction in blood pressure in hypertensive patients with similar or greater decreases in blood pressure than observed after aerobic and dynamic resistance training. However, several gaps in the literature still need to be addressed. Thus, we designed the ISOPRESS network group, which consists of a task f…	20180315	23	4	10.1590/s1980-6574201700040011	1980-6574
biblio-987107	LA ACTIVIDAD FÍSICA REDUCE EL RIESGO DE MUERTE EN PACIENTES CON HIPERTENSIÓN/ PHYSICAL ACTIVITY REDUCES THE RISK OF DEATH IN PATIENTS WITH HYPERTENSION	Hernández Gil, Karen del Carmen; Pérez Morales, Martha Karely; Arias Vázquez, Pedro Iván	Duazary;14(1)2017. ilus, tab	Duazary	LILACS	article	es	2017	Exercício Físico; Morte; Hipertensão	CO	http://revistas.unimagdalena.edu.co/index.php/duazary/article/view/1741/1228	El objetivo de esta revisión fue establecer una asociación entre el nivel de actividad física realizada y la reducción del riesgo de muerte en pacientes hipertensos. Para la identificación de los documentos de esta revisión se realizó una búsqueda que abarcó estudios epidemiológicos tipo cohorte; las publicaciones relevantes fueron identificadas en las bases de datos biomédicas PubMed y Cochrane …	20190401	14	1	10.21676/2389783X.1741	1794-5992
biblio-883115	Análise laboratorial de fatores de risco modificáveis para doenças crônicas não transmissíveis e perfil de saúde de idosos institucionalizados, Bauru/SP/ Laboratorial analysis of modifiable risk factors for chronic non-communicable diseases and health profile of institutionalized elderly, Bauru / SP	Figueiredo, Andréa Mendes	Bauru; s.n; 2017. 90 p. graf, tab, ilus.		LILACS	thesis	pt	2017	Humanos; Masculino; Feminino; Pessoa de Meia-Idade; Idoso; Idoso de 80 Anos ou mais; Saúde do Idoso Institucionalizado; Doenças não Transmissíveis/epidemiologia; Medição de Risco/métodos; Distribuição por Idade; Fatores Etários; Brasil; Doenças Cardiovasculares/epidemiologia; Estudos Transversais; Diabetes Mellitus/epidemiologia; Dislipidemias/epidemiologia; Hipertensão/epidemiologia; Transtornos…	BR	http://www.teses.usp.br/teses/disponiveis/25/25144/tde-23042018-221656/publico/AndreaMendesFigueiredo_Rev.pdf	Com a atual transição demográfica refletida no envelhecimento populacional, as doenças crônicas transmissíveis foram substituídas pelas doenças crônicas não transmissíveis (DCNT), que ocasionam implicações no processo do envelhecimento saudável, para o idoso e para as famílias, havendo a necessidade da procura por Instituições de Longa Permanência para Idosos (ILPI). Nesse contexto, o objetivo de…	20180427
biblio-837092	Características clínicas y demográficas de pacientes sometidos a cirugía bariátrica en Medellín/ Clinical and demographic characteristics in bariatric surgery patients in Medellin/ Características clínicas e demográficas de pacientes submetidos à cirurgia bariátrica em Medellín	Ramírez, A; Velásquez, JD; Tirado, AF; Esteban, M; Díez, JC; Cañas, CF; Cárdenas, J	Med. U.P.B;35(2): 81-88, jul.-dic. 2016.	Med. U.P.B	LILACS	article	es	2016	Humanos; Adulto; Pessoa de Meia-Idade; Idoso; Cirurgia Bariátrica; Exercício Físico; Índice de Massa Corporal; Gastrectomia; Obesidade	CO	https://revistas.upb.edu.co/index.php/medicina/article/view/1134	Objetivo: la obesidad mórbida es un problema de salud pública. Su tratamiento incluye planes nutricionales, actividad física, farmacoterapia y cirugía bariátrica. El objetivo de este estudio fue describir las características clínicas y demográficas de los pacientes sometidos a cirugía bariátrica en una clínica de Medellín (Colombia) entre enero y diciembre de 2010. Metodología: estudio descriptiv…	20170622	35	2	10.18566/medupb.v35n2.a02	0120-4874
biblio-829834	Intervenção multiprofissional em adultos com hipertensão arterial: ensaio clínico randomizado/ Intervención multiprofesional en adultos con hipertensión arterial: ensayo clínico randomizado/ Multi-professional intervention in adults with arterial hypertension: a randomized clinical trial	Radovanovic, Cremilde Aparecida Trindade; Bevilaqua, Cheila Aparecida; Molena-Fernandes, Carlos Alexandre; Marcon, Sonia Silva	Rev. bras. enferm;69(6): 1067-1073, nov.-dez. 2016. tab, graf	Rev. bras. enferm	LILACS	article	pt	2016	Humanos; Masculino; Feminino; Adulto; Pessoa de Meia-Idade; Adulto Jovem; Hipertensão/terapia; Equipe de Assistência ao Paciente; Antropometria; Pressão Sanguínea; Aconselhamento; Exercício Físico; Hipertensão/enfermagem; Avaliação Nutricional; Resultado do Tratamento	BR	http://www.scielo.br/scielo.php?script=sci_arttext&pid=S0034-71672016000601067	RESUMO Objetivo: avaliar a influência de uma intervenção, constituída por orientações relacionadas à saúde e treinamento físico aeróbio, na diminuição dos valores pressóricos, dos indicadores antropométricos e na adequação dos parâmetros bioquímicos de indivíduos com hipertensão. Método: estudo de intervenção do tipo ensaio clínico randomizado, com 42 indivíduos. O grupo-intervenção seguiu o prot…	20170104	69	6	10.1590/0034-7167-2016-0320	0034-7167
biblio-841244	The role of physical exercise in obstructive sleep apnea/ O papel do exercício físico na apneia obstrutiva do sono	Andrade, Flávio Maciel Dias de; Pedrosa, Rodrigo Pinto	J. bras. pneumol;42(6): 457-464, Nov.-Dec. 2016. graf	J. bras. pneumol	LILACS	article	en	2016	Humanos; Doenças Cardiovasculares/etiologia; Terapia por Exercício; Exercício Físico/fisiologia; Apneia Obstrutiva do Sono/terapia; Doenças Cardiovasculares/fisiopatologia; Terapia por Exercício/métodos; Terapia por Exercício/normas; Fatores de Risco; Índice de Gravidade de Doença; Apneia Obstrutiva do Sono/complicações; Apneia Obstrutiva do Sono/fisiopatologia	BR	http://www.scielo.br/scielo.php?script=sci_arttext&pid=S1806-37132016000600457	ABSTRACT Obstructive sleep apnea (OSA) is a common clinical condition, with a variable and underestimated prevalence. OSA is the main condition associated with secondary systemic arterial hypertension, as well as with atrial fibrillation, stroke, and coronary artery disease, greatly increasing cardiovascular morbidity and mortality. Treatment with continuous positive airway pressure is not tolera…	20170626	42	6	10.1590/s1806-37562016000000156	1806-3713
biblio-829534	Educational strategies for the prevention of diabetes, hypertension, and obesity/ Metodologias educativas para prevenção de diabetes, hipertensão e obesidade: revisão sistemática	Machado, Alexandre Paulo; Lima, Bruno Muniz; Laureano, Monique Guilharducci; Silva, Pedro Henrique Bauth; Tardin, Giovanna Pereira; Reis, Paulo Silva; Santos, Joyce Sammara; Jácomo Neto, Domingos; D'Artibale, Eliziana Ferreira	Rev. Assoc. Med. Bras. (1992);62(8): 800-808, Nov. 2016. tab	Rev. Assoc. Med. Bras. (1992)	LILACS	article	en	2016	Humanos; Educação em Saúde; Diabetes Mellitus/prevenção &amp; controle; Promoção da Saúde; Hipertensão/prevenção &amp; controle; Obesidade/prevenção &amp; controle; Pais; Exercício Físico; Comportamentos Relacionados com a Saúde; Educação de Pacientes como Assunto; Dieta Saudável; Estilo de Vida	BR	http://www.scielo.br/scielo.php?script=sci_arttext&pid=S0104-42302016000800800	Summary Objective: The main goal of this work was to produce a review of educational strategies to prevent diabetes, hypertension, and obesity. Method: PubMed database was consulted using combined descriptors such as [Prevention], [Educational Activities], [Diabetes], [Hypertension], and [Obesity]. Data from randomized trials published between 2002 and 2014 were included in spreadsheets for analy…	20170104	62	8	10.1590/1806-9282.62.08.800	0104-4230
biblio-847556	Association between blood pressure, body mass index, eating habits, and physical activity in adolescents/ Associação entre pressão arterial, índice de massa corporal, hábitos alimentares e atividade física em adolescentes	Benite-Ribeiro, Sandra Aparecida; Silva, Viviane Vilela da; Lima, Kamila Lauany Lucas; Santos, Júlia Matzenbacher dos	Sci. med. (Porto Alegre, Online);26(4): ID24243, out-dez 2016.	Sci. med. (Porto Alegre, Online)	LILACS	article	en	2016	Humanos; Adolescente; Saúde do Adolescente; Exercício Físico; Índice de Massa Corporal; Estado Nutricional; Ensino Fundamental e Médio; Comportamento Alimentar; Pressão Arterial	BR	https://revistaseletronicas.pucrs.br/ojs/index.php/scientiamedica/article/view/24243/15056	AIMS: This study sought to analyze blood pressure and its association with eating behavior, physical activity, and body mass index in high school students. METHODS: A cross-sectional study was performed with high school students from midwestern Brazil. Blood pressure was measured according to the guidelines outlined by the Brazilian Society of Cardiology. Nutritional status was assessed in accord…	20170801	26	4	10.15448/1980-6108.2016.4.24243	1980-6108
lil-796984	Associated factors with mammographic changes in women undergoing breast cancer screening/ Fatores associados a alterações mamográficas em mulheres submetidas ao rastreamento do câncer de mama	Sant'Ana, Ricardo Soares de; Mattos, Jacó Saraiva de Castro; Silva, Anderson Soares da; Mello, Luanes Marques de; Nunes, Altacílio Aparecido	Einstein (Säo Paulo);14(3): 324-329, July-Sept. 2016. tab	Einstein (Säo Paulo)	LILACS	article	en	2016	Humanos; Feminino; Adulto; Pessoa de Meia-Idade; Idoso; Neoplasias da Mama/diagnóstico por imagem; Mamografia/estatística &amp; dados numéricos; Programas de Rastreamento/estatística &amp; dados numéricos; Brasil/epidemiologia; Neoplasias da Mama/epidemiologia; Mamografia/normas; Exercício Físico; Índice de Massa Corporal; Programas de Rastreamento/normas; Estudos Transversais; Fatores de Risco; …	BR	http://www.scielo.br/scielo.php?script=sci_arttext&pid=S1679-45082016000300324	ABSTRACT Objective: To evaluate association of sociodemographic, anthropometric, and epidemiological factors with result of mammogram in women undergoing breast cancer screening. Methods: This is a cross-sectional study with data obtained through interviews, anthropometric measurements, and mammography of 600 women aged 40 to 69 years at the Preventive Medicine Department of Hospital de Câncer de…	20161024	14	3	10.1590/S1679-45082016AO3708	1679-4508
biblio-830624	Recuperación cardiovascular durante ejercicio intermitente en pacientes con hipertensión y diabetes tipo 2 altamente adherentes/ Cardiovascular recovery during intermittent exercise in highly-adherent partic pants with hypertension and type 2 diabetes mellitus	Cano-Montoya, Johnattan; Álvarez, Cristian; Martínez, Cristian; Salas, Andrés; Sade, Farid; Ramírez-Campillo, Rodrigo	Rev. méd. Chile;144(9): 1150-1158, set. 2016. ilus, graf, tab	Rev. méd. Chile	LILACS	article	es	2016	Humanos; Masculino; Feminino; Pessoa de Meia-Idade; Idoso; Exercício Físico/fisiologia; Recuperação de Função Fisiológica/fisiologia; Diabetes Mellitus Tipo 2/fisiopatologia; Frequência Cardíaca/fisiologia; Hipertensão/fisiopatologia; Fatores de Tempo; Pressão Sanguínea/fisiologia; Tolerância ao Exercício/fisiologia	CL	http://www.scielo.cl/scielo.php?script=sci_arttext&pid=S0034-98872016000900008	Background: Despite the evidence supporting metabolic benefits of high intensity interval exercise (HIIT), there is little information about the cardiovascular response to this type of exercise in patients with type 2 diabetes (T2D) and hypertension (HTA). Aim: To analyze the changes in heart rate at rest, at the onset and at the end of each interval of training, after twelve weeks of a HIIT prog…	20170104	144	9	10.4067/S0034-98872016000900008	0034-9887
biblio-947075	Análise dos fatores de risco cardiovascular entre homens praticantes de atividade física não supervisionada/ Analysis of cardiovascular risk factors among men practicing unsupervised physical activity/ Análisis de los factores de riesgo cardiovascular entre los hombres que practican actividad física sin supervisión	Candido, Ieda Carla; Arruda, Guilherme Oliveira de; Martins, Adriana Gallego; Marcon, Sonia Silva	Rev. enferm. UERJ;24(4): e9128, jul./ago. 2016. tab	Rev. enferm. UERJ	LILACS	article	pt	2016	Humanos; Masculino; Adulto; Pessoa de Meia-Idade; Idoso; Doenças Cardiovasculares; Doenças Cardiovasculares/complicações; Doenças Cardiovasculares/prevenção &amp; controle; Exercício Físico; Fatores de Risco; Saúde do Homem; Doenças Cardiovasculares/epidemiologia; Estudos Transversais; Condicionamento Físico Humano/efeitos adversos	BR	http://www.facenf.uerj.br/v24n4/v24n4a02.pdf	Objetivos: estimar a prevalência de fatores de risco cardiovascular e determinar a associação desses fatores com variáveis sociodemográficas. Método: estudo transversal, realizado com 128 homens praticantes de atividade física não supervisionada, no noroeste do Estado do Paraná, em 2012. Os dados foram coletados em entrevistas estruturadas e analisados descritivamente e mediante teste de associaç…	20181022	24	4	10.12957/reuerj.2016.9128	0104-3552
lil-785199	Efecto de un programa de entrenamiento físico sobre condición física saludable en hipertensos/ Effect of a physical training program on healthy physical condition in hypertensive individuals	Alvarez, Consuelo Vélez; Claros, José Armando Vidarte	Rev. bras. geriatr. gerontol;19(2): 277-288, tab	Rev. bras. geriatr. gerontol	LILACS	article	es	2016			http://www.scielo.br/scielo.php?script=sci_arttext&pid=S1809-98232016000200277	Resumo Objetivo: Determinar el efecto de un programa de entrenamiento físico sobre la condición física saludable en sujetos con hipertensión arterial controlada. Método: Se desarrolló un ensayo clínico en 78 personas diagnosticadas con hipertensión arterial controlada que voluntariamente aceptaron participar en la investigación y que reunieron los criterios de inclusión, de entre ellos fue selecc…	20160623	19	2	10.1590/1809-98232016019.140168	1809-9823
lil-778587	Low levels of physical activity and metabolic syndrome: cross-sectional study in the Brazilian public health system/ Baixos níveis de atividade física e síndrome metabólica: estudo transversal com usuários do sistema público de saúde brasileiro	Turi, Bruna Camilo; Codogno, Jamile Sanches; Fernandes, Rômulo Araújo; Monteiro, Henrique Luiz	Ciênc. saúde coletiva;21(4): 1043-1050, Abr. 2016. tab	Ciênc. saúde coletiva	LILACS	article	en	2016	Humanos; Masculino; Feminino; Pessoa de Meia-Idade; Idoso; Exercício Físico; Síndrome Metabólica/epidemiologia; Brasil/epidemiologia; Estudos Transversais; Prevalência; Saúde Pública; Fatores de Risco		http://www.scielosp.org/scielo.php?script=sci_arttext&pid=S1413-81232016000401043	Abstract This study investigated whether low levels of physical activity in different domains is associated with risk factors for the occurrence of metabolic syndrome or metabolic syndrome itself. Habitual physical activity level was assessed among 963 participants, aged 50 years old or more, using Baecke&#8217;s questionnaire. Risk factors for metabolic syndrome followed the recommendations of &…	20160408	21	4	10.1590/1413-81232015214.23042015	1413-8123
lil-780888	Association between physical activity in daily life and pulmonary function in adult smokers/ Associação entre o nível de atividade física na vida diária e a função pulmonar em tabagistas adultos	Barboza, Miriane Lilian; Barbosa, Alan Carlos Brisola; Spina, Giovanna Domingues; Sperandio, Evandro Fornias; Arantes, Rodolfo Leite; Gagliardi, Antonio Ricardo de Toledo; Romiti, Marcello; Dourado, Victor Zuniga	J. bras. pneumol;42(2): 130-135, Mar.-Apr. 2016. tab	J. bras. pneumol	LILACS	article	en	2016	Humanos; Masculino; Feminino; Adulto; Pessoa de Meia-Idade; Atividades Cotidianas; Exercício Físico/fisiologia; Pulmão/fisiologia; Fumar/fisiopatologia; Acelerometria; Fatores Etários; Estudos Transversais; Valor Preditivo dos Testes; Doença Pulmonar Obstrutiva Crônica/etiologia; Doença Pulmonar Obstrutiva Crônica/fisiopatologia; Valores de Referência; Testes de Função Respiratória; Fatores de Ri…	BR	http://www.scielo.br/scielo.php?script=sci_arttext&pid=S1806-37132016000200130	Objective: To determine whether the level of physical activity in daily life (PADL) is associated with pulmonary function in adult smokers. Methods: We selected 62 adult smokers from among the participants of an epidemiological study conducted in the city of Santos, Brazil. The subjects underwent forced spirometry for pulmonary function assessment. The level of PADL was assessed by the Internatio…	20160506	42	2	10.1590/S1806-37562015000000102	1806-3713
biblio-831225	Protocolo de reabilitação cardiopulmonar em pacientes submetidos a cirurgias cardíacas em um hospital de Novo Hamburgo: um estudo-piloto/ Cardiopulmonary rehabilitation protocol in patients submitted to cardiac surgeries in a hospital of Novo Hamburgo: a pilot study	Costa, Cassia Cinara da; Pires, Jose Fernando; Abdo, Sally Anne	Rev. AMRIGS;60(1): 9-14, jan.-mar.2016. tab, graf	Rev. AMRIGS	LILACS	article	pt	2016	Humanos; Exercícios Respiratórios; Procedimentos Cirúrgicos Cardíacos; Cuidados Pós-Operatórios	BR	http://www.amrigs.org.br/revista/60-01/02.pdf	Introdução: Doenças cardiovasculares (DCV) como hipertensão arterial sistêmica (HAS) esta como a mais prevalente. A cirurgia cardíaca pode acarretar em reduções dos volumes e das capacidades pulmonares, além da força muscular respiratória. Podem ocorrer mudanças importantes na qualidade de vida (QV), sendo o questionário SF-36 (Medical Outcomes Study 36) amplamente utilizado para esses pacientes.…	20160825	60	1		0102-2105
biblio-849529	Fatores associados a condição física ativa em pacientes com hipertensão arterial sistêmica: Um estudo transversal/ Factors associated with active physical condition in hypertensive patients: A cross sectional study	Asano, Ricardo Yukio; Moraes, Natália F; Oliveira, Vanessa P; Martin, Karina Kely de Freitas Ferreira; Leme, Talitha Mantecon de S; Gargaglione, Eduardo Morvan L; Aguiar, Samuel Silva; Palmeira, Rafael; Coelho Junior, Hélio	Rev. bras. ciênc. mov;24(1): 5-15, jan.-mar. 2016. tab, ilus	Rev. bras. ciênc. mov	LILACS	article	pt	2016	Humanos; Masculino; Feminino; Adulto; Pessoa de Meia-Idade; Exercício Físico; Hipertensão; Motivação	BR	https://portalrevistas.ucb.br/index.php/RBCM/article/view/5776/4256	O exercício físico é uma intervenção não farmacológica que pode colaborar para o controle dos valores pressóricos em pacientes hipertensos, sendo este recomendado por diretrizes internacionais e nacionais. Entretanto, a adesão de pacientes hipertensos a programas de exercício físico ainda está longe do ideal. Assim, o objetivo do presente estudo foi determinar os fatores que podem influenciar um …	20170914	24	1		0103-1716
lil-777100	Resistance Training in Spontaneously Hypertensive Rats with Severe Hypertension/ Treinamento de Força em Ratos Espontaneamente Hipertensos com Hipertensão Arterial Grave	Neves, Rodrigo Vanerson Passos; Souza, Michel Kendy; Passos, Clévia Santos; Bacurau, Reury Frank Pereira; Simoes, Herbert Gustavo; Prestes, Jonato; Boim, Mirian Aparecida; Câmara, Niels Olsen Saraiva; Franco, Maria do Carmo Pinho; Moraes, Milton Rocha	Arq. bras. cardiol;106(3): 201-209, Mar. 2016. tab, graf	Arq. bras. cardiol	LILACS	article	en	2016	Animais; Masculino; Hipertensão/fisiopatologia; Condicionamento Físico Animal/fisiologia; Treinamento de Força; Pressão Sanguínea/fisiologia; Peso Corporal/fisiologia; Frequência Cardíaca/fisiologia; Modelos Animais; Exercícios de Alongamento Muscular; Força Muscular/fisiologia; Ratos Endogâmicos SHR; Ratos Endogâmicos WKY	BR	http://www.scielo.br/scielo.php?script=sci_arttext&pid=S0066-782X2016000300201	Abstract Background: Resistance training (RT) has been recommended as a non-pharmacological treatment for moderate hypertension. In spite of the important role of exercise intensity on training prescription, there is still no data regarding the effects of RT intensity on severe hypertension (SH). Objective: This study examined the effects of two RT protocols (vertical ladder climbing), performed …	20160403	106	3	10.5935/abc.20160019	0066-782X
lil-779481	Interacción entre farmacoterapia hipotensiva y terapia con ejercicio físico requiere regulación farmacológica en pacientes hipertensos/ Interaction between antihypertensive therapy and exercise training therapy requires drug regulation in hypertensive patients	Cano-Montoya, Johnattan; Ramírez-Campillo, Rodrigo; Martínez, Cristian; Sade-Calles, Farid; Salas-Parada, Andrés; Álvarez, Cristian	Rev. méd. Chile;144(2): 152-161, feb. 2016. ilus, tab	Rev. méd. Chile	LILACS	article	es	2016	Humanos; Adulto; Pessoa de Meia-Idade; Diabetes Mellitus Tipo 2/terapia; Terapia por Exercício/métodos; Hipertensão/terapia; Anti-Hipertensivos/uso terapêutico; Estudos de Casos e Controles; Estudos Transversais; Resultado do Tratamento; Terapia Combinada/métodos; Hipertensão/fisiopatologia; Hipoglicemiantes/uso terapêutico; Metformina/uso terapêutico	CL	http://www.scielo.cl/scielo.php?script=sci_arttext&pid=S0034-98872016000200002	Background: Exercise training could interact with the pharmacological therapy of hypertension, increasing the effects of these medications. Aim: To assess the effects of 12 weeks of physical training on blood pressure of hypertensive or diabetic patients, already receiving pharmacological therapy. Material and methods: Twelve participants with diabetes and hypertension, 16 participants with hyper…	20160428	144	2	10.4067/S0034-98872016000200002	0034-9887
lil-776482	Restrictive pattern on spirometry: association with cardiovascular risk and level of physical activity in asymptomatic adults/ Distúrbio ventilatório restritivo sugerido por espirometria: associação com risco cardiovascular e nível de atividade física em adultos assintomáticos	Sperandio, Evandro Fornias; Arantes, Rodolfo Leite; Matheus, Agatha Caveda; Silva, Rodrigo Pereira da; Lauria, Vinícius Tonon; Romiti, Marcello; Gagliardi, Antônio Ricardo de Toledo; Dourado, Victor Zuniga	J. bras. pneumol;42(1): 22-28, Jan.-Feb. 2016. tab	J. bras. pneumol	LILACS	article	pt	2016	Humanos; Masculino; Feminino; Adulto; Pessoa de Meia-Idade; Doenças Assintomáticas; Doenças Cardiovasculares/fisiopatologia; Exercício Físico/fisiologia; Pneumopatias Obstrutivas/fisiopatologia; Capacidade Vital/fisiologia; Atividades Cotidianas; Doenças Cardiovasculares/etiologia; Estudos Transversais; Teste de Esforço; Volume Expiratório Forçado/fisiologia; Hipertensão/complicações; Hipertensão…	BR	http://www.scielo.br/scielo.php?script=sci_arttext&pid=S1806-37132016000100022	Objective : To determine whether a restrictive pattern on spirometry is associated with the level of physical activity in daily life (PADL), as well as with cardiovascular disease (CVD) risk factors, in asymptomatic adults. Methods : A total of 374 participants (mean age, 41 ± 14 years) underwent spirometry, which included the determination of FVC and FEV1. A restrictive pattern on spirometry was…	20160317	42	1	10.1590/S1806-37562016000000030	1806-3713
lil-780627	Caminata de seis minutos: propuesta de estandarización del protocolo y aplicación práctica para la evaluación de la hipertensión pulmonar con especial referencia a la de los niños/ Six-minute walk test: protocol and practical application for the evaluation of pulmonary hypertension, with special reference to children	Barón, Óscar; Díaz, Gabriel	Rev. colomb. cardiol;23(1): 59-67, ene.-feb. 2016. ilus, tab	Rev. colomb. cardiol	LILACS	article	es	2016	Humanos; Masculino; Feminino; Adulto; Exercício Físico; Hipertensão Arterial Pulmonar; Pediatria; Criança; Caminhada	CO	http://www.scielo.org.co/scielo.php?script=sci_arttext&pid=S0120-56332016000100010	Objetivo: La práctica clínica diaria exige una valoración objetiva, confiable y sencilla del paciente. En particular, en las patologías que afectan el rendimiento y la actividad física, como es el caso de la hipertensión pulmonar, es necesario conocer la repercusión que estas enfermedades tienen sobre este aspecto, básico de la vida del paciente, es decir cómo se afecta su tolerancia al ejercicio…	20160506	23	1	10.1016/j.rccar.2015.05.011	0120-5633
lil-774452	Ejercicios físicos en la prevención de hipertensión arterial/ Physical exercises in the prevention of hypertension	Briones Arteaga, Ebson Mauricio	Medisan;20(1)ene.-ene. 2016.	Medisan	LILACS	article	es	2016	Doenças Cardiovasculares; Hipertensão; Técnicas de Exercício e de Movimento	CU	http://scielo.sld.cu/scielo.php?script=sci_arttext&pid=S1029-30192016000100006	Se efectuó una investigación en el Centro Fisiokinesio e Hidroterapia de Manta, en Manabí, Ecuador, a fin de desarrollar un programa de ejercicios aeróbicos leves, moderados y de resistencia, para prevenir la hipertensión arterial y disminuir la presión arterial en personas hipertensas. En este estudio no experimental de 4 semanas, se incluyeron 10 pacientes hipertensos, cuya mayoría correspondió…	20160225	20	1		1029-3019
lil-771048	Level of Physical Activity and In-Hospital Course of Patients with Acute Coronary Syndrome/ Nível de Atividade Física e Evolução Intra-Hospitalar de Pacientes com Síndrome Coronariana Aguda	Jorge, Juliana de Goes; Santos, Marcos Antonio Almeida; Barreto Filho, José Augusto Soares; Oliveira, Joselina Luzia Menezes; Melo, Enaldo Vieira de; Oliveira, Norma Alves de; Faro, Gustavo Baptista de Almeida; Sousa, Antônio Carlos Sobral	Arq. bras. cardiol;106(1): 33-40, Jan. 2016. tab, graf	Arq. bras. cardiol	LILACS	article	pt	2016	Idoso; Idoso de 80 Anos ou mais; Feminino; Humanos; Masculino; Pessoa de Meia-Idade; Síndrome Coronariana Aguda/prevenção &amp; controle; Doenças Cardiovasculares/prevenção &amp; controle; Terapia por Exercício/estatística &amp; dados numéricos; Exercício Físico/fisiologia; Hospitalização; Síndrome Coronariana Aguda/complicações; Síndrome Coronariana Aguda/fisiopatologia; Doenças Cardiovasculares…	BR	http://www.scielo.br/scielo.php?script=sci_arttext&pid=S0066-782X2016000100033	Abstract Background: Acute coronary syndrome (ACS) is one of the main causes of morbidity and mortality in the modern world. A sedentary lifestyle, present in 85% of the Brazilian population, is considered a risk factor for the development of coronary artery disease. However, the correlation of a sedentary lifestyle with cardiovascular events (CVE) during hospitalization for ACS is not well estab…	20160128	106	1	10.5935/abc.20160006	0066-782X
biblio-951658	Effects of continuous vs interval exercise training on oxygen uptake efficiency slope in patients with coronary artery disease	Prado, D M L; Rocco, E A; Silva, A G; Rocco, D F; Pacheco, M T; Silva, P F; Furlan, V	Braz. j. med. biol. res;49(2): e4890, 2016. tab, graf	Braz. j. med. biol. res	LILACS	article	en	2016	Humanos; Masculino; Feminino; Pessoa de Meia-Idade; Consumo de Oxigênio/fisiologia; Doença da Artéria Coronariana/metabolismo; Exercício Físico/fisiologia; Terapia por Exercício/métodos; Doença da Artéria Coronariana/fisiopatologia; Doença da Artéria Coronariana/reabilitação; Limiar Anaeróbio/fisiologia; Avaliação de Programas e Projetos de Saúde/estatística &amp; dados numéricos; Índice de Massa…	BR	http://www.scielo.br/scielo.php?script=sci_arttext&pid=S0100-879X2016000200703	The oxygen uptake efficiency slope (OUES) is a submaximal index incorporating cardiovascular, peripheral, and pulmonary factors that determine the ventilatory response to exercise. The purpose of this study was to evaluate the effects of continuous exercise training and interval exercise training on the OUES in patients with coronary artery disease. Thirty-five patients (59.3±1.8 years old; 28 me…	20160201	49	2	10.1590/1414-431X20154890	0100-879X
lil-782643	Beneficios del ejercicio en pacientes con hipertensión pulmonar: revisión bibliográfica/ Benefits of exercise in patients with pulmonary artery hypertension: a review	Bascuñán, Carolina; Cancino, Jorge	Rev. chil. cardiol;35(1): 56-64, 2016. tab	Rev. chil. cardiol	LILACS	article	es	2016	Humanos; Exercício Físico; Caminhada/fisiologia; Teste de Caminhada; Hipertensão Pulmonar/reabilitação; Qualidade de Vida	CL	http://www.scielo.cl/scielo.php?script=sci_arttext&pid=S0718-85602016000100008	La Hipertensión Pulmonar (HTP) es un desorden progresivo caracterizado por el incremento de la presión en arterias pulmonares¹. Se caracteriza por cambios en la mayoría de las arterias pulmonares distales, lo que provoca un aumento de la resistencia vascular pulmonar, aumenta la presión y restringe el flujo de sangre a través de la circulación pulmonar2-3. El aumento de presión de la arteria pulm…	20160602	35	1	10.4067/S0718-85602016000100008	0716-7105
biblio-971567	Tratamento da hipertensão arterial/ Treatment of hypertension	Bortolotto, Luiz Aparecido; Drager, Luciano Ferreira	In. Kalil Filho, Roberto; Fuster, Valetim; Albuquerque, Cícero Piva de. Medicina cardiovascular reduzindo o impacto das doenças / Cardiovascular medicine reducing the impact of diseases. São Paulo, Atheneu, 2016. p.771-788.		LILACS	monography	pt	2016	Humanos; Hipertensão/terapia; Potássio na Dieta; Alimentos de Soja; Estresse Psicológico/complicações; Exercício Físico	BR			20160722
biblio-971891	Vitamina D, adiponectina e alterações do sono nos estados de resistência à insulina	Oliveira, Roseane Feitosa de	Fortaleza; s.n; 2016. 76 p.		LILACS	thesis	pt	2016	Humanos; Vitamina D; Adiponectina; Sono; Resistência à Insulina; Exercício Físico	BR	http://www.tede.ufc.br/tde_busca/arquivo.php?codArquivo=17289	Os distúrbios endócrino-metabólicos (DEM) são frequentes e associam-se acomorbidades graves e aumento da mortalidade. O sono insuficiente, potencialmente,tem efeito negativo sobre a saúde incluindo os trantornos endócrino-metabólicos. Avitamina D é importante para o funcionamento geral do organismo e a adiponectina éum hormônio essencial para a regulação do metabolismo lipídico. Este é um estudot…	20160920
lil-782462	Comparação de dois modelos de exercícios físicos na redução dos fatores de riscos cardiovasculares com ênfase na obesidade e hipertensão/ Comparison of two models of physical exercise in reducing cardiovascular risk factors with emphasis on obesity and hypertension	Rocha, Paulo Eduardo Carnaval Pereira da	Rio de Janeiro; s.n; 2016. 116 p. tab, graf.		LILACS	thesis	pt	2016	Humanos; Doenças Cardiovasculares/prevenção &amp; controle; Exercício Físico; Hipertensão; Obesidade; Treinamento de Força; Comportamento de Redução do Risco; Perda de Peso; Índice de Massa Corporal	BR	http://bvssp.icict.fiocruz.br/lildbi/docsonline/get.php?id=4519	Doenças cardiovasculares (DCV) são a primeira causa de morte no mundo. Estima-se que 17,3 milhões de pessoas morreram de doenças cardiovasculares em 2008, representando 30 por cento de todas as mortes globais. Por ser um forte fator de risco para o desenvolvimento de doenças cardiovasculares, modificações no estilo de vida, como a inclusão da prática de exercícios físicos deve ser estimulada. Os …	20160225
biblio-837577	Ejercicio y redes fisiológicas y bioquímicas en la hipertensión/ Exercise training and functional networks of physiological and biochemical variables in hipertensión/ Treinamento físico e redes funcionais de variáveis bioquímicas fisiológicas em hipertensão	Nieto-Cárdenas, Olga Alicia; Zárate, Mélida del Pilar; Landázuri, Patricia	Acta bioquím. clín. latinoam;49(4): 383-392, dic. 2015. ilus, tab	Acta bioquím. clín. latinoam	LILACS	article	es	2015	Exercício Físico/fisiologia; Matriz Extracelular; Hipertensão/prevenção &amp; controle; Metaloproteases; Sistema Cardiovascular; HDL-Colesterol; Lipoproteínas HDL; Subpopulações de Linfócitos	AR	http://www.scielo.org.ar/scielo.php?script=sci_arttext&pid=S0325-29572015000400002	El objetivo de este estudio fue evaluar el efecto del ejercicio sobre varios biomarcadores. Por primera vez se investigaron los cambios causados por el ejercicio en algunas variables bioquímicas y fisiológicas utilizando un análisis estructural. Los pacientes hipertensos fueron divididos en grupo de ejercicio (EXG) y grupo de no ejercicio (NoEXG). Se determinaron el perfil lipídico, subpoblacione…	20170626	49	4		0325-2957
lil-768274	O VOLUME DE EXERCÍCIOS RESISTIDOS INFLUENCIA A REATIVIDADE DA PRESSÃO ARTERIAL AO ESTRESSE/ THE VOLUME OF RESISTANCE EXERCISES INFLUENCES BLOOD PRESSURE REACTIVITY TO STRESS/ EL VOLUMEN DE EJERCICIOS DE FUERZA INFLUYE EN LA REACTIVIDAD DE LA PRESIÓN ARTERIAL AL ESTRÉS	Silva, Mauro Fernando Lima da; Campbell, Carmen Silvia Grubert; Brito, Aline de Freitas; Silva, Alexandre Sérgio; Santos, Marcos Antônio Pereira dos; Formiga, Marcelle Napoleão do Rêgo; Moreira, Sergio Rodrigues; Simões, Herbert Gustavo	Rev. bras. med. esporte;21(6): 438-441, Nov.-Dec. 2015. tab, graf	Rev. bras. med. esporte	LILACS	article	pt	2015		BR	http://www.scielo.br/scielo.php?script=sci_arttext&pid=S1517-86922015000600438	Introdução A hiper-reatividade da pressão arterial (PA) ao estresse pode estar associada ao desenvolvimento da hipertensão arterial. Porém a realização prévia de exercícios físicos tem se mostrado eficaz em atenuar esta elevação da PA ao estresse subsequente. Objetivo Verificar o efeito do volume da sessão de exercícios resistidos (ER) sobre a reatividade da PA (RV) ao estresse induzido. Métodos …	20151218	21	6	10.1590/1517-869220152106118724	1517-8692
lil-774723	Adesão ao tratamento de pacientes com fatores de risco cardiovascular em ambulatório da Zona Sul de São Paulo/ Adherence to the treatment of patients with cardiovascular risk factorsat the ambulatory of South Zone of São Paulo	Pesinato, Raphael Marion; Richards, Gabriella Lucas; Cintra, Flavia Fernandes; Roncoletta, Adriana Fernanda Tamassia	Rev. Soc. Bras. Clín. Méd;13(3)dez. 2015. tab	Rev. Soc. Bras. Clín. Méd	LILACS	article	pt	2015	Humanos; Doenças Cardiovasculares/terapia; Cooperação do Paciente; Relações Médico-Paciente; Aceitação pelo Paciente de Cuidados de Saúde; Inquéritos e Questionários; Fatores de Risco	BR	http://files.bvs.br/upload/S/1679-1010/2015/v13n3/a5390.pdf	JUSTIFICATIVA E OBJETIVOS: As doenças cardiovascularessão a causa isolada de morte mais comum no mundo desenvolvidoe no Brasil. Desta forma, é necessário intervir em seusfatores de risco com uma modificação do estilo de vida e adesãoao tratamento. No entanto, estima-se que aproximadamente85% dos pacientes não são aderentes em algum momento desua doença. A proposta deste estudo consiste em identif…	20160211	13	3		1679-1010
lil-762918	Hypertension is associated with greater heat exchange during exercise recovery in a hot environment	Fonseca, S. F.; Teles, M. C.; Ribeiro, V. G. C.; Magalhães, F. C.; Mendonça, V. A.; Peixoto, M. F. D.; Leite, L. H. R.; Coimbra, C. C.; Lacerda, A. C. R.	Braz. j. med. biol. res;48(12): 1122-1129, Dec. 2015. tab, graf	Braz. j. med. biol. res	LILACS	article	en	2015	Adulto; Humanos; Masculino; Pessoa de Meia-Idade; Regulação da Temperatura Corporal/fisiologia; Meio Ambiente; Exercício Físico/fisiologia; Temperatura Alta; Hipertensão/fisiopatologia; Pressão Arterial/fisiologia; Frequência Cardíaca; Consumo de Oxigênio/fisiologia; Corrida/fisiologia; Suor/fisiologia	BR	http://www.scielo.br/scielo.php?script=sci_arttext&pid=S0100-879X2015001254532	Individuals with systemic arterial hypertension have a higher risk of heat-related complications. Thus, the aim of this study was to examine the thermoregulatory responses of hypertensive subjects during recovery from moderate-intensity exercise performed in the heat. A total of eight essential hypertensive (H) and eight normotensive (N) male subjects (age=46.5±1.3 and 45.6±1.4 years, body mass i…	20151029	48	12	10.1590/1414-431X20154532	0100-879X
biblio-332	Corrida em piscina funda promove manutenção da pressão arterial ao longo de cinco anos/ Deep water running promotes maintenance of blood pressure over five years	Reichert, Thaís; Kruel, Luiz; Delevatti, Rodrigo; Kanitz, Ana	Rev. bras. ativ. fís. saúde;20(6): 580-587, nov. 2015. tab, fig	Rev. bras. ativ. fís. saúde	LILACS	article	pt	2015	Humanos; Masculino; Feminino; Adolescente; Adulto; Exercício Físico; Hipertensão; Tutoria	BR	http://docs.bvsalud.org/biblioref/2016/06/332/04-reichert.pdf	O objetivo do presente estudo foi identificar o comportamento da pressão arterial sistólica, diastólica e média de repouso e máxima durante cinco anos de treinamento de corrida em piscina funda. A amostra foi composta por 39 indivíduos de meia idade, que foram divididos no grupo normotenso (43,6±7,38 anos, 120,00±11,54/80,00±10,00 mmHg, n=17) e hipertenso (59,27±7,00 anos, 126,92±11,82/85,41±8,90…	20160626	20	6		1413-3482
biblio-1120717	Trabalho noturno e hipertensão arterial em profissionais de enfermagem do município de Belo Horizonte/ Night work and hypertension among professionals nursing of Belo Horizonte city	Pimenta, Adriano Marçal; Assunção, Ada Ávila	Ciênc. cuid. saúde;14(3): 1211-1219, 20/10/2015.	Ciênc. cuid. saúde	LILACS	article	pt	2015	Humanos; Masculino; Feminino; Adulto; Pessoa de Meia-Idade; Jornada de Trabalho em Turnos; Hipertensão/enfermagem; Profissionais de Enfermagem; Tabagismo/enfermagem; Condições de Trabalho; Exercício Físico; Enfermagem; Consumo Excessivo de Bebidas Alcoólicas; Promoção da Saúde; Equipe de Enfermagem; Obesidade	BR	https://periodicos.uem.br/ojs/index.php/CiencCuidSaude/article/view/26911/15379	Trata-se de estudo transversal desenvolvido com amostra probabilística de 297 profissionais de enfermagem da rede municipal de saúde de Belo Horizonte, Minas Gerais, Brasil, entre setembro de 2008 e janeiro de 2009. O objetivo foi analisar a associação entre a exposição ao trabalho noturno e hipertensão arterial (HA). A exposição ao trabalho noturno foi mensurada com base na resposta à pergunta: …	20200926	14	3	10.4025/cienccuidsaude.v14i3.26911	1677-3861
biblio-881228	Controle autonômico cardíaco de idosas hipertensas/ Cardiac autonomic control of hypertensive elderly	Marães, Vera Regina Fernandes da Silva; Sousa, Bruna da Silva; Paz, Leonardo Petrus da Silva	Rev. bras. hipertens;22(4): 139-145, out.-dez.2015.	Rev. bras. hipertens	LILACS	article	pt	2015	Humanos; Masculino; Feminino; Pessoa de Meia-Idade; Idoso; Exercício Físico; Frequência Cardíaca; Hipertensão	BR	http://fi-admin.bvsalud.org/document/view/8shw4	Fundamentos: O envelhecimento é uma condição natural e pertinente à idade, produzindo declínio fisiológico de diversos sistemas funcionais. O sistema autônomo cardíaco é um dos que sofrem alterações com a idade; a condução dos impulsos elétricos do coração é comprometida, promovendo alterações nos intervalos entre as ondas RR do eletrocardiograma. Objetivo: Verificar a existência de alterações si…	20180319	22	4		1519-7522
biblio-911323	Incidence of hypertension in schoolchildren and adolescents: relationship with physical activity, cardiorespiratory fitness and obesity/ Incidência de hipertensão em crianças e adolescentes escolares: relação com a atividade física, aptidão cardiorrespiratória e obesidade/ Incidencia de la hipertensión en niños y adolescentes estudiantes: relación con la actividad física, capacidad cardiorrespira…	Gaya, Anelise; Aires, Luisa; Mello, Júlio; Gaya, Adroaldo; Mota, Jorge	Pensar prát. (Impr.);18(3): 557-570, jul.-set.2015. tab	Pensar prát. (Impr.)	LILACS	article	en	2015	Humanos; Masculino; Feminino; Criança; Adolescente; Estudantes; Índice de Massa Corporal; Aptidão Cardiorrespiratória; Hipertensão; Exercício Físico; Obesidade	BR	https://www.revistas.ufg.br/fef/article/view/33249/19028	The present study examined the associations between changes over time in blood pressure (BP) with baseline and with varying levels of physical activity (PA), cardiorespiratory fitness (CRF) and body mass index (BMI). Longitudinal study, consisting of 221 young people aged between 8-17 years. The PA was assessed by questionnaire. Height was measured with a stadiometer and body mass with an electro…	20180829	18	3	DOI 10.5216/rpp.v18i3.33249	1415-4676
lil-760120	Nivel de conocimientos, sobre hipertensión arterial, de pacientes atendidos en un Centro de Diagnóstico Integral de Venezuela/ Level of Knowledge on Hypertension in Patients Attended at an Integral Diagnosis Center of Venezuela	Pérez Pupo, Randy David; Rodríguez Lazo, Marisol	CCH, Correo cient. Holguín;19(3): 406-417, jul.-set. 2015. tab	CCH, Correo cient. Holguín	LILACS	article	es	2015		CU	http://scielo.sld.cu/scielo.php?script=sci_arttext&pid=S1560-43812015000300003	Introducción: la hipertensión arterial constituye uno de los principales problemas de salud pública en Venezuela. Objetivos: identificar los conocimientos sobre hipertensión arterial en pacientes hipertensos y caracterizar la población según edad, sexo, nivel de conocimientos sobre HTA, sus factores de riesgo y las medidas de control de esta enfermedad. Métodos: se realizó un estudio transversal …	20150924	19	3		1560-4381
lil-761505	Impact of Physical Activity Interventions on Blood Pressure in Brazilian Populations/ Impacto de Intervenções em Atividade Física sobre a Pressão Arterial de Populações Brasileiras	Bento, Vivian Freitas Rezende; Albino, Flávia Barbizan; Moura, Karen Fernandes de; Maftum, Gustavo Jorge; Santos, Mauro de Castro dos; Guarita-Souza, Luiz César; Faria Neto, José Rocha; Baena, Cristina Pellegrino	Arq. bras. cardiol;105(3): 301-308, Sept. 2015. tab, ilus	Arq. bras. cardiol	LILACS	article	en	2015	Adulto; Feminino; Humanos; Masculino; Pressão Sanguínea/fisiologia; Terapia por Exercício/métodos; Exercício Físico/fisiologia; Hipertensão/prevenção &amp; controle; Brasil; Hipertensão/fisiopatologia; Estilo de Vida; Fatores de Risco	BR	http://www.scielo.br/scielo.php?script=sci_arttext&pid=S0066-782X2015002200301	Background:High blood pressure is associated with cardiovascular disease, which is the leading cause of mortality in the Brazilian population. Lifestyle changes, including physical activity, are important for lowering blood pressure levels and decreasing the costs associated with outcomes.Objective:Assess the impact of physical activity interventions on blood pressure in Brazilian individuals.Met…	20151008	105	3	10.5935/abc.20150048	0066-782X
biblio-288	Percepção de mulheres com hipertensão sobre a prática de ioga na saúde e na qualidade de vida/ Perception of women with hypertension on yoga practice in health and quality of life	Mizuno, Júlio; Deutsch, Silvia; Monteiro, Henrique; Rossi, Fernanda	Rev. bras. ativ. fís. saúde;20(4): 376-385, jul. 2015.	Rev. bras. ativ. fís. saúde	LILACS	article	pt	2015	Humanos; Feminino; Adulto; Pessoa de Meia-Idade; Idoso; Hipertensão; Qualidade de Vida; Ioga	BR	http://docs.bvsalud.org/biblioref/2016/06/288/05-mizuno.pdf	O objetivo deste estudo foi explorar as percepções de mulheres adultas e idosas com hipertensão arterial participantes de um programa de exercícios de Ioga. Para coleta de dados foi utilizada a técnica de grupo focal com questionário semiestruturado, que permitiu extrair opiniões e sentimentos, compartilhando diferentes visões de um mesmo fenômeno. Os relatos foram transcritos, analisados pelo mé…	20160625	20	4		1413-3482
biblio-1122794	Fatores de risco para doenças crônicas não transmissíveis em universitários/ Risk factors for chronic noncommunicable diseases in university students	Bernardes, Laís Evêncio; Vieira, Eduardo Emanuel Sátiro; Lima, Luisa Helena de Oliveira; Carvalho, Gerdane Celene Nunes; Silva, Ana Roberta Vilarouca da	Ciênc. cuid. saúde;14(2): 1122-1128, 20/06/2015.	Ciênc. cuid. saúde	LILACS	article	pt	2015	Humanos; Masculino; Feminino; Adulto; Estudantes de Enfermagem; Doença Crônica/enfermagem; Fatores de Risco; Doenças não Transmissíveis/enfermagem; Tabagismo/enfermagem; Peso Corporal; Consumo de Bebidas Alcoólicas; Doenças Cardiovasculares/enfermagem; Exercício Físico; Índice de Massa Corporal; Sobrepeso/enfermagem; Comportamento Sedentário; Pressão Arterial; Fumantes; Hipertensão/enfermagem; Ob…	BR	eriodicos.uem.br/ojs/index.php/CiencCuidSaude/article/view/22517/14716	Estudo transversal cujo objetivo foi identificar a frequência de fatores de risco para doenças crônicas não transmissíveis em 206 acadêmicos de Enfermagem de uma instituição pública de ensino superior do Piauí. Os dados foram coletados por meio de um formulário, além de medidas antropométricas e de pressão arterial. Realizou-se análise estatística por meio do teste de Pearson Chi-Square, com níve…	20201016	14	2	10.4025/cienccuidsaude.v14i2.22517	1677-3861
lil-769161	RED NEURONAL ARTIFICIAL PARA DETECTAR ESFUERZO FÍSICO DESDE PLANOS DE FASE DE ONDA DE PULSO/ ARTIFICIAL NEURAL NETWORK DETECTS PHYSICAL STRESS FROM ARTERIAL PULSE WAVE/ REDE NEURAL ARTIFICIAL DETECTAESTRESSE FÍSICO DE ONDADE PULSO ARTERIAL	Tapia C., Gonzalo; Glaría B., Antonio	Rev. ing. bioméd;9(17): 21-34, Jan.-June 2015. graf	Rev. ing. bioméd	LILACS	article	es	2015		CO	http://www.scielo.org.co/scielo.php?script=sci_arttext&pid=S1909-97622015000100002	El objetivo del trabajo es estudiar la factibilidad de detectar esfuerzo físico provocado por ejercicios que inducen episodios de alzas de Presión Arterial (BP), analizando Ondas de Pulso (PW) con vistas a disminuir la intrusividad (incomodidad) que produce el uso actual de monitores no-invasivos de BP. Se registraron electrocardiogramas (EKG) en DI, y PW en dedo índice y ortejo principal derecho…	20160121	9	17		1909-9762
lil-752055	Post-exercise hypotension of normotensive young men through track running sessions/ Hipotensão pós-exercício de homens jovens e normotensos em sessões de corrida em pista/ Hipotensión post-ejercicio de hombres en sesiones de carrera en pista jóvenes y normotensos	Pardono, Emerson; Fernandes, Manuella de Oliveira; Azevêdo, Luan Morais; Almeida, Jeeser Alves de; Mota, Marcio Rabelo; Simões, Herbert Gustavo	Rev. bras. med. esporte;21(3): 192-195, May-Jun/2015. tab, graf	Rev. bras. med. esporte	LILACS	article	en	2015		BR	http://www.scielo.br/scielo.php?script=sci_arttext&pid=S1517-86922015000300192	INTRODUCTION: After a single session of physical exercise the blood pressure is reduced (post-exercise hypotension, PHE) and it has been considered as a non-pharmacological mechanism to control the blood pressure. When the exercise is performed since youth it can prevent or avoid hypertension. However, it is important to consider studies with clear practical applications to optimize its reproduci…	20150716	21	3	10.1590/1517-869220152103137534	1517-8692
lil-748149	Association Between Hemodynamic Profile, Physical Capacity and Quality of Life in Pulmonary Hypertension/ Associação Entre Perfil Hemodinâmico, Capacidade Física e Qualidade de Vida na Hipertensão Pulmonar	Torres, Diego de Faria Magalhães; Zin, Walter Araujo; Lopes, Agnaldo José; Vigário, Patrícia dos Santos; Garcia, Marcelo Iorio; Waetge5, Daniel; Bandeira, Marcelo Luiz da Silva; Bessa, Luiz Gustavo Pignataro; Guimarães, Fernando Silva	Arq. bras. cardiol;104(5): 387-393, 05/2015. tab, graf	Arq. bras. cardiol	LILACS	article	en	2015	Adulto; Feminino; Humanos; Masculino; Pessoa de Meia-Idade; Tolerância ao Exercício/fisiologia; Exercício Físico/fisiologia; Hemodinâmica/fisiologia; Hipertensão Pulmonar/fisiopatologia; Qualidade de Vida; Pressão Sanguínea/fisiologia; Estudos Transversais; Teste de Esforço/métodos; Consumo de Oxigênio; Prognóstico; Valores de Referência; Testes de Função Respiratória; Estatísticas não Paramétric…	BR	http://www.scielo.br/scielo.php?script=sci_arttext&pid=S0066-782X2015000500006	Background: No studies have described and evaluated the association between hemodynamics, physical limitations and quality of life in patients with pulmonary hypertension (PH) without concomitant cardiovascular or respiratory disease. Objective: To describe the hemodynamic profile, quality of life and physical capacity of patients with PH from groups I and IV and to study the association between …	20150612	104	5	10.5935/abc.20150012	0066-782X
lil-746715	Efeitos dos exercícios funcionais e neuromusculares no tempo de internação e controle pressórico de pacientes hospitalizados/ Effects of functional and neuromuscular exercises in hospitalization time and pressure control of hospitalized patients	Costa, Murillo Frazão de Lima e; Petto, Jefferson; Gomes, Vinícius Afonso; Prazeres, Lorena Silles dos; Santos, Alan Carlos Nery dos; Almeida, Maria da Conceição Gomes; Silva, Fabiano Leichsenring; Esquivel, Mateus Souza; Oliveira, Francisco Tiago Oliveira de	ABCS health sci;40(1): 33-37, jan.-abr. 2015. ilus, graf, tab	ABCS health sci	LILACS	article	pt	2015	Humanos; Masculino; Feminino; Pacientes Internados; Hospitalização; Pressão Arterial; Tempo de Internação; Terapia por Exercício	BR	http://fi-admin.bvsalud.org/document/view/ped8m	INTRODUÇÃO: Exercícios funcionais e neuromusculares são importantes ferramentas em centros de reabilitação, porém são pouco explorados em protocolos hospitalares. OBJETIVO: Verificar se exercícios funcionais e neuromusculares são mais eficazes na redução do tempo de internamento e controle da pressão arterial (PA) dos indivíduos hospitalizados do que a fisioterapia hospitalar de rotina. MÉTODOS: …	20150525	40	1	10.7322/abcshs.v40i1.701	2318-4965
biblio-881262	Perfil de atividade física e doenças cardiovasculares em moradores de bairros periféricos de Presidente Prudente (SP)/ Profile of physical activity and cardiovascular diseases in residents of peripheral neighborhoods in Presidente Prudente (SP)	Pacagnelli, Francis Lopes; Freire, Ana Paula Coelho Figueira; Muchiut, Andressa Pereira do Lago; Costa Junior, Paulo; Digiovani, Renata Augusta Beloni; Romanholi, Mariana Palma; Vanderlei, Luiz Carlos Marques; de Freitas, Carlos Eduardo Assumpção; Cecílio, Michel Jorge; Cavalcante, Margaret Assad	Rev. bras. hipertens;22(2): 48-52, abr.-jun.2015.	Rev. bras. hipertens	LILACS	article	pt	2015	Humanos; Masculino; Feminino; Adulto; Pessoa de Meia-Idade; Idoso; Doenças Cardiovasculares; Exercício Físico; Conhecimentos, Atitudes e Prática em Saúde	BR	http://fi-admin.bvsalud.org/document/view/54mw2	Fundamentos: A inatividade física é um dos principais fatores de risco para surgimento de doenças cardiovasculares (DCV). Os benefícios da atividade física regular são alcançados quando executado respeitando normas adequadas de prescrição. Objetivo: Verificar o perfil de moradores de bairros periféricos da cidade de Presidente Prudente estado de São Paulo, enfatizando quesitos relacionados à prát…	20180319	22	2		1519-7522
biblio-967399	Perfil de pessoas idosas com hipertensão arterial em um programa de atividade física com a família/ Profile of elderly people with high blood pressure in a family physical activity program	Silva, Luzia Wilma Santana da; Squarcini, Camila Fabiana Rossi; Santos Júnior, Edelzito Bispo dos; Silva, Neuziele Miranda da; Santos, Adriana; Pereira, Shaiane de Fátima Silva; Souza, Fabiana Galvão	Rev. Kairós;18(1): 57-75, mar. 2015. tab	Rev. Kairós	LILACS	article	pt	2015	Humanos; Idoso; Idoso; Exercício Físico; Hipertensão	BR	http://revistas.pucsp.br/kairos/article/view/23478/16852	Estudo de natureza quantitativa do tipo descritivo, cujo objetivo foi analisar o perfil socioeconômico e comportamental de idosos com hipertensão arterial, interessados em participar de um programa de atividade física regular com a família. Os resultados evidenciaram tratar-se de pessoas, em maioria, de classe C, que adotam comportamento fisicamente ativo às rotinas do que fazeres domiciliares no…	20181212	18	1		2176-901X
lil-750143	Efeitos do treinamento físico sobre a pressão arterial, frequência cardíaca e morfologia de ratos hipertensos/ Effects of physical training by blood pressure, heart rate and cardiac morphology in hypertensive rats	Goessler, Karla F; Martins-Pinge, Marli C; Cunha, Natalia V. da; Karlen-Amarante, Marlusa; Polito, Marcos D	Medicina (Ribeiräo Preto);48(1): 87-98, jan.-fev. 2015.	Medicina (Ribeiräo Preto)	LILACS	article	pt	2015	Animais; Ratos; Exercício Físico; Hipertensão; Natação; Sistema Cardiovascular; Óxido Nítrico	BR	https://www.revistas.usp.br/rmrp/article/view/97017/96052	O objetivo desse estudo foi verificar o efeito da natação sobre as alterações morfológicas cardíacas e hemodinâmicas de ratos com hipertensão induzida por L-NAME. Quarenta ratos Wistar foram divididos nos grupos: controle sedentário (CS), controle treinado (CT), sedentário com L-NAME (LS) e treinado com L-NAME (LT). Os animais treinados realizaram natação por até 60 min durante quatro semanas. Os…	20150325	48	1		0076-6046
lil-762186	Efeito do treinamento resistido com diferentes intensidades na pressão arterial em hipertensos/ Effect of Resistance Training with Different intensities on blood pressure in hypertensive patients	Reis, João Paulo Cardoso dos; Almeida, Klebson da Silva; Souza, Rosilene Amaral da Silva; Sousa, Moisés Simão Santa Rosa de	Int. j. cardiovasc. sci. (Impr.);28(1): 25-34, jan.-fev. 2015. tab, graf	Int. j. cardiovasc. sci. (Impr.)	LILACS	article	en	2015	Humanos; Masculino; Adulto; Pressão Arterial; Exercício Físico; Hipertensão/diagnóstico; Treino Aeróbico/métodos; Análise de Variância; Índice de Massa Corporal; Estudos Transversais; Débito Cardíaco/fisiologia; Frequência Cardíaca/fisiologia; Monitorização Ambulatorial da Pressão Arterial/métodos; Volume Sistólico/fisiologia	BR	http://onlineijcs.org/exportar-pdf/343/v28n1a05.pdf	Fundamentos: O efeito do treinamento resistido (TR) no comportamento da pressão arterial (PA), da frequência cardíaca (FC) e do duplo-produto (DP) está fortemente relacionado às características do exercício e apresenta-se inconsistente ao público hipertenso.Objetivos: Comparar a resposta cardiovascular aguda e tardia em sessões de 50% e 75% de uma repetição máxima estimada em hipertensos grau 1. …	20150729	28	1	10.5935/2359-4802.20150005	2359-4802
biblio-881282	Relação entre atividade física e redução dos níveis pressóricos/ Relationship between physical activity and reduction in blood pressure	Ghorayeb, Nabil; Suzaki, Renato Massao; Lemos, Leandro; Garcia, Thiago Ghorayeb; Francisco, Ricardo Contesini; Smith, Patricia; Dioguardi, Giuseppe	Rev. bras. hipertens;22(1): 13-17, jan.-mar.2015.	Rev. bras. hipertens	SES-SP	article	pt	2015	Exercício Físico; Atletas; Hipertensão		http://fi-admin.bvsalud.org/document/view/muu44	O exercício físico regular, como componente da mudança do estilo de vida, é recomendado como parte do tratamento da hipertensão arterial (HA). Existem diversos estudos mostrando seu benefício em reduzir, de maneira sustentada, os níveis pressóricos. O exercício isotônico (aeróbio) possui maior número de estudos e há mais conhecimento sobre os mecanismos fisiológicos, agora mais bem elucidados, re…	20180319	22	1		1519-7522
biblio-881292	Resposta hipotensora pós-exercício físico de alta intensidade não resistido em indivíduos com hipertensão arterial controlada/ Hypotensive response after high intensity exercise in subjects with non-weathered controlled hypertension	Petto, Jefferson; Diogo, Diego Passos; Oliveira, Sidney de Souza; dos Santos, Alan Carlos Nery; Seixas, Candice Rocha; Araújo, Wagner Santos; de Oliveira, Francisco Tiago Oliveira; Ladeia, Ana Marice Teixeira	Rev. bras. hipertens;22(1): 33-37, jan.-mar.2015.	Rev. bras. hipertens	LILACS	article	pt	2015	Humanos; Masculino; Feminino; Adulto; Pessoa de Meia-Idade; Idoso; Pressão Arterial; Monitorização Ambulatorial da Pressão Arterial; Medicina Física e Reabilitação	BR	http://fi-admin.bvsalud.org/document/view/6mnbr	Introdução: O exercício físico é importante recurso terapêutico no controle dos valores pressóricos de indivíduos com hipertensão arterial sistêmica (HAS). Segundo as principais diretrizes brasileiras, os exercícios em intensidade moderada são os mais indicados para redução da pressão arterial. Contudo, poucos artigos versam sobre o efeito agudo hipotensor do exercício não resistido de alta inten…	20180319	22	1		1519-7522
lil-756726	Alimentação e ambiente alimentar no território do Programa Academia da Saúde de Belo Horizonte, Minas Gerais/ Food and food environment in the territory Academy of Belo Horizonte health program	Costa, Bruna Vieira de Lima	Belo Horizonte; s.n; 2015. 188 p. tab, mapas, ilus, graf.		LILACS	thesis	pt	2015	Humanos; Exercício Físico; Comportamento Alimentar; Promoção da Saúde; Academias de Ginástica; Análise Espacial; Brasil; Fatores Socioeconômicos	BR	http://hdl.handle.net/1843/ANDO-9UYPM2	Dois estudos, um transversal e outro ecológico, foram realizados no Programa Academia da Saúde (PAS) de Belo Horizonte, Minas Gerais. O PAS é um ponto de atenção do Sistema Único de Saúde que visa promover a saúde mediante ações, como a prática regular de exercícios físicos e alimentação saudável. No estudo transversal, buscou-se identificar o perfil nutricional e de saúde dos ingressantes no PAS…	20150424
biblio-871542	Efetividade das técnicas de fisioterapia respiratória na recuperação da função pulmonar em pós-operatório de cirurgia valvar mitral: estudo comparativo entre exercícios respiratórios e incentivador inspiratório/ The effectiveness of chest physiotherapy techniques in pulmonary function recovery after mitral valve surgery: comparative study between breathing exercises and incentive spirometry	Franco, Satiko Shimada	São Paulo; s.n; 2015. [100] p. ilus, graf, tab.		LILACS	thesis	pt	2015	Humanos; Masculino; Feminino; Adolescente; Adulto Jovem; Adulto; Pessoa de Meia-Idade; Idoso; Exercícios Respiratórios; Modalidades de Fisioterapia; Atelectasia Pulmonar; Cirurgia Torácica; Capacidade Vital	BR	http://www.teses.usp.br/teses/disponiveis/5/5152/tde-04022016-110155/publico/SatikoShimadaFranco.pdf	INTRODUÇÃO: Técnicas de expansão pulmonar são empregadas rotineiramente na recuperação da função pulmonar no pós-operatório de cirurgia cardíaca valvar. Nossa hipótese é que as técnicas de exercícios respiratórios e incentivador inspiratório apresentam efeitos de não inferioridade na função pulmonar quando aplicadas em pacientes avaliados por um escore de risco, que apresentam características de …	20160212
lil-734639	Efectividad de una intervención educativa de enfermería sobre la modificación de factores de riesgo coronarios/ Educational effectiveness of nursing intervention on the modification of risk factors coronary	Brevis Urrutia, Ivonne; Valenzuela Suazo, Sandra; Sáez Carrillo, Katia	Cienc. enferm;20(3): 43-57, dic. 2014. ilus	Cienc. enferm	LILACS	article	es	2014	Humanos; Masculino; Feminino; Adulto; Pessoa de Meia-Idade; Idoso; Idoso de 80 Anos ou mais; Educação de Pacientes como Assunto; Reabilitação Cardíaca/enfermagem; Infarto do Miocárdio/prevenção &amp; controle; Enfermagem Cardiovascular; Fatores de Risco de Doenças Cardíacas; Estilo de Vida; Cuidados de Enfermagem	CL	http://www.scielo.cl/scielo.php?script=sci_arttext&pid=S0717-95532014000300005	Este estudio se realizó con el propósito de modificar los factores de riesgo coronario de un grupo de pacientes que padecieron un infarto agudo al miocardio, realizándoles una intervención educativa de enfermería orientada a la Rehabilitación Cardiovascular. Objetivo: Evaluar la efectividad de la intervención educativa a este grupo de pacientes. Material y método: Estudio de tipo cuasi-experiment…	20150306	20	3	10.4067/S0717-95532014000300005	0717-2079
lil-731821	Caracterización sociocultural y clinicoepidemiológica de pacientes angolanos con hipertensión arterial/ Social, cultural, clinical and epidemiological characterization of Angolan patients with hypertension	Sánchez Hernández, Ernesto; González de la Paz, José E	Medisan;18(12): 1644-1651, dic.-dic. 2014.	Medisan	LILACS	article	es	2014		CU	http://scielo.sld.cu/scielo.php?script=sci_arttext&pid=S1029-30192014001200003	Se realizó un estudio descriptivo y transversal de 85 pacientes con hipertensión arterial, pertenecientes a la barriada de Caop del municipio angolano de Viana, Luanda, desde abril hasta agosto de 2012, a fin de caracterizarles desde los puntos de vista sociocultural y clinicoepidemiológico. En la casuística predominaron los grupos etarios de 39-48 y 49-58 años (29,4 %, respectivamente), así como…	20150122	18	12		1029-3019
biblio-1037747	Construindo a autogestão dos cuidados em saúde do hipertenso/ Building healthcare self-management of hypertensive patients	Balduino, Anice de Fátima Ahmad	Curitiba; s.n; 20141117. 209 p. ilus.		LILACS	thesis	pt	2014	Humanos; Masculino; Feminino; Adulto; Pessoa de Meia-Idade; Autogestão; Autocuidado; Doença Crônica; Hipertensão; Impactos na Saúde; Enfermagem; Atenção à Saúde; Governança Clínica	BR	http://hdl.handle.net/1884/37075	O hipertenso ao gerenciar o seu cuidado de saúde assume as repercussões que o adoecimento ocasiona e reconhece o impacto que a doença crônica traz para o seu cotidiano, tanto nos aspectos físicos e sociais quanto psicológicos e emocionais, adotando um papel diferenciado, pois se identifica como alguém que possui uma doença e vivencia o adoecer de forma peculiar. Assim, os objetivos desta pesquisa…	20180131
lil-722263	Effects of resistance exercise versus combined training on post-exercise hypotension in women with metabolic syndrome/ Efeitos do exercício de força versus combinado sobre a hipotensão pós-exercício em mulheres com síndrome metabólica	Tibana, Ramires Alsamir; Nascimento, Dahan da Cunha; Sousa, Nuno Manoel Frade de; Silva, Renato André Sousa da; Vieira, Amilton; Almeida, Jeeser Alves de; Voltarelli, Fabrício Azevedo; Prestes, Jonato	Rev. bras. cineantropom. desempenho hum;16(5): 522-532, Sept-Oct/2014. tab, graf	Rev. bras. cineantropom. desempenho hum	LILACS	article	en	2014		BR	http://www.scielo.br/scielo.php?script=sci_arttext&pid=S1980-00372014000500522	The aim of the present study was to analyze the response of systolic (SBP) and diastolic (DBP) blood following three experimental sessions: resistance exercise (RE), combined exercise (COMB-aerobic and RE) and control session (CON). Thirty women with metabolic syndrome (MS) were randomly assigned to one of three experimental groups: RE (n=10; 36.1 ± 9.0 years) (3 sets of 8-12 repetitions at 80% o…	20140919	16	5	10.5007/1980-0037.2014v16n5p522	1415-8426
biblio-311	Efeitos de exercícios aeróbicos aquáticos sobre a pressão arterial em adultos hipertensos: revisão sistemática/ Effects of aquatic aerobic exercises on blood pressure in hypertensive adults: systematic review	Santos, Natalia; Costa, Roberto; Kruel, Luiz	Rev. bras. ativ. fís. saúde;19(5): 548-558, set. 2014. quad, fig, tab	Rev. bras. ativ. fís. saúde	LILACS	article	pt	2014	Hipertensão; Natação	BR	http://docs.bvsalud.org/biblioref/2016/06/311/artigo02-santos.pdf	A hipertensão arterial é um importante fator de risco cardiovascular, sendo o exercício físico reconhecido como tratamento não farmacológico de sujeitos com esta morbidade. No entanto, ainda são escassos estudos realizados no meio aquático. Dessa forma, o objetivo do presente estudo foi revisar sistematicamente os efeitos agudos e crônicos de exercícios aeróbicos aquáticos sobre a pressão arteria…	20160626	19	5		1413-3482
lil-746819	Prevalência de hipertensão e sua associação com excesso de peso e atividade física em adolescentes/ Prevalence of hypertension and its association with overweight and physical activity in adolescents	Lima, Alaine Souza; Araújo, Rodrigo Cappato de; Gomes, Mayra Ruana de Alencar; Schwingel, Paulo Adriano; Pitangui, Ana Carolina Rodarti	ABCS health sci;39(2): 83-87, maio-ago. 2014. tab	ABCS health sci	LILACS	article	pt	2014	Humanos; Masculino; Feminino; Adolescente; Exercício Físico; Saúde do Adolescente; Hipertensão; Obesidade; Sobrepeso; Estudos Transversais	BR	http://fi-admin.bvsalud.org/document/view/gvms9	INTRODUÇÃO: Hipertensão arterial (HA) é uma doença crônica, considerada um problema de saúde pública. OBJETIVO: Determinar a prevalência da HA e avaliar sua associação com excesso de peso e atividade física em adolescentes do município de Petrolina (PE). MÉTODOS: Trata-se de um estudo transversal realizado com 305 adolescentes entre 12 e 17 anos. Inicialmente, foram coletados os dados sociodemogr…	20150511	39	2	10.7322/abcshs.v39i2.627	2318-4965
lil-746690	Efeito do treinamento concorrente sobre a curva de agregação plaquetária em adultos hipertensos/ Effect of concurrent training on platelet aggregation curve in adults with hypertension	Brand, Caroline; Roth, Maria Amélia; Mello, Fábio Fernandes; Gaya, Anelise Reis	Rev. bras. cardiol. (Impr.);27(4): 240-246, jul.-ago. 2014. tab, graf	Rev. bras. cardiol. (Impr.)	LILACS	article	pt	2014	Humanos; Masculino; Feminino; Adulto; Adulto; Exercício Físico; Hipertensão/complicações; Hipertensão/prevenção &amp; controle; Agregação Plaquetária; Anti-Hipertensivos/uso terapêutico; Antropometria/métodos; Índice de Massa Corporal; Colesterol/sangue; Metabolismo; Resultado do Tratamento; Terapia por Exercício/métodos; Triglicerídeos/sangue	BR	http://www.rbconline.org.br/artigo/efeito-do-treinamento-concorrente-sobre-a-curva-de-agregacao-plaquetaria-em-adultos-hipertensos/	Fundamentos: A hipertensão arterial sistêmica é relacionada com o aumento da agregação plaquetária. Nessa perspectiva, a prática de exercícios físicosregulares pode atuar de maneira benéfica, porém os efeitos do treinamento concorrente sobre a curva de agregação plaquetária não estão estabelecidos. Objetivo: Verificar o efeito de um programa de treinamento concorrente sobre o comportamento dacurv…	20150205	27	4		2177-6024
lil-731673	Prevalencia de patología musculoesquelética asociada al síndrome de falla cardiaca/ Prevalence of musculoskeletal pathology associated with heart failure syndrome	Sénior, Juan Manuel; Plata, Jesús Alberto; Navas, Claudia María	Acta méd. colomb;39(3): 233-237, jul.-sep. 2014. ilus, tab	Acta méd. colomb	LILACS	article	es	2014	Humanos; Masculino; Idoso; Anormalidades Musculoesqueléticas; Exercício Físico; Comorbidade; Reabilitação Cardíaca; Insuficiência Cardíaca	CO	http://www.scielo.org.co/scielo.php?script=sci_arttext&pid=S0120-24482014000300005	Introducción: en pacientes con falla cardiaca se han descrito múltiples patologías asociadas, en especial las de origen musculoesquelético que pueden limitar la capacidad funcional, independiente de la función ventricular y deteriorar la calidad de vida de los pacientes, por lo que su detección permite realizar cambios en la prescripción del ejercicio y en el acondicionamiento aeróbico, aplicar m…	20150122	39	3		0120-2448
lil-740485	Atividade nervosa simpática e desenvolvimento de lesões de órgãos-alvo na hipertensão arterial: benefícios autonômicos induzidos pelo treinamento aeróbio/ Sympathetic nerve activity and development of end-organ injury in hypertension: autonomic benefits induced by aerobic training	Masson, Gustavo Santos; Michelini, Lisete Compagno	Rev. Soc. Cardiol. Estado de Säo Paulo;24(2): 16-24, abr.-jun. 2014. ilus	Rev. Soc. Cardiol. Estado de Säo Paulo	LILACS	article	pt	2014	Humanos; Exercício Físico/fisiologia; Hipertensão/complicações; Hipertensão/fisiopatologia; Sistema Cardiovascular/fisiopatologia; Sistema Nervoso Simpático/fisiologia; Barorreflexo; Doença Crônica; Frequência Cardíaca; Pressão Arterial; Sistema Nervoso Autônomo/fisiologia; Órgãos em Risco	BR	http://fi-admin.bvsalud.org/document/view/pymmn	A disfunção autonômica encontra-se estreitamente associada ao estabe- lecimento da hipertensão arterial, sendo caracterizada por aumento da atividade simpática, redução do tônus vagal e disfunção barorreflexa, contribuindo para a instalação da insuficiência cardíaca, do infarto do miocárdio, do acidente vascular cerebral, entre outras comorbidades. Remodelamento hipertrófico de arteríolas cerebra…	20141218	24	2		0103-8559
lil-768767	Benefícios da prática do caratê para pessoas idosas/ Benefits of the karate practice for elderly	Squarcini, Camila Fabiana Rossi; Silva, Luzia Wilma Santana da; Leite, Marcos Cezar Meira; Souza, Stefane Braga de; Santos, Carla Elane Silva dos; Silva, Neuziele Miranda da; Pires, Eulina Patrícia Oliveira Ramos; Souza, Deusélia Moreira de	Rev. Kairós;17(2): 27-42, jun. 2014. ilus	Rev. Kairós	LILACS	article	pt	2014	Humanos; Idoso; Idoso; Artes Marciais; Atividade Motora	BR	http://revistas.pucsp.br/index.php/kairos/article/view/21011/15448	Atualmente, os idosos buscam um estilo de vida mais saudável com prática de exercícios físicos inovadores para além das tradicionais difundidas no meio: caminhadas, hidroginástica e musculação. Entretanto, são escassas as informações em artigos científicos a respeito da prática do caratê nesta faixa etária. Objetivo: analisar o índice de massa corporal, perímetro da cintura, pressão arterial, con…	20150507	17	2		1516-2567
lil-737219	Prevalência de fatores de risco cardiovascular em idosos realizando atividade física adaptada/ Cardiovascular risk factors prevalent among elderly performing adapted physical activity	Câmara, Lucas Caseri; Chamlian, Therezinha Rosane; Tanaka, Ricardo Yudiro; Starling, Marcelo Andrade; Suzigan, Erika Magalhães	Acta fisiátrica;21(2)jun. 2014.	Acta fisiátrica	LILACS	article	pt	2014	Perfil de Saúde; Doenças Cardiovasculares/epidemiologia; Exercício Físico; Saúde do Idoso; Fatores de Risco; Estudo Observacional	BR	http://www.actafisiatrica.org.br/detalhe_artigo.asp?id=545	A prevalência de fatores de risco para doenças cardiovasculares (FRCV) aumenta em linearidade com o envelhecimento.Doenças debilitadoras do espectro de ação da medicina física e reabilitação podem promovero aparecimento ou agravar comorbidades prévias e FRCV. Em idosos em acompanhamento ambulatorialregular, realizando atividade física adaptada (AFA) como terapia em centro de reabilitação, notou-s…	20150201	21	2		0104-7795
lil-711243	Hipertensão arterial em adolescentes do Rio de Janeiro: prevalência e associação com atividade física e obesidade/ Arterial hypertension among adolescents in Rio de Janeiro: prevalence and association with physical activity and obesity	Corrêa-Neto, Victor Gonçalves; Sperandei, Sandro; Silva, Luis Aureliano Imbiriba; Maranhão-Neto, Geraldo de Albuquerque; Palma, Alexandre	Ciênc. saúde coletiva;19(6): 1699-1708, 06/2014. tab	Ciênc. saúde coletiva	LILACS	article	pt	2014	Adolescente; Feminino; Humanos; Masculino; Adulto Jovem; Exercício Físico; Hipertensão/complicações; Hipertensão/epidemiologia; Atividade Motora; Obesidade/complicações; Brasil/epidemiologia; Estudos Transversais; Prevalência; Saúde da População Urbana		http://www.scielosp.org/scielo.php?script=sci_arttext&pid=S1413-81232014000601699	O objetivo do estudo foi identificar a prevalência de hipertensão arterial sistêmica em adolescentes estudantes do 3º ano do ensino médio de escolas públicas estaduais dentro do município do rio de Janeiro com idade entre 17 e 19 anos, bem como investigar as associações de hipertensão arterial sistêmica com obesidade e níveis de atividade física. Dados de pressão arterial, índice de massa corpora…	20140613	19	6	10.1590/1413-81232014196.05262013	1413-8123
biblio-1119786	Fatores de Riscos Cardiovasculares: estudo com pessoas hipertensas, de um bairro popular na Região Amazônica/ Cardiovascular Risk Factors: The study included hypertensive people in a popular Neighborhood in the amazon region/ Factores de riesgo cardiovascular: el estudio incluyó a personas hipertensas en un barrio popular en la región amazónica	Tavares, Roseneide dos Santos; Silva, Denise Maria Guerreiro Vieira da; Sasso, Grace Terezinha Marcon Dal; Padilha, Maria Itayra C S; Santos, Cintia Rubia M	Ciênc. cuid. saúde;13(1): 4-11, 20140508.	Ciênc. cuid. saúde	LILACS	article	pt	2014	Humanos; Masculino; Feminino; Pessoa de Meia-Idade; Idoso; Fatores de Risco de Doenças Cardíacas; Hipertensão/enfermagem; Tabagismo; Doenças Cardiovasculares/enfermagem; Exercício Físico; Índice de Massa Corporal; Doença Crônica/prevenção &amp; controle; Acidente Vascular Cerebral/enfermagem; Circunferência Abdominal; Sobrepeso; Comportamento Sedentário; Pressão Arterial; Infarto do Miocárdio/enf…	BR	https://periodicos.uem.br/ojs/index.php/CiencCuidSaude/article/view/12179/pdf_106	Estudo transversal, retrospectivo e quantitativo, cujo objetivo foi estimar fatores de risco cardiovasculares de 145 usuários portadores de hipertensão arterial de uma unidade de saúde, numa comunidade amazônica em Belém do Pará. Os dados foram coletados do Formulário de Cadastro do HIPERDIA. Aplicou-se teste U de Mann-Whitney para comparação inferencial entre gêneros e teste quiquadrado para ide…	20200917	13	1	10.4025/cienccuidsaude.v13i1.12179	1677-3861
lil-719582	Respostas cardiovasculares durante exercício resistido com restrição de fluxo sanguíneo/ Cardiovascular responses during resistance exercise with blood flow restriction	Poton, Roberto; Polito, Marcos Doederlein	Rev. bras. cardiol. (Impr.);27(2): 104-110, mar.-abr.2014. tab, graf	Rev. bras. cardiol. (Impr.)	LILACS	article	pt	2014	Humanos; Masculino; Feminino; Doenças Cardiovasculares/diagnóstico; Hipertensão/complicações; Circulação Sanguínea/fisiologia; Exercício Físico/fisiologia; Hemodinâmica/fisiologia	BR	http://www.rbconline.org.br/wp-content/uploads/Art_191_Marcos_Polito_Artigo_Original_RBC_271.pdf	Fundamentos: Estudos recentes mostram que o exercício resistido realizado em baixa intensidade (<50 % 1RM) com restrição de fluxo sanguíneo (RFS) pode promover modificações morfológicas/fisiológicas semelhantes aos exercícios com intensidades mais elevadas sem RFS. Objetivo: Comparar as respostas cardiovasculares e hemodinâmicas durante o exercício resistido realizado com e sem RFS. Métodos: Deze…	20140716	27	2		2177-6024
lil-711765	Exercício aeróbio reduz a hipertensão arterial de mulheres com Doença de Chagas/ Aerobic exercise reduces hypertension in women with Chagas Disease/ Ejercicio aeróbico reduce la hipertensión arterial de mujeres con Mal de Chagas	Lopes, Wania da Silva; Cuman, Roberto Kenji Nakamura; Guedes, Terezinha Aparecida; Araújo, Silvana Marques de; Gomes, Mônica Lúcia	Rev. bras. med. esporte;20(2): 131-136, Mar-Apr/2014. tab, graf	Rev. bras. med. esporte	LILACS	article	pt	2014		BR	http://www.scielo.br/scielo.php?script=sci_arttext&pid=S1517-86922014000200131	INTRODUÇÃO: Os portadores de doença de Chagas frequentemente apresentam a hipertensão arterial sistêmica (HAS) como a principal comorbidade. Em indivíduos hipertensos com e sem doença de Chagas, o controle de HAS geralmente é medicamentoso. Medidas alternativas de intervenção como o exercício físico aeróbio têm sido preconizadas como a maneira mais efetiva para reduzir os níveis de pressão arteri…	20140623	20	2	10.1590/1517-86922014200201657	1517-8692
lil-704731	Treinamento aerobio e resistido, qualidade de vida e capacidade funcional de hipertensas/ Aerobic and resistance training, quality of life, functional capacity in hypertensive women/ Entrenamiento aerobico y resistido, calidad de vida y capacidad funcional en hipertensas	Povoa, Thais Inacio Rolim; Jardim, Paulo Cesar Brandao Veiga; Sousa, Ana Luiza Lima; Jardim, Thiago de Souza Veiga; Souza, Weimar Kunz Sebba Barroso de; Jardim, Luciana Sanches Veiga	Rev. bras. med. esporte;20(1): 36-41, Jan-Feb/2014. tab, graf	Rev. bras. med. esporte	LILACS	article	pt	2014		BR	http://www.scielo.br/scielo.php?script=sci_arttext&pid=S1517-86922014000100036	INTRODUÇÃO: Pacientes hipertensos podem apresentar comprometimento da qualidade de vida (QV) e da qualidade de vida relacionada à saúde (QVRS), tanto pela hipertensão arterial (HA), quanto pelos eventuais efeitos adversos do tratamento. Exercícios físicos, aeróbios e resistidos, melhoram a performance cardiorrespiratória e neuromuscular, mas há poucas evidências sobre seus efeitos na QV, QVRS e c…	20140327	20	1	10.1590/S1517-86922014000100036	1517-8692
lil-772169	Hipertensão Arterial Sistêmica e a Prática Regular de Exercícios Físicos como Forma de Controle: Revisão de Literatura/ The Regular Practice of Physical Exercise to Control Systemic Arterial Hypertension: A Literature Review	Matavelli, Iara Silva; Del Judice, Eduardo Luís; Matavelli, Rafael; Hunger, Marcelo Studart; Martelli, Anderson	Rev. bras. ciênc. saúde;18(4): 359-366, 2014. tab, ilus	Rev. bras. ciênc. saúde	LILACS	article	pt	2014	Humanos; Masculino; Feminino; Exercício Físico; Hipertensão; Qualidade de Vida	BR	http://periodicos.ufpb.br/index.php/rbcs/article/view/21281	Introdução: A hipertensão arterial sistêmica (HAS) é umacondição clínica de natureza multifatorial caracterizada porníveis elevados de pressão arterial. Essa patologia éresponsável pela morbimortalidade de milhares de pessoasao redor do mundo. No Brasil sua prevalência é de 12 a 35%em diferentes regiões. Objetivo: A presente revisão faz umaabordagem sobre os aspectos clínicos da HAS e o potencial…	20160121	18	4	10.4034/RBCS.2014.18.04.12	1415-2177
biblio-870826	Perfil de microRNAs expressos no coração de ratas normotensas treinadas e o potencial terapêutico na hipertensão arterial/ Profile of cardiac microRNAs in tained female rats and the potential for gene therapy in hypertension	Soci, Ursula Paula Renó	São Paulo; s.n; 2014. [164] p. ilus, graf.		LILACS	thesis	pt	2014	Animais; Feminino; Ratos; Cardiomegalia; Colágeno; Exercício Físico; Expressão Gênica; Terapia Genética; Hipertensão; MicroRNAs; Ratos	BR	http://www.teses.usp.br/teses/disponiveis/5/5160/tde-16032015-162042/publico/UrsulaPaulaRenoSoci.pdf	O treinamento físico aeróbio (TF) e a hipertensão arterial (HA) induzem hipertrofia cardíaca (HC) com características diferentes, e entre as diferenças moleculares podem estar a elucidação de abordagens terapêuticas como os microRNAs (miRNAs). Selecionamos de dados de miRNAarray, 15 miRNAs cardíacos induzidos por dois protocolos de treinamento físico de natação (TF) e comparamos com o miRNAarray …	20150317
lil-748471	Controle neurovascular de corredores amadores hipertensos/ Neurovascular control of hypertensive amateur runners	Perlingeiro, Patricia de Sá	São Paulo; s.n; 2014. [112] p. ilus, tab, graf.		LILACS	thesis	pt	2014	Humanos; Masculino; Adulto; Pessoa de Meia-Idade; Atletas; Barorreflexo; Exercício Físico; Hipertensão; Pressorreceptores; Sistema Nervoso Simpático; Rigidez Vascular	BR	http://www.teses.usp.br/teses/disponiveis/5/5131/tde-09022015-103310/publico/PatriciadeSaPerlingeiro.pdf	INTRODUÇÃO: Alterações neurovasculares presentes na hipertensão arterial são minimizadas pelo treinamento físico em hipertensos previamente sedentários. Entretanto, é desconhecido se atletas hipertensos apresentam alterações neurovasculares ou se o treinamento físico previne tais danos. Este estudo avaliou o controle neurovascular de corredores hipertensos, durante o treinamento competitivo, assi…	20150212
lil-756237	Respostas agudas de pressão arterial e variabilidade da frequência cardíaca são dependentes do volume total do exercício aeróbio em adultos saudáveis/ Acute blood pressure and heart rate variability responses in healthy adults are dependent on the total volume of aerobic exercise	Cunha, Felipe Amorim da	Rio de Janeiro; s.n; 2014. 144 f p.		LILACS	thesis	pt	2014	Humanos; Adulto; Pessoa de Meia-Idade; Fenômenos Fisiológicos Cardiovasculares; Exercício Físico; Frequência Cardíaca/fisiologia; Hipertensão; Hipotensão Pós-Exercício; Pressão Arterial; Corrida/fisiologia; Metabolismo Energético; Tolerância ao Exercício	BR	http://www.bdtd.uerj.br/tde_busca/arquivo.php?codArquivo=8626	A hipotensão pós-exercício (HPE) é um fenômeno de relevância clínica, mas dúvidas persistem no tocante ao efeito do modo e da forma de execução (contínua vs. acumulada) do exercício aeróbio para sua manifestação, bem como o papel do controle autonômico cardíaco como mecanismo fisiológico associado à HPE. Assim, a presente tese objetivou: a) investigar a HPE induzida por sessões aeróbias de exercí…	20150624
lil-759629	Saúde do homem: efeitos do exercício físico sobre o controle da pressão arterial/ Mens health: effects of exercise on blood pressure control/ Salud del hombre: efectos de ejercicio en el control de la presión arterial	Santos Suto, Cleuma Sueli; Lima Costa, Laura Emmanuela; Rodrigues, Edsione da Silva	Rev. baiana enferm;27(3)set.-dez. 2013.	Rev. baiana enferm	LILACS	article	pt	2013	Humanos; Masculino; Exercício Físico; Saúde do Homem; Hipertensão	BR	http://www.portalseer.ufba.br/index.php/enfermagem/article/view/6662/8384	Os exercícios físicos, praticados regularmente, são eficazes no controle da pressão arterial e contribuem para melhorar a saúde do homem. Trata-se de pesquisa com o objetivo de identificar, na literatura científica, contribuições do exercício físico como intervenção não farmacológica no controle da pressão arterial entre os homens. Utilizou- -se uma revisão de literatura em publicações entre os a…	20140814	27	3	10.18471/rbe.v27i3.6662	0102-5430
lil-706271	Efeito do treinamento resistido em parâmetros cardiovasculares de adultos normotensos e hipertensos/ Effect of resistance training on cardiovascular parameters in normotensive and hypertensive adults	Brand, Caroline; Griebeler, Luciana Caye; Roth, Maria Amélia; Mello, Fábio Fernandes; Barros, Temístocles Vicente Pereira; Neu, Letícia Daiani	Rev. bras. cardiol. (Impr.);26(6): 435-441, nov.-dez. 2013. tab, ilus	Rev. bras. cardiol. (Impr.)	LILACS	article	pt	2013	Humanos; Masculino; Feminino; Sistema Cardiovascular; Doenças Cardiovasculares/complicações; Exercício Físico/fisiologia; Hipertensão/complicações; Hipertensão/terapia; Análise de Dados/análise; Ecocardiografia; Fatores de Risco	BR	http://www.rbconline.org.br/artigo/efeito-do-treinamento-resistido-em-parametros-cardiovasculares-de-adultos-normotensos-e-hipertensos/	Fundamentos: A utilização do treinamento resistido (TR) como terapia para a população hipertensa é pouco investigado, mas ainda assim a literatura indica efeitos benéficos desse tipo de treinamento sobre o sistema cardiovascular. São escassos os estudos que avaliam as adaptações cardiovasculares, como a estrutura cardíaca e sua função, na população hipertensa após período prolongado de TR.Objetiv…	20140219	26	6		2177-6024
lil-706272	Síndrome Metabólica e outros fatores de risco para doença cardiovasculares em população de obesos/ Metabolic Syndrome and other risk factors for cardiovascular disease in an obese population	Santos, Hilda Carla Moura dos; Orange, Luciana Gonçalves de; Lima, Cybelle Rolim de; Azevedo, Maria Magdala Sales de; Dourado, Keila Fernandes; Andrade, Sheylane Pereira de	Rev. bras. cardiol. (Impr.);26(6): 442-449, nov.-dez. 2013. tab	Rev. bras. cardiol. (Impr.)	LILACS	article	pt	2013	Humanos; Masculino; Feminino; Doenças Cardiovasculares/complicações; Doenças Cardiovasculares/diagnóstico; Obesidade/complicações; Síndrome Metabólica/complicações; Comorbidade; Exercício Físico/fisiologia; Fatores de Risco	BR	http://www.rbconline.org.br/artigo/sindrome-metabolica-e-outros-fatores-de-risco-para-doenca-cardiovascular-em-populacao-de-obesos/	Fundamentos: A síndrome metabólica (SM) se caracteriza pela perda da homeostase corporal. Está relacionada principalmente com a obesidade abdominal, que se associa às alterações no perfil lipídico, ao aumento da pressão arterial e à hiperinsulinemia, fatores esses que aumentam o risco de diabetes mellitus (DM) tipo 2, doenças cardiovasculares e resistência à insulina. A adesão ao exercício físico…	20140220	26	6		2177-6024
biblio-836237	Prevención cardiovascular en el adulto mayor/ Cardiovascular prevention in the elderly	Castañeda Cerezo, Sergio	Rev. med. interna;17(Suppl 1): s12-s17, nov. 2013. graf	Rev. med. interna	LILACS	article	es	2013	Humanos; Aspirina/farmacologia; Exercício Físico; Doenças Cardiovasculares/epidemiologia; Doenças Cardiovasculares/prevenção &amp; controle; Hipertensão/complicações; Estilo de Vida	GT	http://bibliomed.usac.edu.gt/revistas/revmedi/2013/17/S1/03	La población mundial >60 años es el grupo etario de más rápido crecimiento, la cual vivirá mayoritariamente en países menos desarrollados, como Guatemala. Las Enfermedades Cardiovasculares (ECV) son la principal causa de muerte de este grupo a nivel mundial y en nuestro país. La estrategia preventiva es el mejor camino para luchar con éxito contra el impacto de las ECV. Son importantes, los cambi…	20150818	17	Suppl 1		XXXX-0182
lil-742381	HDL disfuncionante e o endoltélio/ Dysfunctional HDL and the endothelium	Casella Filho, Antonio; Chagas, Antônio Carlos Palandri	Rev. Soc. Cardiol. Estado de Säo Paulo;23(4): 28-32, out.-dez.2013.	Rev. Soc. Cardiol. Estado de Säo Paulo	LILACS	article	pt	2013	Humanos; Doenças Cardiovasculares/terapia; Endotélio/fisiopatologia; Exercício Físico/fisiologia; Comorbidade; HDL-Colesterol/sangue; /sangue; Óxido Nítrico/sangue; Fatores de Risco	BR		o endotélio saudável produz e libera numerosos autacoides, entreos quais o óxido nítrico, elemento que imprime no tônus vascularcaracterísticas francamente vasodilatadoras, mantendo a homeostasevascular por meio dos seus efeitos anti-aterogênicos e antitrombóticos.Algumas doenças cardiovasculares como hipertensão arterial,diabetes mellitus e dislipidernias provocam uma disfunção endotelial,levand…	20150128	23	4		0103-8559
lil-767474	Hipertensos praticantes de exercício físico têm melhor qualidade de vida que os sedentários/ Hypertensive exercise practitioners have better quality of life than sedentary	Santos, Rafaela Zullianelo dos; Bündchen, Daiana Cristiane; Sties, Sabrina Weiss; Gonzáles, Ana Inês; Aranha, Eduardo; Benetti, Magnus; Carvalho, Tales de	Rev. Soc. Cardiol. Estado de Säo Paulo;23(4,supl.A): 9-14, out.-dez.2013.	Rev. Soc. Cardiol. Estado de Säo Paulo	LILACS	article	pt	2013	Humanos; Pessoa de Meia-Idade; Doenças Cardiovasculares/reabilitação; Exercício Físico/fisiologia; Hipertensão/diagnóstico; Qualidade de Vida; Comportamento Sedentário; Comorbidade; Estudos Transversais/métodos; Educação em Saúde; Saúde Mental; Inquéritos e Questionários	BR		No presente estudo, foi comparada a percepção subjetiva daqualidade de vida relacionada à saúde de hipertensos sedentáriose hipertensos regularmente ativos. Foram selecionados 117pacientes de ambos os sexos, com média de idade de 59 ± 11anos, divididos intencionalmente em dois grupos: a) GrupoSedentário e b) Grupo Exercício. Os indivíduos do gruposedentário foram atendidos por no mínimo seis mese…	20150916	23	4	supl.A		0103-8559
lil-704562	Efectos de una sesión de ejercicio aeróbico en la presión arterial de niños, adolescentes y adultos sanos/ Effects of a single bout of aerobic exercise on body weight and blood pressure among healthy participants	Álvarez, Cristián; Olivo, Jaime; Robinson, Oscar; Quintero, John; Carrasco, Vanessa; Ramírez-Campillo, Rodrigo; Andrade, David Cristóbal; Martínez, Cristian	Rev. méd. Chile;141(11): 1363-1370, nov. 2013. graf, tab	Rev. méd. Chile	LILACS	article	es	2013	Adolescente; Adulto; Criança; Feminino; Humanos; Masculino; Pessoa de Meia-Idade; Pressão Sanguínea/fisiologia; Peso Corporal/fisiologia; Exercício Físico/fisiologia; Fatores Etários; Índice de Massa Corporal; Estudos Transversais; Frequência Cardíaca/fisiologia; Hipertensão/prevenção &amp; controle	CL	http://www.scielo.cl/scielo.php?script=sci_arttext&pid=S0034-98872013001100001	Background: Physical inactivity is a major risk factor and aerobic exercise is protective for cardiovascular health. Aim: To determine the effects of aerobic exercise on systolic and diastolic blood pressure in children, adolescents and adults. Material and Methods: We studied 13 children aged 10 ± 1.9 years, 13 adolescents aged 14.3 ± 1.5 and 55 adults aged 41 ± 11.5 years. Participants complete…	20140327	141	11	10.4067/S0034-98872013001100001	0034-9887
lil-705015	Aplicações do exercício intermitente de alta intensidade na síndrome metabólica/ Applications of high-intensity intermittent exercise on metabolic syndrome	Vecchio, Fabrício; Galliano, Leony; Coswig, Victor	Rev. bras. ativ. fís. saúde;18(6)nov. 2013.	Rev. bras. ativ. fís. saúde	LILACS	article	pt	2013	Diabetes Mellitus; Dislipidemias; Exercício Físico; Hiperglicemia; Hipertensão; Metabolismo; Obesidade	BR	http://periodicos.ufpel.edu.br/ojs2/index.php/RBAFS/article/viewFile/3302/2741	Esta revisão de literatura apresenta os efeitos do exercício físico intermitente de alta intensidade (HIIT) em variáveis relacionadas à Síndrome Metabólica (SM). Após contextualização dos critérios de diagnóstico, explicitam-se resultados de intervenções para a SM, bem como as possibilidades de se obter benefícios com o HIIT. Foram recuperados 11 artigos que avaliaram efeitos agudos e 16 que mens…	20140221	18	6		1413-3482
lil-790852	Influencia de la orientación nutricional y del entrenamiento físico sobre la glucemia y la presión arterial/ Influence of nutritional orientation and physical training on glycemia and blood pressure	Ribas de Farias Costa, Priscila; Oliveira Assis, Ana Marlúcia; Portela de Santana, Mônica Leila; Monteiro da Silva, Maria da Conceição; Silva dos Santos, Nedja; Conceição Pinheiro, Sandra Maria	Salud(i)ciencia (Impresa);20(3): 257-263, nov.2013. tab	Salud(i)ciencia (Impresa)	LILACS	article	es	2013	Humanos; Dieta; Hiperglicemia; Hipertensão; Educação Física e Treinamento; Doença Crônica; Exercício Físico; Comportamento Alimentar; Estilo de Vida; Organização Mundial da Saúde	AR		En el mundo, se ha incrementado la prevalencia de diabetes mellitus e hipertensión en el mundo, en las cuales la mala alimentación y la inactividad física representan importantes factores de riesgo. Objetivo: Identificar cambios promovidos por el programa de intervención nutricional y ejercicio, con base en la Estrategia Mundial de la OMS sobre glucosa y presión arterial (PA) en los individuos pa…	20160610	20	3		1667-8982
lil-687756	The effect of school-based physical activity interventions on body mass index: a meta-analysis of randomized trials	Guerra, Paulo Henrique; Nobre, Moacyr Roberto Cuce; Silveira, Jonas Augusto Cardoso da; Taddei, Jose Augusto de Aguiar Carrazedo	Clinics;68(9): 1263-1273, set. 2013. tab, graf	Clinics	LILACS	article	en	2013	Adolescente; Criança; Feminino; Humanos; Masculino; Índice de Massa Corporal; Exercício Físico/fisiologia; Hipertensão/terapia; Obesidade/terapia; Sobrepeso/terapia; Ensaios Clínicos Controlados Aleatórios como Assunto; Instituições Acadêmicas; Fatores de Tempo	BR	http://www.scielo.br/scielo.php?script=sci_arttext&pid=S1807-59322013000901263	This study reviewed the effectiveness of school-based physical activity interventions aimed at reducing overweight, obesity and hypertension in children. We searched 14 databases and analyzed studies published between April 2009 and September 2012. Only randomized controlled trials performed at the school level that included elements of physical activity but did not include nutritional co-interve…	20131010	68	9	10.1590/S1807-59322013000901263	1807-5932
lil-705036	Efeito dos treinamentos aeróbio, resistido e concorrente na pressão arterial e morfologia de idosos normotensos e hipertensos/ Effect of aerobic, resistance and concurrent training on blood pressure and morphology of normotensive and hypertensive elderly people	Carvalho, Paulo Roberto Cavalcanti; Barros, Gustavo Willames Pimentel; Melo, Thamara Thais Santos de; Santos, Petrus Gantois Massa Dias dos; Oliveira, Gledson Tavares de Amorim; D'Amorim, Igor de Rodrigues	Rev. bras. ativ. fís. saúde;18(3)maio, 2013.	Rev. bras. ativ. fís. saúde	LILACS	article	pt	2013	Humanos; Masculino; Feminino; Idoso; Envelhecimento; Antropometria; Atenção à Saúde; Exercício Físico; Tutoria	BR	http://periodicos.ufpel.edu.br/ojs2/index.php/RBAFS/article/viewFile/2643/2548	Introdução: A Hipertensão Arterial (HA) é considerada um dos fatores de risco mais ostensivos para o desenvolvimento de doenças cardiovasculares. Representando no Brasil um dos problemas de saúde pública de maior prevalência na população, capaz de levar a óbito aproximadamente 40% dos indivíduos acometidos. Diante do exposto, deve-se dar uma ênfase cada vez maior à prática de exercícios físicos c…	20140221	18	3		1413-3482
biblio-881690	Atividade aeróbica reduz a pressão arterial em hipertensão resistente/ Aerobic exercise reduces blood pressure in resistant hypertension	Nogueira, Armando da Rocha; Magnanin, Mônica	Rev. bras. hipertens;20(2): 89-90, abr.-jun.2013.	Rev. bras. hipertens	LILACS	article	pt	2013	Humanos; Exercício Físico; Hipertensão	BR	http://fi-admin.bvsalud.org/document/view/rh3kp		20180328	20	2		1519-7522
lil-724443	Prevenção cardiovascular - infância e adolescência/ Cardiovascular prevention - childhood and adolescence	Ghorayeb, Nabil; Francisco, Ricardo C; Catani, Liane H; Garcia, Thiago G; Dioguardi, Giuseppe A; Vasconcelos, Luiz M. S	Rev. Soc. Cardiol. Estado de Säo Paulo;23(2): 49-52, abr.-jun. 2013.	Rev. Soc. Cardiol. Estado de Säo Paulo	LILACS	article	pt	2013	Humanos; Criança; Adolescente; Adolescente; Aterosclerose/prevenção &amp; controle; Criança; Doença da Artéria Coronariana/prevenção &amp; controle; Dislipidemias/complicações; Exercício Físico; Hipertensão/prevenção &amp; controle; Obesidade/complicações; Fatores de Risco; Comportamento Sedentário	BR		A doença aterosclerótica coronariana (DAC) constitui um importante problema de saúde pública, fortemente relacionada à presença de determinadas condições, os fatores de risco (FR) cardiovasculares modificáveis, além do fator hereditário decorrente de familiares de primeiro grau. São propostas ações preventivas para FR e doenças cardiovasculares, em idades cada vez mais jovens. Os efeitos de múlti…	20140828	23	2		0103-8559
lil-674887	Associação entre fatores de risco cardiovascular e capacidade funcional de idosos longevos/ Association between cardiovascular risk factors and functional capacity of the oldest old	Santos, Vanessa R. dos; Gomes, Igor C; Santos, Lionai L. dos; Agostinete, Ricardo R; Freitas Júnior, Ismael F	Medicina (Ribeiräo Preto);46(1): 10-16, jan.-mar. 2013.	Medicina (Ribeiräo Preto)	LILACS	article	pt	2013	Humanos; Masculino; Feminino; Idoso; Idoso de 80 Anos ou mais; Aptidão Física; Composição Corporal; Doenças Cardiovasculares; Exercício Físico; Fatores de Risco; Hipertensão	BR	https://www.revistas.usp.br/rmrp/article/view/62326/65131	Modelo do estudo: Estudo transversal. Objetivo: Analisar a associação entre a presença de fatores de risco cardiovascular (FRC) e a capacidade funcional de idosos longevos. Materiais e Método: A amostra foi composta por 91 idosos com idade entre 80 e 90 anos (83,0±2,3 anos), sendo 60 mulheres (82,9±2,1anos) e 31 homens (83,2±2,6 anos) residentes na cidade de Presidente Prudente/SP. Os FRC analisa…	20130430	46	1		0076-6046
lil-673506	Cambios en la ingesta de sal y práctica de ejercicio físico en pacientes hipertensos por educación sanitaria en el primer nivel de atención de salud/ Changes in salt ingestion and physical exercise in hypertensive patients by health education at the first level of health care attention	Jurado-Vega, Arturo Gabriel	Rev. méd. hered;24(1): 40-45, ene.-mar. 2013. tab	Rev. méd. hered	LIPECS	article	es	2013	Humanos; Masculino; Adulto; Feminino; Pessoa de Meia-Idade; Atenção à Saúde; Cloreto de Sódio; Educação em Saúde; Exercício Físico; Hipertensão; Pacientes; Epidemiologia Descritiva; Estudos Transversais			Aunque se asume que la educación sanitaria mejora los estilos de vida de los pacientes hipertensos, no existe suficiente bibliografía que apoye esta asociación. Objetivo: Evaluar el efecto de la educación sanitaria ofrecida a los pacientes hipertensos sobre sus prácticas de ingesta de sal y ejercicio físico. Material y métodos: Estudio descriptivo, transversal y basado en encuestas aplicadas a 17…	20130417	24	1		1018-130X
lil-703417	Efecto del ejercicio en subpoblaciones de lipoproteínas de alta densidad y en la presión arterial/ Effect of exercise on high density lipoprotein subpopulations and blood pressure	Nieto, Olga A.; García, Diana M.; Jiménez, Jorge A.; Landázuri, Patricia	Rev. salud pública;15(1): 12-22, ene.-feb. 2013. ilus	Rev. salud pública	LILACS	article	es	2013	Feminino; Humanos; Masculino; Pessoa de Meia-Idade; Apolipoproteína A-I/sangue; Pressão Sanguínea; Exercício Físico/fisiologia; /sangue; /sangue	CO	http://www.scielo.org.co/scielo.php?script=sci_arttext&pid=S0124-00642013000100002	Objetivo Determinar la relación del ejercicio con los niveles séricos de la apoA-I y las subpoblaciones de HDL2 y HDL3, en personas hipertensas de la Ciudad de Armenia - Quindío. Métodos La intervención fueron dos meses de ejercicio. La presión arterial se tomó con las recomendaciones del Ministerio de Salud de Colombia. Las subpoblaciones de HDL se midieron con el método del precipitado ionico y…	20140314	15	1		0124-0064
biblio-1170948	Aspectos críticos do abuso de horm¶nios protéicos no exercício e no esporte: atualizaþÒo/ [Critical aspects of peptide hormone abuse in exercise and sports: an update].	Ferrari Carlos Kusano Bucalen	Rev. Fac. Cienc. Méd. (Córdoba);70(3): 153-62, 2013.	Rev. Fac. Cienc. Méd. (Córdoba)	LILACS	article	es	2013	Esportes; Exercício Físico; Hormônios Peptídicos/efeitos adversos; Eritropoetina/efeitos adversos; Eritropoetina/fisiologia; Esportes/fisiologia; Exercício Físico/fisiologia; Hormônio do Crescimento/efeitos adversos; Hormônio do Crescimento/fisiologia; Hormônios Peptídicos/fisiologia; Hormônios Tireóideos/efeitos adversos; Hormônios Tireóideos/fisiologia; Humanos; Insulinas/efeitos adversos; Insu…	AR		The hormonal abuse in physical exercise practioners is very common. Many pleople believe these substances can promote skeletal muscle hyperthrophy and improve physical fitness without health damaging effects. However, this is another myth that science unmasked. This article updates information regarding abuse of insulin, growth hormone, thyroid hormones, and erythropoitin. The peptide hormone abu…	20210402	70	3		0014-6722
lil-724312	Efeitos do treinamento concorrente sobre variáveis de saúde de hipertensas/ Effects of concurrent training on health variables of hypertensive women	Campos, Anderson Leandro Peres; Del Ponte, Lourenço dos Santos; Afonso, Mariangela da Rosa; Nunes, Volmar Geraldo da Silva	Rev. ciênc. méd., (Campinas);22(2): 59-66, 2013. tab, graf	Rev. ciênc. méd., (Campinas)	LILACS	article	pt	2013	Humanos; Feminino; Pessoa de Meia-Idade; Exercício Físico; Hipertensão; Aptidão Física	BR	http://periodicos.puc-campinas.edu.br/seer/index.php/cienciasmedicas/article/download/2126/1777	Objetivo: O objetivo do presente estudo foi investigar os efeitos de um programa de exercícios físicos de dez semanas sobre o consumo máximo de oxigênio, composição corporal e parâmetros neuromusculares em mulheres hipertensas. Métodos: Quinze mulheres com média de idade de 63,7 +- 5,1 anos participaram do estudo. Resultados: Os resultados evidenciaram que um programa de exercícios de duas sessõe…	20140819	22	2		1415-5796
lil-733835	Estudo comparativo da pressão arterial pós-exercício entre o karate de contato e o karate tradicional/ Comparative study of post-exercise blood pressure between the contact karate and traditional karate	Sampaio, Welington Barbosa; Ferreira, Carlos Ernesto Santos; Mota, Márcio Rabelo; Silva, Francisco Martins da	Rev. bras. ciênc. mov;21(4): 13-20, 2013.	Rev. bras. ciênc. mov	LILACS	article	pt	2013	Humanos; Masculino; Adulto Jovem; Pressão Arterial; Hipertensão; Artes Marciais	BR	http://portalrevistas.ucb.br/index.php/RBCM/article/view/3311/2956	Estudos epidemiológicos demonstram forte correlação entre inatividade física e fatores de riscos cardiovasculares como hipertensão arterial (HA). A redução da pressão arterial (PA) produzida após uma sessão do exercício físico é denominada de hipotensão pós--exercício (HPE). Além da viabilidade financeira a HPE é considerada como opção para o tratamento e prevenção primária da HA. O karate é prat…	20141028	21	4		0103-1716
lil-733862	Treinamento de força de intensidade progressiva não altera a pressão arterial pós-exercício de idosos hipertensos/ Strength training of progressive intensity does not alter post-exercise blood pressure of hypertensive elderly	Kura, Gustavo Graeff; Tourinho Filho, Hugo; Merlin, Alessandra Paula; Machado, Denise Cantarelli	Rev. bras. ciênc. mov;21(2): 57-63, 2013.	Rev. bras. ciênc. mov	LILACS	article	pt	2013	Humanos; Masculino; Feminino; Idoso; Envelhecimento; Pressão Arterial; Exercício Físico; Hipertensão; Educação Física e Treinamento; Força Muscular; Assistência a Idosos	BR	http://portalrevistas.ucb.br/index.php/RBCM/article/view/3864/2593	Embora o interesse em estudar os efeitos dos exercícios de força na pressão arterial pós-exercício tenha aumentado, as pesquisas relacionados a esse assunto ainda são escassas na população de idosos hipertensos. Dessa forma, o presente estudo tem como objetivo avaliar os efeitos do treinamento de força de volume e intensidade progressiva, nas respostas da pressão arterial pós-exercício, em idosos…	20141021	21	2		0103-1716
lil-733876	Alterações morfológicas dos centros de controle cardiovascular em resposta ao exercício: Integração e adaptação/ Exercise influence on morphological changes in cardiovascular control centers: Integration and adaptation	Figueira Junior, Aylton J; Rodriguez, Daniel; Gama, Eliane Florêncio; Pontes Júnior, Francisco Luciano; Bocallini, Danilo	Rev. bras. ciênc. mov;21(1): 166-173, 2013.	Rev. bras. ciênc. mov	LILACS	article	pt	2013	Humanos; Masculino; Feminino; Adulto; Pressão Arterial; Sistema Nervoso Central; Terapia por Exercício; Hipertensão; Educação Física e Treinamento; Esportes	BR	http://portalrevistas.ucb.br/index.php/RBCM/article/view/3239/2483	A prática regular de exercício aeróbio (EA) pode provocar efeitos positivos na redução e controle na pressão arterial (PA) em repouso. Este fenômeno vem sendo proposto como uma eficiente estratégia não medicamentosa no tratamento da hipertensão arterial sistêmica (HAS). Entretanto, seus mecanismos ainda não foram completamente esclarecidos, embora reconhecido. Evidências experimentais recentes em…	20141010	21	1		0103-1716
lil-737460	Hipertensão arterial: bases fisiopatológicas e prática clínica/ Hypertension: pathophysiology and clinical practice	Bortolotto, Luiz Aparecido; Consolim-Colombo, Fernanda Marciano; Giorgi, Dante Marcelo Artigas; Lima, José Jayme Galvão; Irigoyen, Maria Claudia da Costa; Drager, Luciano Ferreira	São Paulo; Atheneu; 2013. 653 p.		LILACS	monography	pt	2013	Humanos; Animais; Masculino; Feminino; Gravidez; Recém-Nascido; Lactente; Criança; Adulto Jovem; Pessoa de Meia-Idade; Ratos; Acidente Vascular Cerebral/complicações; Hipertensão/complicações; Hipertensão/diagnóstico; Hipertensão/terapia; Comorbidade; Modelos Animais de Doenças; Exercício Físico; Intolerância à Glucose/sangue; LDL-Colesterol/sangue; Comportamento Sedentário; Triglicerídeos/sangue	BR			20141127
lil-737463	Tratamento não farmacológico: Alimentação, controle do estresse, redução do peso e fatores associados/ Pharmacological: Food, stress management, weight reduction and associated factors	Lopes, Heno Ferreira; Jardim, Paulo César B. Veiga; Jardim, Thiago de Souza Veiga; Souza, Weimar Kunz Sebba Barroso	In. Bortolotto, Luiz Aparecido; Consolim-Colombo, Fernanda Marciano; Giorgi, Dante Marcelo Artigas; Lima, José Jayme Galvão; Irigoyen, Maria Claudia da Costa; Drager, Luciano Ferreira. Hipertensão arterial: bases fisiopatológicas e prática clínica. São Paulo, Atheneu, 2013. p.495-510.		LILACS	monography	pt	2013	Humanos; Hipertensão/dietoterapia; Hipertensão/metabolismo; Hipertensão/prevenção &amp; controle; Índice de Massa Corporal; Cloreto de Sódio/efeitos adversos; Exercício Físico; Potássio/administração &amp; dosagem; Estresse Psicológico; Perda de Peso	BR			20141127
lil-662465	Stages of health behavior change and factors associated with physical activity in patients with intermittent claudication/ Estágios de mudança de comportamento e fatores associados à prática de atividade física em indivíduos com claudicação intermitente	Oliveira, Jacilene Guedes de; Barbosa, João Paulo dos Anjos Souza; Farah, Breno Quintella; Chehuen, Marcel da Rocha; Cucato, Gabriel Grizzo; Wolosker, Nelson; Forjaz, Cláudia Lúcia de Moraes; Dias, Raphael Mendes Ritti	Einstein (Säo Paulo);10(4): 422-427, Oct.-Dec. 2012. ilus, tab	Einstein (Säo Paulo)	LILACS	article	en	2012	Adulto; Idoso; Idoso de 80 Anos ou mais; Humanos; Masculino; Pessoa de Meia-Idade; Exercício Físico/fisiologia; Comportamentos Relacionados com a Saúde; Claudicação Intermitente/fisiopatologia; Estudos Transversais; Teste de Esforço/métodos; Conhecimentos, Atitudes e Prática em Saúde; Hipertensão/complicações; Cooperação do Paciente; Doença Arterial Periférica/diagnóstico; Fatores de Risco; Fator…	BR	http://www.scielo.br/scielo.php?script=sci_arttext&pid=S1679-45082012000400005	OBJECTIVE: To analyze, in people with intermittent claudication, the frequency of individuals who are in each of stages of health behavior change to practice physical activity, and analyze the association of these stages with the walking capacity. METHODS: We recruited 150 patients with intermittent claudication treated at a tertiary center, being included those &gt;30-year-old-individuals and wh…	20130201	10	4	10.1590/S1679-45082012000400005	1679-4508
lil-662487	Eficácia da eletroestimulação muscular expiratória na tosse de pacientes após acidente vascular encefálico/ Effectiveness of electrical stimulation in expiratory muscle on cough of patients after stroke	Meireles, André Luís Ferreira de; Meireles, Louisiana Carolina Ferreira de; Queiroz, José Carlos Eugênio da Silva; Tassitano, Rafael Miranda; Soares, Fernanda de Oliveira; Oliveira, Adriana Siqueira de	Fisioter. pesqui;19(4): 314-319, Oct.-Dec. 2012. graf, tab	Fisioter. pesqui	LILACS	article	pt	2012	Humanos; Masculino; Feminino; Pessoa de Meia-Idade; Exercícios Respiratórios; Terapia por Estimulação Elétrica; Hipertensão/etiologia; Modalidades de Fisioterapia; Fatores de Risco; Acidente Vascular Cerebral; Tosse/reabilitação	BR	http://www.scielo.br/scielo.php?script=sci_arttext&pid=S1809-29502012000400004&lng=pt&nrm=iso&tlng=pt	Indivíduos com sequelas de acidente vascular encefálico (AVE) apresentam como complicação comum a hipotonia de tronco com consequente fraqueza da sua musculatura, em especial, o reto abdominal que é o principal músculo acionado para a tosse. As correntes elétricas têm sido amplamente utilizadas para recrutamento de fibras musculares nas mais diversas patologias. O presente estudo teve como objeti…	20130201	19	4	10.1590/S1809-29502012000400004	1809-2950
lil-660507	Efeitos agudos de uma sessão de reabilitação cardíaca sobre a pressão arterial/ Acute effects of one session of cardiac rehabilitation on arterial blood pressure	Costa, Murillo Frazão de Lima e; Araújo, Danielly Inocêncio de	Fisioter. mov;25(4): 849-854, out.-dez. 2012. graf, tab	Fisioter. mov	LILACS	article	pt	2012	Pressão Arterial; Exercício Físico; Hipotensão	BR	http://www.scielo.br/scielo.php?script=sci_arttext&pid=S0103-51502012000400018	INTRODUÇÃO: Hipertensão arterial é uma condição mórbida presente em grande parte dos adultos. Estudos evidenciam que exercícios físicos de moderada intensidade e curta duração têm efeitos satisfatórios na redução da pressão arterial. OBJETIVO: Mensurar a duração do efeito hipotensor de uma única sessão de reabilitação cardíaca a partir da prática de exercício aeróbico de curta duração e moderada …	20130117	25	4	10.1590/S0103-51502012000400018	0103-5150
lil-668529	Os efeitos do lian gong em hipertensos assistidos em unidade de saúde da família do município de Parnaíba, Piauí/ The effects of lian gong in hypertensives attended a family healthcare unit in the city of Parnaíba, Piauí	Nascimento, Elce de Seixas	Rev. bras. promoç. saúde (Impr.);25(4)out.-dez. 2012. ilus	Rev. bras. promoç. saúde (Impr.)	LILACS	article	pt	2012	Humanos; Exercício Físico; Hipertensão; Atenção Primária à Saúde	BR	http://www.unifor.br/images/pdfs/rbps/2012.4_artigo6.pdf	Objetivo: Conhecer os efeitos do Lian Gong em pacientes hipertensos usuários da Unidade de Saúde da Família. Métodos: Estudo qualitativo descritivo, envolvendo 20 voluntários, independente do sexo, com idade entre 45 e 70 anos, residentes no município de ParnaíbaPI, Brasil. A intervenção foi realizada em ambiente calmo e livre de ruídos, no período de agosto a setembro de 2011, três vezes por sem…	20130321	25	4		1806-1222
lil-661075	Effects of an exercise program on blood pressure in patients with treated hypertension and chronic Chagas' heart disease/ Efeitos de um programa de exercícios na pressão arterial de pacientes com hipertensão controlada e cardiopatia chagásica crônica	Oliveira, Claudia Rosa de; Sousa, Andréa Silvestre de; Santos, Bráulio; Fialho, Paloma Hargreaves; Santos, Carla Cristiane Soares dos; Oliveira, Juliana Rega de; Souza, Marcus Vinícius	Rev. Soc. Bras. Med. Trop;45(6): 727-731, Nov.-Dec. 2012. graf, tab	Rev. Soc. Bras. Med. Trop	LILACS	article	en	2012	Adulto; Idoso; Humanos; Pessoa de Meia-Idade; Pressão Sanguínea/fisiologia; Cardiomiopatia Chagásica/reabilitação; Terapia por Exercício/métodos; Hipertensão/prevenção &amp; controle; Monitorização Ambulatorial da Pressão Arterial; Doença Crônica; Hipertensão/fisiopatologia; Estudos Prospectivos; Resultado do Tratamento	BR	http://www.scielo.br/scielo.php?script=sci_arttext&pid=S0037-86822012000600014	INTRODUCTION: Previous studies describe an imbalance of the autonomic nervous system in Chagas' disease causing increased sympathetic activity, which could influence the genesis of hypertension. However, patients undergoing regular physical exercise could counteract this condition, considering that exercise causes physiological responses through autonomic and hemodynamic changes that positively a…	20130117	45	6	10.1590/S0037-86822012000600014	0037-8682
lil-730096	Hipotensão pós-exercício após uma sessão de exercícios físicos em idosas normotensas e hipertensas/ Post-exercise hypotension after a physical exercise session on normotensive and hypertensive elderly women	Moura, Thais Norberta Bezerra De; Silva, Carla Manuella Gerôncio Da; Silva Júnior, Fernando Lopes e; Silva, Glauber Castelo Branco; Orsano, Vânia Silva Macedo	Estud. interdiscip. envelhec;17(2): 321-332, dez. 2012. tab	Estud. interdiscip. envelhec	LILACS	article	pt	2012	Humanos; Feminino; Idoso; Exercício Físico/psicologia; Hipertensão/psicologia; Hipotensão/psicologia	BR	http://seer.ufrgs.br/index.php/RevEnvelhecer/article/view/21406/25384	Objetivo: Analisar os efeitos hipotensivos após uma sessão de exercício físico em idosas normotensas e hipertensas. Metodologia: Quinze idosas praticantes de exercício físico foram divididas em dois grupos, grupo normotenso (GN, n = 7; idade: 73,2±9,7 anos) e grupo hipertenso (GH, n=8; idade: 76,3±6,4 anos), estas controladas por fármacos, realizaram a sessão experimental de 60 minutos. Pressão a…	20141021	17	2		1517-2473
lil-656634	Treinamento aeróbio não altera pressão arterial de mulheres menopausadas e com síndrome metabólica/ Aerobic training does not alter blood pressure in menopausal women with metabolic syndrome	Lima, Aluísio Henrique Rodrigues de Andrade; Couto, Henrique Eduardo; Cardoso, Glêbia Alexa; Toscano, Lidiane Tavares; Silva, Alexandre Sérgio; Mota, Maria Paula Gonçalves	Arq. bras. cardiol;99(5): 979-987, nov. 2012. ilus, tab	Arq. bras. cardiol	LILACS	article	pt	2012	Adulto; Feminino; Humanos; Pessoa de Meia-Idade; Pressão Sanguínea/fisiologia; Terapia por Exercício/métodos; Exercício Físico/fisiologia; Hipertensão/terapia; Menopausa/fisiologia; Síndrome Metabólica/terapia; Análise de Variância; Tamanho Corporal; Glicemia/análise; Grupos Controle; Consumo de Oxigênio; Fatores de Tempo; Resultado do Tratamento	BR	http://www.scielo.br/scielo.php?script=sci_arttext&pid=S0066-782X2012001400003	FUNDAMENTO: A Hipertensão arterial (HA) é uma condição tanto agravante quanto agravada pela Síndrome Metabólica (SM). A menopausa pode tornar o tratamento da hipertensão mais difícil porque é uma condição que favorece a piora nos componentes da SM. Embora existam evidências de que o treinamento com exercícios físicos reduza a pressão arterial, se as condições da menopausa e da SM afetam os benefí…	20121129	99	5	10.1590/S0066-782X2012001400003	0066-782X
lil-722392	Caminhada e risco cardiovascular em pacientes com claudicação intermitente: uma revisão de literatura/ Walking and cardiovascular risk in patients with intermittent claudication: a review	Chehuen, Marcel da Rocha; Cucato, Gabriel Grizzo; Ritti-Dias, Raphael Mendes; Forjaz, Claúdia Lúcia De Moraes	Rev. Soc. Cardiol. Estado de Säo Paulo;22(4,supl.A): 3-6, out.-dez. 2012. tab	Rev. Soc. Cardiol. Estado de Säo Paulo	LILACS	article	pt	2012	Humanos; Claudicação Intermitente/complicações; Doença Arterial Periférica/fisiopatologia; Exercício Físico/fisiologia; Pressão Arterial; Dislipidemias/complicações; Literatura de Revisão como Assunto; Fatores de Risco	BR		O treinamento de caminhada é recomendado como tratamento inicial de pacientes com claudicação intermitente (CI) devido a seu efeito na melhora da capacidade funcional. Entretanto, as principais causas de morte nessa população são os eventos cardiovasculares, que se iniciam com a presença dos fatores de risco cardiovascular (FRC). Dessa forma, é importante que o treinamento de caminhada auxilie no…	20140804	22	4	supl.A		0103-8559
lil-653766	Improving cardiovascular prevention through patient awareness/ Melhora da prevenção cardiovascular pelo conhecimento do paciente	Chang, Veronica Y. P.; Handa, Karen K.; Fernandes, Marcos; Yacoub, Carolina; Pastana, Adriana; Caramelli, Bruno; Calderaro, Daniela	Rev. Assoc. Med. Bras. (1992);58(5): 550-556, set.-out. 2012. ilus, tab	Rev. Assoc. Med. Bras. (1992)	LILACS	article	en	2012	Idoso; Feminino; Humanos; Masculino; Pessoa de Meia-Idade; Doença da Artéria Coronariana/prevenção &amp; controle; Conhecimentos, Atitudes e Prática em Saúde; Doença Arterial Periférica/prevenção &amp; controle; Prevenção Secundária/normas; Brasil/epidemiologia; Estudos Transversais; Doença da Artéria Coronariana/diagnóstico; Exercício Físico; Hipertensão/epidemiologia; Modelos Lineares; Análise …	BR	http://www.scielo.br/scielo.php?script=sci_arttext&pid=S0104-42302012000500011	OBJECTIVE: Patients with peripheral artery disease (PAD) or coronary artery disease (CAD) must have their risk factors rigorously controlled, but there is a gap between practice and ideal. This study aimed to demonstrate how cardiovascular prevention is performed for these patients in a Brazilian university hospital, and to identify predictors of good practice. METHODS: 192 patients with CAD or P…	20121026	58	5	10.1590/S0104-42302012000500011	0104-4230
lil-646476	Terapia nutricional nas alterações metabólicas em pessoas vivendo com HIV/aids/ Nutritional therapy in metabolic changes in individuals with HIV/AIDS/ Terapia nutricional en las alteraciones metabólicas en personas viviendo con VIH/Sida	Falco, Marianne; Castro, Aline de Cássia de Oliveira; Silveira, Erika Aparecida	Rev. saúde pública;46(4): 737-746, Aug. 2012. tab	Rev. saúde pública	LILACS	article	pt	2012	Adulto; Feminino; Humanos; Masculino; Suplementos Nutricionais; Dislipidemias/dietoterapia; Síndrome de Lipodistrofia Associada ao HIV/dietoterapia; Terapia Antirretroviral de Alta Atividade/efeitos adversos; Ensaios Clínicos como Assunto; Colesterol/sangue; Exercício Físico; /uso terapêutico; Resistência à Insulina; Estilo de Vida; Triglicerídeos/sangue	BR	http://www.scielosp.org/scielo.php?script=sci_arttext&pid=S0034-89102012000400019	OBJETIVO: Analisar o efeito do tratamento nutricional sobre as alterações metabólicas provocadas pelo uso da terapia antirretroviral em adultos vivendo com HIV/aids. MÉTODOS: Revisão sistemática de literatura no PubMed, Lilacs e Cochrane, entre 1996 e 2010, do tipo ensaio clínico, controlado, randomizado, crossover, adultos, vivendo com HIV/aids em uso de terapia antirretroviral e sem doenças opo…	20120824	46	4	10.1590/S0034-89102012000400019	0034-8910
lil-652618	Análise da resposta pressórica mediante exercício físico regular em indivíduos normotensos, hipertensos e hipertensos-diabéticos/ Analysis of pressor response in regular physical exercise in normotensive, hypertensive and hypertensive-diabetic persons	Reis, Sabrina Magalhães; Ferreira, Verônica Rosenberg França; Prado, Felipe Lopes; Lopes, Airton Martins da Costa	Rev. bras. cardiol. (Impr.);25(4): 290-298, jul.-ago. 2012. tab, graf	Rev. bras. cardiol. (Impr.)	LILACS	article	pt	2012	Humanos; Masculino; Feminino; Pessoa de Meia-Idade; /complicações; /diagnóstico; Exercício Físico; Hipertensão/epidemiologia; Resistência à Insulina; Obesidade/complicações; Fatores de Risco	BR	http://www.rbconline.org.br/wp-content/Archives/v25n4/v25n04a04.pdf	Fundamentos: O efeito hipotensor do exercício físico tem sido reconhecido nos indivíduos normotensos ehipertensos. Entretanto, essa relação ainda não se mostra esclarecida na coexistência de hipertensão arterialsistêmica (HAS) e diabetes mellitus (DM) tipo II. Objetivo: Analisar a resposta do exercício aeróbio regularnos indivíduos normotensos, hipertensos e hipertensos diabéticos, sobre as variá…	20121005	25	4		2177-6024
lil-733895	Actividad física en la prevención y tratamiento de la obesidad infantil/ Physical activity in the prevention and treatment of childhood obesity	Raimann T., Ximena; Verdugo M., Francisco	Rev. Méd. Clín. Condes;23(3): 218-225, may 2012.	Rev. Méd. Clín. Condes	LILACS	article	es	2012	Humanos; Síndrome Metabólica; Sobrepeso; Obesidade/prevenção &amp; controle; Terapia por Exercício/educação; Criança; Promoção da Saúde; Atividade Motora	CL	http://www.clc.cl/Dev_CLC/media/Imagenes/PDF%20revista%20m%c3%a9dica/2012/3%20mayo/2_Dra_Rainmann-4.pdf	La obesidad ha aumentado en forma alarmante en los niños. Los factores que influyen en el desarrollo de esta enfermedad son genéticos y ambientales y, dentro de estos últimos, se encuentran la alimentación y los altos niveles de sedentarismo. Las enfermedades asociadas a la obesidad están apareciendo cada vez a edades más tempranas, siendo las más frecuentes la hipertensión arterial, dislipidemia…	20140529	23	3		0716-8640
lil-628009	Factores de riesgo en adultos mayores con diabetes mellitus/ Risk factors in the elderly with diabetes mellitus	de la Paz Castillo, Katia Leonor; Proenza Fernández, Leydis; Gallardo Sánchez, Yurieth; Fernández Pérez, Suzel; Mompié Lastre, Agustina	Medisan;16(4): 489-497, abr. 2012.	Medisan	LILACS	article	es	2012		CU	http://scielo.sld.cu/scielo.php?script=sci_arttext&pid=S1029-30192012000400001	Se efectuó un estudio descriptivo y retrospectivo de 50 adultos mayores con diabetes mellitus, pertenecientes al consultorio médico de la familia No. 6 del Policlínico Universitario "Francisca Rivero Arocha" de Manzanillo, desde abril de 2008 hasta enero de 2010, con vistas a describir los factores de riesgo para padecer dicha afección. Se realizó un muestreo no probabilístico al azar. En la casu…	20120618	16	4		1029-3019
lil-644764	Hipertensão arterial, beta-bloqueadores e exercício físico aeróbio/ Hypertension, beta-blockers and aerobic exercise	Goessler, Karla Fabiana; Polito, Marcos Doederlein	RBM rev. bras. med;69(4)abr. 2012.	RBM rev. bras. med	LILACS	article	pt	2012	Humanos; Animais; Antagonistas Adrenérgicos beta/uso terapêutico; Exercício Físico; Hipertensão/tratamento farmacológico	BR		Fundamento: O tratamento anti-hipertensivo com beta-bloqueador pode ser por meio de monoterapia ou terapia combinada, mas os efeitos fisiológicos do tratamento com beta-bloqueador e/ou sua interação com o exercício físico não estão bem esclarecidos. Objetivo: Revisar a literatura quanto ao tratamento com beta-bloqueador associado ou não ao exercício em animais e em humanos hipertensos. Métodos: O…	20120611	69	4		0034-7264
lil-644765	Exercício físico não supervisionado melhora a qualidade de vida em mulheres com hipertensão arterial atendidas em um programa de saúde da família/ No supervised physical exercise improve quality of life of women with systemic arterial hypertension followed in a health family program	Migliorini, Carlos Augusto; Juliano, Yára; Carvalho, Antônio Carlos de Camargo; Tabexreni, Antônio Sérgio; Moisés, Valdir Ambrósio	RBM rev. bras. med;69(4)abr. 2012.	RBM rev. bras. med	LILACS	article	pt	2012	Humanos; Feminino; Adulto; Exercício Físico; Hipertensão/prevenção &amp; controle; Qualidade de Vida; Saúde da Família	BR		A atividade física é um adjuvante no tratamento de pacientes com hipertensão arterial sistêmica, entretanto seu efeito na qualidade de vida destes pacientes é pouco conhecido. O presente estudo objetiva avaliar o efeito da atividade física não supervisionada na qualidade de vida de mulheres com hipertensão arterial, seguidas num programa de saúde da família. Participaram 67 mulheres; 35 no grupo …	20120611	69	4		0034-7264
lil-624728	Exercise training program based on minimum weekly frequencies: effects on blood pressure and physical fitness in elderly hypertensive patients/ Programa de exercícios físicos baseado em frequência semanal mínima: efeitos na pressão arterial e aptidão física em idosos hipertensos	Moraes, Wilson M. De; Souza, Pamella R. M.; Pinheiro, Mônica H. N. P.; Irigoyen, Maria C.; Medeiros, Alessandra; Koike, Marcia K.	Braz. j. phys. ther. (Impr.);16(2): 114-121, mar.-abr. 2012. graf, tab	Braz. j. phys. ther. (Impr.)	LILACS	article	en	2012	Idoso; Feminino; Humanos; Masculino; Pressão Sanguínea; Terapia por Exercício; Hipertensão/fisiopatologia; Hipertensão/terapia; Aptidão Física; Terapia por Exercício/métodos; Fatores de Tempo	BR	http://www.scielo.br/scielo.php?script=sci_arttext&pid=S1413-35552012000200006	BACKGROUND: Exercise training (ET) can reduce blood pressure (BP) and prevent functional disability. However, the effects of low volumes of training have been poorly studied, especially in elderly hypertensive patients. OBJECTIVES: To investigate the effects of a multi-component ET program (aerobic training, strength, flexibility, and balance) on BP, physical fitness, and functional ability of el…	20120613	16	2	10.1590/S1413-35552012000200006	1413-3555
lil-676078	Aderência ao tratamento da hipertensão em uma unidade básica de saúde/ Adherence to hypertension treatment in a primary health care unit	Halfoun, Vera Lúcia Rabello de Castro; Mattos, Denise da Silva; Laurêdo, Ana Laura Barros; Selórico, Carolina Figueira; Ferreira, Juliana Montez; Albuquerque, Merian Paula Santos de	Rev. APS;15(1)mar. 2012. tab	Rev. APS	LILACS	article	pt	2012	Cooperação e Adesão ao Tratamento; Hipertensão; Centros de Saúde; Hipertensão/tratamento farmacológico; Estilo de Vida	BR	https://periodicos.ufjf.br/index.php/aps/article/view/14757/7880	Introdução: A hipertensão arterial sistêmica é uma doença de alta prevalência e constitui um importante fator de risco para doenças cardiovasculares. Os atuais modelos de assistência são focados, na sua maioria, no atendimento médico e mostram altas taxas de abandono e de não aderência ao tratamento, principalmente não medicamentoso. Tendo em vista que o modelo de assistência pode influenciar a a…	20130501	15	1		1516-7704
lil-628576	Importancia de los ejercicios físicos para lograr una ancianidad saludable/ Importance of physical exercise to achieve a healthy elderly	Forrellat-Barrios, Mariela; Hernández-Hernández, Alicia; Guerrero-Molina, Yamila; Domínguez-López, Yohana; Naranjo-Cobas, Ana Ibis; Hernández-Ramírez, Porfirio	Rev. cuba. hematol. inmunol. hemoter;28(1): 34-40, ene.-mar. 2012.	Rev. cuba. hematol. inmunol. hemoter	LILACS	article	es	2012	Humanos; Masculino; Feminino; Idoso; Idoso de 80 Anos ou mais; Exercício Físico/fisiologia; Testes Laboratoriais/análise; Qualidade de Vida/psicologia; Saúde do Idoso	CU	http://scielo.sld.cu/scielo.php?script=sci_arttext&pid=S0864-02892012000100004	Evidencias aportadas por el estudio realizado en personas de la tercera edad con práctica sistemática de ejercicios físicos, demuestran que la tercera edad puede ser una etapa activa y vital, pero para lograr mejor calidad de vida en ella, es imprescindible el conocimiento del estado de salud de los adultos mayores. Se estudiaron 46 adultos de la tercera edad que asistían al círculo de abuelos au…	20120618	28	1		0864-0289
lil-668635	Conocimientos sobre las medidas de prevención de la hipertensión arterial en los docentes del 4to y 5to año de secundaria del C.E.T.I.C. Don José de San Martín 20334, Huacho - 2012/ Knowledge about the measures of prevention of arterial hypertension among teachers of 4th and 5th year of secondary at the C.E.T.I.C. Don Jose de San Martin 20334, Huacho - 2012	Cano More, Jacquelin Lissette	Lima; s.n; 2012. 55 p. tab, graf.		LIPECS	thesis	es	2012	Humanos; Masculino; Feminino; Adulto; Pessoa de Meia-Idade; Docentes; Ensino Fundamental e Médio; Hipertensão/prevenção &amp; controle; Prevenção Primária; Estudos Prospectivos; Estudos Transversais	PE		El presente estudio titulado "Conocimientos sobre las medidas de prevención de la hipertensión arterial en los docentes del 4to y 5to año de secundaria del C.E.T.I.C. Don José de San Martin 20334, Huacho-2012". Tuvo como objetivo determinar los conocimientos sobre las medidas de prevención de la hipertensión arterial en los docentes de educación secundaria. Material y Método: El estudio fue de ni…	20121027
lil-664738	Efeitos da atividade física aeróbica sobre a pressão arterial sistêmica e rigidez arterial em pacientes submetidos a transplante cardíaco/ Effects of aerobic physical activity on blood pressure and arterial stiffness in patients undergoing cardiac transplantation	Pacoalino, Lucas Nóbilo	São Paulo; s.n; 2012. [83] p. tab, graf.		LILACS	thesis	pt	2012	Humanos; Masculino; Feminino; Adulto; Monitorização Ambulatorial da Pressão Arterial; Exercício Físico; Frequência Cardíaca; Transplante de Coração; Hipertensão; Norepinefrina; Pulso Arterial; Rigidez Vascular	BR	http://www.teses.usp.br/teses/disponiveis/5/5131/tde-14012013-153710/publico/LucasNobiloPascoalino.pdf	O transplante cardíaco permanece sendo o procedimento de escolha para a insuficiência cardíaca refratária, apresentando resultados favoráveis em termos da sintomatologia, qualidade de vida e sobrevida desses pacientes. A hipertensão arterial sistêmica aparece como a comorbidade de maior incidência neste grupo de pacientes, chegando a 95% após cinco anos. O efeito do exercício físico sobre a dinâm…	20130122
lil-648076	Sedentarismo/ Sedentary	Takada, Julio Yoshio; Mansur, Antonio de Padua	In. Ramires, José Antonio Franchini; Kalil Filho, Roberto; Wajngarten, Maurício; Mansur, Antonio de Pádua. Cardiopatia no idoso e na mulher. São Paulo, Atheneu, 2012. p.167-173.		LILACS	monography	pt	2012	Humanos; Masculino; Feminino; Brasil/epidemiologia; Doença das Coronárias/terapia; Comportamento Sedentário/história; Exercício Físico/fisiologia; Hipertensão/diagnóstico; Obesidade; Fatores de Risco	BR			20120904
lil-641281	Associação entre doenças crônicas em adultos e redução dos níveis de atividade física/ Chronic diseases in adults promotes reduction of the level of physical activity	Turi, Bruna Camilo; Codogno, Jamile Sanches; Fernandes, Rômulo Araújo; Monteiro, Henrique Luiz	Medicina (Ribeiräo Preto);44(4): 389-395, out.-dez. 2011.	Medicina (Ribeiräo Preto)	LILACS	article	pt	2011	Humanos; Masculino; Feminino; Pessoa de Meia-Idade; Aptidão Física; Diabetes Mellitus/reabilitação; Diabetes Mellitus/terapia; Doença Crônica/prevenção &amp; controle; Doença Crônica/reabilitação; Doença Crônica/terapia; Exercício Físico; Hipertensão/reabilitação; Hipertensão/terapia	BR	https://www.revistas.usp.br/rmrp/article/view/47450/51178	Modelo do estudo: Estudo de prevalência. Objetivo: Descrever a ocorrência das doenças mais frequentes que acometem portadores de hipertensão arterial (HAS) e/ou diabetes mellitus (DM), usuários de Unidade Básica de Saúde (UBS) e associar a ocorrência das duas doenças com o nível de atividade física. Métodos: Estudo transversal envolvendo 222 indivíduos portadores de hipertensão arterial e/ou diab…	20120712	44	4		0076-6046
lil-609030	Ejercicio físico con ritmo: intervención de enfermería para el control de la hipertensión arterial en un municipio del estado de México/ Physical exercise with rhythmic: nursing intervention for arterial hypertension control in a municipality in the state of Mexico/ Exercício com ritmo: intervenção de enfermagem para o controle da hipertensão num município do estado do México	García Reza, Cleotilde; Mondragón Sánchez, Patricia Belén; Morales del Pilar, Matiana; Medina Castro, Maria Elizabeth	Esc. Anna Nery Rev. Enferm;15(4): 717-722, out.-dez. 2011. tab	Esc. Anna Nery Rev. Enferm	LILACS	article	es	2011	Humanos; Masculino; Feminino; Adulto; Exercício Físico; Hipertensão/enfermagem; Hipertensão/prevenção &amp; controle	BR	http://www.scielo.br/scielo.php?script=sci_arttext&pid=S1414-81452011000400009	Estudio casi experimental pre y postest sin grupo de control, cuyo objetivo fue analizar los beneficios de un programa de ejercicio físico con ritmo en personas con hipertensión arterial dirigido por enfermería en un municipio del Estado de México. Se realizó un programa de intervención en 110 pacientes con hipertensión arterial, en 20 sesiones de ejercicio físico con ritmo habiendo aceptado part…	20111223	15	4	10.1590/S1414-81452011000400009	1414-8145
lil-790494	O Efeito Hipotensor do Exercício Aeróbico: uma Breve Revisão/ The Hypotensive Effect of Aerobic Exercise: a Short Review	Cruz, Adelmax Pedral; Araújo, Silvan Silva de; Santos, Jorge Rollemberg dos; Leão, Arley Santos	Rev. bras. ciênc. saúde;15(4): 479-486, dez. 2011.	Rev. bras. ciênc. saúde	LILACS	article	pt	2011	Humanos; Masculino; Feminino; Pressão Arterial; Doenças Cardiovasculares; Exercício Físico	BR	http://periodicos.ufpb.br/index.php/rbcs/article/view/10033	Uma das principais causas de morte no Brasil está associadaa problemas cardiovasculares. A redução dos valorespressóricos, mesmo em sujeitos normotensos, é umimportante fator para minimizar o risco de doença cardíaca.Uma forma bem aceita para tratamento da Hipertensão Arterialé a prevenção primária com a execução de exercícios físicosque, segundo a literatura, diminuem os níveis pressóricos derep…	20160825	15	4	10.4034/RBCS.2011.15.04.15	1415-2177
lil-733662	Influência dos exercícios aeróbio e resistido sobre perfil hemodinâmico e lipídico em idosas hipertensas/ Influence of aerobic exercise and resistance training on hemodynamic and lipid profile in hypertensive elderly	Mazini Filho, Mauro Lucio; Rodrigues, Bernardo Minelli; Aidar, Felipe José; Reis, Victor Manuel; Matos, Dihogo Gama de; Polito, Marcos Doederlein; Venturini, Gabriela Pereira	Rev. bras. ciênc. mov;19(4): 15-22, out.-dez. 2011. tab	Rev. bras. ciênc. mov	LILACS	article	pt	2011	Humanos; Feminino; Idoso; Idoso; Exercício Físico; Hemodinâmica; Hipertensão; Mulheres	BR	http://portalrevistas.ucb.br/index.php/RBCM/article/view/2391/2116	O envelhecimento é um processo caracterizado pela diminuição das funções fisiológicas e de todas as capacidades físicas. O objetivo do presente estudo foi verificar o efeito do exercício aeróbio e resistido sobre parâmetros hemodinâmicos, antropométricos e lipídicos de mulheres idosas hipertensas. Participaram do estudo 25 mulheres no grupo experimental (GE) (74,44 ± 6,3 anos) e 12 mulheres no gr…	20141030	19	4		0103-1716
lil-614227	Exercícios aeróbios e resistidos: influência da intensidade na hipotensão pós-esforço/ Aerobic and resistance exercises: influence of intensity on post-exercise hypotension	Werneck, Francisco Zacaron; Lima, Jorge Roberto Perrout de; Polito, Marcos Doederlein; Coelho, Emerson Filipino; Ribeiro, Luiz Scipião	Rev. bras. cardiol. (Impr.);24(6): 362-368, nov.-dez. 2011. tab	Rev. bras. cardiol. (Impr.)	LILACS	article	pt	2011	Humanos; Masculino; Exercício Físico/fisiologia; Hipotensão; Hipertensão/fisiopatologia; Pressão Arterial/fisiologia	BR		Fundamentos: São poucas as referências sobre a intensidade autosselecionada em relação às respostas cardiovasculares pós-esforço.Objetivo: Comparar o efeito agudo de uma sessão de exercício resistido e de corrida na esteira com intensidades estipuladas e autosselecionadas sobre apressão arterial (PA) pós-esforço.Métodos: Dezoito homens saudáveis (22,4±6,5 anos;72,3±11kg; 176,7±7,8cm; VO2máx=51,9±…	20120223	24	6		2177-6024
lil-610796	Exercícios em curto prazo de resistência no quadríceps em indivíduos hipertensos refratários/ Quadriceps short-term resistance exercise in subjects with resistant hypertension	Ferreira, Arthur de Sá; Oliveira, Juliana Flávia de; Cordovil, Ivan; Barbosa Filho, José	Fisioter. mov;24(4): 629-636, out.-dez. 2011. graf, tab	Fisioter. mov	LILACS	article	en	2011	Humanos; Masculino; Feminino; Adulto; Pessoa de Meia-Idade; Doenças Cardiovasculares; Eletromiografia; Exercício Físico; Hipertensão	BR	http://www.scielo.br/scielo.php?script=sci_arttext&pid=S0103-51502011000400006&lng=en&nrm=iso&tlng=en	INTRODUCTION: Resistant arterial hypertension may lead to muscle disuse and reduced functional capacity due to arterial and target-organs lesions. The main objective of this work is to evaluate the quadriceps strength and fatigue tolerance after a program of resistance exercise in subjects with resistant primary hypertension. METHODS: Six patients under pharmacological treatment were submitted to…	20120201	24	4	10.1590/S0103-51502011000400006	0103-5150
lil-609200	Hipertensão e exercício: mitos e verdades na construção do conhecimento em educação física/ Hypertension and exercise: myths and truths in the construction of knowledge in physical education	Brito, Aline de Freitas; Oliveira, Leonardo dos Santos; Silva, Priscilla Pinto Costa da; Freitas, Clara Maria Silvestre Monteiro de; Caminha, Iraquitan de Oliveira	Rev. bras. ciênc. saúde;15(2)abr-jun. 2011.	Rev. bras. ciênc. saúde	LILACS	article	pt	2011	Humanos; Masculino; Feminino; Exercício Físico; Hipertensão; Mitologia; Educação Física e Treinamento; Conhecimento	BR	http://periodicos.ufpb.br/index.php/rbcs/article/view/9910	Objetivo: analisar a magnitude em que os mitos sobre ahipertensão arterial ainda se perpetuam entre os profissionais de Educação Física. Material e Métodos: Em uma pesquisa descritiva de campo, 45 profissionais responderam a um questionário contendo aspectos socioeconômicos,demográfico, profissionais e as questões relacionadas a cinco mitos da HAS. Resultados: cinco mitos investigados,os sujeitos…	20111101	15	2		1415-2177
lil-601358	Comportamento da atividade de renina plasmática mediante exercício físico na hipertensão arterial e sobrepeso/ Plasmatic renin activity and physical exercise in hypertension and obesity	Martinelli, Bruno; Arca, Eduardo Aguilar; Franco, Roberto Jorge da Silva; Martin, Luis Cuadrado	Rev. Soc. Bras. Clín. Méd;9(5)set.-out. 2011.	Rev. Soc. Bras. Clín. Méd	LILACS	article	pt	2011	Humanos; Exercício Físico; Hipertensão; Obesidade; Renina	BR	http://files.bvs.br/upload/S/1679-1010/2011/v9n5/a2252	JUSTIFICATIVA E OBJETIVOS: Existem evidências de que a atividade do sistema renina plasmático participa da ligação entre obesidade e hipertensão arterial. Obesos e sedentários têm tendência à ativação mais intensa desse sistema, o que poderia explicar, pelo menos em parte, o maior comprometimento cardiovascular desses indivíduos. O exercício aeróbio influencia a atividade enzimática desse sistema…	20110921	9	5		1679-1010
lil-611392	Pressão arterial após programa de exercício físico supervisionado em mulheres idosas hipertensas/ Blood pressure after supervised physical exercise program in elderly women with hypertension	Rêgo, Adriana Ribeiro de O. N. do; Gomes, André L. M; Veras, Renato P; A. Júnior, Edmundo de Drummond; M.N., Rodolfo Alkimin; Dantas, Estélio H. M	Rev. bras. med. esporte;17(5): 300-304, set.-out. 2011. ilus, tab	Rev. bras. med. esporte	LILACS	article	pt	2011	Humanos; Feminino; Idoso; Terapia por Exercício; Hipertensão/terapia; Hipotensão Pós-Exercício; Composição Corporal; Índice de Massa Corporal; Fatores de Risco	BR	http://www.scielo.br/scielo.php?script=sci_arttext&pid=S1517-86922011000500001	INTRODUÇÃO: A população de idosos tem elevado os índices de doenças crônicas como hipertensão arterial sistêmica (HAS) com prevalência em mulheres. Intervenções não farmacológicas, como o exercício físico, são apontadas pela eficácia na diminuição da pressão arterial (PA). OBJETIVO: Verificar a resposta da pressão arterial de idosas hipertensas nos distintos momentos de um programa de exercício f…	20120201	17	5	10.1590/S1517-86922011000500001	1517-8692
lil-599663	Effect of gender on training-induced vascular remodeling in SHR	Amaral, S. L; Michelini, L. C	Braz. j. med. biol. res;44(9): 814-826, Sept. 2011. ilus	Braz. j. med. biol. res	LILACS	article	en	2011	Animais; Feminino; Masculino; Ratos; Adaptação Fisiológica/fisiologia; Terapia por Exercício; Hipertensão/prevenção &amp; controle; Condicionamento Físico Animal/fisiologia; Fatores Sexuais; Arteríolas/anatomia &amp; histologia; Arteríolas/fisiologia; Pressão Sanguínea/fisiologia; Cardiomegalia/fisiopatologia; Tolerância ao Exercício; Hipertensão/fisiopatologia; Ratos Endogâmicos SHR; Fluxo Sangu…	BR	http://www.scielo.br/scielo.php?script=sci_arttext&pid=S0100-879X2011000900001	There is accumulating evidence that physical inactivity, associated with the modern sedentary lifestyle, is a major determinant of hypertension. It represents the most important modifiable risk factor for cardiovascular diseases, which are the leading cause of morbidity and mortality for both men and women. In addition to involving sympathetic overactivity that alters hemodynamic parameters, hype…	20110928	44	9	10.1590/S0100-879X2011000900001	0100-879X
lil-607735	Hipertensão pulmonar na insuficiência cardíaca/ Pulmonary hypertension in heart failure	Bacal, Fernando; Freitas Junior, Aguinaldo	Rev. Soc. Cardiol. Estado de Säo Paulo;21(3): 46-51, jul.-set. 2011. tab, graf	Rev. Soc. Cardiol. Estado de Säo Paulo	LILACS	article	pt	2011	Humanos; Endotelinas/análise; Hipertensão Pulmonar/complicações; Hipertensão Pulmonar/diagnóstico; Insuficiência Cardíaca/complicações; Insuficiência Cardíaca/diagnóstico; Óxido Nítrico/análise; Exercício Físico; Fatores de Risco	BR		A Hipertensão Pulmonar (HP) na Insuficiência Cardíaca é uma comorbidade muito prevalente e intimamente associada à elevada morbidade e mortalidade. A HP está associada à disfunção ventricular esquerda e ocorre por alterações venosas (hipertensão passiva e venocapilar pulmonar) e arteriais, culminando no remodelamento arterial pulmonar e desenvolvimento da hipertensão fixa ou irreversível. Nestes …	20111209	21	3		0103-8559
lil-608885	Pressão arterial e variabilidade da frequência cardíaca no repouso prolongado na posição sentada/ Blood pressure and heart rate variability during long time rest in seated position	Casonatto, Juliano; Polito, Marcos Doederlein	Rev. Soc. Cardiol. Estado de Säo Paulo;21(3 Supl. A): 3-8, jul.-set. 2011. tab, graf	Rev. Soc. Cardiol. Estado de Säo Paulo	LILACS	article	pt	2011	Humanos; Masculino; Adulto; Sistema Nervoso Autônomo; Fenômenos Fisiológicos Cardiovasculares; Hipertensão/prevenção &amp; controle; Postura; Antropometria/métodos; Exercício Físico	BR		O aumento na prevalência de agravos à saúde, especificamente aqueles relacionados ao sistema cardiovascular, tem motivado o desenvolvimento de várias investigações. Nesse sentido, algumas pesquisas que levam os sujeitos a um estresse postural podem ocasionar ajustes cardiovasculares, influenciando a pressão arterial, a frequência cardíaca e a variabilidade da frequência cardíaca. No entanto, são …	20111221	21	3 Supl. A		0103-8559
lil-606309	Respostas cardiovasculares em grupos de condicionamentos físicos distintos submetidos a diferentes intensidades do exercício resistido/ Cardiovascular responses in individuals with different fitness submitted to different intensities of resistance exercises	Benini, Ricardo; Mota, Gustavo Ribeiro da; Mendes, Edmar Lacerda; Barbosa Neto, Octávio; Orsatti, Fábio Lera	J. Health Sci. Inst;29(2): 123-126, apr.-jun. 2011. tab	J. Health Sci. Inst	LILACS	article	pt	2011	Humanos; Masculino; Adulto; Exercício Físico; Hipertensão/prevenção &amp; controle; Esforço Físico	BR	http://www.unip.br/comunicacao/publicacoes/ics/edicoes/2011/02_abr-jun/V29_n2_2011_p123-126.pdf	Objetivo - A frequência cardíaca (FC), pressão arterial sistólica (PAS), diastólica (PAD) e duplo produto (DP) alteram-se em resposta ao exercício físico agudo. No entanto, o impacto de diferentes intensidades do exercício resistido (ER) sobre essas variáveis é pouco estudado. Assim, o objetivo deste estudo foi comparar a resposta da FC, PAS, PAD e DP em três grupos de condicionamentos físicos di…	20111111	29	2		0104-1894
lil-663427	O uso da escala de omni-res em idosas hipertensas/ The use of the omnires scale in hypertensive elderly	Brito, Aline de Freitas; Alves, Naiane Ferraz Bandeira; Silva, Alesandra Araújo; Silva, Alexandre Sergio	Estud. interdiscip. envelhec;16(1): 111-125, jun. 2011. ilus	Estud. interdiscip. envelhec	LILACS	article	pt	2011	Humanos; Feminino; Pessoa de Meia-Idade; Exercício Físico/psicologia; Hipertensão; Percepção; Esforço Físico; Inquéritos e Questionários	BR	http://seer.ufrgs.br/RevEnvelhecer/article/download/16396/14641	Escalas de percepção subjetiva de esforço têm sido usadas hábastante tempo para se referir à intensidade de esforço no exercícioaeróbio. Somente há pouco tempo foi validada a escala de OMNIRESpara exercício resistido, de modo que sua aplicação em algumaspopulações ainda é escassa. Assim, o objetivo deste estudo foi avaliar a efetividade da escala de OMNI-RES em mulheres idosashipertensas. Vinte e…	20130111	16	1		1517-2473
lil-758647	A pessoa idosa, sua família e a hipertensão arterial: cuidados num Programa de Treinamento Físico Aeróbio/ The elderly, their families and hypertension: the care in an aerobic physical training program	Squarcini, Camila Fabiana Rossi; Silva, Luzia Wilma Santana da; Reis, Jonatas Fonseca dos; Pires, Eulina Patrícia Oliveira Ramos; Tonosaki, Lúcia Midori Damaceno; Ferreira, Geisa Albertino	Rev. Kairós;14(9,n.esp): 105-126, jun.2011. graf	Rev. Kairós	LILACS	article	pt	2011	Humanos; Idoso; Idoso; Pressão Arterial; Exercício Físico; Família	BR	http://revistas.pucsp.br/index.php/kairos/article/view/6492/4708	Estudo objetivou avaliar a pressão arterial e a dimensão morfológica de pessoas idosas, antes e após um programa de exercício físico aeróbio, junto com familiar cuidador. Os resultados demonstraram que a prática do exercício aeróbio regular junto com a família diminuiu a pressão arterial das pessoas idosas hipertensas. A família se mostrou co-participante das atividades físicas, e não apenas cob…	20140815	14	9	n.esp		1516-2567
lil-599022	Importância do exercício físico no tratamento da disfunção erétil: [revisão]/ Importance of physical exercise in the treatment of erectile dysfunction: [review]	Souza, Cícero Augusto de; Cardoso, Fernando Luiz; Silveira, Rozana Aparecida da; Wittkopf, Priscilla Geraldine	Rev. bras. cardiol. (Impr.);24(3): 180-185, maio-jun. 2011.	Rev. bras. cardiol. (Impr.)	LILACS	article	pt	2011	Humanos; Masculino; Fatores Etários; Disfunção Erétil/terapia; Fatores de Risco; Terapia por Exercício/métodos; Terapia por Exercício; Hipertensão/complicações; Obesidade/complicações; Tabagismo/efeitos adversos	BR	http://sociedades.cardiol.br/socerj/revista/2011_03/a_2011_v24_n03_06import.pdf	A disfunção erétil é definida como a incapacidade persistente em manter uma ereção suficiente para a satisfação sexual, sendo considerada importante problema de saúde pública. Sua prevalência aumenta com a idade, mas principalmente se associada aos fatores de risco para a saúde cardiovascular como obesidade, tabagismo, hipertensão, diabetes e sedentarismo. Em contrapartida, a prática regular de e…	20110916	24	3		2177-6024
lil-616214	Eficacia del hatha yoga en la tercera edad/ Effectiveness of hatha yoga in the elderly	Gola Cabrera, María Clotilde	Medisan;15(5)may. 2011. tab	Medisan	LILACS	article	es	2011	Humanos; Masculino; Feminino; Idoso; Saúde do Idoso; Serviços de Saúde para Idosos; Exercícios de Alongamento Muscular; Ioga; Epidemiologia Descritiva	CU	http://scielo.sld.cu/scielo.php?script=sci_arttext&pid=S1029-30192011000500008&lng=es&nrm=iso&tlng=es	Se efectuó un ensayo clínico en fase II, en 30 adultos mayores del Hogar de Ancianos América Labadí Arce de Santiago de Cuba, de septiembre a diciembre del 2006, con vistas a evaluar la eficacia del hatha yoga a partir de indicadores físicos y psíquicos. Los resultados de la ejecución de esa técnica revelaron que era más eficaz que los ejercicios físicos convencionales, pues logró disminuir la te…	20110511	15	5		1029-3019
lil-587642	Hipotensão pós-exercício em indivíduos hipertensos: uma revisão/ A review on post-exercise hypotension in hypertensive individuals/ Hipotensión post-ejercicio en individuos hipertensos: una revisión	Anunciação, Paulo Gomes; Polito, Marcos Doederlein	Arq. bras. cardiol;96(5): 425-426, maio 2011.	Arq. bras. cardiol	LILACS	article	pt	2011	Adulto; Humanos; Exercício Físico/fisiologia; Hipertensão/fisiopatologia; Hipotensão Pós-Exercício/fisiopatologia; Treinamento de Força/efeitos adversos; Pressão Sanguínea/fisiologia; Hipotensão Pós-Exercício/etiologia; Treinamento de Força/métodos	BR	http://www.scielo.br/scielo.php?script=sci_arttext&pid=S0066-782X2011000500019	Após uma sessão de exercícios físicos, pode ocorrer hipotensão pós-exercício (HPE). Esse efeito possui elevada relevância clínica em hipertensos. Embora a literatura reporte vários estudos sobre o tema, ainda falta uma análise sobre o estado da arte, considerando-se os diferentes tipos de exercícios. Assim, o objetivo deste estudo foi verificar, por meio de uma revisão na literatura, a relação en…	20110526	96	5	10.1590/S0066-782X2011000500019	0066-782X
lil-602466	Possível relação entre estresse ocupacional e síndrome metabólica/ Relationship between job stress and the metabolic syndrome	Costa, Mônica Barros; Guércio, Nathália Moura Silva; Costa, Humberto de Freitas Campos; Oliveira, Manoel Marques Evangelista de; Alves, Márcio José Martins	HU rev;37(1): 87-93, jan.-mar. 2011.	HU rev	LILACS	article	pt	2011	Estresse Psicológico; Síndrome Metabólica; Exame Físico; Riscos Ocupacionais; Exercício Físico; Alimentos; Estresse Ocupacional; Estilo de Vida; Obesidade	BR	http://hurevista.ufjf.emnuvens.com.br/hurevista/article/view/1269	O crescente número de casos de síndrome metabólica está relacionado àa mudanças no estilo de vida e no padrão alimentar das populações e, possivelmente, às situações de estresse cotidiano. O objetivo do presente estudo é investigar a possível relação entre estresse ocupacional e síndrome metabólica. Em estudo transversal foram avaliados 94 indivíduos: 51 agentes penitenciários (Grupo 1) e 43 func…	20111011	37	1		0103-3123
lil-579678	Exercício aeróbico no controle da hipertensão arterial na pós-menopausa/ Aerobic exercises on the control of post menopause hypertension	Oliveira, Marcia Maria Lima; Britto, Raquel Rodrigues; Baião, Erika ALves; Alves, Gislaine de Souza; Abreu, Cláudia Drummond Guimarães; Parreira, Verônica Franco	Fisioter. mov;24(1): 23-31, jan.-mar. 2011. ilus, tab	Fisioter. mov	LILACS	article	pt	2011	Humanos; Feminino; Pessoa de Meia-Idade; Exercício Físico; Hipertensão; Modalidades de Fisioterapia; Pós-Menopausa; Atenção Primária à Saúde	BR	http://www.scielo.br/scielo.php?script=sci_arttext&pid=S0103-51502011000100003&lng=en&nrm=iso&tlng=pt	Objetivo: Avaliar o efeito do treinamento com exercício aeróbio na capacidade funcional (CF) e no controle da pressão arterial (PA), em mulheres na pós-menopausa, hipertensas estágio I, controladas ou não com tratamento medicamentoso, em uma Unidade Básica de Saúde (UBS). Metodologia: Antes e após 12 semanas de treinamento com exercício aeróbio em uma UBS, dez mulheres hipertensas na pós-menopaus…	20110331	24	1	10.1590/S0103-51502011000100003	0103-5150
lil-606327	Efeito de diferentes intensidades de exercício aeróbio na resposta pressórica de 24 horas em mulheres normotensas/ Effect of different intensities of aerobic exercise on blood pressure response 24 hours in normotensive women	Ferreira, Aparecido Pimentel; Ferreira, Cristiane Batisti; Campos, Bruno Rafael Martins; Samy, Guilherme Correa Pereira; Morais, Pedro Paulo de	J. Health Sci. Inst;29(1): 62-66, jan.-mar. 2011. ilus, tab	J. Health Sci. Inst	LILACS	article	pt	2011	Humanos; Feminino; Adulto; Exercício Físico/fisiologia; Hipotensão; Hipertensão/prevenção &amp; controle; Pressão Arterial/fisiologia	BR	http://www.unip.br/comunicacao/publicacoes/ics/edicoes/2011/01_jan-mar/V29_n1_2011_p62-66.pdf	Objetivo - Verificar o efeito de diferentes intensidades de exercício aeróbio na resposta pressórica de 24 horas em mulheres normotensas. Métodos - A amostra foi composta por 24 mulheres normotensas classificadas como sedentárias ou insuficientemente ativas. Foram testadas duas sessões de exercícios aeróbios a 50 e 70% da frequência cardíaca de reserva (FCR), além do dia controle em ordem randomi…	20111111	29	1		0104-1894
lil-591084	Comportamento da pressão arterial em hipertensos após única sessão de caminhada e de dança de salão: estudo preliminar/ Blood pressure behavior in hypertensive patients after walking and ballroom dancing sessions: preliminary study	Schenkel, Isabel de Castro; Bündchen, Daiana Cristine; Quites, Mirele Porto; Santos, Rafaella Zulianello dos; Santos, Márcio Borgonovo dos; Carvalho, Tales de	Rev. bras. cardiol. (Impr.);24(1): 26-32, jan.-fev. 2011. tab, graf	Rev. bras. cardiol. (Impr.)	LILACS	article	pt	2011	Humanos; Masculino; Feminino; Pessoa de Meia-Idade; Pressão Arterial; Dança/tendências; Hipertensão/complicações; Hipertensão/diagnóstico; Caminhada; Exercício Físico/fisiologia; Fatores de Risco	BR	http://sociedades.cardiol.br/socerj/revista/2011_01/a_2011_v24_n01_03isabel.pdf	Fundamentos: São escassos os estudos que avaliam o efeito agudo do exercício físico aeróbio na pressão arterial (PA); aqueles já realizados baseiam-se em exercícios tradicionais como a caminhada, criando assim uma lacuna quanto ao efeito de exercícios como a dança de salão (DS). Objetivo: Avaliar o comportamento da PA após uma sessão de DS e de caminhada em indivíduos hipertensos. Métodos: Oito h…	20110622	24	1		2177-6024
lil-609387	Avaliação da musculatura estriada de membros inferiores na limitação funcional ao exercício em pacientes com hipertensão arterial pulmonar/ Assessment of skeletal muscle of lower limb in functional exercise limitation in patients with pulmonary arterial hypertension	Breda, Ana Paula	São Paulo; s.n; 2011. [119] p. ilus, tab, graf.		LILACS	thesis	pt	2011	Humanos; Masculino; Feminino; Adulto; Biópsia; Exercício Físico; Tolerância ao Exercício; Insuficiência Cardíaca; Hipertensão Pulmonar; Fibras Musculares Esqueléticas; Força Muscular; Músculo Esquelético; Músculos Respiratórios; Disfunção Ventricular Direita	BR	http://www.teses.usp.br/teses/disponiveis/5/5150/tde-20072011-145309/publico/AnaPaulaBreda.pdf	Introdução: A hipertensão arterial pulmonar (HAP) é uma doença progressiva extremamente grave, que evolui com insuficiência cardíaca direita e morte. Apesar do avanço do tratamento farmacológico, o prognóstico permanece reservado com taxa de sobrevida de 86%, 70% e 55% em 1, 3 e 5 anos, respectivamente. A dispnéia progressiva e a intolerância ao exercício são as principais manifestações clínicas …	20110727
lil-609504	Resposta cardiovascular ao exercício em pacientes portadores de hipertensão arterial pulmonar/ Cardiovascular response to exercise in patients with pulmonary arterial hypertension	Dias, Bruno Arantes	São Paulo; s.n; 2011. [145] p. ilus, graf.		LILACS	thesis	pt	2011	Humanos; Masculino; Feminino; Fenômenos Fisiológicos Cardiovasculares; Exercício Físico; Hemodinâmica; Hipertensão Pulmonar; Peptídeos Natriuréticos; Esforço Físico	BR	http://www.teses.usp.br/teses/disponiveis/5/5150/tde-07122011-132655/publico/BrunoArantesDias.pdf	O entendimento adequado da resposta cardiovascular ao exercício é fundamental para o manejo e tratamento dos pacientes com hipertensão arterial pulmonar (HAP). Entretanto, dados a respeito da adaptação da mecânica vascular pulmonar e da adaptação do ventrículo direito ao esforço são escassos na literatura. O objetivo desse estudo é caracterizar a resposta cardiovascular ao exercício nos pacientes…	20111213
lil-657306	Efeitos da rosuvastatina e da atividade física de baixa intensidade na morfologia renal de ratos normotensos e espontaneamente hipertensos (SHR)/ Effects of rosuvastatin and low intensity physical activity on renal morphology in normotensive and spontaneously hypertensive rats (SHR)	Pinto, Angélica Beatriz Garcia	Rio de Janeiro; s.n; 2011. 50 p. ilus.		LILACS	thesis	pt	2011	Animais; Masculino; Feminino; Ratos; /ultraestrutura; Exercício Físico/fisiologia; Fluorbenzenos/uso terapêutico; Hipertensão/prevenção &amp; controle; Inibidores de Hidroximetilglutaril-CoA Redutases/uso terapêutico; Rim/anatomia &amp; histologia; Rim; Rim/ultraestrutura; Insuficiência Renal Crônica/epidemiologia; Nefropatias/tratamento farmacológico; Ratos Endogâmicos SHR; Ratos Endogâmicos WKY	BR		Desordens do sistema renal podem ser as causas da hipertensão arterial, a qual pode, por sua vez, causar doenças renais. A pressão sanguínea elevada é muito comum também nas doenças crônicas dos rins, e é, além disso, um conhecido fator de risco para uma mais rápida progressão da falha renal. A incidência de doenças renais crônicas está aumentando no mundo, e há uma grande necessidade de identifi…	20121128
lil-609548	Tratamiento no farmacológico de la hipertensión arterial/ Non-pharmacologic treatment of arterial hypertension	Sosa-Rosado, José Manuel	An. Fac. Med. (Perú);71(4): 241-244, oct.-dic. 2010. tab	An. Fac. Med. (Perú)	LIPECS	article	es	2010	Humanos; Dietética; Exercício Físico; Estilo de Vida; Hipertensão/terapia; Ciências da Nutrição		http://sisbib.unmsm.edu.pe/BVRevistas/anales/v71n4/pdf/a06v71n4.pdf	A todos los pacientes hipertensos debe recomendárseles modificaciones del estilo de vida, con estrategias como limitar el consumo de sal y alcohol, conseguir el peso adecuado, realizar ejercicios aeróbicos, incentivar el consumo de frutas, verduras y productos lácteos descremados. En el presente artículo se presenta un ensayo de adaptación de estas recomendaciones dietéticas en la realidad de nue…	20110928	71	4		1025-5583
lil-576408	Qualidade de vida de hipertensos em tratamento ambulatorial e em programas de exercíto físico/ Quality of life among hypertensive patients in outpatient treatment and exercise programs	Bündchen, Daiana Cristine; Santos, Rafaella Zulianello dos; Antunes, Maria Helena; Souza, Cícero Augusto de; Herdy, Artur Haddad; Benetti, Magnus; Carvalho, Tales de	Rev. bras. cardiol. (Impr.);23(6): 344-350, nov.-dez. 2010. tab	Rev. bras. cardiol. (Impr.)	LILACS	article	pt	2010	Humanos; Masculino; Feminino; Pessoa de Meia-Idade; Exercício Físico/fisiologia; Hipertensão/diagnóstico; Hipertensão/terapia; Qualidade de Vida; Comportamento Sedentário; Fatores de Risco	BR	http://sociedades.cardiol.br/socerj/revista/2010_06/a2010_v23_n06_05daiana.pdf	Fundamentos: Em relação à avaliação da qualidade de vida relacionada à saúde, parâmetro fundamental para a compreensão da repercussão causada pelas doenças crônicas e seus distintos tratamentos, há uma lacuna em relação à hipertensão arterial sistêmica. Objetivo: Avaliar a qualidde de vida relacionada à saúde entre hipertensos sedentários atendidos em ambulatório, e hipertensos regularmente ativo…	20110218	23	6		2177-6024
lil-606723	Respostas cardiovasculares pós-exercício de natação/ Swimming post-exercise cardiovascular responses	Esteves, Leandro Monteiro Zein Sammour; Simões, Herbert Gustavo; Oliveira, Samantha Maria Lemes de; Cunha, Verusca Najara de Carvalho; Coelho, João Maurício de Oliveira; Botelho Neto, Willson; Lima, Laila Cândida de Jesus; Almeida, Wesley Salazar de; Silva, Carla Britto da; Campbell, Carmen Sílvia Grubert	Rev. bras. med. esporte;16(6): 418-421, nov.-dez. 2010. graf, tab	Rev. bras. med. esporte	LILACS	article	pt	2010	Humanos; Masculino; Adulto; Pressão Arterial; Exercício Físico; Frequência Cardíaca; Hipertensão; Natação	BR	http://www.scielo.br/scielo.php?script=sci_arttext&pid=S1517-86922010000600004	INTRODUÇÃO: A crescente procura da natação como um tratamento não-farmacológico da hipertensão arterial tem aumentado. Objetivo: Analisar as respostas da pressão arterial (PA) após o exercício de natação e durante a rotina diária de trabalho de indivíduos pré-hipertensos. MÉTODOS: Oito indivíduos pré-hipertensos (128,2 ± 7,8 / 77,8 ± 6,0mmHg; 41,8 ± 3,2 anos; 84,7 ± 17,9kg; 180,4 ± 4,8cm; 27,3 ± …	20111201	16	6	10.1590/S1517-86922010000600004	1517-8692
lil-567256	Uso de medicamentos para perda de peso e índice de massa corporal em universitários do Vale do Araguaia (MT/GO), Amazônia Legal/ Use of weight loss drugs and body mass index among academicians from Vale do Araguaia (MT/GO), Legal Amazon	Toledo, Olegário R; Castro, Júlia A. M. de; Honorio-França, Adenilda C; França, Eduardo L; Ferrari, Carlos K. B	Rev. Soc. Bras. Clín. Méd;8(6)nov.-dez. 2010.	Rev. Soc. Bras. Clín. Méd	LILACS	article	pt	2010	Humanos; Masculino; Feminino; Adulto; Obesidade/tratamento farmacológico; Estudantes; Perda de Peso	BR	http://files.bvs.br/upload/S/1679-1010/2010/v8n6/a1595	JUSTIFICATIVA E OBJETIVOS: A obesidade está associada a diversas doenças, como a hipertensão arterial, diabetes mellitus tipo 2, doenças cardiovasculares e cerebrovasculares, além do aumento do risco de neoplasias. No Brasil, o consumo de moderadores de apetite é um dos maiores do mundo. Deste modo, o objetivo deste estudo foi conhecer a prevalência de consumo de medicamentos para perda de peso e…	20101201	8	6		1679-1010
lil-562967	Influência da cafeína na resposta pressórica ao exercício aeróbio em sujeitos hipertensos/ Caffeine influence on blood pressure response to aerobic exercise in hypertensive subjects	Cazé, Raquel Freire; Franco, Gisele Augusto Maciel; Porpino, Suênia Karla Pacheco; Souza, Alesandra Araújo de; Padilhas, Orranette Pereira; Silva, Alexandre Sérgio	Rev. bras. med. esporte;16(5): 324-328, set.-out. 2010. graf, tab	Rev. bras. med. esporte	LILACS	article	pt	2010	Humanos; Masculino; Feminino; Adulto; Pessoa de Meia-Idade; Cafeína/farmacologia; Exercício Físico; Hipertensão; Caminhada	BR	http://www.scielo.br/scielo.php?script=sci_arttext&pid=S1517-86922010000500001	A redução da pressão arterial (PA) promovida pelo exercício físico é evidente segundo a literatura atual. Mecanismos neuro-humorais explicam essa resposta hipotensora, em que a diminuição da atividade simpática apresenta-se como um dos principais mecanismos. Porém, a ingestão de alimentos ricos em cafeína (CA) pode suprimir esta atenuação simpática. O objetivo desse estudo foi elucidar o impacto …	20101104	16	5		1517-8692
lil-570437	Redução da pressão arterial, da IMC e da glicose após treinamento aeróbico em idosas com diabete tipo 2/ Decrease in blood pressure, body mass index and glycemia after aerobic training in elderly women with type 2 diabetes	Monteiro, Luciana Zaranza; Fiani, Cássio Ricardo Vaz; Freitas, Maria Cristina Foss de; Zanetti, Maria Lúcia; Foss, Milton César	Arq. bras. cardiol;95(5): 563-570, out. 2010. graf, tab	Arq. bras. cardiol	LILACS	article	pt	2010	Feminino; Humanos; Pessoa de Meia-Idade; Índice de Massa Corporal; Glicemia/fisiologia; Pressão Sanguínea/fisiologia; /fisiopatologia; Exercício Físico/fisiologia; Caminhada/normas; Análise de Variância; Doenças Cardiovasculares/prevenção &amp; controle; /terapia; Síndrome Metabólica/prevenção &amp; controle; Comportamento Sedentário	BR	http://www.scielo.br/scielo.php?script=sci_arttext&pid=S0066-782X2010001500002	FUNDAMENTO: O processo de envelhecimento associa-se ao desenvolvimento de várias doenças, que podem ser amenizadas pela prática de atividades físicas. O treinamento aeróbico é um meio efetivo para manter e melhorar as funções cardiovasculares. Além disso, desempenha um papel fundamental na prevenção e tratamento de diversas doenças crônico-degenerativas, em especial o diabete melito. OBJETIVO: Ve…	20110111	95	5	10.1590/S0066-782X2010001500002	0066-782X
lil-562203	The effect of exercise on cardiovascular risk markers in Mexican school-aged children: comparison between two structured group routines/ Efecto del ejercicio sobre marcadores de riesgo cardiovascular en escolares mexicanos: comparación entre dos rutinas grupales	Balas-Nakash, Margie; Benítez-Arciniega, Alejandra; Perichart-Perera, Otilia; Valdés-Ramos, Roxana; Vadillo-Ortega, Felipe	Salud pública Méx;52(5): 398-405, sept.-oct. 2010. graf, tab	Salud pública Méx	LILACS	article	en	2010	Criança; Feminino; Humanos; Masculino; Doenças Cardiovasculares/epidemiologia; Técnicas de Exercício e de Movimento; Tecido Adiposo/anatomia &amp; histologia; Pressão Sanguínea; Composição Corporal; Índice de Massa Corporal; Glicemia/análise; Doenças Cardiovasculares/prevenção &amp; controle; Dislipidemias/epidemiologia; Exercício Físico; Hipertensão/epidemiologia; Insulina/sangue; Lipídeos/sangu…	MX	http://www.scielosp.org/scielo.php?script=sci_arttext&pid=S0036-36342010000500007	Objective. To assess the effects of two groups of exercise routines on cardiovascular disease risk markers. Material and Methods. An intervention study was conducted with 319 Mexican school-aged children in which routines were implemented Monday through Friday for 12 weeks. Routine A was the reference group, with 20 min of less intense activity and routine B was the new group with 40 min of aerob…	20101026	52	5		0036-3634
lil-571072	El ejercicio físico y su prescripción en pacientes con enfermedades crónicas degenerativas: [revisión]/ Physical exercise and its prescription in patients with chronic degenerative diseases: [review]	Gómez, Rossana; Monteiro, Henrique; Cossio-Bolaños, Marco Antonio; Fama-Cortez, Domingo; Zanesco, Angelina	Rev. peru. med. exp. salud publica;27(3): 379-386, jul.-set. 2010. graf, tab, ilus	Rev. peru. med. exp. salud publica	INS-PERU	article	es	2010	Atividade Motora; Diabetes Mellitus; Dislipidemias; Exercício Físico; Hipertensão; Obesidade		http://www.ins.gob.pe/insvirtual/images/artrevista/pdf/rpmesp2010.v27.n3.a11.pdf	Las enfermedades crónicas degenerativas constituyen una de las principales causas de muerte a nivel mundial, por lo que su crecimiento signi&#64257;cativo ha puesto en alerta a varios países, los cuales están adoptando medidas para combatir los factores de riesgos, algunos de los cuales son modi&#64257;cables; siendo el ejercicio regular, un medio de prevención y rehabilitación de estas enfermeda…	20101026	27	3		1726-4634
lil-731481	Disfunção precoce no controle autonômico cardiovascular em filhos de hipertensos: papel do exercício físico/ Early detection on the autonomic control in offspring of hypertensive parents: role of physical exercise	Francisca, Juliana Valente; Tubaldini, Marcio; Sartori, Micheli; Araujo, Rubens Corrêa; Angelis, Kátia de; Irigoyen, Maria Cláudia	Rev. bras. ciênc. mov;18(3): 94-98, jul.-set. 2010.	Rev. bras. ciênc. mov	LILACS	article	pt	2010	Humanos; Masculino; Feminino; Anormalidades Cardiovasculares/prevenção &amp; controle; Hereditariedade; Hipertensão/prevenção &amp; controle; Educação Física e Treinamento; Exercício Físico; Disautonomias Primárias	BR	http://portalrevistas.ucb.br/index.php/RBCM/article/view/1725/1709	A Hipertensão arterial (HA) afeta milhões de pessoas em todo o mundo, sendo que no Brasil atinge entre 22 e 44% da população urbana adulta, chegando a 65% nos indivíduos idosos. Ainda que os indivíduos apresentem pressão arterial (PA) dentro da faixa dita de normalidade, é possível notar uma correlação positiva entre os níveis de PA e a incidência de doenças cardiovasculares, renais e mortalidade…	20140925	18	3		0103-1716
lil-557826	Pressão arterial, excesso de peso e nível de atividade física em estudantes de universidade pública/ Blood pressure, excess weight and level of physical activity in students of a public university	Martins, Maria do Carmo de Carvalho e; Ricarte, Irapuá Ferreira; Rocha, Cláudio Henrique Lima; Maia, Rodrigo Batista; Silva, Vitor Brito da; Veras, André Bastos; Souza Filho, Manoel Dias de	Arq. bras. cardiol;95(2): 192-199, ago. 2010. graf, tab	Arq. bras. cardiol	LILACS	article	pt	2010	Adolescente; Adulto; Feminino; Humanos; Masculino; Pessoa de Meia-Idade; Adulto Jovem; Pressão Sanguínea/fisiologia; Exercício Físico/fisiologia; Estado Nutricional/fisiologia; Obesidade/epidemiologia; Comportamento Sedentário; Índice de Massa Corporal; Brasil/epidemiologia; Estudos Transversais; Doenças Cardiovasculares/etiologia; Hipertensão/epidemiologia; Obesidade/complicações; Fatores de Ris…	BR	http://www.scielo.br/scielo.php?script=sci_arttext&pid=S0066-782X2010001200009	FUNDAMENTO: A hipertensão arterial, o excesso de peso e o sedentarismo são importantes fatores de risco para doenças cardiovasculares e estão fortemente associados. OBJETIVO: Avaliar o estado nutricional, o nível de atividade física e os níveis de pressão arterial de estudantes da Universidade Federal do Piauí, em Teresina. MÉTODOS: Estudo transversal com amostra de 605 estudantes (46,1 por cento…	20100921	95	2		0066-782X
lil-557831	Redução dos níveis pressóricos em indivíduos hiper-reativos após treinamento físico aeróbio/ Blood pressure reduction in hyper-reactive individuals after aerobic exercise	Richter, Cleusa Maria; Panigas, Tiago Facchini; Bündchen, Daiana Cristine; Dipp, Thiago; Belli, Kalyse Claudino; Viecili, Paulo Ricardo Nazário	Arq. bras. cardiol;95(2): 251-257, ago. 2010. graf, tab	Arq. bras. cardiol	LILACS	article	pt	2010	Humanos; Masculino; Pessoa de Meia-Idade; Monitorização Ambulatorial da Pressão Arterial; Pressão Sanguínea/fisiologia; Teste de Esforço/métodos; Exercício Físico/fisiologia; Hipertensão/diagnóstico; Comportamento Sedentário; Valores de Referência; Fatores de Risco; Fatores de Tempo	BR	http://www.scielo.br/scielo.php?script=sci_arttext&pid=S0066-782X2010001200017	FUNDAMENTO: Alguns indivíduos normotensos sedentários têm aumento exagerado da pressão arterial (PA) durante a atividade física, comportamento esse chamado hiper-reatividade pressórica (HP). OBJETIVO: Verificar o efeito de um programa de exercício físico (PEF) aeróbio sobre a pressão arterial de indivíduos com hiper-reatividade pressórica. MÉTODOS: Dez homens voluntários com HP, 45 ± 10 anos, cha…	20100921	95	2		0066-782X
lil-554515	Influência do exercício aeróbio na renina de portadores de hipertensão arterial com sobrepeso/ Effect of aerobic exercise on plasma renin in overweight patients with hypertension	Martinelli, Bruno; Barrile, Silvia Regina; Arca, Eduardo Aguilar; Franco, Roberto Jorge da Silva; Martin, Luis Cuadrado	Arq. bras. cardiol;95(1): 91-98, jul. 2010. tab	Arq. bras. cardiol	LILACS	article	en	2010	Idoso; Feminino; Humanos; Masculino; Pessoa de Meia-Idade; Exercício Físico/fisiologia; Hipertensão/sangue; Sobrepeso/terapia; Renina/sangue; Pressão Sanguínea/fisiologia; Frequência Cardíaca/fisiologia; Hipertensão/complicações; Hipertensão/terapia; Sobrepeso/sangue; Sobrepeso/complicações	BR	http://www.scielo.br/pdf/abc/v95n1/aop06210.pdf	FUNDAMENTO: A atividade do sistema renina-angiotensina-aldosterona tem relação direta com sobrepeso e sedentarismo, e essas variáveis se associam à hipertensão arterial (HA). O exercício aeróbio propicia melhor controle da pressão arterial (PA) por agir nos mecanismos da regulação pressórica, dentre eles, a atividade de renina plasmática (ARP). OBJETIVO: Avaliar a influência do exercício aeróbio …	20100810	95	1		0066-782X
lil-551281	Adesão da pessoa hipertensa ao exercício físico: uma proposta educativa em saúde/ Adhesión de la persona hipertensa al ejercicio físico: una propuesta educativa para la salud/ A hypertensive person's adhesion to physical exercise: an educational health proposal	Spinato, Itana Lisane; Monteiro, Luciana Zaranza; Santos, Zélia Maria de Sousa Araújo	Texto & contexto enferm;19(2): 256-264, abr.-jun. 2010. ilus	Texto & contexto enferm	LILACS	article	pt	2010	Humanos; Exercício Físico; Educação em Saúde; Hipertensão	BR	http://www.scielo.br/scielo.php?script=sci_arttext&pid=S0104-07072010000200006	Pesquisa participante que avaliou as modificações comportamentais ocorridas com a implementação de uma proposta educativa para adesão da pessoa hipertensa ao exercício físico, com 15 hipertensos. Os dados foram coletados através de entrevista e analisados com base nas experiências dos sujeitos, de acordo com o Modelo de Estágios de Mudança Comportamental. Os dados foram analisados com base na téc…	20100714	19	2		0104-0707
lil-579790	Exercício físico em portadores de hipertensão arterial: uma análise conceitual/ Ejercicio físico en portadores de hipertensión arterial: un análisis conceptual/ Physical exercise in patients with high blood pressure: a conceptual analysis	Guedes, Nirla Gomes; Lopes, Marcos Venícios de Oliveira	Rev. gaúch. enferm;31(2): 367-374, jun. 2010. ilus	Rev. gaúch. enferm	LILACS	article	pt	2010	Humanos; Formação de Conceito; Exercício Físico/psicologia; Hipertensão/terapia	BR	http://www.scielo.br/scielo.php?script=sci_arttext&pid=S1983-14472010000200023	No tratamento da hipertensão arterial, o exercício físico tem sido apontado como uma das principais medidas não farmacológicas. O objetivo do estudo foi analisar o conceito de exercício físico em portadores de hipertensão arterial, identificando os possíveis atributos críticos e os fatores antecedentes e consequentes. O estudo seguiu a metodologia da análise conceitual e da revisão integrativa de…	20110331	31	2	10.1590/S0102-69332010000200023	0102-6933
lil-550688	Treinamento aeróbico melhora a capacidade funcional de pacientes em hemodiálise crônica/ Aerobic exercise improves physical capacity in patients under chronic hemodialysis	Henrique, Diane Michela Nery; Reboredo, Maycon de Moura; Chaoubah, Alfredo; Paula, Rogério Baumgratz de	Arq. bras. cardiol;94(6): 823-828, jun. 2010. graf, tab	Arq. bras. cardiol	LILACS	article	en	2010	Adulto; Feminino; Humanos; Masculino; Pessoa de Meia-Idade; Terapia por Exercício/métodos; Exercício Físico/fisiologia; Hipertensão/prevenção &amp; controle; Nefropatias/terapia; Diálise Renal/métodos; Monitorização Ambulatorial da Pressão Arterial; Doença Crônica/terapia; Teste de Esforço; Fatores de Tempo; Resultado do Tratamento; Caminhada/fisiologia	BR	http://www.scielo.br/scielo.php?script=sci_arttext&pid=S0066-782X2010000600017	FUNDAMENTO: Na população geral, a prática regular de exercícios físicos se associa à melhora da capacidade funcional e à redução de eventos cardiovasculares. Já em portadores de doença renal crônica, uma população com significativo comprometimento da capacidade funcional e elevadas taxas de mortalidade cardiovascular, poucos estudos avaliam os efeitos da atividade física. OBJETIVO: Avaliar o efei…	20100713	94	6		0066-782X
lil-557208	Exercício físico, receptores Beta adrenérgicos e resposta vascular/ Physical exercise, adrenergic receptors, and vascular response	Silva, Alexandre Sérgio; Zanesco, Angelina	J. vasc. bras;9(2): 47-56, jun. 2010. ilus	J. vasc. bras	LILACS	article	pt	2010	Humanos; Animais; Idoso; Agonistas Adrenérgicos beta/análise; Doenças Vasculares/história; Exercício Físico/fisiologia; Músculo Liso Vascular/anatomia &amp; histologia; Endotélio	BR	http://www.scielo.br/scielo.php?script=sci_arttext&pid=S1677-54492010000200007	O exercício aeróbio promove efeitos benéficos na prevenção e tratamento de doenças como hipertensão arterial, aterosclerose, insuficiência venosa e doença arterial periférica. Os receptores &#946;-adrenérgicos estão presentes em várias células. No sistema cardiovascular, promovem inotropismo e cronotropismo positivo cardíaco e relaxamento vascular. Embora os efeitos do exercício tenham sido inves…	20100914	9	2		1677-5449
lil-548110	Ausência de influência da massa corporal na redução da pressão arterial após exercício físico/ Lack of influence of body mass on blood pressure reduction after exercising	Bündchen, Daiana Cristine; Panigas, Cristiano Facchini; Dipp, Thiago; Panigas, Tiago Facchini; Richter, Cleusa Maria; Belli, Karlyse Claudino; Viecili, Paulo Ricardo Nazário	Arq. bras. cardiol;94(5): 678-683, maio 2010. tab	Arq. bras. cardiol	LILACS	article	pt	2010	Feminino; Humanos; Masculino; Pessoa de Meia-Idade; Índice de Massa Corporal; Pressão Sanguínea/fisiologia; Exercício Físico/fisiologia; Hipertensão/fisiopatologia; Obesidade/fisiopatologia; Fatores de Tempo	BR	http://www.scielo.br/scielo.php?script=sci_arttext&pid=S0066-782X2010000500017	FUNDAMENTO: A hipertensão arterial (HA) é associada com um grande número de comorbidades, dentre elas, a obesidade. A correlação entre essas duas variáveis tem sido alvo de investigação. OBJETIVO: Analisar a correlação entre a perda de massa corporal e redução pressórica em hipertensos submetidos a programa de exercícios físicos (PEF). MÉTODOS: Cento e onze hipertensos com sobrepeso ou obesidade,…	20100616	94	5		0066-782X
lil-790575	A Obesidade Limita os Benefícios do Exercício na Redução da Pressão Arterial em Hipertensos/ Obesity Limits the Benefits of Exercise in Lowering Blood Pressure in Hypertensive	Viegas, Wandeyldna Barboza; Porpino, Suênia Karla Pacheco; Alves, Naiane Ferraz Bandeira; Brito, Aline de Freitas; Nóbrega, Thereza Karolina Sarmento da; Silva, Alexandre Sérgio	Rev. bras. ciênc. saúde;14(1): 121-126, 2010. tab, graf	Rev. bras. ciênc. saúde	LILACS	article	pt	2010	Humanos; Feminino; Hipotensão; Lipoproteínas; Obesidade; Exercício Físico	BR	http://periodicos.ufpb.br/index.php/rbcs/article/view/4927	Foi investigada a influência da obesidade nahipotensão pós-exercício (HPE) em indivíduos hipertensos.Material e Métodos: Dezesseis mulheres de meia idade foramsubmetidas a uma avaliação antropométrica e coletassanguíneas para análise dos níveis lipoprotéicos. Em seguida,realizaram uma sessão de exercício aeróbio com duraçãode 40 minutos e intensidade moderada. A pressão arterial foimedida antes d…	20160829	14	1	10.4034/RBCS.2010.14.01.15	1415-2177
lil-574014	Efeito do exercício aeróbico intervalado versus contínuo sobre o perfil hemodinâmico, metabólico e hormonal de mulheres jovens normotensas filhas de hipertensos/ Effects of aerobic interval versus continuous aerobic exercise on hemodynamic, metabolic and hormonal profile in young normotensive women offspring of hypertensive parents	Ciolac, Emmanuel Gomes	São Paulo; s.n; 2010. xi,83 p. ilus, tab.		LILACS	thesis	pt	2010	Humanos; Feminino; Adulto; Prevenção de Doenças; Exercício Físico; Hipertensão; Insulina; Sistema Nervoso Simpático; Mulheres	BR	http://www.teses.usp.br/teses/disponiveis/5/5131/tde-24052010-154013/pt-br.php	Histórico familiar de hipertensão está associado à anormalidades metabólicas e hemodinâmicas precoces. O exercício físico tem importante papel na prevenção e tratamento da hipertensão, mas as adaptações hemodinâmicas, metabólicas e hormonais em resposta ao treinamento físico não tem sido estudadas em indivíduos com histórico familiar de hipertensão. Nós comparamos os efeitos do treinamento com ex…	20110118
lil-589821	Comparação dos efeitos da hidrocinesioterapia e do treinamento físico realizado no solo em hipertensas/ Comparison of the effects of hydrotherapy and physical training done on land in hypertensive	Arca, Eduardo Aguilar	Botucatu; s.n; 2010. [90] p. ilus, tab.		LILACS	thesis	pt	2010	Humanos; Masculino; Feminino; Exercício Físico; Terapia por Exercício; Hidroterapia; Hipertensão; Cinesiologia Aplicada	BR		O propósito deste trabalho foi comparar os efeitos do treinamento aquático com o treinamento físico realizado no solo sobre a pressão arterial, medidas antropométricas, variáveis bioquímicas e hormonais em hipertensas. Foram avaliadas 52 mulheres hipertensas, randomizadas em três grupos: grupo água (GA; n=19), grupo solo (GS; n=19) e grupo controle (GC; n=14). Em todos os grupos foram realizadas …	20110503
lil-544012	Acute and chronic effects of aerobic and resistance exercise on ambulatory blood pressure	Cardoso Júnior, Crivaldo Gomes; Gomides, Ricardo Saraceni; Queiroz, Andréia Cristiane Carrenho; Pinto, Luiz Gustavo; Lobo, Fernando da Silveira; Tinucci, Tais; Mion Júnior, Décio; Forjaz, Claudia Lucia de Moraes	Clinics;65(3): 317-325, 2010. tab	Clinics	LILACS	article	en	2010	Humanos; Pressão Sanguínea/fisiologia; Exercício Físico/fisiologia; Hipertensão/terapia; Monitorização Ambulatorial da Pressão Arterial; Estudos de Casos e Controles; Hipertensão/fisiopatologia; Treinamento de Força	BR	http://www.scielo.br/scielo.php?script=sci_arttext&pid=S1807-59322010000300013	Hypertension is a ubiquitous and serious disease. Regular exercise has been recommended as a strategy for the prevention and treatment of hypertension because of its effects in reducing clinical blood pressure; however, ambulatory blood pressure is a better predictor of target-organ damage than clinical blood pressure, and therefore studying the effects of exercise on ambulatory blood pressure is…	20100422	65	3		1807-5932
lil-586410	Concepções sobre saúde e doença de famílias que convivem com a hipertensão arterial: um estudo qualitativo/ Concepts of health and sickness in families living with arterial hypertension: a qualitative study	Lopes, Mislaine Casagrande de Lima; Marcon, Sonia Silva	Online braz. j. nurs. (Online);8(3)dez. 2009.	Online braz. j. nurs. (Online)	LILACS	article	pt	2009	Enfermagem; Família; Hipertensão	BR	http://www.objnursing.uff.br/index.php/nursing/article/view/j.1676-4285.2009.2484/544	Introduction: Arterial hypertension is a chronic disease of multi-factorial nature and, for its control the importance of changing life habits related with feeding, regular physical exercises, quit smoking, and the correct use of the medication has been emphasized. The incorporation of the family in the care of members with hypertension constitutes important factor for the control and prevention …	20110428	8	3		1676-4285
lil-549055	Efeito agudo do exercício resistido em diferentes intensidades nos níveis pressóricos de hipertensos do programa saúde da família/ Acute effect of resisted exercise in different intensities on pressoric levels of hypertense patients from family health program	Silva, Nelma Nunes da; Silva, Fábio Rangel Freitas da; Galeno, Nahon de Sá; Barbosa, Alexandre Wesley Carvalho; Fernandes, Paula Roquetti; Fernandes Filho, José	Rev. Ter. Man;7(34): 439-443, nov.-dez. 2009. tab	Rev. Ter. Man	LILACS	article	pt	2009	Humanos; Masculino; Feminino; Adulto; Hipertensão; Terapia por Exercício	BR		Introdução: A prevenção primária e o tratamento da hipertensão arterial sistêmica podem ser realizados parcialmente pela execução de exercícios físicos. Exercícios resistidos (ER) em hipertensos apontam para melhora das variáveis hemodinâmicas. Objetivo: Neste estudo, objetivamos verificar o efeito agudo do ER em diferentes intensidades nos níveis pressóricos de hipertensos. Método: Hipertensos c…	20100220	7	34		1677-5937
lil-549056	Efeito do exercício aeróbico nos níveis pressóricos em idosos hipertensos do programa saúde da família/ Effect of aerobic exercise on pressoric levels of hypertense patients of family health program	Silva, Nelma Nunes da; Silva, Fábio Rangel Freitas da; Braga, Ana Christine de Sousa; Barbosa, Alinny Alves; Barbosa, Alexandre Wesley Carvalho; Fernandes Filho, José	Rev. Ter. Man;7(34): 444-448, nov.-dez. 2009. tab	Rev. Ter. Man	LILACS	article	pt	2009	Humanos; Masculino; Feminino; Idoso; Exercício Físico; Hipertensão; Idoso; Pressão Arterial	BR		Introdução: A pressão arterial é produto do débito cardíaco pela resistência vascular periférica. A elevação de um ou ambos ocasiona hipertensão arterial sistêmica (HAS), sendo fator de risco para doenças cardiovasculares, principalmente em idosos. O exercício físico parece ser estratégico na redução dos níveis tensionais em hipertensos. Objetivo: Nosso objetivo foi verificar o efeito do treiname…	20100221	7	34		1677-5937
lil-553566	O efeito da natação e da hidroginástica sobre a pressão arterial pós-exercício de mulheres normotensas/ The effect of swimming and water aerobics on post exxercise blood pressure of normotensive women	Dutra, Maurílio Tiradentes; Cavaleiro Filho, Marco Antônio Mendes; Taboza, Adriana; Silva, Francisco Martins da; Oliveira, Ricardo Jaco de; Bóia, Marcelo; Mota, Márcio Rabelo	Rev. bras. ativ. fís. saúde;14(3)set.-dez. 2009.	Rev. bras. ativ. fís. saúde	LILACS	article	pt	2009	Humanos; Feminino; Adulto; Exercício Físico/fisiologia; Hipotensão/etiologia; Hipotensão/terapia; Natação/fisiologia; Pressão Arterial/fisiologia	BR	http://periodicos.ufpel.edu.br/ojs2/index.php/RBAFS/article/viewFile/772/781	O decréscimo da pressão arterial (PA) para valores inferiores aos de repouso pré-exercício após uma sessão de exercício dinâmico foi denominado hipotensão pós-exercício. A prática de exercícios que induzam este fenômeno tem sido sugerida para prevenção e tratamento não medicamentoso da hipertensão arterial. O objetivo deste estudo foi analisar respostas da PA de jovens normotensas após uma sessão…	20100421	14	3		1413-3482
lil-556455	Efeitos de um programa de exercícios físicos em mulheres hipertensas medicamentadas/ Effects of an exercise program among women under hypertension treatment	Campos, Anderson Leandro Peres; Corrêa, Leandro Quadro; Silva, Marcelo Cozzensa da; Rombaldi, Airton José; Afonso, Mariângela da Rosa	Rev. bras. hipertens;16(4): 205-209, out.-dez. 2009. tab, graf	Rev. bras. hipertens	LILACS	article	pt	2009	Humanos; Feminino; Pessoa de Meia-Idade; Composição Corporal; Exercício Físico; Hipertensão/terapia	BR	http://departamentos.cardiol.br/dha/revista/16-4/03-efeitos.pdf	A hipertensão é uma das morbidades mais prevalentes na população, sendo sua incidência associada diretamente ao envelhecimento. Além do tratamento medicamentoso, a prática de exercícios físicos regulares é importante aliada no controle da doença, apresentando resultados eficientes para a melhoria da qualidade de vida dos indivíduos. Apesar disso, ainda são recentes na literatura evidências sobre …	20100728	16	4		1519-7522
lil-547981	Modificación de algunos factores de riesgo en los pacientes con hipertensión arterial en la comunidad/ Modification to some risk factors in patients with hypertension in the community	Terazón Miclín, Oneida; Ragolta Mógrave, Katiuska; Laborí Ruiz, Rafael	Medisan;13(6)nov.-dic. 2009. tab	Medisan	LILACS	article	es	2009	Humanos; Feminino; Pessoa de Meia-Idade; Educação em Saúde; Hipertensão; Fatores de Risco; Estresse Fisiológico; Epidemiologia Experimental	CU	http://bvs.sld.cu/revistas/san/vol13_6_09/san06609.htm	Se efectuó una intervención comunitaria durante un trienio (2000-2002) para modificar algunos factores de riesgo de la hipertensión arterial en 135 pacientes mayores de 15 años, dispensarizados en el Consultorio Médico No. 28 del Policlínico Dr Carlos J Finlay de Santiago de Cuba, de los cuales 100 accedieron a participar en el estudio. En la casuística predominaron el sexo femenino, las edades d…	20091104	13	6		1029-3019
lil-543669	The period between beta-blocker use and physical activity changes training heart rate behavior/ O período entre o uso de beta-bloqueador e atividade física mudanças de formação do comportamento da freqüência cardíaca	Alves, Naiane Ferraz Bandeira; Porpino, Suênia Karla Pacheco; Silva, Alexandre Sérgio	Braz. j. pharm. sci;45(4): 729-735, Oct.-Dec. 2009. tab, ilus	Braz. j. pharm. sci	LILACS	article	en	2009	Humanos; Masculino; Feminino; Adulto; Pessoa de Meia-Idade; Antagonistas Adrenérgicos beta/farmacologia; Frequência Cardíaca; Atividade Motora; Anti-Hipertensivos/farmacologia; Atenolol/farmacologia; Hipertensão/prevenção &amp; controle; Propranolol/farmacologia		http://www.scielo.br/scielo.php?script=sci_arttext&pid=S1984-82502009000400017	The Brazilian Society of Cardiology (SBC) proposes that hypertensive subjects who use beta-blockers and practice physical exercises must have their training heart rate (HR) corrected due to the negative chronotropic effect of this drug. Nevertheless, if the physical activity is performed outside of plasmatic half-life, correction may not be necessary. This study investigated the exercise chronotr…	20100416	45	4		1984-8250
lil-540224	Influência de uma sessão de exercício aeróbio e resistido sobre a hipotensão pós-esforço em hipertensos/ Influence of a single aerobic and resistance exercise session on post-exercise hypotension in hypertensive subjects	Polito, Marcos Doederlein; Simão, Roberto; Saccomani, Milene Granja; Casonatto, Juliano	Rev. SOCERJ;22(5): 330-334, set.-out. 2009. tab	Rev. SOCERJ	LILACS	article	pt	2009	Humanos; Masculino; Feminino; Adulto; Exercício Físico; Hipertensão/diagnóstico; Hipotensão/diagnóstico; Fatores de Risco	BR		Poucos estudos verificaram o comportamento da pressão arterial após sessões dos exercícios aeróbicos e resistido em pessoas hipertensas. Verificar o comportamento da pressão arterial sistólica (PAS), diastólica (PAD) e média (PAM) após uma sessão de exercício aeróbico e outra sessão de exercício resistido em sujeitos hipertensos. A pressão arterial de 12 adultos hipertensos sedentários foi medida…	20100201	22	5		0104-0758
lil-530141	Influência da ordem de execução de exercícios resistidos na hipotensão pós-exercício em idosos hipertensos/ Influence of resistance exercises order performance on post-exercise hypotension in hypertensive elderly	Jannig, Paulo Roberto; Cardoso, Ana Claudia; Fleischmann, Eriberto; Coelho, Carla Werlang; Carvalho, Tales de	Rev. bras. med. esporte;15(5): 338-341, set.-out. 2009. ilus	Rev. bras. med. esporte	LILACS	article	pt	2009	Humanos; Masculino; Feminino; Adulto; Idoso; Pressão Arterial; Exercício Físico; Hipertensão; Treinamento de Força; Descanso	BR	http://www.scielo.br/scielo.php?script=sci_arttext&pid=S1517-86922009000600003	Existem evidências de que exercícios resistidos contribuem para o controle de hipertensão arterial sistêmica, porém, são necessários estudos que indiquem a melhor forma de utilizá-los. O objetivo deste estudo foi analisar a influência da ordem de execução de exercícios resistidos na hipotensão pós-exercício em idosos com hipertensão arterial bem controlada. A amostra foi composta por oito idosos …	20091109	15	5		1517-8692
lil-547000	Hipertensión arterial, un enemigo peligroso/ High blood pressure, a dangerous enemy	Miguel Soca, Pedro Enrique; Sarmiento Teruel, Yamilé	ACIMED;20(3)sept. 2009.	ACIMED	LILACS	article	es	2009	Hipertensão/complicações; Hipertensão/prevenção &amp; controle; Estilo de Vida		http://scielo.sld.cu/scielo.php?script=sci_arttext&pid=S1024-94352009000900007&lng=es&nrm=iso&tlng=es	La hipertensión arterial constituye un serio problema de salud que provoca graves daños al organismo, principalmente a nivel del corazón, los riñones y la retina. Es uno de los componentes del síndrome metabólico y se asocia a la obesidad y el sedentarismo. La hipertensión se previene y combate con modificaciones del estilo de vida y fármacos. Los cambios en los estilos de vida incluyen las dieta…	20100316	20	3		1024-9435
lil-526434	Força muscular versus pressão arterial de repouso: uma revisão baseada no treinamento com pesos/ Muscular strength versus blood pressure at rest: a review based on weight training	Polito, Marcos Doederlein	Rev. bras. med. esporte;15(4): 299-305, jul.-ago. 2009. tab	Rev. bras. med. esporte	LILACS	article	pt	2009	Humanos; Pressão Arterial; Exercício Físico/fisiologia; Força Muscular/fisiologia; Frequência Cardíaca; Hipertensão; Biomarcadores; Resistência Física; Treinamento de Força; Descanso; Comportamento Sedentário	BR	http://www.scielo.br/scielo.php?script=sci_arttext&pid=S1517-86922009000500014	INTRODUÇÃO: O exercício com pesos é atualmente recomendado para diferentes grupos de indivíduos. Seu principal objetivo é o aumento na força muscular, mas podem ocorrer outros resultados , como a redução na pressão arterial (PA) de repouso. Contudo, é pouco abordada a relação entre prescrição do treinamento com pesos, aumento da força e comportamento da PA de repouso em humanos. OBJETIVO: Analisa…	20090929	15	4		1517-8692
lil-646640	Resumen de la mesa redonda No 3 fisiología, bioquímica y nutrición aplicada al deporte/ Summary of the round table No 3 physiology, biochemistry and nutrition applied to sports	Aranda, Dariela; Huambo, Arlett; Castillo, Manuel; Colcas, Vladimir; Silva, Judith	ReNut;3(8): 370-374, abr.-jun. 2009. tab	ReNut	LIPECS	article	es	2009	Bioquímica; Esportes; Diabetes Mellitus; Exercício Físico/fisiologia; Hipertensão; Ciências da Nutrição; Obesidade; Congressos como Assunto		http://www.iidenut.org/pdf_revista_tec_libre/renut%208/RENUT%202008%20TEC_8_370_374.pdf		20120613	3	8		1995-8617
lil-555536	Pré-hipertensão: uma visão contra o tratamento medicamentoso/ Prehypertension: point of view against pharmacological treatment	Neves, Mario Fritsch; Oigman, Wille	Rev. bras. hipertens;16(2): 112-115, abr.-jun. 2009. tab	Rev. bras. hipertens	LILACS	article	pt	2009	Humanos; Dieta; Exercício Físico; Hipertensão/prevenção &amp; controle; Estilo de Vida	BR	http://departamentos.cardiol.br/dha/revista/16-2/11-pre-hipertensao.pdf	A pré-hipertensão representa uma faixa de pressão arterial pouco acima daquela considerada ideal, procurando assim categorizar melhor esse parâmetro biológico como uma variável contínua. O debate sobre a melhor conduta nessa situação é de extrema importância, pois tem implicações socioeconômicas diretas sobre a saúde pública. Diversos estudos clínicos comprovaram os efeitos benéficos das modifica…	20090824	16	2		1519-7522
lil-521037	Correlação entre os testes da caminhada, marcha estacionária e TUG em hipertensas idosas/ Correlation between the walk, 2-minute step and TUG tests among hypertensive older women	Pedrosa, R; Holanda, G	Braz. j. phys. ther. (Impr.);13(3): 252-256, maio-jun. 2009. tab	Braz. j. phys. ther. (Impr.)	LILACS	article	en	2009		BR	http://www.scielo.br/scielo.php?script=sci_arttext&pid=S1413-35552009000300010	CONTEXTUALIZAÇÃO: O aumento de doenças crônicas em idosos, principalmente da Hipertensão Arterial Sistêmica, doença intimamente relacionada ao declínio da capacidade funcional, determina a necessidade do estudo de métodos de avaliação da realização das atividades, possibilitando detecção de níveis de capacidade funcional, prescrição de exercícios e acompanhamento das funções cardiovascular e moto…	20090804	13	3		1413-3555
lil-522352	Indicação e adesão de medidas não farmacológicas no tratamento da hipertensão arterial/ Directions and adherence to non-pharmacological measures for the hypertension treatment	Vitor, Ricardo Sozo; Sakai, Fernando Koichi; Consoni, Paulo Roberto Cardoso	Rev. AMRIGS;53(2): 117-121, abr.-jun. 2009. tab	Rev. AMRIGS	LILACS	article	pt	2009	Humanos; Adulto; Idoso; Estudos Transversais; Hipertensão/complicações; Hipertensão/diagnóstico; Hipertensão/fisiopatologia; Hipertensão/prevenção &amp; controle; Hipertensão/psicologia; Hipertensão/terapia; Dieta Hipossódica/psicologia; Dieta Hipossódica; Doenças Cardiovasculares/complicações; Doenças Cardiovasculares/diagnóstico; Doenças Cardiovasculares/prevenção &amp; controle; Doenças Cardio…	BR	http://www.amrigs.com.br/revista/53-02/10-305_indicaÆo_e_adesÆo_de_medidas.pdf	Introdução: A hipertensão arterial é o principal fator de risco de morte entre as doenças não transmissíveis, mostrando relação direta e positiva com o risco cardiovascular. Entretanto, apesar dos progressos na prevenção, no diagnóstico e no tratamento ainda é um importante problema de saúde pública. Objetivo: Verificar as medidas não farmacológicas conhecidas e utilizadas no tratamento da hipert…	20090717	53	2		0102-2105
lil-519929	Curva dose-resposta do exercício em hipertensos: análise do número de sessões para efeito hipotensor/ Dose-response curve to exercise in hypertensive individuals: analysis of the number of sessions to the hypotensive effect/ Curva dosis-respuesta del ejercicio en hipertensos: análisis del número de sesiones para efecto hipotensor	Viecili, Paulo Ricardo Nazário; Bündchen, Daiana Cristine; Richter, Cleusa Maria; Dipp, Thiago; Lamberti, Daciano Bastos; Pereira, Angela Maria Reis; Barbosa, Luciana de Castro; Rubin, Angélica Cunha; Barbosa, Evanilda Goulart; Panigas, Tiago Facchini	Arq. bras. cardiol;92(5): 393-399, maio 2009. graf, tab	Arq. bras. cardiol	LILACS	article	en	2009	Feminino; Humanos; Masculino; Pessoa de Meia-Idade; Exercício Físico/fisiologia; Hipertensão/terapia; Pressão Sanguínea/fisiologia; Distribuição de Qui-Quadrado; Modelos Lineares; Fatores de Tempo	BR	http://www.scielo.br/scielo.php?script=sci_arttext&pid=S0066-782X2009000500010	Fundamento: O efeito do exercício na pressão arterial já é conhecido, entretanto a curva dose-resposta do efeito hipotensor do exercício em hipertensos ainda não está clara. Objetivo: Avaliar a curva dose-resposta do número de sessões necessárias para causar efeito hipotensor em indivíduos hipertensos. Métodos: Participaram deste estudo 88 indivíduos, com 58 ± 11 anos, divididos em grupo experime…	20090727	92	5		0066-782X
lil-521536	Exercício físico e menopausa: [revisão]/ Physical exercise and menopause: [revision]	Zanesco, Angelina; Zaros, Pedro Renato	Rev. bras. ginecol. obstet;31(5): 254-261, maio 2009. ilus, tab	Rev. bras. ginecol. obstet	LILACS	article	pt	2009	Feminino; Humanos; Exercício Físico; Menopausa; Exercício Físico/fisiologia; Hipertensão/prevenção &amp; controle; Menopausa/fisiologia; Óxido Nítrico/fisiologia	BR	http://www.scielo.br/scielo.php?script=sci_arttext&pid=S0100-72032009000500009	A deficiência de estrógenos, as alterações do perfil lipídico, o ganho de peso e o sedentarismo são considerados os principais fatores para a maior prevalência de hipertensão arterial em mulheres na menopausa. Na tentativa de reduzir a incidência da hipertensão arterial nessa população, diversas abordagens têm sido empregadas, porém a maioria dos trabalhos mostra que, nesse momento, a mudança de …	20090811	31	5		0100-7203
lil-520021	Influência da padronização respiratória na resposta da frequência cardíaca à transição repouso-exercício em coronariopatas de um programa de exercício supervisionado/ Influence of respiratory standardization on heart rate response during rest-exercise transitions in coronary artery disease patients in a supervised exercise program	Furtado, Emanuel Couto; Ramos, Plínio dos Santos; Oliveira, Ricardo Brandão; Araújo, Claudio Gil Soares de	Rev. SOCERJ;22(2): 86-92, mar.-abr. 2009. ilus, tab, graf	Rev. SOCERJ	LILACS	article	pt	2009	Humanos; Masculino; Pessoa de Meia-Idade; Exercício Físico/fisiologia; Frequência Cardíaca; Dislipidemias/complicações; Dislipidemias/diagnóstico; Hipertensão/complicações; Infarto do Miocárdio/complicações; Infarto do Miocárdio/diagnóstico	BR		Fundamentos: Estudos anteriores demonstraram que a retirada vagal esforço-induzido não é influenciada pela padronização da respiração em indivíduos saudáveis, contudo é desconhecido se o mesmo comportamento ocorre em coronariopatas. Objetivo: Avaliar a influência da padronização respiratória sobre a retirada vagal esforço-induzida em um exercício súbito e dinâmico em coronariopatas participantes …	20090624	22	2		0104-0758
lil-556363	Perfil de hipertensos em populações urbana e rural no estado de Minas Gerais/ Hypertension profile in urban and rural populations in Minas Gerais, Bbrazil	Monteiro, Camila Nascimento; Farias, Rogério Estevam; Alves, Márcio José Martins	Rev. APS;12(1)jan.-mar. 2009.	Rev. APS	LILACS	article	pt	2009	Humanos; Fatores de Risco; Hipertensão; Hipertensão/prevenção &amp; controle	BR	https://periodicos.ufjf.br/index.php/aps/article/view/14137/7648	A hipertensão arterial é um dos principais problemas de saúde pública atualmente, por sua elevada prevalência na população e também por ser importante fator de risco para doenças cardiovasculares. Os objetivos foram identificar o perfil sociodemográfico de usuários do programa de controle de Hipertensão em comunidades urbanas e rurais;avaliar a prevalência de fatores de risco e a adesão às propos…	20100521	12	1		1516-7704
lil-569760	Ejercicios isométricos y su efecto en la presión arterial en pacientes hipertensos/ Isometric exercises and their effects on blood pressure in hypertensive subjects	Augustovski, Federico; Castro, Matías	Evid. actual. práct. ambul;12(1): 31-32, ene.-mar. 2009.	Evid. actual. práct. ambul	LILACS	article	es	2009	Humanos; Masculino; Feminino; Exercício Físico; Esforço Físico; Hipertensão/prevenção &amp; controle; Hipertensão/terapia	AR	http://www.evidencia.org/index.php/Evidencia/article/view/5993/3554	Se presenta brevemente el caso que genera la pregunta. Se confecciona la pregunta en formato "PICO": ¿Los pacientes con diagnóstico de Hipertensión Arterial Esencial que realizan ejercicios isométricos, tienen registros más altos de presión arterial que los que no lo hacen? Se describe la estrategia de búsqueda y sus resultados, y se resume brevemente la revisión sistemática evaluada, que incluyó…	20090826	12	1	10.51987/EVIDENCIA.V12I1.5993	1667-5703
lil-523754	Hipertensão e modulação autonômica no idoso: papel do exercício físico/ Hypertension and autonomic modulation in olders: role of exercise training	Mostarda, Cristiano; Wichi, Rogério; Sanches, Iris Callado; Rodrigues, Bruno; De Angelis, Kátia; Irigoyen, Maria Cláudia	Rev. bras. hipertens;16(1): 55-60, jan.-mar. 2009.	Rev. bras. hipertens	LILACS	article	pt	2009	Humanos; Idoso; Envelhecimento; Exercício Físico; Hipertensão/terapia	BR	http://departamentos.cardiol.br/dha/revista/16-1/16-hipertensao.pdf	Com o avanço da idade, o aumento progressivo da pressão arterial sistólica tem sido relacionado ao prejuízo nos mecanismos autonômicos de controle do sistema cardiovascular. Dessa forma, estudos sugerem que o aumento da variabilidade da pressão arterial, do balanço simpatovagal cardíaco e a redução da variabilidade da frequência cardíaca e da sensibilidade barorreflexa parecem estar associados à …	20090730	16	1		1519-7522
lil-727866	Efeito hipotensor de uma sessão de exercícios aquáticos: variabilidade e reprodutibilidade/ Antihypertensive effect of an aqua activity session: variability and reproducibility	Amorim, Paulo Roberto S; Moura, Bruno Pereira; Moreira, Osvaldo Costa; Marins, João Carlos Bouzas	Rev. bras. ciênc. mov;17(2): 1-20, jan.-mar. 2009. ilus	Rev. bras. ciênc. mov	LILACS	article	pt	2009	Humanos; Feminino; Adulto; Pessoa de Meia-Idade; Pressão Arterial; Exercício Físico; Hipertensão; Mulheres; Reprodutibilidade dos Testes	BR	http://portalrevistas.ucb.br/index.php/RBCM/article/view/1015/945	Exercícios físicos são indicados como parte do tratamento de hipertensos devido à possibilidade de redução da pressão arterial sistólica (PAS) e diastólica (PAD), sendo sugerido que essa redução ocorra imediatamente após a realização do exercício, podendo permanecer por várias horas. Este estudo objetivou verificar a duração do efeito hipotensor de uma sessão de hidroginástica em mulheres hiperte…	20140924	17	2		0103-1716
lil-507855	Conhecimento de adultos sobre o papel da atividade física na prevenção e tratamento de diabetes e hipertensão: estudo de base populacional no Sul do Brasil/ Public knowledge on the role of physical activity in the prevention and treatment of diabetes and hypertension: a population-based study in southern Brazil	Knuth, Alan G; Bielemann, Renata M; Silva, Shana G. da; Borges, Thiago T; Del Duca, Giovâni F; Kremer, Marina M; Hallal, Pedro C; Rombaldi, Airton J; Azevedo, Mario R	Cad. saúde pública;25(3): 513-520, mar. 2009. tab	Cad. saúde pública	LILACS	article	pt	2009	Adulto; Feminino; Humanos; Masculino; Pessoa de Meia-Idade; Adulto Jovem; Diabetes Mellitus/prevenção &amp; controle; Exercício Físico/fisiologia; Conhecimentos, Atitudes e Prática em Saúde; Hipertensão/prevenção &amp; controle; Atividade Motora/fisiologia; Índice de Massa Corporal; Brasil/epidemiologia; Estudos Transversais; Diabetes Mellitus/terapia; Promoção da Saúde; Hipertensão/terapia; Ativ…	BR	http://www.scielosp.org/scielo.php?script=sci_arttext&pid=S0102-311X2009000300006	O objetivo deste estudo foi avaliar o conhecimento dos adultos de Pelotas, Sul do Brasil, sobre o papel da atividade física na prevenção e tratamento de diabetes e hipertensão arterial, e os fatores associados aos conhecimentos. Foi realizado um estudo transversal de base populacional, com amostragem por conglomerados, incluindo 972 indivíduos de 20 a 69 anos. O conhecimento dos efeitos da ativid…	20090323	25	3		0102-311X
lil-507715	Respostas pressóricas pós-exercícios com pesos executados em diferentes sobrecargas por mulheres normotensas/ Post-exercise pressoric responses of exercises performed at different loads by normotensive women	Gurjão, André Luiz Demantova; Salvador, Emanuel Péricles; Cyrino, Edilson Serpeloni; Gerage, Aline Mendes; Schiavoni, Durcelina; Gobbi, Sebastião	Rev. bras. med. esporte;15(1): 14-18, jan.-fev. 2009. graf, tab	Rev. bras. med. esporte	LILACS	article	pt	2009	Humanos; Feminino; Adulto Jovem; Pressão Arterial; Hipotensão Pós-Exercício; Treinamento de Força; Saúde da Mulher	BR	http://www.scielo.br/scielo.php?script=sci_arttext&pid=S1517-86922009000100003	O treinamento com pesos (TP) vem sendo amplamente recomendado para a melhoria de alguns componentes da aptidão física relacionada à saúde. Mais recentemente, vem-se discutindo o impacto do TP em indivíduos com disfunções crônico-degenerativas como a hipertensão arterial. Assim, o objetivo deste estudo foi comparar o efeito de um programa de TP executado com diferentes sobrecargas sobre o comporta…	20090320	15	1		1517-8692
lil-505206	O exercício físico atenua o déficit autonômico cardíaco induzido pelo bloqueio da síntese do óxido nítrico/ El ejercicio físico atenúa el déficit autonómico cardiaco inducido por el bloqueo de la síntesis de óxido nítrico/ Physical exercise attenuates the cardiac autonomic deficit induced by nitric oxide synthesis blockade	Rossi, Bruno Rafael Orsini; Mazer, Denise; Silveira, Larissa Christina Rossit; Jacinto, Cynthia Pelegrino; Di Sacco, Thaísa Helena Roseli; Blanco, João Henrique Dutra; Cesarino, Evandro José; Souza, Hugo Celso Dutra de	Arq. bras. cardiol;92(1): 31-38, jan. 2009. ilus, graf, tab	Arq. bras. cardiol	LILACS	article	en	2009	Animais; Masculino; Ratos; Sistema Nervoso Autônomo/fisiopatologia; Hipertensão/fisiopatologia; Óxido Nítrico Sintase/antagonistas &amp; inibidores; Condicionamento Físico Animal/fisiologia; Análise de Variância; Antagonistas Adrenérgicos beta/farmacologia; Derivados da Atropina/farmacologia; Sistema Nervoso Autônomo/efeitos dos fármacos; Pressão Sanguínea/efeitos dos fármacos; Pressão Sanguínea/…	BR	http://www.scielo.br/scielo.php?script=sci_arttext&pid=S0066-782X2009000100006	FUNDAMENTO: O bloqueio da síntese do óxido nítrico (NO) é caracterizado pelo aumento da atividade simpática cardíaca, e o treinamento físico promove a redução da atividade simpática. OBJETIVO: Investigamos o efeito do bloqueio da síntese do NO sobre o controle autonômico cardiovascular em ratos submetidos ao exercício aeróbio durante dez semanas. MÉTODOS: Ratos wistar foram divididos em quatro gr…	20090217	92	1		0066-782X
lil-555514	Sedentarismo e benefícios da atividade física/ Sedentary activity and benefits	Matos, Luciana Diniz Nagem Janot de; Trombeta, Ivani Credidio; Negrão, Carlos Eduardo	In. Serrano Junior, Carlos V; Timerman, Ari; Stefanini, Edson. Tratado de cardiologia SOCESP. Barueri, São Paulo, Manole, 2 ed; 2009. p.517-526.		LILACS	monography	pt	2009	Humanos; Pessoa de Meia-Idade; Dislipidemias/sangue; Exercício Físico; Hipertensão/epidemiologia; Obesidade/patologia; Fatores de Risco	BR			20100503
lil-617605	Implicações da abordagem fisioterapeutica do tratamento da osteoartrite de joelho sobre a resposta subaguda da pressão arterial/ Implications of physiotherapy approach for the treatment of knee osteoarthritis on subacute response of blood pressure	Gonçalves, Kamila Shelry de Freitas	Campinas; s.n; 2009. 88 p.		LILACS	thesis	pt	2009	Humanos; Masculino; Feminino; Pessoa de Meia-Idade; Pressão Arterial; Hipertensão; Osteoartrite do Joelho; Especialidade de Fisioterapia; Exercício Físico/fisiologia; Obesidade/prevenção &amp; controle	BR		A osteoartrite é uma das principais causas de incapacidade e dores crônicas graves afetando, principalmente, indivíduos de meia-idade e idosos. O joelho é acometido em 10% dos casos. O sexo feminino e índice de massa corpórea (IMC) contribuem para a presença da osteoartrite. A incapacidade ocasionada por ela leva ao sedentarismo, que é um fator de risco para doenças cardiovasculares, tal como a h…	20100407
lil-544915	Avaliando o conhecimento e a adesão ao tratamento não medicamentoso da hipertensão arterial sistêmica entre funcionários de uma instituição de ensino superior/ Assessing the knowledge and adherence to nonpharmacological treatment of hypertension among employees of an institution of higher education	Raposo, Felipe Peixoto	Niterói; UFF; 2009. 32 p. tab, graf.		LILACS	monography	pt	2009	Humanos; Bebidas Alcoólicas; Exercício Físico; Terapia por Exercício; Hábitos; Comportamento Alimentar; Hipertensão/terapia; Abandono do Hábito de Fumar; Cloreto de Sódio na Dieta; Tabagismo; Perda de Peso	BR		Este estudo analisa o conhecimento e a adesão dos pacientes hipertensos em relação as modificações de hábitos de vida que devem fazer parte do tratamento anti-hipertensivo. Trata-se de um estudo transversal realizado em uma Instituição Privada de Ensino Superior na Baixada Fluminense, no Estado do Rio de Janeiro entre os meses de julho a agosto de 2008, incluindo 32 funcionários hipertensos. A pe…	20100408
lil-508142	Estudo comparativo da resposta da pressão arterial e da frequência cardíaca entre exercícios isotônicos resistidos e isométricos em indivíduos hipertensos e normotensos/ Comparative study of blood pressure and heart rate responses between isotonic and isometric resistance exercises in hypertensive and normotensive subjects	Araújo, Gilberta Agnes Bento da Silva; Umeda, Iracema Ioco Kikuchi; Mendez, Vanessa Marques Ferreira; Cipriano Júnior, Gerson; Pulz, Cristiane	Rev. Soc. Cardiol. Estado de Säo Paulo;18(4,supl.A): 17-21, out.-dez. 2008. graf, tab	Rev. Soc. Cardiol. Estado de Säo Paulo	LILACS	article	pt	2008	Humanos; Masculino; Pessoa de Meia-Idade; Pressão Arterial; Frequência Cardíaca; Hipertensão/complicações; Hipertensão/terapia; Exercício Físico/fisiologia	BR		A monitorização da frequência cardíaca e da pressão arterial após o exercício físico é uma prática utilizada em programas de reabilitação cardiovascular. O objetivo do presente estudo foi verificar diferença nas respostas da pressão arterial e da frequência cardíaca entre exercícios físicos isotônicos resistidos e isométricos resistidos em hipertensos e normotensos...	20090317	18	4	supl.A		0103-8559
lil-581283	Prescripción de ejercicio en pacientes con hipertensión arterial/ Excercise prescription hypertensive individuals	Moraga Rojas, Cristiam	Rev. costarric. cardiol;10(1/2): 19-23, ene.-dic. 2008. ilus	Rev. costarric. cardiol	LILACS	article	es	2008	Humanos; Exercício Físico; Terapia por Exercício; Hipertensão/terapia	CR	http://www.scielo.sa.cr/scielo.php?script=sci_arttext&pid=S1409-41422008000100004&lng=es&nrm=iso&tlng=es	La hipertensión es uno de mayores problemas de salud pública a nivel mundial. El tratamiento farmacológico por si solo es insuficiente para tratar con éxisto este padecimiento por lo que el ejercicio se ha convertido en una forma de tratamiento de la hipertensión arterial. Los fenómenos por los cuáles las cifras tensionales disminuyen posterior a una sesión de entrenamiento físico se explican en …	20090504	10	1/2		1409-4142
lil-512881	O papel do exercício físico na pressão arterial em idosos/ The role of the physical exercise on blood pressure in older individuals	Scher, Luria M. L; Nobre, Fernando; Lima, Nereida K. C	Rev. bras. hipertens;15(4): 228-231, out.-dez. 2008.	Rev. bras. hipertens	LILACS	article	pt	2008	Humanos; Idoso; Pressão Arterial; Exercício Físico; Hipertensão/prevenção &amp; controle	BR	http://departamentos.cardiol.br/dha/revista/15-4/14-espaco-jovem-pesquisador%20.pdf	Está bem estabelecido que a pressão arterial (PA) aumenta como envelhecimento. Os exercícios físicos (EF), sejam agudos ou crônicos, podem promover alterações cardiovasculares, como redução da PA no repouso e em cargas submáximas de esforço. O efeito na PA tem sido observado com medidas casuais e por meio da monitorização ambulatorial da PA (MAPA). Além disso, o EF tem sido proposto como estratég…	20090402	15	4		1519-7522
lil-512944	Efeito de um programa de treinamento físico de quatro meses sobre a pressão arterial de hipertensos/ Effects of a four-month physical training program on the blood pressure of hypertensive subjects	Simão, Roberto; Salles, Belmiro Freitas de; Polito, Marcos	Rev. SOCERJ;21(6): 393-398, nov.-dez. 2008. graf, tab	Rev. SOCERJ	LILACS	article	pt	2008	Humanos; Masculino; Pessoa de Meia-Idade; Doenças Cardiovasculares/complicações; Doenças Cardiovasculares/diagnóstico; Exercício Físico/fisiologia; Hipertensão/complicações; Hipertensão/terapia	BR	http://sociedades.cardiol.br/socerj/revista/2008_06/a2008_v21_n06_a05rsimao.pdf	Uma das estratégias mais importante na redução da pressão arterial(PA) em hipertensos é a modificação no estilo de vida, sendo a prática regular de exercícios físicos uma das medidas menos onerosas. Verificar o comportamento da PA após quatro meses de treinamento em indivíduos hipertensos não-medicados. Participaram do estudo 48 homens sedentários há pelo menos um ano, estratificados em dois grup…	20090413	21	6		0104-0758
lil-507926	Avaliação da produção de óxido nítrico em ratos, submetidos aos exercícios aeróbio e anaeróbio/ Evaluation of the production of nitric oxide in mice, submitted to aerobic and anaerobic exercises	D'Ávila, Vanessa Guimarães de Freitas Cruvelo; Sousa Júnior, Nozelmar Borges de; Sousa, Fábio Borges de; Guillo, Lídia Andreu	RBCF, Rev. bras. ciênc. farm. (Impr.);44(4): 755-761, out.-dez. 2008. tab	RBCF, Rev. bras. ciênc. farm. (Impr.)	LILACS	article	pt	2008	Animais; Masculino; Adulto; Ratos; Doenças Cardiovasculares; Exercício Físico/fisiologia; Hipertensão/prevenção &amp; controle; Óxido Nítrico/metabolismo; Modelos Animais	BR	http://www.scielo.br/scielo.php?script=sci_arttext&pid=S1516-93322008000400023&lng=en&nrm=iso&tlng=pt	Óxido nítrico (NO) exerce influências muito importantes em vários processos fisiológicos. Neste trabalho avaliamos a produção de NO sanguíneo em ratos Wistar, submetidos ao nado aeróbio e anaeróbio agudos. A formação do óxido nítrico foi verificada através da dosagem dos produtos de oxidação estáveis do metabolismo do óxido nítrico (nitratos). Para isso utilizamos o método colorimétrico de Griess…	20090320	44	4		1516-9332
biblio-881041	Fatores que interferem na adeso ao tratamento da hipertens"o arterial sistÍmica em pacientes atendidos no NËcleo de Atendimento ao Hipertenso (NAHI) e no Programa SaËde da FamÌlia (PSF)	no municÌpio de Barbacena/ Factors that interfere in the hypertension treatment envolvement of patients in the NAHI ñ NËcleo de Atendimento ao Hipertenso (Center of Support to the Hand in the PSF ñ Programa SaËde da famÌlia (Family Health Program)"	Gilsogamo, Carla Alpha; Oliveira, Juliana Cristina de; Teixeira, Julio César Amaral; Grossi, Leandro Coelho Negri; Moreira, Marcos Monteiro Pinto; Diniz, Leonor Oliveira	Rev. bras. med. fam. comunidade;4(15): 179-188, nov. 2008. ilus.	Rev. bras. med. fam. comunidade	LILACS	article	pt	2008	Hipertensão; Exercício Físico; Inquéritos e Questionários; Estratégias de Saúde Nacionais	BR	https://www.rbmfc.org.br/rbmfc/article/view/170/123	OBJETIVOS: determinar o conjunto de fatores que interferem na adesão ao tratamento de pacientes com hipertensão arterial sistêmica atendidos em um serviço especializado: NAHI (Núcleo de Atendimento ao Hipertenso) e no PSF (Programa de Saúde da Família) no município de Barbacena. METODOS: trata-se de um estudo de coorte transversal realizado através de inquérito (questionário contendo 46 questões)…	20180315	4	15	10.5712/rbmfc4(15)170	1809-5909
lil-503506	Exercício físico regular e controle autonômico na hipertensão arterial/ Regular physical exercise and autonomic control in hypertension	Laterza, Mateus Camaroti; Amaro, Graziela; Negrão, Carlos Eduardo; Rondon, Maria Urbana Pinto Brandão	Rev. SOCERJ;21(5): 320-328, set.-out. 2008. ilus	Rev. SOCERJ	LILACS	article	pt	2008	Humanos; Doenças Cardiovasculares/complicações; Doenças Cardiovasculares/diagnóstico; Doenças Cardiovasculares/mortalidade; Exercício Físico/fisiologia; Hipertensão/complicações; Hipertensão/diagnóstico; Fatores de Risco	BR		A hipertensão arterial é considerada um dos principais fatores de risco para a morbidade e mortalidade cardiovascular...	20081208	21	5		0104-0758
lil-641938	Prevalencia de obesidad y síndrome metabólico en adolescentes de la ciudad de Posadas, Misiones/ Prevalence of obesity and metabolic syndrome in adolescents from Posadas, Misiones, Argentina	Pedrozo, W. R; Bonneau, G. A; Castillo Rascon, M. S; Marín, G	Rev. argent. endocrinol. metab;45(4): 131-141, jul.-sep. 2008. graf, tab	Rev. argent. endocrinol. metab	LILACS	article	es	2008	Humanos; Masculino; Feminino; Criança; Adolescente; Adulto; Síndrome Metabólica/epidemiologia; Obesidade/epidemiologia; Análise Química do Sangue/métodos; Doenças Cardiovasculares/prevenção &amp; controle; Exercício Físico; Fatores de Risco; Diabetes Mellitus Tipo 2/prevenção &amp; controle; Sobrepeso/prevenção &amp; controle; Comportamento Alimentar/fisiologia; Hipertensão/prevenção &amp; contro…	AR	http://www.scielo.org.ar/scielo.php?script=sci_arttext&pid=S1851-30342008000400001	Los objetivos del presente trabajo fueron: estimar la prevalencia de síndrome metabólico (SM) y obesidad, su distribución por edad y sexo. Además evaluar el riesgo del SM según el grado de obesidad y correlacionar esta última con los componentes del SM en adolescentes de la ciudad de Posadas, provincia de Misiones. Se realizó un muestreo por conglomerados en el año 2005, tomando una muestra repre…	20120720	45	4		0326-4610
lil-531325	Efectos terapéuticos del ejercicio físico en la hipertensión arterial/ Therapeutic effects of physical exercise on arterial hypertension	García Delgado, José A; Pérez Coronel, Pablo L; Chí Arcia, Juan; Martínez Torrez, Jacqueline; Pedroso Morales, Isis	Rev. cuba. med;47(3)jul.-sept. 2008. tab	Rev. cuba. med	LILACS	article	es	2008	Humanos; Adulto; Pessoa de Meia-Idade; Exercício Físico; Hipertensão/terapia; Fatores de Risco; Estudos de Casos e Controles; Estudos Prospectivos	CU	http://scielo.sld.cu/scielo.php?script=sci_arttext&pid=S0034-75232008000300002&lng=es&nrm=iso&tlng=es	Se empleó el Programa General de Acondicionamiento Físico CIMEQ cuyo plan de ejercicios está basado en actividades aeróbicas, realizadas como mínimo 3 veces por semana de acuerdo con la capacidad funcional demostrada en cada caso, para evaluar el impacto de la aplicación de este sistema de entrenamiento físico en el control de la tensión arterial. Se seleccionaron 112 sujetos que cumplieron los c…	20090211	47	3		0034-7523
lil-507878	Aptidão física em uma população de pacientes hipertensos: avaliação das condições osteoarticulares visando a benefício cardiovascular/ Physical fitness in a population of hypertensive patients: evaluation of the osteoarticular conditions for the cardiovascular benefit	Cardoso, Ana Lúcia de Souza; Tavares, Agostinho; Plavnik, Frida Liane	Rev. bras. hipertens;15(3): 125-132, jul.-set. 2008. tab, graf	Rev. bras. hipertens	LILACS	article	pt	2008	Humanos; Masculino; Feminino; Adolescente; Adulto; Pessoa de Meia-Idade; Fenômenos Fisiológicos Cardiovasculares; Hipertensão; Aptidão Física	BR	http://departamentos.cardiol.br/dha/revista/15-3/04-aptidao.pdf	O objetivo deste estudo foi avaliar as condições osteoarticulares de pacientes hipertensos que receberam orientação para prática de atividade física. Avaliaram-se as condições biomecânicas das estruturas osteoarticulares que poderiam afetar os benefícios esperados pela atividade física regular moderada. Estudaram-se 200 pacientes, de ambos os sexos, com idades entre 18 e 75 anos. Os pacientes for…	20090218	15	3		1519-7522
lil-491355	O estilo de vida de pacientes hipertensos de um programa de exercício aeróbico: estudo na cidade de Toluca, México/ The life style of the hypertensive patient of a program of aerobic exercises: study in the Toluca city, Mexico	Garci Reza, Cleotilde; Nogueira, Marua Suely	Esc. Anna Nery Rev. Enferm;12(2): 265-270, jun. 2008. tab	Esc. Anna Nery Rev. Enferm	LILACS	article	pt	2008	Humanos; Masculino; Feminino; Adulto; Estilo de Vida; Exercício Físico; Hipertensão/complicações; Hipertensão/prevenção &amp; controle; Tabagismo/complicações; Transtornos Relacionados ao Uso de Álcool/complicações	BR	http://www.eean.ufrj.br/revista_enf/20082/12ARTIGO08.pdf	A hipertensão arterial, assintomática e desconhecida pela maioria dos seus por tadores, é importante fator de risco paracomplicações cardiovasculares e renais. Este é um estudo quantitativo e descritivo. Objetivou identificar os estilos de vida associados ao incremento do descontrole da pressão ar terial em pacientes hipertensos que acodem a um programa de exercício. A coleta dos dados ocorreu nu…	20080612	12	2		1414-8145
lil-487459	Fatores de risco para síndrome metabólica em cadeirantes: jogadores de basquetebol e não praticantes/ Risk factors for the metabolic syndrome in wheelchair users: basketball players and non-practitioners	Quintana, Rafael; Neiva, Cassiano Merussi	Rev. bras. med. esporte;14(3): 188-191, maio-jun. 2008. tab	Rev. bras. med. esporte	LILACS	article	pt	2008	Humanos; Masculino; Basquetebol; Pessoas com Deficiência; Exercício Físico; Promoção da Saúde	BR	http://www.scielo.br/scielo.php?script=sci_arttext&pid=S1517-86922008000300005	A atividade física tem sido sistematicamente estudada como fator preventivo no acometimento de enfermidades crônico-degenerativas, especialmente a síndrome metabólica e doenças cardiovasculares. Sedentarismo está relacionado à diminuição ou ausência de parâmetros mínimos de exigência física diária além do estado de repouso, sendo este fortemente associado à redução na condição de saúde dos indiví…	20080804	14	3		1517-8692
lil-504279	Treinamento físico melhora a saúde cardiovascular em mulheres no climatério: [revisão]/ Exercise training improves cardiovascular health in post menopause women: [revision]	Heeren, Marcelo Velloso; Bernardes, Nathalia; Dias, Danielle da Silva; Machert, Henrique; Britto, Janaina de Oliveira; Sanches, Íris Callado; Francica, Juliana Valente; De Angelis, Kátia	Motriz rev. educ. fís. (Impr.);14(02): 187-195, abr.-jun. 2008.	Motriz rev. educ. fís. (Impr.)	LILACS	article	pt	2008	Humanos; Feminino; Doenças Cardiovasculares/complicações; Exercício Físico/fisiologia; Menopausa; Fatores de Risco	BR	http://www.periodicos.rc.biblioteca.unesp.br/index.php/motriz/article/view/1218/1722	As doenças cardiovasculares (DCV) constituem a mais importante causa de morte em ambos os sexos no mundo ocidental. Nesse sentido, o climatério é uma etapa no ciclo de vida das mulheres no qual o risco cardiovascular está muito aumentado favorecendo um incremento da morbi-mortalidade observada nesta população. Esse fato pode ser explicado, pelo menos em parte, pelas atuais evidências de que o est…	20081119	14	02		1415-9805
lil-492359	Modificações do estilo de vida na síndrome dos ovários policísticos: papel do exercício físico e importância da abordagem multidisciplinar/ Lifestyle modifications in the polycystic ovary syndrome: role of physical exercise and importance of multidisciplinary approach	Azevedo, George Dantas de; Costa, Eduardo Caldas; Micussi, Maria Thereza Albuquerque Barbosa Cabral; Sá, Joceline Cássia Ferezini de	Rev. bras. ginecol. obstet;30(5): 261-267, maio 2008. tab	Rev. bras. ginecol. obstet	LILACS	article	pt	2008	Feminino; Humanos; Exercício Físico; Estilo de Vida; Síndrome do Ovário Policístico/complicações; Doenças Cardiovasculares/etiologia; Doenças Cardiovasculares/prevenção &amp; controle; Infertilidade Feminina/etiologia; Infertilidade Feminina/prevenção &amp; controle; Equipe de Assistência ao Paciente; Síndrome do Ovário Policístico/terapia	BR	http://www.scielo.br/scielo.php?script=sci_arttext&pid=S0100-72032008000500009	A síndrome dos ovários policísticos (SOP) é uma desordem endócrina heterogênea com prevalência de 5 a 10 por cento nas mulheres em idade reprodutiva. Na SOP, há associação com vários fatores de risco para desenvolvimento de doença cardiovascular, como resistência à insulina, dislipidemia, diabetes mellitus, hipertensão arterial, disfunção endotelial, obesidade central, síndrome metabólica e marca…	20080924	30	5		0100-7203
lil-507096	Diabetes tipo 2 en niños y adolescentes: aspectos clínico-epidemiológicos, patogénicos y terapéuticos/ Type 2 diabetes mellitus in children and adolescents; clinicoepidemiological, pathogenic and therapeutic aspects	Licea Puig, Manuel Emiliano; Bustamante Teijido, Mirelkis; Lemane Pérez, Maritza	Rev. cuba. endocrinol;19(1)ene.-abr. 2008.	Rev. cuba. endocrinol	LILACS	article	es	2008	Humanos; Masculino; Feminino; Criança; Adolescente; Diabetes Mellitus Tipo 2/fisiopatologia; Diabetes Mellitus Tipo 2/tratamento farmacológico; Diabetes Mellitus Tipo 2/epidemiologia; Exercício Físico; Fatores de Risco	CU	http://scielo.sld.cu/scielo.php?script=sci_arttext&pid=S1561-29532008000100007&lng=es&nrm=iso&tlng=es	Debido al incremento sostenido en la incidencia de la diabetes mellitus tipo 2 en personas < 20 años, nos proponemos revisar aspectos clínico-epidemiológicos, patogénicos y terapéuticos de la diabetes mellitus tipo 2 en niños y adolescentes. En la infancia, se estima que la diabetes mellitus tipo 2 representa del 2-3 por ciento de todos los casos. Sin embargo, en los últimos años ha mostrado un i…	20081013	19	1		0864-4462
lil-482909	Monitorização ambulatorial da pressão arterial em filhos de hipertensos/ Arterial pressure monitoring in offspring of hypertensive individuals at a day-care center	Langowiski, André Ribeiro; Lima Junior, Emilton; Knopfholz, José; Reichert, Adriane; Nogueira, Maira Oliveira; Faria Neto, José Rocha; Guarita-Souza, Luis Cesar	Rev. Assoc. Med. Bras. (1992);54(2): 163-166, mar.-abr. 2008. graf, tab	Rev. Assoc. Med. Bras. (1992)	LILACS	article	pt	2008	Adolescente; Adulto; Feminino; Humanos; Masculino; Adulto Jovem; Monitorização Ambulatorial da Pressão Arterial; Hipertensão/diagnóstico; Estudos de Casos e Controles; Diástole; Exercício Físico; Predisposição Genética para Doença; Hipertensão/genética; Pais; Estatísticas não Paramétricas; Sístole; Adulto Jovem	BR	http://www.scielo.br/scielo.php?script=sci_arttext&pid=S0104-42302008000200022	OBJETIVO: O objetivo deste trabalho é estudar o comportamento da pressão arterial através da monitorização ambulatorial da pressão arterial (MAPA) em jovens normotensos que possuam história familiar de hipertensão. MÉTODOS: Foram avaliados pela MAPA 31 universitários normotensos, com idade entre 17 e 25 anos, cujos pais (ambos ou um deles) estivessem sendo tratados por hipertensão arterial (grupo…	20080530	54	2		0104-4230
lil-482961	Fatores de risco no desenvolvimento da aterosclerose na infância e adolescência/ Risk factors for the development of atherosclerosis in childhood and adolescence	Santos, Maria Gisele dos; Pegoraro, Marina; Sandrini, Fabiano; Macuco, Emílio César	Arq. bras. cardiol;90(4): 301-308, abr. 2008.	Arq. bras. cardiol	LILACS	article	en	2008	Adolescente; Criança; Feminino; Humanos; Masculino; Aterosclerose/etiologia; Proteína C-Reativa/metabolismo; Aterosclerose/metabolismo; Citocinas/metabolismo; Exercício Físico/fisiologia; Estilo de Vida; Fatores de Risco	BR	http://www.scielo.br/scielo.php?script=sci_arttext&pid=S0066-782X2008000400012	As doenças cardiovasculares (DCV) constituem uma importante causa de morte nos países desenvolvidos e também naqueles em desenvolvimento. Em geral, as manifestações clínicas das DCV, como infarto do miocárdio, acidente vascular encefálico e doença vascular periférica, são causadas por um processo aterosclerótico e têm início a partir da meia-idade. No entanto, estudos atuais indicam que o process…	20080602	90	4		0066-782X
lil-480936	Tecnologia educativa em saúde na prevenção da hipertensão arterial em trabalhadores: análise das mudanças no estilo de vida/ Educational health technology in arterial hypertension prevention in workers: lifestyle change analysis	Santos, Zélia Maria de Sousa Araújo; Lima, Helder de Pádua	Texto & contexto enferm;17(1): 90-97, jan.-mar. 2008.	Texto & contexto enferm	LILACS	article	pt	2008	Humanos; Educação em Saúde; Estilo de Vida; Hipertensão; Hipertensão/prevenção &amp; controle; Saúde do Trabalhador; Tecnologia Educacional	BR	http://www.scielo.br/scielo.php?script=sci_arttext&pid=S0104-07072008000100010	Pesquisa participante que analisa as mudanças no estilo de vida de 20 trabalhadores da construção civil, serviços gerais e segurança, na prevenção dos fatores de risco da hipertensão arterial sistêmica, a partir da aplicação de uma tecnologia educativa em saúde. Os dados foram coletados através de entrevista entre agosto/dezembro de 2006 e analisados com base na análise de conteúdo de Bardin. Os …	20080425	17	1		0104-0707
lil-479876	Os efeitos do treinamento de força sobre os fatores de risco da síndrome metabólica/ Effects of resistance training over metabolic syndrome risk factors	Guttierres, Ana Paula Muniz; Marins, João Carlos Bouzas	Rev. bras. epidemiol;11(1): 147-158, mar. 2008. tab	Rev. bras. epidemiol	LILACS	article	pt	2008	Diabetes Mellitus; Exercício Físico; Hiperlipidemias; Hipertensão; Doenças Metabólicas; Obesidade; Fatores de Risco	BR	http://www.scielosp.org/scielo.php?script=sci_arttext&pid=S1415-790X2008000100014	INTRODUÇÃO: Medidas não-farmacológicas, como a atividade física, vêm sendo recomendadas para prevenção e tratamento de doenças crônicas não transmissíveis. OBJETIVO: Realizar revisão da literatura para verificar os mecanismos por meio dos quais o treinamento de força provoca alterações metabólicas e celulares, agindo positivamente sobre os fatores de risco da síndrome metabólica. METODODOLOGIA: F…	20080411	11	1		1415-790X
lil-484813	Efeitos do exercício físico durante a hemodiálise em indivíduos com insuficiência renal crônica: uma revisão/ Effects of physical exercise during hemodialysis in patients with chronic renal insufficiency: a literature review	Moura, Regina Márcia Faria de; Silva, Fernanda Camila Ribeiro; Ribeiro, Gláucia Marise; Souza, Lidiane Aparecida de	Fisioter. pesqui;15(1): 86-91, ja.-mar. 2008.	Fisioter. pesqui	LILACS	article	pt	2008	Terapia por Exercício; Insuficiência Renal Crônica/terapia; Diálise Renal	BR	http://files.bvs.br/upload/S/1809-2950/2008/v15n1/a86-91.pdf	As principais alterações observadas em indivíduos com insuficiência renal crônica são anemia, hipertensão arterial sistêmica e atrofia muscular, que levam à baixa capacidade aeróbica e perda de força muscular. Assim, parte do tratamento desses indivíduos consiste em programas...	20080611	15	1		1809-2950
lil-479812	Avaliação da qualidade de vida de aposentados com a utilização do questionário SF-36/ Retiree quality of life assessment with SF-36 questionnaire	Pimenta, Fausto Aloísio Pedrosa; Simil, Fabrícia Fonseca; Tôrres, Henrique Oswaldo da Gama; Amaral, Carlos Faria Santos; Rezende, Camila Farnese; Coelho, Thaissa Oliveira; Rezende, Nilton Alves de	Rev. Assoc. Med. Bras. (1992);54(1): 55-60, jan.-fev. 2008. tab	Rev. Assoc. Med. Bras. (1992)	LILACS	article	pt	2008	Adulto; Idoso; Feminino; Humanos; Masculino; Pessoa de Meia-Idade; Qualidade de Vida; Inquéritos e Questionários/normas; Aposentadoria/psicologia; Brasil/epidemiologia; Depressão/epidemiologia; Depressão/psicologia; Métodos Epidemiológicos; Emprego/psicologia; Emprego/estatística &amp; dados numéricos; Exercício Físico/psicologia; Nível de Saúde; Hipertensão/epidemiologia; Hipertensão/psicologia;…	BR	http://www.scielo.br/scielo.php?script=sci_arttext&pid=S0104-42302008000100021	OBJETIVO: O aumento da população idosa no Brasil justifica a necessidade de avaliar os aspectos que podem interferir na qualidade de vida de aposentados. MÉTODOS: A versão brasileira do questionário SF-36 foi aplicada em 87 aposentados para avaliação da qualidade de vida. Os resultados obtidos foram associados às características demográficas, socioeconômicas, condições de saúde e estilo de vida e…	20080410	54	1		0104-4230
lil-489337	Redução da pressão arterial em hipertensos tratados com medicamentos anti-hipertensivos após um programa de treinamento físico/ Blood pressure reduction in hypertensive subjects treated with anti-hypertensive medications after a physical training program	Simão, Roberto; Manochio, João; Serra, Rhodes; Melo, Alexandre	Rev. SOCERJ;21(1): 35-41, jan.-fev. 2008. tab	Rev. SOCERJ	LILACS	article	pt	2008	Humanos; Masculino; Adulto; Pressão Arterial; Hipotensão; Hipertensão/terapia; Exercício Físico/fisiologia	BR	http://sociedades.cardiol.br/socerj/revista/2008_01/a2008_v21_n01_art04.pdf	Fundamentos: A prática de exercícios físicos é indicada como atividade complementar no tratamento de doenças como hipertensão arterial e doenças cardiovasculares. Objetivo: Verificar o comportamento da pressão arterial (PA) após quatro meses de treinamento em indivíduos hipertensos medicados. Métodos: Quarenta indivíduos sedentários ou inativos há pelo menos um ano foram estratificados em dois gr…	20080513	21	1		0104-0758
biblio-1100729	Uso da monitoração residencial da pressão arterial (MRPA) na avaliação do controle de hipertensos, após implementação de programa educativo, em unidades básicas de saúde/ Use of the home blood pressure measurement (HBPM) in the evaluation of the control of hypertensive patients, after implementation of educative program, in health basic units	Colósimo, Flávia Cortez	São Paulo; s.n; 2008. 132 p.		LILACS	thesis	pt	2008	Humanos; Educação em Saúde; Hipertensão	BR	http://www.teses.usp.br/teses/disponiveis/7/7139/tde-03092008-115025/	Introdução: A hipertensão arterial apresenta controle insatisfatório em todo o mundo, fazendo-se necessária a busca de estratégias que incrementem seu controle. Neste contexto inserem-se a educação em saúde e a medida residencial da pressão arterial. Objetivos: Identificar o controle da hipertensão arterial em Unidades Básicas de Saúde antes e após implementação de programa educativo aos hiperten…	20200625
lil-497886	Acute aerobic exercise reduces 24-h ambulatory blood pressure levels in long-term-treated hypertensive patients	Ciolac, Emmanuel G; Guimarães, Guilherme V; D´Ávila, Veridiana M; Bortolotto, Luiz A; Doria, Egídio L; Bocchi, Edimar A	Clinics;63(6): 753-758, 2008. graf, tab	Clinics	LILACS	article	en	2008	Feminino; Humanos; Masculino; Pessoa de Meia-Idade; Exercício Físico/fisiologia; Hipertensão/reabilitação; Monitorização Ambulatorial da Pressão Arterial; Fatores de Tempo	BR	http://www.scielo.br/scielo.php?script=sci_arttext&pid=S1807-59322008000600008	BACKGROUND: Even with anti-hypertensive therapy, it is difficult to maintain optimal systemic blood pressure values in hypertensive patients. Exercise may reduce blood pressure in untreated hypertensive, but its effect when combined with long-term anti-hypertensive therapy remains unclear. Our purpose was to evaluate the acute effects of a single session of aerobic exercise on the blood pressure …	20081205	63	6		1807-5932
lil-587288	Validação de um protocolo em esteira para pacientes com hipertensão arterial pulmonar/ Validation of a walk test protocol for the evaluation of patients with pulmonary arterial hypertension	Camargo, Viviane Moreira de	São Paulo; s.n; 2008. [79] p. ilus, tab, graf.		LILACS	thesis	pt	2008	Humanos; Masculino; Feminino; Exercício Físico; Hemodinâmica; Hipertensão Pulmonar; Óxido Nítrico; Sobrevida; Caminhada	BR	http://www.teses.usp.br/teses/disponiveis/5/5150/tde-06052009-173104/pt-br.php	A hipertensão arterial pulmonar (HAP) é uma doença que acomete o território vascular pulmonar, gerando incapacidade funcional e falência cardíaca progressiva. Diversos marcadores de resposta têm sido desenvolvidos para a avaliação dos pacientes com HAP frente às novas modalidades terapêuticas desenvolvidas nos últimos anos, entre os quais o teste de caminhada de seis minutos é o mais utilizado. E…	20110406
lil-587291	Efeito agudo do inibidor da fosfodiesterase tipo 5 (sildenafil) na pressão sanguínea arterial durante e após exercício em pacientes submetidos a transplante cardíaco/ Acute effects of a single dose of phosphodiesterase type 5 inhibitor (sildenafil) on systemic arterial blood pressure during and after exercise in heart transplant recipients	Garlipp, Veridiana Moraes D'Avila Damas	São Paulo; s.n; 2008. [72] p. tab, graf.		LILACS	thesis	pt	2008	Humanos; Masculino; Feminino; Adulto; Pessoa de Meia-Idade; Exercício Físico; Teste de Esforço; Endotélio Vascular/patologia; Transplante de Coração; Inibidores de Fosfodiesterase/uso terapêutico	BR	http://www.teses.usp.br/teses/disponiveis/5/5131/tde-01022010-165941/pt-br.php	Introdução: A hipertensão arterial sistêmica (HA) pode estar associada à diminuição na produção e liberação do óxido nítrico derivado do endotélio (NO). O uso do sildenafil leva ao aumento de monofosfato de guanosina cíclica (GMPc), um importante mediador de NO. Contudo, pouco se sabe sobre os efeitos da inibição da fosfodiesterase tipo 5 (PDE5) na monitorização da pressão arterial 24-h (MAPA), p…	20110407
lil-538855	Efeitos cardiovasculares agudos do exercício resistido em idosas hipertensas/ Cute cardiovascular effects of resistence exercise on hypertensive elderly women	Krinski, Kleverton; Elsangedy, Hassan Mohamed; Soares, Izabel Aparecida; Buzzachera, Cosme Franklin; Campos, Wagner de; Silva, Sergio Gregorio da	Acta sci., Health sci;30(2)2008. tab	Acta sci., Health sci	LILACS	article	pt	2008	Humanos; Feminino; Idoso; Exercício Físico; Hipertensão; Hipotensão/diagnóstico	BR	http://periodicos.uem.br/ojs/index.php/ActaSciHealthSci/article/view/428/428	O objetivo deste estudo foi avaliar os efeitos cardiovasculares agudos doexercício resistido (ER) em idosas com hipertensão estágio I. Participaram 24 hipertensas (63,7 ± 3,7 anos), submetidas a uma sessão de ER, constituída por oito estações (três séries, 12 repetições, 50% 1 RM). A frequência cardíaca (FC), a pressão arterial sistólica (PAS) e a diastólica (PAD) foram mensuradas anteriormente a…	20090321	30	2		1679-9291
lil-511152	Resposta cardiorrespiratória ao treinamento físico aeróbico moderado em hipertensos essenciais não medicados/ Cardiorespiratory response to moderate aerobic physical training in essential hypertensive patients not treated	Nogueira, Carolina Zancheta	Botucatu; s.n; 2008. 89 p. tab, graf.		LILACS	thesis	pt	2008	Humanos; Masculino; Feminino; Adulto; Pessoa de Meia-Idade; Exercício Físico; Hipertensão; Consumo de Oxigênio; Saúde Pública	BR		O condicionamento aeróbio está associado à redução de níveis pressóricos e outros fatores de risco cardiovascular em hipertensos. A relação entre FC e V02 durante o exercício progressivo é utilizada para prescrição do exercício físico. O objetivo deste ensaio clínico é investigar os efeitos de um programa de treinamento aeróbio supervisionado de 14 semanas sobre o condicionamento aeróbio e a rela…	20090330
lil-487275	Exercício físico em pacientes dialisados/ Physical exercise in dialyzed patients	Reboredto, Maycon de Moura; Henrique, Diane Michela Nery; Bastos, Marcus Gomes; Paula, Rogério Baumgratz de	Rev. bras. med. esporte;13(6): 427-430, nov.-dez. 2007.	Rev. bras. med. esporte	LILACS	article	pt	2007	Sistema Cardiovascular; Exercício Físico; Qualidade de Vida; Diálise Renal; Insuficiência Renal Crônica	BR	http://www.scielo.br/scielo.php?script=sci_arttext&pid=S1517-86922007000600014	Pacientes portadores de doença renal crônica (DRC) submetidos a tratamento dialítico apresentam alterações físicas e psicológicas que predispõem ao sedentarismo. Nesta população, a prescrição rotineira de exercícios físicos não é uma prática freqüente, especialmente no nosso país. No entanto, alguns autores têm demonstrado que um programa de exercícios para estes pacientes contribui para o melhor…	20080801	13	6		1517-8692
lil-488339	Calidad de vida asociada a salud en el Círculo de Abuelos. Amigos del Deporte. Municipio de Matanzas. 2006/ Life quality associated with health in the Elder's Club Sports Friends. Municipality of Matanzas 2006	Fernández Alfonso, Jana M; Delgado Pérez, Lenia; Bello Rodríguez, Berta	Rev. medica electron;29(6)nov.-dic. 2007. tab, graf	Rev. medica electron	LILACS	article	es	2007	Humanos; Idoso; Serviços de Saúde Comunitária; Exercício Físico; Saúde do Idoso; Serviços de Saúde para Idosos; Expectativa de Vida; Estilo de Vida; Qualidade de Vida	CU	http://www.revmedicaelectronica.sld.cu/index.php/rme/article/view/455/pdf	Se realizó un estudio descriptivo para valorar la calidad de vida relacionada con la salud en las personas de la tercera edad que integran el círculo de abuelos Amigos del Deporte, de la ciudad de Matanzas, durante el año 2006. Para esto se utilizó como muestra el total de integrantes del círculo. Para la obtención de la información fue utilizada una encuesta diseñada por el Centro Nacional de Pr…	20080218	29	6		1684-1824
lil-499519	Benefícios do exercício físico na hipertensão arterial sistêmica/ Benefits of physical exercise on systemic arterial hypertension	Ferreira Filho, Celso; Meneghini, Adriano; Pérez Riera, Andrés Ricardo; Serpa Neto, Ary; Teixeira, Gabriel Kushiyama; Ferreira, Celso	Arq. méd. ABC;32(2)jul.-dez. 2007. tab, ilus	Arq. méd. ABC	LILACS	article	pt	2007	Exercício Físico; Hipertensão/terapia	BR	http://www.fmabc.br/admin/files/revistas/32amabc082.pdf	As doenças cardiovasculares constituem a maior causade mortalidade no mundo ocidental, sendo a hipertensãoarterial, mesmo leve ou moderada, grande contribuinte paraa morbimortalidade. O tratamento da hipertensão arterialapresenta limitações, representadas pela falta de adesão comoconseqüência de diversos fatores, como: custo financeiro,efeitos colaterais dos fármacos em um paciente previamenteass…	20081215	32	2		0100-3992
lil-491297	Atuação da fisioterapia no programa de exercícios para pacientes hipertensos/ Physical therapy performance on exercise program in individuals with hypertension	Rego, Márcia Heráclio do; Santos, Francisco de Assis Silva; Urbano, Fernanda de Oliveira Soares	Fisioter. Bras;8(5): 359-364, set.-out. 2007.	Fisioter. Bras	LILACS	article	pt	2007	Estudos de Casos e Controles; Sistema Nervoso Central; Atividade Motora; Acidente Vascular Cerebral; Materiais de Ensino	BR		A Hipertensão Arterial Sistêmica (HAS) é uma doença de etiologia multifatorial cuja prevalência na população adulta brasileira é em torno de 20%. A HAS acomete principalmente o sistema nervoso central (SNC) através dos acidentes vasculares cerebrais (AVC), o sistema renal e a atividade cardiovascular. O presente estudo tem como objetivo revisar a atuação do fisioterapeuta junto aos programas de e…	20080619	8	5		1518-9740
lil-460773	O bloqueio da síntese do óxido nítrico promove aumento da hipertrofia e da fibrose cardíaca em ratos submetidos a treinamento aeróbio/ Nitric oxide synthesis blockade increases hypertrophy and cardiac fibrosis in rats submitted to aerobic training	Souza, Hugo Celso Dutra de; Penteado, Daniel Martins Dias; Martin-Pinge, Marli Cardoso; Barbosa Neto, Octávio; Teixeira, Vicente de Paula Antunes; Blanco, João Henrique Dutra; Silva, Valdo José Dias da	Arq. bras. cardiol;89(2): 99-104, ago. 2007. ilus, graf, tab	Arq. bras. cardiol	LILACS	article	pt	2007	Animais; Masculino; Ratos; Fibrose Endomiocárdica/patologia; Hipertensão/metabolismo; Hipertrofia Ventricular Esquerda/patologia; Óxido Nítrico Sintase/biossíntese; Condicionamento Físico Animal; Adaptação Fisiológica; Análise de Variância; Pressão Sanguínea/efeitos dos fármacos; Modelos Animais de Doenças; Inibidores Enzimáticos; Fibrose Endomiocárdica/induzido quimicamente; Frequência Cardíaca/…	BR	http://www.scielo.br/scielo.php?script=sci_arttext&pid=S0066-782X2007001400005	OBJETIVO: O presente estudo avaliou as adaptações teciduais cardíacas em ratos submetidos a treinamento aeróbio, após o bloqueio da síntese de óxido nítrico (NO). MÉTODOS: Os animais (n = 48) foram divididos em quatro grupos: sedentários (grupo CONTROLE), hipertensos após administração de Ng-nitro-L-arginina metil éster durante sete dias (grupo L-NAME), treinados por meio de natação durante oito …	20070917	89	2		0066-782X
lil-635893	Respuesta aguda de presión arterial, frecuencia cardiaca y percepción del esfuerzo en hipertensos/ Acute responses of blood pressure, heart rate and rating of perceived exertion in hypertensive patients	Arévalo Cárdenas, Miguel; García Cardona, César Giovanni	Rev. cienc. salud (Bogotá);5(1): 53-66, jun. 2007. graf, tab	Rev. cienc. salud (Bogotá)	LILACS	article	es	2007	Humanos; Exercício Físico; Levantamento de Peso; Esforço Físico; Treino Aeróbico; Frequência Cardíaca; Hipertensão	CO	https://revistas.urosario.edu.co/index.php/revsalud/article/view/696/626	Objetivo: Medir y comparar el comportamiento agudo de la presión arterial (TA), la frecuencia cardiaca (FC) y la percepción subjetiva del esfuerzo físico (PSE) durante un circuito de pesas de resistencia variable (CRV) versus ejercicio aeróbico submáximo en cicloergómetro (EA) en hipertensos estados I y II. Métodos: Se evaluaron 21 individuos (8 hombres y 13 mujeres) hipertensos controlados de es…	20120619	5	1		1692-7273
lil-526068	Reflexões sobre a prevenção e o controle da hipertensão arterial (HA) em adolescentes e a teoria do autocuidado/ Reflections on the prevention and control of arterial hypertension in adolescents and the theory of self-care	Requião, Paula Regina Escorse; Pires, Cláudia Geovana; Camargo, Climene Laura de	Ciênc. cuid. saúde;6(2): 231-237, abr.-jun. 2007.	Ciênc. cuid. saúde	LILACS	article	pt	2007	Humanos; Adolescente; Adolescente; Autocuidado; Hipertensão	BR	http://www.periodicos.uem.br/ojs/index.php/CiencCuidSaude/article/view/4170/2760	A hipertensão arterial é uma doença que na atualidade atinge seres humanos de todas as faixas etárias, das diversas etnias e de ambos os sexos, apresentando índices de morbimortalidade cada vez maiores. Apesar de ser a fase adulta a de maior incidência, é na adolescência que a hipertensão arterial pode ser detectada econtrolada precocemente. Os adolescentes hipertensos necessitam modificar hábito…	20090813	6	2		1677-3861
lil-463848	Efeito anti-hipertensivo do exercício/ The anti-hypertensive effect of exercise	Laterza, Mateus Camaroti; Rondon, Maria Urbana Pinto Brandão; Negrão, Carlos Eduardo	Rev. bras. hipertens;14(2): 104-111, abr.-jun. 2007. graf	Rev. bras. hipertens	LILACS	article	pt	2007	Humanos; Exercício Físico; Hipertensão/terapia	BR	http://departamentos.cardiol.br/dha/revista/14-2/10-efeito.pdf	A hipertensão arterial é caracterizada pela manutenção elevada dos níveis pressóricos, provocando ao longo do tempo importantes lesões em órgãos-alvo. Apesar da sua alta prevalência acometendo aproximadamente 25% da população mundial com idade acima de 18 anos, o tratamentoda hipertensão arterial ainda está longe do seu ideal. Apenas um terço dos pacientes hipertensos tratados apresenta valores d…	20070820	14	2		1519-7522
lil-464963	Hipertensão arterial: aspectos farmacológicos e terapêuticos/ Arterial Hypertension: pharmacological and therapeutics aspects	Moreira, Gisela Cipullo; Paiva Neto, João Vicente de; Godoy, Maria Regina Pereira de; Cipullo, José Paulo	Rev. Soc. Bras. Clín. Méd;5(3): 92-99, jun. 2007.	Rev. Soc. Bras. Clín. Méd	LILACS	article	pt	2007	Humanos; Masculino; Feminino; Adolescente; Adulto; Pessoa de Meia-Idade; Idoso de 80 Anos ou mais; Anti-Hipertensivos/uso terapêutico; Diuréticos/uso terapêutico; Hipertensão/diagnóstico; Hipertensão/dietoterapia; Hipertensão/tratamento farmacológico; Hipertensão/terapia; Obesidade/complicações; Inibidores da Enzima Conversora de Angiotensina; Exercício Físico	BR		A hipertensão arterial sistêmica (HAS) é uma doença poli­gênica, multifatorial, caracterizada por aumento da resistência vascular, associada a alterações metabólicas e hormonais com repercussão em órgãos-alvo, sendo responsável por cerca de 40% de incapacitação e alta frequência de internações A prevalência da hipertensão arterial varia de 22% a 44% em diferentes países e regiões. Em estudo reali…	20070911	5	3		1679-1010
lil-457848	Visita domiciliar de enfermagem com atividades educativas no tratamento da pressão arterial/ Nurse home visity with educational activities in the arterial pressure treatment/ Visita domiciliar de enfermería con actividades educativas en el tratamiento de presión arterial	Mantovani, Maria de Fátima; Mottin, Juliana Veiga; Rodrigues, Juliana	Online braz. j. nurs. (Online);6(1)abr. 2007. ilus	Online braz. j. nurs. (Online)	LILACS	article	pt	2007	Humanos; Masculino; Feminino; Adulto; Pessoa de Meia-Idade; Cuidados de Enfermagem; Educação em Saúde; Hipertensão/enfermagem; Hipertensão/prevenção &amp; controle; Hipertensão/terapia; Serviços de Assistência Domiciliar	BR	http://www.objnursing.uff.br/index.php/nursing/article/view/757/171	This study aims: to compare the maintenance of the arterial pressure levels on Arterial Hypertension bearings, followed and monitored with educational activities in family (cases) or individualized (control), visited at home monthly and bimonthly respectively. 30 users enrolled in the Hyper tense Treatment Programme have been followed since October 2005, aged between 18 e 65 years old. The data a…	20070426	6	1	10.5935/1676-4285.2007757	1676-4285
lil-489470	Síndrome climatérico relacionado con la hipertensión arterial y otros factores en la mujer climatérica y menopáusica/ Blood hypertension and other factors related to climacteric syndrome in climacteric and menopausal female	Lugones Botell, MigueL; FernándeZ-Brito Rodríguez, José Emilio; Ramírez Bermúdez, Marieta	Rev. cuba. obstet. ginecol;33(1)ene.-abr. 2007. tab	Rev. cuba. obstet. ginecol	LILACS	article	es	2007	Humanos; Feminino; Adulto; Climatério; Hipertensão/diagnóstico; Menopausa/psicologia	CU	http://scielo.sld.cu/scielo.php?script=sci_arttext&pid=S0138-600X2007000100007&lng=es&nrm=iso&tlng=es	Se realizó un estudio de casos y controles en cuatro Consultorios médicos del Policlínico Docente Playa, en coordinación con el Centro de Investigación y Referencias de Aterosclerosis de la Habana (CIRAH). En cada consultorio, se inició el trabajo a partir del registro de dispensarización con las pacientes hipertensas crónicas esenciales, incluidas entre las edades de 40 a 59 años entre el 1º. de…	20080325	33	1		0138-600X
lil-472177	Efetividade de um programa de exercícios no condicionamento físico, perfil metabólico e pressão arterial de pacientes hipertensos/ Exercise program effectiveness on physical fitness, metabolic profile and blood pressure of hypertensive patients	Monteiro, Henrique L; Rolim, Lívia M. C; Squinca, Daniela A; Silva, Fernando C; Ticianeli, Carla C. C; Amaral, Sandra L	Rev. bras. med. esporte;13(2): 107-112, mar.-abr. 2007. graf, tab	Rev. bras. med. esporte	LILACS	article	en	2007	Humanos; Feminino; Pessoa de Meia-Idade; Diagnóstico da Situação de Saúde em Grupos Específicos; Exercício Físico; Hipertensão/patologia; Renda; Aptidão Física; Fatores Socioeconômicos	BR	http://www.scielo.br/scielo.php?script=sci_arttext&pid=S1517-86922007000200008	HISTÓRICO E OBJETIVO: Tem sido mostrado que exercícios aeróbios são úteis na redução da pressão arterial. Contudo, a efetividade de um programa de exercícios ainda é controversa e não foi bem analisada em populações de baixa renda. O objetivo do presente estudo foi estabelecer um programa de condicionamento físico individualizado - Projeto Hipertensão - focado em pessoas hipertensas, pacientes da…	20080128	13	2		1517-8692
lil-454292	Tratamento não-medicamentoso da hipertensão no idoso/ Non-pharmacological treatment of hypertension in the elderly	Gravina, Claudia F; Grespan, Stela Maris; Borges, Jairo L	Rev. bras. hipertens;14(1): 33-36, jan.-mar. 2007.	Rev. bras. hipertens	SES-SP	article	pt	2007	Humanos; Masculino; Feminino; Idoso; Dieta; Exercício Físico; Hipertensão/terapia; Terapia Nutricional; Terapia por Exercício			O tratamento não-farmacológico da hipertensão arterial no idoso é realizado por meio de mudanças no estilo de vida. Essas mudanças podem prevenir ou retardar a instalação de hipertensão em idosos pré-hipertensos e reduzir níveis pressóricos elevados em idosos hipertensos. Entretanto, mudanças do comportamento habitual adquirido ao longo da vida não são facilmente realizadas, pois exigem disciplin…	20070508	14	1		1519-7522
lil-451736	Prevalência de hipertensão arterial sistêmica na cidade de Formiga, MG/ Hypertension prevalence in the city of Formiga, MG, Brazil	Castro, Roberta Avelar Araújo de; Moncau, José Eduardo Cajado; Marcopito, Luiz Francisco	Arq. bras. cardiol;88(3): 334-339, mar. 2007. tab	Arq. bras. cardiol	LILACS	article	pt	2007	Adolescente; Adulto; Idoso; Feminino; Humanos; Masculino; Pessoa de Meia-Idade; Hipertensão/epidemiologia; Fatores Etários; Consumo de Bebidas Alcoólicas/efeitos adversos; Consumo de Bebidas Alcoólicas/epidemiologia; Anti-Hipertensivos; Brasil/epidemiologia; Métodos Epidemiológicos; Exercício Físico; Hipertensão/diagnóstico; Fatores Socioeconômicos; Fumar/efeitos adversos; Fumar/epidemiologia; Po…	BR	http://www.scielo.br/scielo.php?script=sci_arttext&pid=S0066-782X2007000300013&lng=pt&nrm=iso&tlng=pt	OBJETIVOS: Estimar a prevalência de hipertensão arterial sistêmica (HAS) e identificar variáveis socioeconômicas, demográficas e antropométricas associadas. MÉTODOS: Estudo transversal com amostragem probabilística. População-alvo: pessoas com idade > 18 anos residentes na região urbana do município de Formiga, Minas Gerais, e cadastradas no Programa Saúde da Família (PSF), que tem cobertura de 9…	20070611	88	3		0066-782X
lil-587543	Efeito do treinamento físico no controle barorreflexo da atividade nervosa simpática e frequência cardíaca em indivíduos hipertensos/ The effects of exercise training on baroreflex control of sympathetic nerve activity and heart rate in hypertensive patients	Laterza, Mateus Camaroti	São Paulo; s.n; 2007. [140] p. ilus, tab, graf.		LILACS	thesis	pt	2007	Humanos; Masculino; Feminino; Adulto; Pessoa de Meia-Idade; Pressão Arterial; Barorreflexo; Exercício Físico; Hipertensão; Sistema Nervoso Simpático	BR	http://www.teses.usp.br/teses/disponiveis/5/5131/tde-04042008-160919/publico/mateusclaterza.pdf	INTRODUÇÃO: Prévios estudos demonstraram que o treinamento físico melhora o controle barorreflexo da frequência cardíaca em ratos geneticamente hipertensos. Contudo, o efeito do treinamento físico no controle barorreflexo da atividade nervosa simpática e da frequência cardíaca em pacientes com hipertensão não é conhecido. Desta forma, foram objetivos deste estudo testar as hipóteses de que o trei…	20110414
lil-524612	Influência da intensidade e do volume do treinamento aeróbico na redução da pressão arterial de hipertensos/ Influence of aerobic training intensity and volume on blood pressure reduction in hypertensives	Alves, Leonardo Lopardo; Forjaz, Claudia	Rev. bras. ciênc. mov;15(3): 115-122, 2007.	Rev. bras. ciênc. mov	LILACS	article	pt	2007	Humanos; Masculino; Feminino; Pressão Arterial; Exercício Físico; Educação Física e Treinamento	BR	http://portalrevistas.ucb.br/index.php/RBCM/article/viewFile/767/770	Esse artigo discute o efeito hipotensor do treinamento aeróbico em hipertensos, enfatizando a influência das características do treinamento, na tentativa de delimitar um programa mais eficiente para este objetivo. A hipertensão arterial é uma doença com grande prevalência e malignidade, cujo tratamento inclui medidas não medicamentosas, como o treinamento aeróbico. Este treinamento reduz a pressã…	20090630	15	3		0103-1716
lil-524615	Percepção da influência da atividade física na vida de mulheres acima de 60 anos de idade. o quê o discurso revela/ Perception of the influence of the physical activity in the life of women above 60 years old. What does the speech reveal	Dias, Mario Coutinho; Matsudo, Sandra Mahecha; Conti, Maria Aparecida; Matsudo, Victor Rodrigues	Rev. bras. ciênc. mov;15(3): 89-94, 2007.	Rev. bras. ciênc. mov	LILACS	article	pt	2007	Humanos; Feminino; Idoso; Envelhecimento; Exercício Físico; Atividade Motora; Desempenho Psicomotor; Estudos de Avaliação como Assunto	BR	http://portalrevistas.ucb.br/index.php/RBCM/article/viewFile/764/767	O presente estudo teve como objetivo analisar a percepção da influência da atividade física na vida de mulheres acima de 60 anos, envolvidas em um programa de atividade física regular. Para tanto, utilizou-se a análise e a categorização do Discurso do Sujeito Coletivo  DSC, que visa à organização do material verbal das representações existentes sob a forma de discursos-síntese. A amostra foi com…	20090630	15	3		0103-1716
lil-524661	Atividade física no tempo livre como fator de proteção para hipertensão arterial sistêmica/ Leisure-time physical activities as a factor of protection for systemic arterial hypertension	Wagmaker, Djeyne Silveira; Pitanga, Francisco José Gondim	Rev. bras. ciênc. mov;15(1): 69-74, 2007. tab	Rev. bras. ciênc. mov	LILACS	article	pt	2007	Humanos; Masculino; Feminino; Adulto; Exercício Físico; Hipertensão; Atividades de Lazer; Estilo de Vida; Atividade Motora; Fatores de Risco	BR	http://portalrevistas.ucb.br/index.php/RBCM/article/viewFile/732/735	Diversos estudos vêm demonstrando que a atividade física no tempo livre (AFTL) tem efeito protetor contra doenças crônicas, incluindo hipertensão arterial sistêmica (HAS). O objetivo do estudo foi verificar a AFTL como fator de proteção para o aparecimento da HASao longo dos anos. A pesquisa é um estudo longitudinal retrospectivo de 10 anos, realizado em 2005, na zona rural de Cachoeira  BA, ond…	20090629	15	1		0103-1716
lil-536649	Efeitos do treinamento de hidroginástica na aptidão cardiorrespiratória e nas variáveis hemodinâmicas de mulheres hipertensas/ Effects of hidrogymnastic training on cardiorrespiratory capacity and on hemodynamics variables of hypertension women	Simões, Ricardo Adamoli; Horii, Lea; Carraro, Rafael; Simões, Regina; Cesar, Marcelo de Castro; Montebello, Maria Imaculada de Lima	Rev. bras. ativ. fís. saúde;12(1)jan.-abr. 2007.	Rev. bras. ativ. fís. saúde	LILACS	article	pt	2007	Humanos; Feminino; Pessoa de Meia-Idade; Antropometria/métodos; Exercício Físico/fisiologia; Frequência Cardíaca; Hipertensão/terapia; Saúde da Mulher; Atividade Motora	BR	http://periodicos.ufpel.edu.br/ojs2/index.php/RBAFS/article/viewFile/804/813	A hipertensão arterial é uma doença com alta prevalência na população brasileira adulta. A adoção de exercícios físicos é recomendada como tratamento não farmacológico, entretanto há poucos estudos utilizando a hidroginástica no tratamento. O objetivo desse trabalho é avaliar os efeitos do treinamento de hidroginástica na capacidade aeróbia e nas variáveis hemodinâmicas de mulheres hipertensas. P…	20091101	12	1		1413-3482
lil-459013	Correlação entre o teste de caminhada de 6 minutos e as variáveis do teste ergométrico em pacientes com insuficiência cardíaca: estudo piloto/ Correlation between six-minute walk test and exercise stress testing variables in patients with heart failure: a pilot study	Rocha, Ricardo Mourilhe; Espírito Santo, Ênio Prado do; Gouveia, Elias Pimentel; Bittencourt, Marcelo Imbroinise; Dowsley, Rafaela; Meirelles, Luisa Ribeiro de; Salgado, Ângelo Pimentel; Tura, Bernardo Rangel; Albuquerque, Denilson Campos de	Rev. SOCERJ;19(6): 482-486, nov.-dez. 2006. ilus, graf	Rev. SOCERJ	LILACS	article	pt	2006	Humanos; Masculino; Exercício Físico/fisiologia; Insuficiência Cardíaca/complicações; Insuficiência Cardíaca/mortalidade	BR	http://sociedades.cardiol.br/socerj/revista/2006_06/a2006_v19_n06_art04.pdf	Objetivo: Correlacionar a distância percorrida no teste de 6 minutos (TC6M) com as variáveis do testeergométrico (TE). Métodos: Foram estudados 21 pacientes, sendo 66%brancos, 62% homens, com média de idade de 60±11 anos, 38% diabéticos e com dislipidemia e 57% com hipertensãoarterial, com insuficiência cardíaca isquêmica (33%) e nãoisquêmica(67%), nas classes funcionais II (90%) e III (10%) da N…	20070810	19	6		0104-0758
lil-454208	Hipotensão pós-exercício em hipertensos submetidos ao exercício aeróbio de intensidades variadas e exercício de intensidade constante/ Hipotensión pós ejercicio en hipertensos sometidos a ejercicio aerobio de intensidades variadas y ejercicio de intensidad constante/ Post-exercise hypotension in hypertensive individuals submitted to aerobic exercises of alternated intensities and constant intensi…	Cunha, Gisela Arsa da; Rios, Aline Cristina Santos; Moreno, Juliano Rodrigues; Braga, Pedro Luiz; Campbell, Carmen Silvia Grubert; Simões, Herbert Gustavo; Denadai, Mara Lucy Dompietro Ruiz	Rev. bras. med. esporte;12(6): 313-317, nov.-dez. 2006. tab, graf	Rev. bras. med. esporte	LILACS	article	pt	2006	Humanos; Masculino; Feminino; Pressão Arterial; Hipertensão; Hipotensão Pós-Exercício; Treinamento de Força; Teste de Esforço/métodos	BR	http://www.scielo.br/scielo.php?script=sci_arttext&pid=S1517-86922006000600003&lng=pt&nrm=iso&tlng=pt	O exercício agudo pode resultar em hipotensão pós-exercício (HPE), que tem sido observada em normotensos e hipertensos, especialmente após exercícios contínuos (intensidade baixa a moderada). O objetivo foi comparar os efeitos hipotensores de exercícios de intensidade variada (EIV) e constante (EIC) e verificar se EIV potencializa a HPE. Onze hipertensos (56,8 ± 2,6 anos; IMC = 26,5 ± 0,3kg/m²) f…	20070706	12	6		1517-8692
lil-471636	3er Consenso Uruguayo de Hipertensión Arterial en el Niño y el Adolescente/ 3rd Uruguayan Consensus on Arterial Hypertension in Children and adolescents	Caggiani Malzone, Marina; Farré Silva, Yolanda	Arch. pediatr. Urug;77(3): 300-307, oct. 2006. tab	Arch. pediatr. Urug	LILACS	article	es	2006	Humanos; Lactente; Pré-Escolar; Criança; Adolescente; Hipertensão/diagnóstico; Hipertensão/terapia; Dieta; Exercício Físico; Comportamento Alimentar; Hipertensão/tratamento farmacológico; Obesidade	UY			20071114	77	3		0004-0584
lil-490654	Incidência de doença arterial periférica e nível de atividade física em indivíduos acima de 50 anos no município de Toledo/ Incidence of a peripheric arterial disease and thephysical activity level in people above 50 years old in Toledo city	Santos, Jefferson Jovelino Amaral dos; Kellner, Helena Maria; Taglieber, Michelle Vanessa; Christmann, Marcos Eduardo	Arq. ciências saúde UNIPAR;10(2): 71-76, maio-ago. 2006. tab, graf	Arq. ciências saúde UNIPAR	LILACS	article	pt	2006	Humanos; Masculino; Feminino; Pessoa de Meia-Idade; Idoso; Índice Tornozelo-Braço; Comorbidade; Exercício Físico; Doença Arterial Periférica	BR	http://revistas.unipar.br/saude/article/viewFile/268/239	Estimar a incidência de Doença Arterial Periférica (DAP) e o nível de atividade física em indivíduos com idade igual ou superior a 50 anos do município de Toledo - PR. Para efeito de triagem, além da ficha de identificação do indivíduo, realizou-se verificação da pressão arterial do tornozelo e do braço em 371 participantes, conforme as normas do III Consenso Brasileiro de Hipertensão Arterial. P…	20080901	10	2		1415-076X
lil-485577	Efeito do exercício aeróbio e resistido no perfil antropométrico e respostas cardiovasculares de idosos portadores de hipertensão/ Aerobic exercise and resistance effect on the anthropometric profile and cardiovascular responses in elderly people with high blood pressure	Krinski, Kleverton; Elsangedy, Hassan Mohamed; Nardo Junior, Nelson; Soares, Izabel Aparecida	Acta sci., Health sci;28(1): 71-75, jan.-jun. 2006. graf, tab	Acta sci., Health sci	LILACS	article	pt	2006	Humanos; Masculino; Feminino; Idoso; Antropometria; Fenômenos Fisiológicos Cardiovasculares; Exercício Físico; Hipertensão; Comportamento Sedentário	BR	http://periodicos.uem.br/ojs/index.php/ActaSciHealthSci/article/view/1093/564	O presente estudo teve por objetivo analisar os efeitos do exercício aeróbio e resistido no perfil antropométrico e respostas cardiovasculares de idosos portadores de hipertensão arterial (HA). A amostra foi composta de 53 voluntários de ambos os sexos, todos sedentários, com idade de 64,28±4,7 anos, cor branca, portadores de HA. Foram analisados os níveis de pressão arterial (PA), freqüência car…	20080611	28	1		1679-9291
lil-430209	Fatores adicionais de risco cardiovascular associados ao excesso de peso em crianças e adolescentes: o estudo do coração de Belo Horizonte/ Additional cardiovascular risk factors associated with excess weigth in children and adolescents: the Belo Horizonte heart study	Ribeiro, Robespierre Q. C; Lotufo, Paulo A; Lamounier, Joel A; Oliveira, Reynaldo G; Soares, José Francisco; Botter, Denise Aparecida	Arq. bras. cardiol;86(6): 408-418, jun. 2006. tab	Arq. bras. cardiol	LILACS	article	pt	2006	Humanos; Feminino; Criança; Adolescente; Adulto; Doenças Cardiovasculares/etiologia; Obesidade/complicações; Índice de Massa Corporal; Brasil/epidemiologia; Métodos Epidemiológicos; Exercício Físico; Comportamento Alimentar; Hipertensão/diagnóstico; Hipertensão/etiologia; Estilo de Vida; Lipídeos/sangue; Sobrepeso; Obesidade/sangue; Obesidade/diagnóstico; Pregas Cutâneas; Fatores Socioeconômicos;…	BR	http://www.scielo.br/scielo.php?script=sci_arttext&pid=S0066-782X2006000600002	OBJETIVO: Examinar a associação de sobrepeso e obesidade com perfis de atividade física, pressão arterial (PA) e lípides séricos. MÉTODOS: Inquérito epidemiológico com 1.450 estudantes - seis a dezoito anos, em Belo Horizonte-MG. Dados: peso, altura, PA, espessura de pregas cutâneas, circunferência das cinturas, atividade física, colesterol total (CT), LDL-c, HDL-c, e hábitos alimentares. RESULTA…	20060630	86	6		0066-782X
biblio-1293088	Eficacia de los grupos de autoayuda para controlar la diabetes y la hipertensión/ Efficacy of self-help groups in controlling diabetes and hypertension	Lara Esqueda, Agustín	Salud(i)ciencia (Impresa);14(3): 119-121, mayo 2006.	Salud(i)ciencia (Impresa)	LILACS	article	es	2006	Autocuidado; Grupos de Autoajuda; Exercício Físico; Diabetes Mellitus; Educação; Estilo de Vida Saudável; Hipertensão	AR	https://www.siicsalud.com/dato/sic/143/expertos143.pdf		20211007	14	3		1667-8982
lil-594298	Factores de riesgo de estilos de vida para enfermedad cardiovascular en estudiantes de la Escuela de Ciencias de la Salud de la Universidad Pontificia Bolivariana/ Risk factors for lifestyle cardiovascular disease in students at the School of Health Sciences at the Universidad Pontificia Bolivariana	Rodriguez Gazquez, Maria de los Angeles; Massaro Ceballos, Monica Maria; Martinez Sanchez, Lina Maria; Rendon Pereira, Gabriel Jaime; Hernandez, Lina Maria; Herrera, Maria Isabel	Med. U.P.B;25(1): 61-70, abr. 2006. Ilus, tab	Med. U.P.B	LILACS	article	es	2006	Humanos; Adolescente; Adulto; Estilo de Vida; Estudantes; Fatores de Risco; Dislipidemias; Exercício Físico; Hipertensão; Tabaco	CO	https://revistas.upb.edu.co/index.php/medicina/article/view/2374	Las enfermedades cardiovasculares, son causa frecuente de enfermedad y muerte en nuestro pais. Existe suficiente evidencia cientifica, que muestra que los estilos de vida saludables previenen su aparicion. Objetivo: establecer la frecuencia de exposición a factores de riesgo de estilos de vida, para enfermedad cardiovascular en los estudiantes de la escuela de ciencias de la salud, con el fin de …	20090910	25	1		0120-4874
lil-426205	Efeitos de um programa de exercício físico não-supervisionado e acompanhado a distância, via internet, sobre a pressão arterial e composição corporal em indivíduos normotensos e pré-hipertensos/ The effects of nonsupervised exercise program, via internet, on blood pressure and body composition in normotensive and pré-hipertensive individuals	Nunes, Ana Paula de Oliveira Barbosa; Rios, Aline Cristina dos Santos; Cunha, Gisela Arsa da; Barretto, Antonio Carlos Pereira; Negrão, Carlos Eduardo	Arq. bras. cardiol;86(4): 289-296, abr. 2006. tab, graf	Arq. bras. cardiol	LILACS	article	pt	2006	Humanos; Masculino; Feminino; Adolescente; Adulto; Pessoa de Meia-Idade; Educação à Distância/métodos; Educação em Saúde/métodos; Exercício Físico/fisiologia; Hipertensão/prevenção &amp; controle; Internet; Pressão Arterial/fisiologia; Composição Corporal; Índice de Massa Corporal; Educação à Distância/normas; Obesidade/prevenção &amp; controle; Aptidão Física; Avaliação de Programas e Projetos d…	BR	http://www.scielo.br/scielo.php?script=sci_arttext&pid=S0066-782X2006000400009	OBJETIVO: Verificar os efeitos de um programa de condicionamento físico não-supervisionado e acompanhado via internet, por um período de seis meses, na pressão arterial e composição corporal em indivíduos normotensos e pré-hipertensos. MÉTODOS: Participaram 135 indivíduos divididos em dois grupos: 1) normotenso (n = 57), 43 ± 1 anos, pressão arterial sistólica (PAS) < 120 e diastólica (PAD) < 80 …	20060508	86	4		0066-782X
lil-450176	Associação entre estado nutricional e atividade física em escolares da Rede Municipal de Ensino em Corumbá - MS/ Association between nutritional status and physical activity in Municipal Schools in Corumbá - MS	Baruki, Silvia Beatriz Serra; Rosado, Lina Enriqueta Frandsen Paez de Lima; Rosado, Gilberto Paixão; Ribeiro, Rita de Cássia Lanes	Rev. bras. med. esporte;12(2): 90-94, mar.-abr. 2006. tab	Rev. bras. med. esporte	LILACS	article	pt	2006	Masculino; Feminino; Criança; Humanos; Composição Corporal; Criança; Exercício Físico/fisiologia; Fenômenos Fisiológicos da Nutrição Infantil/fisiologia; Atividade Motora; Estado Nutricional; Obesidade/epidemiologia; Instituições Acadêmicas; Estudantes; Brasil/epidemiologia; Prevalência	BR	http://www.scielo.br/scielo.php?script=sci_arttext&pid=S1517-86922006000200007&lng=pt&nrm=iso&tlng=pt	O sedentarismo é fator de risco para o desenvolvimento de sobrepeso e obesidade infantil, condições que se associam à dislipidemia, hipertensão arterial e resistência insulínica, entre outras alterações. O objetivo deste estudo foi avaliar o estado nutricional e a associação com o padrão de atividade física em escolares da Rede Municipal de Ensino de Corumbá (MS). Foi realizado estudo analítico t…	20070523	12	2		1517-8692
lil-471903	Efeito agudo e crônico do treinamento físisco aeróbio sobre a resposta da pressão arterial sistêmica de indivíduos hipertensos/ Acute and chronic effect of the aerobic physical training on the blood pressure response in hypertensive subjects	Silva, Ester da; Otterço, Albaiza Nicoletti; Sakabe, Daniel Iwai; Gallo Junior, Lourenço; Ferreira Filho, Pedro; Catai, Aparecida Maria	Rev. Soc. Cardiol. Estado de Säo Paulo;16: 9-20, jan.-mar. 2006. tab, graf	Rev. Soc. Cardiol. Estado de Säo Paulo	LILACS	article	pt	2006	Humanos; Masculino; Feminino; Adulto; Pressão Arterial; Exercício Físico; Hipertensão; Doença Crônica	BR		Este trabalho teve por objetivo verificar o efeito do treinamento físico aeróbio sobre a pressão arterial sistólica e a pressão diastólica de repouso antes e após cada sessão de treinamento (efeito agudo) e após 16 semanas de treinamento (efeito crônico). Foram incluídos...	20071116	16			0103-8559
biblio-1095137	Perfil dos riscos cardiovasculares em motoristas profissionais de transporte de cargas Br-116 no trecho Paulista - Régis Bittencourt/ Cardiovascular risk profile observed in professional truck drivers who work on Highway BR116 within the area of the state of São Paulo - Régis Bittencourt	Cavagioni, Luciane Cesira	São Paulo; s.n; 2006. 230 p.		LILACS	thesis	pt	2006	Humanos; Doenças Cardiovasculares; Fatores de Risco; Saúde do Trabalhador	BR	http://www.teses.usp.br/teses/disponiveis/7/7139/tde-15012007-150411/	Introdução: As doenças cardiovasculares constituem a principal causa de morbimortalidade nacional. Nesse sentido realizou-se estudo com o objetivo de caracterizar o perfil para riscos cardiovasculares em motoristas profissionais de transporte de cargas que trafegam pela Br-116. Casuística e Método: Estudo transversal, descritivo e exploratório com 258 motoristas profissionais de transporte de car…	20200424
lil-524628	Exercício com pesos para pessoas idosas baseado em evidências: Parte I  Segurança, avaliação pré-participação e fatores de risco para doenças cardiovasculares/ Exercise with weights for older people based on evidence: Part I - Safety, pre-participation evaluation and risk factors for cardiovascular disease	Raso, Vagner	Rev. bras. ciênc. mov;14(3): 87-96, 2006.	Rev. bras. ciênc. mov	LILACS	article	pt	2006	Humanos; Masculino; Feminino; Idoso; Envelhecimento; Doenças Cardiovasculares; Diabetes Mellitus; Exercício Físico; Hipertensão; Esforço Físico; Fatores de Risco	BR	http://portalrevistas.ucb.br/index.php/RBCM/article/viewFile/705/710	O emprego dos exercícios com pesos em um programa bem delineado para preservar a saúde ou como estratégia terapêutica tem sido documentado. Algumas evidências suportam a alusão de que a adesão aos exercícios com pesos possa melhorar a resposta insulínica e o consumo de glicose, embora pareça não existir conclusão definitiva referente à tolerância à glicose. Não existem evidências que respaldem o …	20090626	14	3		0103-1716
lil-532933	Impacto del ejercicio en el adulto mayor hipertenso/ Impact of the exercise in the hypertensive aged	Sanhueza V., Sergio; Mascayano M., Marcela	Rev. Hosp. Clin. Univ. Chile;17(2): 111-128, 2006. tab, graf	Rev. Hosp. Clin. Univ. Chile	LILACS	article	es	2006	Humanos; Masculino; Feminino; Idoso; Idoso/estatística &amp; dados numéricos; Exercício Físico; Hipertensão/epidemiologia; Hipertensão/prevenção &amp; controle; Chile; Terapia por Exercício; Geriatria	CL	http://www.redclinica.cl/HospitalClinicoWebNeo/Controls/Neochannels/Neo_CH6258/deploy/impacto_ejerc.pdf	La Hipertensión arterial (HTA) es una de las patologías prevalentes en nuestra población adulta mayor y un problema de salud pública, siendo el ejercicio de tipo aeróbico el que ha mostrado los resultados más beneficiosos como herramienta terapéutica. El objetivo de este estudio es evaluar el impacto de un programa de ejercicios aeróbico submáximo sobre las cifras tensionales, en una muestra de a…	20090930	17	2		0716-7849
lil-478330	Resposta pressórica, hormonal e vascular ao treinamento físico aeróbico supervisionado em hipertensos essenciais não medicados/ Pressure response, hormonal and vascular for supervised aerobic physical training in essential hypertensive not medicated	Gonçalves, Maria Isabel	Botucatu; s.n; 2006. 141 p. tab, graf.		LILACS	thesis	pt	2006	Humanos; Masculino; Feminino; Adolescente; Adulto; Idoso; Exercício Físico; Hipertensão; Resistência à Insulina	BR		O objetivo deste estudo prospectivo, controlado e aleatório é investigar os efeitos de um programa de treinamento aeróbio supervisionado sobre a pressão arterial, função vascular, e perfil metabólico-hormonal de hipertensos não­-medicados, durante três meses. Hipertensos sedentários, com idade de 50(9) anos, foram divididos aleatoriamente em dois grupos na proporção 2/1, intervenção e controle re…	20080219
lil-451711	Evaluacion de la funcion diastolica durante y post-ejercicio isometrico en pacientes con hipertension arterial/ Evaluation of diastolic function during and post-exercise in patients with arterial hypertension	Pascua, Andres; Donato, Martin; Borrego, Carlos; Gabay, Jose; Berrocal, Daniel; J. Gelpi, Ricardo; Grinfeld, Liliana	Medicina (B.Aires);66(5): 433-438, 2006. tab, graf	Medicina (B.Aires)	LILACS	article	es	2006	Humanos; Masculino; Feminino; Idoso; Pressão Sanguínea/fisiologia; Exercício Físico/fisiologia; Hipertensão/fisiopatologia; Hipertrofia Ventricular Esquerda/fisiopatologia; Contração Isométrica/fisiologia; Estudos de Casos e Controles; Diástole/fisiologia; Teste de Esforço; Frequência Cardíaca/fisiologia; Hipertensão/complicações; Hipertrofia Ventricular Esquerda/etiologia; Contração Miocárdica/f…	AR		Es conocido que los pacientes con hipertrofia ventricular por hipertensión arterial presentan alteraciones diastólicas, particularmente durante el ejercicio. Sin embargo, es controvertido si luego del esfuerzo esta disfuncion se normaliza. El objetivo fue evaluar la función diastólica durante y después de la realización de ejercicio, en pacientes con hipertensión arterial. Se estudiaron 6 pacient…	20070606	66	5		0025-7680
lil-427047	Efeitos hipotensores e simpatolíticos do exercício aeróbio na hipertensão arterial/ Hypotensive and sympatholytic effects of aerobic exercise on hypertension	Forjaz, Cláudia Lúcia de Moraes; Rondon, Maria Urbana Pinto Brandão; Negrão, Carlos Eduardo	Rev. bras. hipertens;12(4): 245-250, out.-dez. 2005. ilus	Rev. bras. hipertens	LILACS	article	pt	2005	Humanos; Exercício Físico; Hipertensão; Hipotensão; Pressão Arterial/fisiologia	BR		A hipertensão arterial caracteriza-se pela manutenção da pressão arterial elevada e está ligada à hiperatividade simpática. O tratamento dessa doença inclui a realização de exercícios aeróbios. Durante a realização desse exercício, a exacerbação simpática provoca aumento no débito cardíaco para garantir o fluxo sangüíneo necessário para a musculatura ativa. A conseqüência hemodinâmica, desse ajus…	20060413	12	4		1519-7522
lil-442760	Evaluation of cardiovascular risks for non cardiac surgery	Rodríguez, C. O; Medina-Ruiz, A	Bol. Asoc. Méd. P. R;97(4): 296-303, Oct.-Dec. 2005.	Bol. Asoc. Méd. P. R	LILACS	article	en	2005	Humanos; Idoso; Fatores Etários; Arritmias Cardíacas; Cardiopatias/complicações; Cardiopatias/diagnóstico; Procedimentos Cirúrgicos Operatórios/efeitos adversos; Medição de Risco; Doença das Coronárias; Eletrocardiografia; Emergências; Exercício Físico; Doenças das Valvas Cardíacas; Hipertensão/complicações; Insuficiência Cardíaca; Marca-Passo Artificial; Fatores de Risco; Disfunção Ventricular E…	PR		Physicians are frequently concerned with the management of the surgical risk in patients with heart disease requiring non cardiac surgery. A preoperative evaluation helps to assess the cardiac risk for the planned surgery and helps to take measures to reduce that risk. We summarize the essentials in evaluating patients with coronary artery disease, valvular heart disease, arterial hypertension, a…	20070312	97	4		0004-4849
lil-436742	Síndrome metabólico y falla cardiaca/ Metabolic syndrome and heart failure	Gómez López, Efraín Alonso	Acta méd. colomb;30(3): 154-163, jul.-sept. 2005. tab, graf	Acta méd. colomb	LILACS	article	es	2005	Diabetes Mellitus; Disfunção Ventricular Esquerda; Exercício Físico; Hipertensão; Obesidade; Resistência à Insulina; Síndrome Metabólica	CO	http://www.actamedicacolombiana.com/cont.php?id=27&id2=194	Como resultado del aumento de la edad, el incremento de la población obesa y asociación al síndrome metabólico, la disminución de la actividad física en general, la incidencia y prevalencia global de la diabetes mellitus está creciendo en forma exagerada. Existen un sinnúmero de anormalidades biofísicas y bioquímicas del corazón en falla; en la diabetes, existen cambios dramáticos en el metabolis…	20060826	30	3		0120-2448
lil-448098	Doença arterial obstrutiva periférica: que atenção temos dispensado à abordagem clínica dos pacientes?/ Peripheral obstructive arterial disease: what kind of clinical treatment are we recommending to our patients?	Durazzo, Anaí Espinelli de Souza; Sitrângulo Júnior, Cid José; Presti, Calogero; Silva, Erasmo Simão da; De Luccia, Nelson	J. vasc. bras;4(3): 255-264, set. 2005. tab	J. vasc. bras	LILACS	article	pt	2005	Humanos; Masculino; Feminino; Arteriosclerose/complicações; Arteriosclerose/diagnóstico; Claudicação Intermitente/complicações; Claudicação Intermitente/terapia; Doenças Vasculares Periféricas/complicações; Exercício Físico/fisiologia; Hipertensão/complicações; Fatores de Risco	BR	http://www.scielo.br/scielo.php?script=sci_arttext&pid=S1677-54492005000300007	OBJETIVO: Avaliar como pacientes com doença arterial obstrutiva periférica têm sido tratados, em nosso meio, com relação aos fatores de risco e comorbidades. MÉTODO: Questionário sobre pesquisa e tratamento da dislipidemia, diabetes, exercício, uso de anti-plaquetários, tabagismo e hipertensão arterial no paciente com doença arterial obstrutiva periférica foi aplicado entre os médicos presentes n…	20070423	4	3		1677-5449
lil-426788	Hipertensão arterial e esportes/ Hypertension and sports	Dioguardi, Giuseppe S; Borelli, Flávio; Passarelli Junior, Oswaldo; Amodeo, Celso	Rev. Soc. Cardiol. Estado de Säo Paulo;15(3): 197-203, maio-jun. 2005. tab	Rev. Soc. Cardiol. Estado de Säo Paulo	SES-SP	article	pt	2005	Masculino; Feminino; Humanos; Exercício Físico/fisiologia; Hipertensão/complicações; Hipertensão/diagnóstico; Pressão Arterial/fisiologia			A hipertensão arterial é menos frequente em atletas que na população geral. Entretanto, quanto presente, o risco de eventos cardiovasculares está aumentando. É importante extratificar esse risco para instituir o tratamento adequado, como também decidir pela elegibilidade ou não para o esporte. O objetivo do tratamento não é apenas controlar a pressão arterial, mas também não interferir negativame…	20060425	15	3		0103-8559
lil-420009	Programa domiciliar de exercícios: efeitos de curto prazo sobre a aptidão física e pressão arterial de indivíduos hipertensos/ Home exercise program: short term effects on physical aptitude and blood pressure in hypertensive individuals	Farinatti, Paulo de Tarso Veras; Oliveira, Ricardo Brandão de; Pinto, Vivian Liane Mattos; Monteiro, Walace David; Francischetti, Emílio	Arq. bras. cardiol;84(6): 473-479, jun. 2005. ilus, graf	Arq. bras. cardiol	LILACS	article	pt	2005	Adulto; Pessoa de Meia-Idade; Humanos; Masculino; Feminino; Pressão Sanguínea; Exercício Físico; Hipertensão/fisiopatologia; Aptidão Física; Análise de Variância; Antropometria; Fatores de Tempo	BR	http://www.scielo.br/scielo.php?script=sci_arttext&pid=S0066-782X2005000600008	OBJETIVO: Observar a influência de quatro meses de um programa domiciliar não-supervisionado de exercícios sobre a pressão arterial (PA) e aptidão física em hipertensos. MÉTODOS: Foram observados um grupo experimental com 26 homens e 52 mulheres e um grupo controle, com 9 homens e 7 mulheres, com idades entre 25 e 77 anos. O grupo experimental submeteu-se a um programa domiciliar de exercícios, c…	20060202	84	6		0066-782X
lil-455434	Análise da pressão arterial em resposta a exercícios aeróbios e anaeróbios em pacientes hipertensos/ Analysis of arterial pressure in response to aerobic and anaerobic exercises in hypertensives	Simões, Rodrigo Polaquini; Dionísio, Jadiane; Mazzonetto, Marisa	Reabilitar;7(27): 22-30, abr.-jun. 2005. ilus	Reabilitar	LILACS	article	pt	2005	Humanos; Masculino; Feminino; Pessoa de Meia-Idade; Pressão Arterial; Terapia por Exercício; Hipertensão; Exercício Físico	BR		Estudos comprovam que a atividade física é benéfica à redução da pressão arterial, sendo o objetivo desse trabalho analisar a eficácia da atividade aeróbia e anaeróbia em indivíduos com hipertensão arterial sistêmica. Foram analisados seis indivíduos de ambos os sexos, de idade entre 50 e 60 anos, sendo divididos em dois grupos: grupo 1 submetido a atividades anaeróbias e grupo 2 a atividades aer…	20070207	7	27		1517-8323
lil-426226	Atividade física e doeça cardiovascular na mulher/ Exercise and cardiovascular disease in women	Smanio, Paola; Mastrocolla, Luiz Eduardo	Rev. Soc. Cardiol. Estado de Säo Paulo;15(2): 184-192, mar.-abr. 2005. tab	Rev. Soc. Cardiol. Estado de Säo Paulo	LILACS	article	pt	2005	Adulto; Idoso; Feminino; Humanos; Atividade Motora/fisiologia; Doenças Cardiovasculares/complicações; Exercício Físico/fisiologia; Hipertensão/complicações; Obesidade/complicações; Fatores de Risco	BR		Existem diferenças importantes, tanto anatômicas como fisiológicas, entre homens e mulheres, que devem ser levadas em consideração ao se programar atividade física e esportiva para o sexo feminino. Por meio da medida do limiar anaeróbico (maior consumo de oxigênio atingido, sem o desenvolvimento de acidose láctica sustentada), pode-se avaliar a intensidade segura de treinamento, minimizando a oco…	20060417	15	2		0103-8559
lil-406200	Pautas generales para la prescripción de la actividad física en pacientes con enfermedades cardiovasculares/ General guidelines for the prescription of exercise in patients with cardiovascular diseases	Aristizábal Rivera, Juan C; Jaramillo Londoño, Hilda N; Rico Sierra, Mauricio	Iatreia;18(1): 240-253, mar. 2005. tab	Iatreia	LILACS	article	es	2005	Arteriosclerose; Doenças Cardiovasculares; Exercício Físico; Hipertensão; Insuficiência Cardíaca	CO		Se hace una revisión sobre las pautas generales para la prescripción de la actividad física en pacientes con enfermedades cadiovasculares. Inicialmente se resaltan los beneficios comprobados de la actividad física y se hace una descripción breve sobre la evaluación de la capacidad funcional de un individuo mediante la prueba de esfuerzo, y de los equipos y los diferentes protocolos utilizados par…	20050719	18	1		0121-0793
biblio-1354013	Controle da hipertensão arterial em unidades básicas de saúde da região oeste da cidade de São Paulo/ Hypertension control at health basic units in the west side of the city of São Paulo	Marroni, Sandra Nari	São Paulo; s.n; 2005. 116 p		LILACS	thesis	pt	2005	Centros de Saúde; Hipertensão/prevenção &amp; controle; Enfermagem	BR		Introdução: A hipertensão arterial é uma doença com elevada prevalência e é um dos principais fatores de risco cardiovascular. Constitui-se um dos maiores problemas da saúde pública e pouco se conhece sobre o controle da doença em unidades básicas de saúde. Objetivos: Caracterizar os hipertensos atendidos em Unidades Básicas de Saúde em relação a: características biossociais, pressão arterial, cr…	20220128
lil-604052	Fatores associados a hipertensão arterial e a pratica de atividade fisica no lazer em idosos do municipio de Campinas, SP/ Factors associated with hypertension and practice of physical activity during leisure time of elderly in the city of Campinas, SP	Zaitune, Maria Paula do Amaral	Campinas; s.n; 2005. 82 p. tab.		LILACS	thesis	pt	2005	Humanos; Masculino; Feminino; Idoso; Idoso de 80 Anos ou mais; Saúde do Idoso; Serviços de Saúde para Idosos; Hipertensão; Hipertensão/prevenção &amp; controle; Atividade Motora; Exercício Físico/fisiologia; Inquéritos de Morbidade	BR	http://www.bibliotecadigital.unicamp.br/zeus/auth.php?back=http://www.bibliotecadigital.unicamp.br/document/?code=vtls000374295&go=x&code=x&unit=x	A hipertensão arterial (HA) está entre os mais expressivos problemas de saúde e com tendência crescente devido ao processo de envelhecimento populacional. Dentre as abordagens preventivas e de tratamento da HA, são recomendadas medidas direcionadas a um estilo de vida mais saudável. Entre os comportamentos saudáveis, a prática de atividade física tem sido amplamente incentivada pelos programas mu…	20100521
lil-398540	Exercício físico e o controle da pressão arterial/ Physical exercise and blood pressure control	Monteiro, Maria de Fátima; Sobral Filho, Dário C	Rev. bras. med. esporte;10(6): 513-519, nov.-dez. 2004.	Rev. bras. med. esporte	LILACS	article	pt	2004	Humanos; Terapia por Exercício; Hipertensão/prevenção &amp; controle; Hipertensão/terapia; Estilo de Vida; Pressão Arterial/fisiologia	BR	http://www.scielo.br/scielo.php?script=sci_arttext&pid=S1517-86922004000600008	O exercício físico provoca uma série de respostas fisiológicas, resultantes de adaptações autonômicas e hemodinâmicas que vão influenciar o sistema cardiovascular. Diversos estudos demonstraram o seu efeito benéfico sobre a pressão arterial. Sendo a hipertensão arterial sistêmica uma entidade de alta prevalência e elevada morbimortalidade na população, o exercício físico tem importante papel como…	20050509	10	6		1517-8692
lil-404407	Efeitos da hidrocinesioterapia na pressão arterial e nas medidas antropometricas em mulheres hipertensas/ Hidrokinetictherapy effects in the blood pressure and on the anthropometrical measures in hypertensive women	Arca, E. A; Fiorelli, A; Rodrigues, A. C	Braz. j. phys. ther. (Impr.);8(3): 279-283, set.-dez. 2004.	Braz. j. phys. ther. (Impr.)	LILACS	article	pt	2004	Pressão Arterial; Exercício Físico; Hipertensão	BR		A hiperetensao arterial e considerada problema de saude publica nao apenas em paises desenvolvidos, mas tambem no terceiro mundo, sendo um dos principais fatores de risco para a doenca cardiovascular. O propositodeste estudo foi verificar os efeitos de um programa de hidrocinesioterapia na pressao arterial e nas medidas antropometricas de mulheres hipertensas. A pressao arterial e as variaveis an…	20050523	8	3		1413-3555
lil-467794	Efeitos agudos do exercício dinâmico de baixa intensidade sobre a variabilidade da frequência cardíaca e pressão arterial de indivíduos normotensos e hipertensos leves/ Acute effects of low intensity dynamic exercise on heart rate variability and blood pressure of normotensive and mild hypertensive individuals	Paschoal, Mário Augusto; Siqueira, Jaqueline Pereira; Machado, Rafael Ventura; Petrelluzzi, Karina Friggi Sebe; Gonçalves, Natáli Valim Oliver	Rev. ciênc. méd., (Campinas);13(3): 223-234, jul.-set. 2004. tab, graf	Rev. ciênc. méd., (Campinas)	LILACS	article	es	2004	Pressão Arterial; Exercício Físico; Frequência Cardíaca; Hipertensão; Especialidade de Fisioterapia	BR			20070206	13	3		1415-5796
lil-387127	Exercício físico e síndrome metabólica/ Physical exercise and metabolic syndrome	Ciolac, Emmanuel Gomes; Guimarães, Guilherme Veiga	Rev. bras. med. esporte;10(4): 319-330, jul.-ago. 2004. tab, graf	Rev. bras. med. esporte	LILACS	article	pt	2004	Humanos; /prevenção &amp; controle; /terapia; Exercício Físico/fisiologia; Hipertensão/prevenção &amp; controle; Hipertensão/terapia; Obesidade/prevenção &amp; controle; Obesidade/terapia; Resistência à Insulina/fisiologia; Síndrome Metabólica/metabolismo	BR	http://www.scielo.br/scielo.php?script=sci_arttext&pid=S1517-86922004000400009	A prática regular de atividade física tem sido recomendada para a prevenção e reabilitação de doenças cardiovasculares e outras doenças crônicas por diferentes associações de saúde no mundo, como o American College of Sports Medicine, os Centers for Disease Control and Prevention, a American Heart Association, o National Institutes of Health, o US Surgeon General, a Sociedade Brasileira de Cardio…	20041117	10	4		1517-8692
lil-406233	Síndrome metabólica: abordagem do educador físico/ Metabolic syndrome: physical educator approach	Guimarães, Guilherme Veiga; Ciolac, Emmanuel Gomes	Rev. Soc. Cardiol. Estado de Säo Paulo;14(4): 659-670, jul.-ago. 2004.	Rev. Soc. Cardiol. Estado de Säo Paulo	LILACS	article	pt	2004	Humanos; Masculino; Feminino; Exercício Físico/fisiologia; Síndrome Metabólica/complicações; Diabetes Mellitus/complicações; Doenças Cardiovasculares/prevenção &amp; controle; Hiperlipidemias; Hipertensão/complicações; Obesidade/complicações; Fatores de Risco; Resistência à Insulina/fisiologia	BR		A prática regular de atividade física tem sido recomendada para a prevenção e a reabilitação de doenças cardiovasculares e outras doenças crônicas por diferentesassociações de saúde no mundo, como "American College of Sports Medicine", "Centers for Disease Control and Prevention", "American Heart Association", "NationalInstitutes of Health", "US Surgeon General" e Sociedade Brasileira de Cardiolo…	20050728	14	4		0103-8559
lil-394183	Benefícios da atividade física na hipertensão arterial e orientações práticas/ Benefits from physical activity in hypertension and practical recommendations	Souza, Weimar Kunz Sebba Barroso de	Rev. bras. hipertens;11(2): 115-116, abr.-jun. 2004.	Rev. bras. hipertens	LILACS	article	pt	2004	Humanos; Masculino; Adulto; Idoso; Exercício Físico; Hipertensão; Estilo de Vida; Qualidade de Vida; Fatores de Risco	BR			20040930	11	2		1519-7522
lil-397506	Evaluación del riesgo cardiovascular global (segunda parte/ Evaluation of global vascular risk (second part)	Terrasa, Sergio; Kopitowski, Karin	Evid. actual. práct. ambul;7(2): 52-55, mar.-abr. 2004. tab, graf	Evid. actual. práct. ambul	LILACS	article	es	2004	Humanos; Masculino; Feminino; Doenças Cardiovasculares; Hipercolesterolemia; Hiperlipidemias; Hipertensão/prevenção &amp; controle; Pressão Sanguínea; Exercício Físico; Fatores de Risco; Abandono do Hábito de Fumar; Dieta; Medição de Risco	AR	http://www.evidencia.org/index.php/Evidencia/article/view/5461/3025	En esta segunda entrega se discuten las limitaciones del puntaje de Framingham por haber sido desarrollado sobre otra población y en otro contexto histórico; se describen otras herramientas para la estimación del riesgo vascular global así como algunas soluciones parciales para estimarlo en nuestro medio epidemiológico; y se comenta otro posible enfoque de los pacientes basado en la estimación de…	20041026	7	2	10.51987/EVIDENCIA.V7I2.5461	1667-5703
lil-356609	Thermoregulation in hypertensive men exercising in the heat with water ingestion	Ribeiro, G. A; Rodrigues, L. O. C; Moreira, M. C. V; Silami-Garcia, E; Pascoa, M. R. S; Camargos, F. F. O	Braz. j. med. biol. res;37(3): 409-417, Mar. 2004. tab, graf	Braz. j. med. biol. res	LILACS	article	en	2004	Humanos; Masculino; Regulação da Temperatura Corporal; Ingestão de Líquidos; Exercício Físico; Hipertensão; Pressão Sanguínea; Líquidos Corporais; Estudos de Casos e Controles; Teste de Esforço; Frequência Cardíaca; Temperatura Alta; Umidade	BR	http://www.scielo.br/scielo.php?script=sci_arttext&pid=S0100-879X2004000300019	Hydration is recommended in order to decrease the overload on the cardiovascular system when healthy individuals exercise, mainly in the heat. To date, no criteria have been established for hydration for hypertensive (HY) individuals during exercise in a hot environment. Eight male HY volunteers without another medical problem and 8 normal (NO) subjects (46 ± 3 and 48 ± 1 years; 78.8 ± 2.5 and 79…	20040405	37	3		0100-879X
lil-399440	Efeito da suplementação de ácido fólico e do exercício físico sobre as concentrações de homocisteína plasmática em indivíduos portadores de hipertensão arterial essencial/ Effect of folic acid supplementation and physical exercises on plasma concentrations of homocysteine in essencial hypertensive subjects	Pereira, Avany Fernandes	São Paulo; s.n; 2004. 127 p. ilus, tab, graf.		LILACS	thesis	pt	2004	Humanos; Masculino; Feminino; Adulto; Pessoa de Meia-Idade; Exercício Físico; Ácido Fólico; Homocisteína; Hipertensão; Fenômenos Fisiológicos da Nutrição do Lactente; Pressão Arterial; Composição Corporal; Estado Nutricional	BR		A homocisteína plasmática é considerada marcador de risco para doenças cardiovasculares e sua associação com a hipertensão arterial parece ser importante no agravamento desta doença. O exercício físico tem mostrado eficácia na redução da pressão arterial e o ácido fólico suplementar a dieta como a melhor conduta para a redução da homocisteinemia. O objetivo deste trabalho foi verificar o efeito d…	20050311
lil-354295	Influência de programas näo-formais de exercícios (doméstico e comunitário) sobre a aptidäo física, pressäo arterial e variáveis bioquímicas em pacientes hipertensos/ Influence of domestic and community exercise programs on the physical fitness, arterial blood pressure, and biochemical variables in hypertensive patients	Liane Mattos Pinto, Vivian; Ribeiro De Meirelles, Luisa; De Tarso Veras Farinatti, Paulo	Rev. bras. med. esporte;9(5): 267-274, set.-out. 2003. tab	Rev. bras. med. esporte	LILACS	article	pt	2003	Humanos; Aptidão Física/fisiologia; Limiar Anaeróbio/fisiologia; Exercício Físico/fisiologia; Hipertensão/fisiopatologia	BR	http://www.scielo.br/scielo.php?script=sci_arttext&pid=S1517-86922003000500003	Fundamentos e objetivo: O exercício físico é aceito como estratégia complementar no tratamento da hipertensäo arterial. Contudo, säo poucos os estudos que analisaram o efeito potencial de programas cujo controle do volume de treinamento é menos estrito, principalmente os näo-supervisionados. Assim, o estudo investigou os efeitos de dois programas näo-formais de exercício sobre a pressäo arterial,…	20040211	9	5		1517-8692
lil-390339	Dieta DASH hiposódica como terapia complementaria de la hipertensión arterial/ Hyposodic DASH diet as a complementary therapy of arterial hypertension	Figueroa M., Héctor; Contador C., Cristián; Marín C., Patricio; Aravena B., Sergio; Carrasco S., Susana; Fernández G., Olga maría; Morales S., Miguel	Kinesiologia;(72): 73-77, sept. 2003.	Kinesiologia	LILACS	article	es	2003	Humanos; Dieta Hipossódica; Hipertensão/dietoterapia; Hipertensão/prevenção &amp; controle; Exercício Físico; Fatores de Risco	CL		La hipertensión arterial afecta a millones de personas en todo el mundo aumentando el riesgo de desarrollar enfermedades cardiovasculares. Las secuelas más comunes de la hipertensión arterial (HTA) son la aterosclerosis y la enfermedad arterial coronaria (EAC). Este riesgo aumenta en relación al grado de elevación de la presión arterial, ya sea en el componente sistólico, diastólico o ambos, a cu…	20040818		72		0716-4173
lil-347443	Avaliaçäo de fatores de risco cardiovascular em uma comunidade rural da Bahia/ Assessment of cardiovascular risk factors in a rural community in the Brazilian state of Bahia	Matos, André Costa; Ladeia, Ana Marice	Arq. bras. cardiol;81(3): 291-302, set. 2003. tab, graf	Arq. bras. cardiol	LILACS	article	pt	2003	Humanos; Masculino; Feminino; Adulto; Pessoa de Meia-Idade; Doenças Cardiovasculares; Constituição Corporal; Brasil; Doenças Cardiovasculares; LDL-Colesterol; Estudos Transversais; Exercício Físico; Hipertensão; Pós-Menopausa; Fatores de Risco; População Rural; Fatores Sexuais; Triglicerídeos	BR	http://www.scielo.br/scielo.php?script=sci_arttext&pid=S0066-782X2003001100009	OBJECTIVE: To assess the frequency of cardiovascular risk factors in the rural community of Cavunge, in the Brazilian state of Bahia. METHODS: A cross-sectional study was carried out with 160 individuals (age > 19 years) randomly drawn from those listed in the population census of the Cavunge Project. The following parameters were studied: arterial hypertension, dyslipidemia, diabetes, obesity, s…	20031017	81	3		0066-782X
lil-386729	Epidemiología y factores de riesgo/ Epidemiology and risk factors	Sociedad Argentina de Cardiología. Área de Normatizaciones y Consensos; Sociedad Argentina de Gerontología y Geriatría	Rev. argent. cardiol;71(supl.2): l9-12, jul.-ago. 2003. tab	Rev. argent. cardiol	LILACS	article	es	2003	Humanos; Masculino; Feminino; Idoso; Doenças Cardiovasculares; Colesterol; Diabetes Mellitus; Geriatria; Hipertensão; Obesidade; Fumar; Argentina; Exercício Físico; Fatores de Risco	AR			20040812	71	supl.2		0034-7000
lil-413940	Comportamento cardiovascular dos servidores da Universidade Estadual de Maringá quando submetidos a teste de esforço físico em cicloergômetro/ Cardiovascular behavior of the servant of the State University of Cardiovascular behavior of the servant of the State University of Maringá when subjected to physical effort test in cycloergometer	Biasi, Celso Ricardi; Sanches, Diógenes	Arq. ciências saúde UNIPAR;7(2): 123-128, maio-ago. 2003. tab	Arq. ciências saúde UNIPAR	LILACS	article	pt	2003	Humanos; Masculino; Feminino; Doenças Cardiovasculares/epidemiologia; Doenças Cardiovasculares/fisiopatologia; Doenças Cardiovasculares/prevenção &amp; controle; Exercício Físico; Teste de Esforço; Hipertensão/epidemiologia; Hipertensão/fisiopatologia; Hipertensão/prevenção &amp; controle; Teste de Esforço	BR		As doenças do sistema cardiovascular ocupam destaque entre as causas de morte nos paises industrializados. Sabe-se que a melhor forma de se evitar tais doenças como a hipertensão arterial é adotar hábitos de vida mais saudáveis, como uma boa alimentação, atividade física regular e evitar o tabagismo. Sendo assim, torna-se de fundamental importância, para indivíduos que possuem fatores de risco pa…	20050513	7	2		1415-076X
lil-413946	A influência do exercício aeróbico na glicemia e na pressão arterial de pacientes diabéticos/ The influence of aerobic exercise on glycemic level and arterial blood pressure in the diabetic patient	Henrique, Anne Carina; Pozzebon, Kelli; Paulin, Elaine	Arq. ciências saúde UNIPAR;7(2): 167-170, maio-ago. 2003. tab	Arq. ciências saúde UNIPAR	LILACS	article	pt	2003	Humanos; Aptidão Física/fisiologia; Glicemia; Diabetes Mellitus; Exercício Físico/fisiologia; Exercício Físico; Hipertensão/prevenção &amp; controle; Hipertensão/terapia; Aptidão Física	BR		O diabetes mellitus é uma doença de saúde pública, uma vez que é freqüente, e esta associado a complicações que comprometem a produtividade, qualidade de vida e sobre vida dos indivíduos. Esse estudo foi realizado em pacientes portadores de diabetes mellitus tipo II Foram estudados 4 indivíduos que desenvolveram a diabetes mellitus na terceira idade, sendo o protocolo de tratamento baseado em exe…	20050523	7	2		1415-076X
lil-413948	Efeito do exercício físico no paciente portador de hipertensão arterial leve/ Effect of physical exercise in the patient having mild arterial hypertension	Fabiano, Leonardo Segatti; Vieira, Franciele; Freitas, Carlos Eduardo de Assumpção	Arq. ciências saúde UNIPAR;7(2): 179-183, maio-ago. 2003. ilus	Arq. ciências saúde UNIPAR	LILACS	article	pt	2003	Humanos; Feminino; Exercício Físico; Hipertensão/fisiopatologia; Hipertensão/prevenção &amp; controle; Hipertensão/terapia	BR		O presente estudo teve por finalidade avaliar a influência do exercício físico aeróbico na diminuição dos níveis da pressão arterial, colesterol, triglicerídeos e glicose. A doença coronariana é desencadeada por vários fatores, sendo que o exercício físico praticado de maneira regular pode influenciar no controle destes fatores. Este relato de caso foi realizado, com um paciente do sexo feminino,…	20050531	7	2		1415-076X
lil-354340	Ejercicio físico en pacientes geriátricos/ Physical exercise in geriatric patients	Hernández Borges, Yamilka; Bernardo Crespo, Ivonne; Catalá Navarro, Isabel; Domínguez Ramos, María del Carmen	Rev. cuba. enferm;19(1)ene.-abr. 2003. tab	Rev. cuba. enferm	LILACS	article	es	2003	Humanos; Masculino; Feminino; Idoso; Exercício Físico; Instituição de Longa Permanência para Idosos; Hipertensão/terapia; Cuidados de Enfermagem/métodos; Epidemiologia Descritiva; Estudos Transversais; Estudos Retrospectivos	CU	http://scielo.sld.cu/scielo.php?script=sci_arttext&pid=S0864-03192003000100010&lng=pt&nrm=iso&tlng=es	El movimiento hace que los animales satisfagan sus propias necesidades y para los hombres hace posible adaptarse por ellos mismos a la vida, por lo que se realizó un trabajo descriptivo, retrospectivo y transversal, con el objetivo de demostrar la influencia positiva de los ejercicios físicos en la salud del paciente, en el policlínico "Armando García" en el período comprendido de enero-junio de …	20030827	19	1		0864-0319
lil-359118	Tratamento não-medicamentoso da hipertensão arterial: vale a pena insistir?/ Treatment of hypertension without drugs: is it worth insisting?	Magalhães, Maria Eliane Campos; França, Maria de Fátima; Fonseca, Flávia Lopes; Brandão, Andréa Araújo; Pozzan, Roberto; Pozzan, Roselee; Freitas, Elisabete Viana de; Zilli, Emilio César; Brandão, Ayrton Pires	Rev. SOCERJ;16(1): 21-28, jan.-mar. 2003. ilus	Rev. SOCERJ	LILACS	article	pt	2003	Humanos; Adulto; Hipertensão; Obesidade; Fumar; Cafeína; Dieta; Exercício Físico; Prevalência; Fatores de Risco; Sódio; Fatores de Tempo	BR			20040319	16	1		0104-0758
lil-359119	Hipertensão arterial: o melhor tratamento para o paciente deve ser escolhido com base no julgamento clínico dos dados científicos existentes/ Hypertension: the best treatment for the patient must be based on the clinical judgment of existing scientific data	Souza, Nelson Robson Mendes; Souza e Silva, Nelson Albuquerque	Rev. SOCERJ;16(1): 29-42, jan.-mar. 2003. tab	Rev. SOCERJ	LILACS	article	pt	2003	Humanos; Masculino; Feminino; Idoso; Dieta; Exercício Físico; Hipertensão/economia; Hipertensão/mortalidade; Hipertensão/terapia; Sódio; Perda de Peso; Ensaios Clínicos como Assunto; Promoção da Saúde	BR			20040319	16	1		0104-0758
lil-364526	Tratamento não-medicamentoso da hipertensão arterial/ Non-pharmacological treatmet of hypertension	Lopes, Heno Ferreira; Barreto-Filho, José Augusto S; Riccio, Grazia Maria Guerra	Rev. Soc. Cardiol. Estado de Säo Paulo;13(1): 148-155, jan.-fev. 2003.	Rev. Soc. Cardiol. Estado de Säo Paulo	LILACS	article	pt	2003	Humanos; Exercício Físico; Hipertensão/terapia; Qualidade de Vida; Perda de Peso	BR		O tratamento não-medicamentoso pode controlar a hipertensão leve; quando associado com o tratamento farmacológico, pode melhorar o controle do paciente com hipertensão moderada/grave. A boa adesão ao tratamento não-farmacológico e ao tratamento farmacológico da hipertensão constitui tarefa difícil para médico e paciente. Existem várias medidas não-farmacológicas que, quando praticadas, resultam e…	20040527	13	1		0103-8559
lil-350375	Avaliação de fatores de risco para alterações cardiovasculares e de alterações oculares em um grupo de idosos/ Evaluating the presence of risk factors that can commit the cardiovascular health and ocular alterations in aged people	Oliveira, Taciana Cavalcante de; Araújo, Thelma Leite de; Moreira, Thereza Maria Magalhães	Nursing (Säo Paulo);6(56): 15-21, jan. 2003. ilus, tab	Nursing (Säo Paulo)	LILACS	article	pt	2003	Humanos; Idoso; Fatores de Risco; Doenças Cardiovasculares; Saúde Ocular; Tabaco; Comportamentos Relacionados com a Saúde; Exercício Físico; Hipertensão	BR		Objetivamos avaliar a presença de fatores de risco que podem comprometer a saúde cardiovascular e as alterações oculares externas em 12 idosos, com idade de 65 anos ou mais...	20031021	6	56		1415-8264
lil-359959	Hipotensão pós-exercício: comparação do efeito agudo do exercício aeróbico em mulheres normotensas e hipertensas limítrofes, da terceira idade adulta/ Post-exercise hypotension: comparison of acute effect of aerobic exercise in normotensive and bordeline hypertensive third-age adult women	Corazza, Danilla Icassati; Gobbi, Sebastião; Zago, Anderson Saranz; Costa, Jose Luis Riani	Rev. bras. ativ. fís. saúde;8(2): 28-34, 2003. graf	Rev. bras. ativ. fís. saúde	LILACS	article	pt	2003	Humanos; Feminino; Adulto; Pressão Arterial; Exercício Físico; Tolerância ao Exercício; Hipertensão/prevenção &amp; controle; Hipotensão/fisiopatologia; Esforço Físico	BR	http://periodicos.ufpel.edu.br/ojs2/index.php/RBAFS/article/view/876/1155	A prática de exercícios físicos tem sido muito indicada como meio terapêutica isolado ou associado para o tratamento da hipertensão arterial (HA). O objetivo deste estudo foi comparar os efeitos de curta a longa duração, do exercício aeróbio, sobro a pressão arterial sanguínea em mulheres da terceira idade adulta normotensas e hipertensas limítrofes. Metodologia: Sete mulheres normotensas (GN) e …	20040527	8	2		1413-3482
lil-504076	Exercício físico e endotélio/ Physical activity and endothelium	Negrão, Carlos Eduardo; Santos, Amilton da Cruz	In. Luz, Protásio Lemos da; Laurindo, Francisco Rafael Martins; Chagas, Antônio Carlos Palandri. Endotélio e doenças cardiovasculares. São Paulo, Atheneu, 2003. p.161-171, ilus, graf.		LILACS	monography	pt	2003	Humanos; Endotélio; Exercício Físico; Hipertensão	BR			20090123
lil-325089	Perfil do obeso classe III do ambulatório de obesidade de um hospital universitário de Salvador, Bahia/ Profile of class III obese patients in the obesity ambulatory of the a university hospital of Salvador, Bahia	Porto, Marcus C. Vaz; Brito, Itana Coutinho; Calfa, Andréa Dalva F; Amoras, Martha; Villela, Nilze; Araújo, Leila Maria B	Arq. bras. endocrinol. metab;46(6): 668-673, dez. 2002. graf	Arq. bras. endocrinol. metab	LILACS	article	pt	2002	Humanos; Masculino; Feminino; Adulto; Pessoa de Meia-Idade; Perfil de Saúde; Hospitais Universitários; Obesidade Mórbida/complicações; Adolescente; Índice de Massa Corporal; Brasil; Diabetes Mellitus; Dieta Redutora; Doenças Cardiovasculares/etiologia; Exercício Físico; Hipertensão/etiologia; Estudos Retrospectivos; Fatores de Risco	BR	http://www.scielo.br/scielo.php?script=sci_arttext&pid=S0004-27302002000600011&lng=pt&nrm=iso&tlng=pt	Foram avaliados retrospectivamente 316 obesos classe III (91 por cento mulheres), consecutivamente atendidos num ambulatório de obesidade de um hospital universitário em Salvador, Bahia, durante oito anos. A idade médiañDP dos pacientes foi de 37ñ10 anos e o índice de massa corpórea (IMC) de 47ñ6kg/m2. Metade deles apresentava obesidade desde a infância ou puberdade e 82 por cento tinha história …	20030115	46	6		0004-2730
lil-391902	Avaliação da adesão a um programa de atividade física por portadores de diabetes mellitus e/ou hipertensão arterial/ Evaluation of the adhesion to a progof physical activities for hypertensive and/or diabetic people	Osawa, Fabiana Hiroko; Caromano, Fátima Aparecida	Arq. ciências saúde UNIPAR;6(3): 127-130, set.-dez. 2002.	Arq. ciências saúde UNIPAR	LILACS	article	pt	2002	Humanos; Masculino; Feminino; Adolescente; Adulto; Pessoa de Meia-Idade; Diabetes Mellitus; Exercício Físico; Hipertensão/fisiopatologia; Hipertensão/prevenção &amp; controle; Hipertensão/terapia; Educação em Saúde/métodos; Educação em Saúde; Promoção da Saúde; Especialidade de Fisioterapia	BR		Evitar o sedentarismo resulta na redução do risco para o desenvolvimento de intercorrências como o acidente vascular cerebral, infarto do miocárdio e complicações circulatórias em pessoas portadoras de diabetes mellitus e/ou hipertensão arterial. No entanto, trabalhar no sentido de que a população alvo adquira bons hábitos de vida e pratique uma atividade física, pode ser um grande desafio. O pre…	20041105	6	3		1415-076X
lil-391909	Programa de exercícios sistematizados de resistência muscular ao hipertenso: um estudo de caso/ Program of systematic exercises of muscle resistance to hipertensive patient: case report	Monteiro, Alexandre Buosi; Sant´Ana, Marco Antonio	Arq. ciências saúde UNIPAR;6(3): 165-170, set.-dez. 2002. tab, graf	Arq. ciências saúde UNIPAR	LILACS	article	pt	2002	Humanos; Feminino; Exercício Físico/fisiologia; Exercício Físico; Hipertensão/prevenção &amp; controle; Hipertensão/terapia	BR		Muitos são os fatores ambientais que prejudicam a saúde humana, entre eles o estresse, a alimentação e o sedentarismo. Desta forma ampliam-se as condições para o surgimento de patologias, em especial, do sistema cardiovascular. Este trabalho tem como objetivo demonstrar o comportamento longitudinal do desenvolvimento físico de um indivíduo do sexo feminino hipertenso com a prática de exercícios s…	20041112	6	3		1415-076X
lil-339066	A visäo dos pacientes no atendimento de fisioterapia: dados para traçar um novo perfil profissional/ Patients view in the attendance of physioterapy: a new profile of professional	Blascovi-Assis, Silvana Maria; Peixoto, Beatriz de Oliveira	Fisioter. mov;15(1): 61-67, abr.-set. 2002. tab, graf	Fisioter. mov	LILACS	article	pt	2002	Humanos; Feminino; Idoso; Exercício Físico; Hipertensão/terapia; Especialidade de Fisioterapia; Pressão Arterial	BR		O campo de atuaçäo da Fisioterapia vem crescendo significativamente nos últimos anos e as pesquisas realizadas no Brasil säo de extrema relevância para a consolidaçäo da profisäo em nosso país. Poucos estudos abordam, no entanto, a visäo que o paciente tem sobre o atendimento fisioterápico, considerando suas queixas, suas expectativas e sua impressäo sobre esses atendimentos. Neste estudo pudemos…	20030506	15	1		0103-5150
[truncated: 83 more rows]
