# Supplementary material for: Strength training for arterial hypertension treatment: a systematic review and meta-analysis of randomized clinical trials
Source: Sci Rep. 2023 Jan 5;13:201. doi: 10.1038/s41598-022-26583-3 (PMC9814600; doi:10.1038/s41598-022-26583-3)
Supplement: Supplementary file 1 — Supplementary Information 1. [file 41598_2022_26583_MOESM1_ESM.zip › LILACS - Arterial hypertension and strength training.csv]

ID	Title	Authors	Source	Journal	Database	Type	Language	Publication year	Descriptor(s)	Publication Country	Fulltext URL	Abstract	Entry Date	Volume number	Issue number	DOI	ISSN
biblio-1042369	Effect of the aerobic component of combined training on the blood pressure of hypertensive elderly women/ Efeito do componente aeróbico no treinamento combinado sobre a pressão arterial de idosas hipertensas/ Efecto del componente aeróbico en el entrenamiento combinado sobre la presión arterial de mujeres de tercera edad hipertensas	Leandro, Magno Petrônio Galvão; Moura, José Luiz Silva de; Barros, Gustavo Willames Pimentel; Silva Filho, Adilson Pereira da; Farias, Aline Cavalcante de Oliveira; Carvalho, Paulo Roberto Cavalcanti	Rev. bras. med. esporte;25(6): 469-473, Nov.-Dec. 2019. tab	Rev. bras. med. esporte	LILACS	article	en	2019		BR	http://www.scielo.br/scielo.php?script=sci_arttext&pid=S1517-86922019000600469	ABSTRACT Introduction Aerobic (AT), strength (ST) and combined (CT) training are already well referenced as a method for the treatment and control of arterial hypertension (AH) inducing positive changes in blood pressure (BP) reduction, a phenomenon known as post-exercise hypotension (PEH). However, the correct order of combined training to promote PEH is still unclear. Objective To verify the ef…	20191108	25	6	10.1590/1517-869220192506214228	1517-8692
biblio-1042352	Cardiovascular and strength adaptations in concurrent training in hypertensive women/ Adaptações cardiovasculares e de força no treinamento concorrente em mulheres hipertensas/ Adaptaciones cardiovasculares y de fuerza en el entrenamiento concurrente en mujeres hipertensas	Ramos, Ayrton Moraes; Senna, Gilmar Weber; Scudese, Estevão; Dantas, Estélio Henrique Martin; Silva-Grigoletto, Marzo Edir da; Fuqua, Jordan David; Pardono, Emerson	Rev. bras. med. esporte;25(5): 367-371, Sept.-Oct. 2019. graf	Rev. bras. med. esporte	LILACS	article	en	2019		BR	http://www.scielo.br/scielo.php?script=sci_arttext&pid=S1517-86922019000500367	ABSTRACT Introduction Physical exercise has been recommended as a non-pharmacological strategy for preventing and controlling hypertension. Objective To verify chronic cardiovascular and muscle strength adaptations in hypertensive women who underwent 12 weeks of concurrent training (CT) in different orders. Methods Twenty hypertensive women were randomly assigned into 2 groups: resistance exercis…	20191003	25	5	10.1590/1517-869220192505200493	1517-8692
biblio-985292	Cardiovascular effects of a strength test (1rm) in prehypertensive subjects/ Efeitos cardiovasculares de um teste de força (1rm) em sujeitos pré-hipertensos/ Efectos cardiovasculares de un test de fuerza (1rm) en sujetos pre-hipertensos	Lima, Cleberson Dias; Martinez, Paula Felippe; Morais, Camila Souza de; Barbosa, Fernando Sérgio Silva; Ota, Gabriel Elias; Oliveira Júnior, Silvio Assis de	Rev. bras. med. esporte;25(1): 9-13, Jan.-Feb. 2019. tab, graf	Rev. bras. med. esporte	LILACS	article	en	2019		BR	http://www.scielo.br/scielo.php?script=sci_arttext&pid=S1517-86922019000100009	ABSTRACT Introduction: Physical exercise promotes positive physiological adaptations, reducing the risk of developing cardiovascular diseases and promoting greater autonomic control of heart rate and reduction in pressure levels. Objective: To compare the behavior of arterial pressure and autonomic heart rate modulation in the 1-repetition maximum knee extension test, performed on the 45-degree l…	20190208	25	1	10.1590/1517-869220192501200133	1517-8692
biblio-984388	The chronic effects of muscle-resistance training in arterial pressure of hypertensive older adults: a meta-analysis/ Os efeitos crônicos do treinamento de resistência muscular na pressão arterial de idosos hipertensos: uma metanálise/ Los efectos crónicos del entrenamiento de resistencia muscular en la presión arterial de los ancianos hipertensos: una metanálisis	Bunn, Priscila dos Santos; Lima, Nádia de Souza; Venturini, Gabriela Rezende de Oliveira; Silva, Elirez Bezerra da	Fisioter. Mov. (Online);32: e003205, 2019. tab, graf	Fisioter. Mov. (Online)	LILACS	article	en	2019	Humanos; Idoso; Idoso de 80 Anos ou mais; Idoso; Treinamento de Força; Hipertensão; Pressão Arterial	BR	http://www.scielo.br/scielo.php?script=sci_arttext&pid=S0103-51502019000100206	Abstract Introduction: Little research has been done on the effects of muscle-resistance training (RT) in hypertensive older adults. Objective: The aim of this meta-analysis was to verify the efficacy of RT, on a chronic basis, on the systolic (SBP) and diastolic blood pressure (DBP) of hypertensive older adults. Method: Several literature databases were explored to find studies on controlled and…	20190222	32		10.1590/1980-5918.032.ao05	1980-5918
biblio-967912	Efeito de três protocolos de treinamento na pressão arterial e frequência cardíaca em normotensos/ Effect of three training protocols on blood pressure and heart rate in normotensive men	Soares, Gabriel Araújo; Lima, Fernando Vítor; Szmuchrowski, Leszek Antoni; Pedrosa, Gustavo Ferreira; Rodrigues, João Gabriel Silveira	ABCS health sci;43(3): 141-147, 20 dez. 2018. tab	ABCS health sci	LILACS	article	pt	2018	Humanos; Masculino; Adulto; Pessoa de Meia-Idade; Exercício Físico; Exercício Físico/fisiologia; Treinamento de Força; Pressão Arterial; Frequência Cardíaca; Homens; Treinamento de Força/métodos	BR	http://fi-admin.bvsalud.org/document/view/pbtgs	INTRODUÇÃO: Doenças cardiovasculares representam a principal causa de morte no Brasil, sendo uma destas a hipertensão arterial. A prática regular de exercício físico permite um melhor controle da pressão arterial e indivíduos com maiores níveis de aptidão física apresentam um menor risco para desenvolver hipertensão. Além disso, pessoas com frequências cardíacas de repouso mais baixas apresentam …	20181220	43	3	10.7322/abcshs.v43i3.1096	2318-4965
biblio-1146341	Efeitos do treinamento muscular do assoalho pélvico associado à musculação na perda urinária e nos aspectos psicológicos em mulheres idosas: ensaio clínico randomizado/ Effects of pelvic floor muscle training associated with resistance training on urinary loss and psychological aspects in older women: a randomized clinical trial	Mazo, Giovana Zarpellon; Menezes, Enaiane Cristina; Silvestre, Michelli Vitória; Fretta, Tatiana De Bem; Cozza, Jéssica; Severo, Anderson Augusto Duarte; Virtuoso, Janeisa Franck	Fisioter. Bras;19(6): 830-838, 20 de dezembro de 2018. tab	Fisioter. Bras	LILACS	article	pt	2018		BR	http://portalatlanticaeditora.com.br/index.php/fisioterapiabrasil/article/view/2401/pdf	Objetivo: Comparar os efeitos do treinamento muscular do assoalho pélvico (TMAP), associado ou não à musculação, na perda urinária, estado de humor e autoeficácia do tratamento em mulheres idosas com incontinência urinária (IU). Métodos: Ensaio clínico randomizado, cego, realizado com mulheres idosas (&#8805;60 anos), residentes na Grande Florianópolis/SC. Os critérios de inclusão foram: autorrel…	20210123	19	6	10.33233/fb.v19i6.2401	1518-9740
biblio-999712	Resultados de um programa de exercício físico combinado na força muscular e capacidade funcional de um indivíduo com síndrome Pós-Poliomielite: relato de caso/ Effects of a combined exercise program in muscle strength and functional capacity in a individual with Postpoliomyelitis syndrome: case report	Mota, Cristiane Gonçalves; Silva, Susana Cristina Oliveira; Teixeira, Barbara Vilar; Oliveira, Fernanda Melo; Cardoso, Cristiane Vieira	Acta fisiátrica;25(3)set. 2018.	Acta fisiátrica	LILACS	article	en	2018	Humanos; Idoso; Planos e Programas de Saúde; Exercício Físico; Síndrome Pós-Poliomielite/patologia; Força Muscular	BR	https://www.revistas.usp.br/actafisiatrica/article/view/162646	A Poliomielite Anterior Aguda (PAA) é uma patologia causada por um enterovírus, que predominantemente prejudica os neurônios motores inferiores, o que causa a paralisia muscular flácida e assimétrica, principalmente nos membros inferiores e que, tardiamente causa sintomas neuromusculares e declínio funcional denominados como Síndrome Pós-Poliomielite (SPP). Objetivo: Aplicar um programa de exercí…	20190618	25	3	10.11606/issn.2317-0190.v25i3a162646	0104-7795
biblio-964938	Efeito da atividade física sobre a reatividade vascular em idosas hipertensas/ Effect of physical activity on vascular reactivity in hypertensive elderly	Carvalho, Luma Vithoria Pereira de; Araújo, Maria Silvanna da Costa; Portela, Larisse Passos Ribeiro; Silva, Maria Luiza Cheyenne da; Mazullo Filho, João Batista Raposo	Conscientiae saúde (Impr.);17(3): 248-256, set. 2018.	Conscientiae saúde (Impr.)	LILACS	article	pt	2018		BR	http://periodicos.uninove.br/index.php?journal=saude&page=article&op=view&path%5B%5D=8030	Introdução: O crescimento da população idosa aumentou a incidência de doenças crônicas não transmissíveis, como por exemplo, a hipertensão arterial. Objetivo: Verificar o efeito da atividade física sobre a reatividade vascular em idosas hipertensas. Métodos: A coleta de dados foi realizada de outubro a novembro de 2016. Foi efetuado um programa de exercícios de treino de força e aeróbico realizad…	20181121	17	3	10.5585/ConsSaude.v17n3.8030	1677-1028
biblio-957369	Aulas de educação física e desfechos relacionados à saúde em estudantes brasileiros/ Physical education classes and health outcomes in brazilian students	Coledam, Diogo Henrique Constantino; Ferraiol, Philippe Fanelli; Greca, João Paulo de Aguiar; Teixeira, Marcio; Oliveira, Arli Ramos de	Rev. Paul. Pediatr. (Ed. Port., Online);36(2): 192-198, abr.-jun. 2018. tab	Rev. Paul. Pediatr. (Ed. Port., Online)	LILACS	article	pt	2018	Humanos; Masculino; Feminino; Criança; Adolescente; Educação Física e Treinamento; Exercício Físico; Força Muscular; Aptidão Cardiorrespiratória; Brasil; Estudos Transversais	BR	http://www.scielo.br/scielo.php?script=sci_arttext&pid=S0103-05822018000200192	RESUMO Objetivo: O objetivo do presente estudo foi analisar a associação entre participação e atividade física durante as aulas de Educação Física com desfechos relacionados à saúde em estudantes brasileiros. Métodos: 681 estudantes brasileiros (50,5% do sexo feminino) com idades de 10 a 17 anos participaram desse estudo transversal. As variáveis independentes analisadas foram a participação e a …	20180713	36	2	10.1590/1984-0462/;2018;36;2;00011	1984-0462
biblio-961439	Hipertensión arterial pulmonar: el entrenamiento físico como complemento de la terapia farmacológica/ Cardiopulmonary rehabilitation in pulmonary arterial hypertension	Von Oetinger, Astrid; Trujillo, Luz María; Villanueva, Sergio; Zagolin, Mónica	Rev. méd. Chile;146(5): 627-635, mayo 2018. tab, graf	Rev. méd. Chile	LILACS	article	es	2018	Humanos; Terapia por Exercício/métodos; Reabilitação Cardíaca/métodos; Hipertensão Pulmonar/reabilitação; Qualidade de Vida	CL	http://www.scielo.cl/scielo.php?script=sci_arttext&pid=S0034-98872018000500627	Cardiopulmonary rehabilitation is a promising therapy for Pulmonary arterial hypertension (PAH) whose survival does not exceed 65% at five years. We performed a literature search about rehabilitation on PAH in MEDLINE, LILACS and COCHRANE databases, considering articles from 2005 to 2017. Fifteen articles were incorporated in the final analysis. We obtained information about safety parameters, ty…	20180726	146	5	10.4067/s0034-98872018000500627	0034-9887
biblio-974258	Familial history of hypertension-induced impairment on heart rate variability was not observed in strength-trained subjects	Santa-Rosa, F A; Shimojo, G L; Sartori, M; Rocha, A C; Francica, J V; Paiva, J; Irigoyen, M C; De Angelis, K	Braz. j. med. biol. res;51(12): e7310, 2018. tab, graf	Braz. j. med. biol. res	LILACS	article	en	2018	Humanos; Masculino; Adulto; Adulto Jovem; Treinamento de Força/métodos; Pressão Arterial/fisiologia; Frequência Cardíaca/fisiologia; Hipertensão/fisiopatologia; Hipertensão/prevenção &amp; controle; Sistema Nervoso Simpático/fisiopatologia; Estudos Transversais; Inquéritos e Questionários; Reprodutibilidade dos Testes; Fatores de Risco; Análise de Variância; Idade de Início; Comportamento Sedentá…	BR	http://www.scielo.br/scielo.php?script=sci_arttext&pid=S0100-879X2018001200605	Family history of hypertension is an important predictive factor for hypertension and is associated with hemodynamic and autonomic abnormalities. Previous studies reported that strength training might reduce arterial blood pressure (AP), as well as improve heart rate variability (HRV). However, the benefits of strength training in the offspring of hypertensive parents have not been fully evaluate…	20190108	51	12	10.1590/1414-431x20187310	0100-879X
biblio-976262	Time-course of health-related adaptations in response to combined training in hypertensive elderly: immune and autonomic modulation interactions	Sardeli, Amanda V; Gáspari, Arthur F; Santos, Wellington M. dos; Moraes, Daisa Fabiele G; Gadelha, Victor B; Santos, Lucas do C; Ferreira, Marina Lívia V; Prudêncio, Simara Maria de J; Bonfante, Ivan Luiz P; Rodrigues, Bruno; Cavaglieri, Cláudia Regina; Fernhall, Bo; Chacon-Mikahil, Mara Patrícia T	Motriz (Online);24(4): e101866, 2018. tab, ilus	Motriz (Online)	LILACS	article	en	2018	Humanos; Masculino; Feminino; Pessoa de Meia-Idade; Idoso; Idoso de 80 Anos ou mais; Idoso; Exercício Físico/fisiologia; Hipertensão/fisiopatologia; Qualidade de Vida; Envelhecimento/imunologia; Treinamento de Força/efeitos adversos	BR	http://www.scielo.br/scielo.php?script=sci_arttext&pid=S1980-65742018000400707	This article is a methodological description of a randomized clinical trial (ClinicalTrials.gov U1111-1181-4455) aiming to evaluate the time-course (monthly) and associations between blood pressure changes and other health-related adaptations in response to exercise training in hypertensive elderly. Methods: The patients will be randomized to a control or combined training group interventions (ae…	20181113	24	4	10.1590/s1980-6574201800040007	1980-6574
biblio-897878	Effects of long-term resistance training on blood pressure: a systematic review/ Efeitos de longo prazo do treinamento resistido na pressão arterial: uma revisão sistemática	Rocha, Paulo Eduardo Carnaval Pereira da; Silva, Vladimir Schuindt da; Camacho, Luiz Antonio Bastos; Vasconcelos, Ana Glória Godoi	Rev. bras. cineantropom. desempenho hum;19(6): 730-742, Nov.-Dec. 2017. tab, graf, ilus	Rev. bras. cineantropom. desempenho hum	LILACS	article	en	2017	Exercício Físico; Treinamento de Força/métodos; Pressão Arterial	BR	http://www.scielo.br/scielo.php?script=sci_arttext&pid=S1980-00372017000600730	Abstract Studies assessed the beneficial effects of aerobic exercise on blood pressure (BP); however, few studies have evaluated the effects of long-term resistance training on variations of this response. The aim of the study was to verify through a systematic review, the long-term effect of resistance training on BP. Searches were made on Medline through Pubmed, Science Direct, Scopus, Web of S…	20180220	19	6	10.5007/1980-0037.2017v19n6p730	1415-8426
biblio-891409	Maintenance of exercise training benefits is associated with adequate milk and dairy products intake in elderly hypertensive subjects following detraining/ A preservação dos benefícios do treinamento físico está associada à ingestão adequada de leite e produtos lácteos em idosos hipertensos após destreino	Moraes, Wilson Max Almeida Monteiro de; Santos, Neucilane Silveira dos; Aguiar, Larissa Pereira; Sousa, Luís Gustavo Oliveira de	Einstein (Säo Paulo);15(3): 289-294, July-Sept. 2017. tab, graf	Einstein (Säo Paulo)	LILACS	article	en	2017	Humanos; Animais; Masculino; Feminino; Idoso; Laticínios; Leite; Ingestão de Alimentos; Terapia por Exercício/métodos; Treinamento de Força/métodos; Hipertensão/terapia; Fatores de Tempo; Resultado do Tratamento	BR	http://www.scielo.br/scielo.php?script=sci_arttext&pid=S1679-45082017000300289	ABSTRACT Objective To investigate whether maintenance of exercise training benefits is associated with adequate milk and dairy products intake in hypertensive elderly subjects after detraining. Methods Twenty-eight elderly hypertensive patients with optimal clinical treatment underwent 16 weeks of multicomponent exercise training program followed by 6 weeks of detraining, and were classified acco…	20171026	15	3	10.1590/s1679-45082017ao4048	1679-4508
biblio-887887	The Effect of Physical Resistance Training on Baroreflex Sensitivity of Hypertensive Rats/ Efeito do Treinamento Físico Resistido na Sensibilidade Barorreflexa de Ratos Hipertensos	Gomes, Moisés Felipe Pereira; Borges, Mariana Eiras; Rossi, Vitor de Almeida; Moura, Elizabeth de Orleans C. de; Medeiros, Alessandra	Arq. bras. cardiol;108(6): 539-545, June 2017. graf	Arq. bras. cardiol	LILACS	article	en	2017	Animais; Masculino; Ratos; Condicionamento Físico Animal/fisiologia; Barorreflexo/fisiologia; Treinamento de Força; Hipertensão/reabilitação; Ratos Endogâmicos SHR; Ratos Wistar; Hipertensão/fisiopatologia	BR	http://www.scielo.br/scielo.php?script=sci_arttext&pid=S0066-782X2017000600539	Abstract Background: Baroreceptors act as regulators of blood pressure (BP); however, its sensitivity is impaired in hypertensive patients. Among the recommendations for BP reduction, exercise training has become an important adjuvant therapy in this population. However, there are many doubts about the effects of resistance exercise training in this population. Objective: To evaluate the effect o…	20170704	108	6	10.5935/abc.20170065	0066-782X
biblio-840086	Combined aerobic and resistance training: are there additional benefits for older hypertensive adults?	Lima, Leandra G; Bonardi, José TM; Campos, Giulliard O; Bertani, Rodrigo F; Scher, Luria ML; Moriguti, Júlio C; Ferriolli, Eduardo; Lima, Nereida KC	Clinics;72(6): 363-369, June 2017. tab, graf	Clinics	LILACS	article	en	2017	Humanos; Masculino; Feminino; Adulto; Pessoa de Meia-Idade; Idoso; Pressão Sanguínea/fisiologia; Terapia por Exercício/métodos; Hipertensão/reabilitação; Resistência à Insulina/fisiologia; Treinamento de Força/métodos; Monitorização Ambulatorial da Pressão Arterial; Composição Corporal/fisiologia; Estudos de Casos e Controles; Resultado do Tratamento	BR	http://www.scielo.br/scielo.php?script=sci_arttext&pid=S1807-59322017000600363	OBJECTIVES: The objective of this study was to compare the effects of a combination of aerobic and resistance training to those of isolated aerobic training on blood pressure, body composition, and insulin sensitivity in hypertensive older adults. METHOD: Forty-four patients were randomly assigned to the aerobic group, resistance and aerobic group, and control group. Before and after 10 weeks, th…	20170626	72	6	10.6061/clinics/2017(06)06	1807-5932
biblio-838725	Kinetics of Hypotension during 50 Sessions of Resistance and Aerobic Training in Hypertensive Patients: a Randomized Clinical Trial/ Cinética Hipotensiva durante 50 Sessões de Treinamento de Força e Aeróbio em Hipertensos: Ensaio Clínico Randomizado	Damorim, Igor Rodrigues; Santos, Tony Meireles; Barros, Gustavo Willames Pimentel; Carvalho, Paulo Roberto Cavalcanti	Arq. bras. cardiol;108(4): 323-330, Apr. 2017. tab, graf	Arq. bras. cardiol	LILACS	article	en	2017	Humanos; Masculino; Feminino; Pessoa de Meia-Idade; Idoso; Exercício Físico/fisiologia; Treinamento de Força; Hipotensão Pós-Exercício/fisiopatologia; Hipertensão/fisiopatologia; Sístole/fisiologia; Fatores de Tempo; Pressão Sanguínea/fisiologia; Adaptação Fisiológica/fisiologia; Cinética; Análise de Variância; Diástole/fisiologia	BR	http://www.scielo.br/scielo.php?script=sci_arttext&pid=S0066-782X2017000400323	Abstract Background: Resistance and aerobic training are recommended as an adjunctive treatment for hypertension. However, the number of sessions required until the hypotensive effect of the exercise has stabilized has not been clearly established. Objective: To establish the adaptive kinetics of the blood pressure (BP) responses as a function of time and type of training in hypertensive patients…	20170626	108	4	10.5935/abc.20170029	0066-782X
biblio-880649	Effects of concurrent training on morphological and functional parameters and blood pressure in hypertensive women/ Efeitos do treinamento concorrente sobre parâmetros morfofuncionais e pressão arterial de mulheres hipertensas	Aguia, Renata Emilia M; Teixeira, Cauê V. La Scala; Paulino, Heverton; Pauli, José Rodrigo; Medeiros, Alessandra; Cerrone, Letícia Andrade; Ferreira, Sionaldo E; Gomes, Ricardo José	Rev. bras. ciênc. mov;25(3): 53-60, mar.-abr.2017. ilus, tab	Rev. bras. ciênc. mov	LILACS	article	en	2017	Humanos; Feminino; Pessoa de Meia-Idade; Exercício Físico; Hipertensão; Mulheres; Treinamento de Força	BR	https://portalrevistas.ucb.br/index.php/RBCM/article/view/53/pdf	Aerobic and resistance exercise have been prescript to prevention and non pharmacological treatment of hypertension. However, there is a lack of studies investigating the effects of concurrent training in hypertensive women. Thus, the aim of this study was to investigate the effects of concurrent training program on rest blood pressure, biochemical variables (blood glucose and total cholesterol),…	20180312	25	3		0103-1716
lil-781522	Effects of exercise training with blood flow restriction on blood pressure in medicated hypertensive patients	Cezar, Marcos Antônio; De Sá, Clodoaldo Antônio; Corralo, Vanessa da Silva; Copatti, Sedinei Lopes; Santos, Guilherme Augusto Gonzaga dos; Grigoletto, Marzo Edir da Silva	Motriz rev. educ. fís. (Impr.);22(2): 9-17, Apr.-June 2016. tab, graf	Motriz rev. educ. fís. (Impr.)	LILACS	article	en	2016	Humanos; Feminino; Pessoa de Meia-Idade; Terapia por Exercício; Treinamento de Força; Hipertensão	BR	http://www.scielo.br/scielo.php?script=sci_arttext&pid=S1980-65742016000200009	The development of non-pharmacological approaches to hypertension (HA) is critical for both prevention and treatment. This study examined the hemodynamic and biochemical responses of medicated hypertensive women to resistance exercise with blood flow restriction (vascular occlusion). Twenty-three women were randomly assigned to one of three groups: High intensity strength training (n = 8); low-in…	20160512	22	2	10.1590/S1980-6574201600020002	1415-9805
lil-785199	Efecto de un programa de entrenamiento físico sobre condición física saludable en hipertensos/ Effect of a physical training program on healthy physical condition in hypertensive individuals	Alvarez, Consuelo Vélez; Claros, José Armando Vidarte	Rev. bras. geriatr. gerontol;19(2): 277-288, tab	Rev. bras. geriatr. gerontol	LILACS	article	es	2016			http://www.scielo.br/scielo.php?script=sci_arttext&pid=S1809-98232016000200277	Resumo Objetivo: Determinar el efecto de un programa de entrenamiento físico sobre la condición física saludable en sujetos con hipertensión arterial controlada. Método: Se desarrolló un ensayo clínico en 78 personas diagnosticadas con hipertensión arterial controlada que voluntariamente aceptaron participar en la investigación y que reunieron los criterios de inclusión, de entre ellos fue selecc…	20160623	19	2	10.1590/1809-98232016019.140168	1809-9823
lil-784178	Acute Effects of Exercise on Blood Pressure: A Meta-Analytic Investigation/ Efeito Agudo do Exercício Sobre a Pressão Arterial: Uma Investigação Metanalítica	Carpio-Rivera, Elizabeth; Moncada-Jiménez, José; Salazar-Rojas, Walter; Solera-Herrera, Andrea	Arq. bras. cardiol;106(5): 422-433, May 2016. tab, graf	Arq. bras. cardiol	LILACS	article	en	2016	Humanos; Masculino; Feminino; Pressão Sanguínea/fisiologia; Treinamento de Força/normas; Hipotensão Pós-Exercício/fisiopatologia; Frequência Cardíaca/fisiologia; Determinação da Pressão Arterial; Análise de Variância	BR	http://www.scielo.br/scielo.php?script=sci_arttext&pid=S0066-782X2016000500422	Abstract Hypertension affects 25% of the world's population and is considered a risk factor for cardiovascular disorders and other diseases. The aim of this study was to examine the evidence regarding the acute effect of exercise on blood pressure (BP) using meta-analytic measures. Sixty-five studies were compared using effect sizes (ES), and heterogeneity and Z tests to determine whether the ES …	20160617	106	5	10.5935/abc.20160064	0066-782X
biblio-831225	Protocolo de reabilitação cardiopulmonar em pacientes submetidos a cirurgias cardíacas em um hospital de Novo Hamburgo: um estudo-piloto/ Cardiopulmonary rehabilitation protocol in patients submitted to cardiac surgeries in a hospital of Novo Hamburgo: a pilot study	Costa, Cassia Cinara da; Pires, Jose Fernando; Abdo, Sally Anne	Rev. AMRIGS;60(1): 9-14, jan.-mar.2016. tab, graf	Rev. AMRIGS	LILACS	article	pt	2016	Humanos; Exercícios Respiratórios; Procedimentos Cirúrgicos Cardíacos; Cuidados Pós-Operatórios	BR	http://www.amrigs.org.br/revista/60-01/02.pdf	Introdução: Doenças cardiovasculares (DCV) como hipertensão arterial sistêmica (HAS) esta como a mais prevalente. A cirurgia cardíaca pode acarretar em reduções dos volumes e das capacidades pulmonares, além da força muscular respiratória. Podem ocorrer mudanças importantes na qualidade de vida (QV), sendo o questionário SF-36 (Medical Outcomes Study 36) amplamente utilizado para esses pacientes.…	20160825	60	1		0102-2105
lil-777100	Resistance Training in Spontaneously Hypertensive Rats with Severe Hypertension/ Treinamento de Força em Ratos Espontaneamente Hipertensos com Hipertensão Arterial Grave	Neves, Rodrigo Vanerson Passos; Souza, Michel Kendy; Passos, Clévia Santos; Bacurau, Reury Frank Pereira; Simoes, Herbert Gustavo; Prestes, Jonato; Boim, Mirian Aparecida; Câmara, Niels Olsen Saraiva; Franco, Maria do Carmo Pinho; Moraes, Milton Rocha	Arq. bras. cardiol;106(3): 201-209, Mar. 2016. tab, graf	Arq. bras. cardiol	LILACS	article	en	2016	Animais; Masculino; Hipertensão/fisiopatologia; Condicionamento Físico Animal/fisiologia; Treinamento de Força; Pressão Sanguínea/fisiologia; Peso Corporal/fisiologia; Frequência Cardíaca/fisiologia; Modelos Animais; Exercícios de Alongamento Muscular; Força Muscular/fisiologia; Ratos Endogâmicos SHR; Ratos Endogâmicos WKY	BR	http://www.scielo.br/scielo.php?script=sci_arttext&pid=S0066-782X2016000300201	Abstract Background: Resistance training (RT) has been recommended as a non-pharmacological treatment for moderate hypertension. In spite of the important role of exercise intensity on training prescription, there is still no data regarding the effects of RT intensity on severe hypertension (SH). Objective: This study examined the effects of two RT protocols (vertical ladder climbing), performed …	20160403	106	3	10.5935/abc.20160019	0066-782X
lil-782462	Comparação de dois modelos de exercícios físicos na redução dos fatores de riscos cardiovasculares com ênfase na obesidade e hipertensão/ Comparison of two models of physical exercise in reducing cardiovascular risk factors with emphasis on obesity and hypertension	Rocha, Paulo Eduardo Carnaval Pereira da	Rio de Janeiro; s.n; 2016. 116 p. tab, graf.		LILACS	thesis	pt	2016	Humanos; Doenças Cardiovasculares/prevenção &amp; controle; Exercício Físico; Hipertensão; Obesidade; Treinamento de Força; Comportamento de Redução do Risco; Perda de Peso; Índice de Massa Corporal	BR	http://bvssp.icict.fiocruz.br/lildbi/docsonline/get.php?id=4519	Doenças cardiovasculares (DCV) são a primeira causa de morte no mundo. Estima-se que 17,3 milhões de pessoas morreram de doenças cardiovasculares em 2008, representando 30 por cento de todas as mortes globais. Por ser um forte fator de risco para o desenvolvimento de doenças cardiovasculares, modificações no estilo de vida, como a inclusão da prática de exercícios físicos deve ser estimulada. Os …	20160225
lil-761505	Impact of Physical Activity Interventions on Blood Pressure in Brazilian Populations/ Impacto de Intervenções em Atividade Física sobre a Pressão Arterial de Populações Brasileiras	Bento, Vivian Freitas Rezende; Albino, Flávia Barbizan; Moura, Karen Fernandes de; Maftum, Gustavo Jorge; Santos, Mauro de Castro dos; Guarita-Souza, Luiz César; Faria Neto, José Rocha; Baena, Cristina Pellegrino	Arq. bras. cardiol;105(3): 301-308, Sept. 2015. tab, ilus	Arq. bras. cardiol	LILACS	article	en	2015	Adulto; Feminino; Humanos; Masculino; Pressão Sanguínea/fisiologia; Terapia por Exercício/métodos; Exercício Físico/fisiologia; Hipertensão/prevenção &amp; controle; Brasil; Hipertensão/fisiopatologia; Estilo de Vida; Fatores de Risco	BR	http://www.scielo.br/scielo.php?script=sci_arttext&pid=S0066-782X2015002200301	Background:High blood pressure is associated with cardiovascular disease, which is the leading cause of mortality in the Brazilian population. Lifestyle changes, including physical activity, are important for lowering blood pressure levels and decreasing the costs associated with outcomes.Objective:Assess the impact of physical activity interventions on blood pressure in Brazilian individuals.Met…	20151008	105	3	10.5935/abc.20150048	0066-782X
lil-743711	Treinamento muscular inspiratório melhora a força muscular respiratória e o pico de fluxo expiratório em idosas hipertensas/ Inspiratory muscle training improves respiratory muscle strength and the peak expiratory flow in hypertensive elderly women	Durante, Andreia; Rodigheri, Alessandra; Rockenbach, Carla Wouters Franco; Pimentel, Gilnei Lopes; Leguisamo, Camila Pereira; Calegari, Leonardo	Conscientiae saúde (Impr.);13(3)set. 2014.	Conscientiae saúde (Impr.)	LILACS	article	pt	2014		BR	http://www4.uninove.br/ojs/index.php/saude/article/view/4703/2796	Introdução: O processo de envelhecimento promove alterações no sistema cardiorrespiratório, aumentando a prevalência de hipertensão arterial e reduzindo a força da musculatura respiratória. Objetivos: Avaliar os efeitos de um programa de treinamento muscular inspiratório domiciliar (TMID) sobre a função pulmonar, força muscular respiratória e distância percorrida no teste de caminhada de 6 minuto…	20150401	13	3		1677-1028
biblio-317	Reprodutibilidade da contração voluntária máxima de preensão manual em hipertensos adultos/ Reproducibility of handgrip maximal voluntary contraction in adult hypertensive	Farah, Breno; Correia, Marília; Rodrigues, Sérgio; Cavalcante, Bruno; Ritti-Dias, Raphael	Rev. bras. ativ. fís. saúde;19(5): 590-596, set. 2014. tab, fig	Rev. bras. ativ. fís. saúde	LILACS	article	pt	2014	Humanos; Masculino; Feminino; Pessoa de Meia-Idade; Hipertensão; Força Muscular; Reprodutibilidade dos Testes	BR	http://docs.bvsalud.org/biblioref/2016/06/317/artigo06-farah.pdf	Estudos de metanálise têm indicado que o treinamento isométrico de handgrip promove redução importante da pressão arterial em hipertensos. Como a prescrição do treinamento é baseada no percentual da contração voluntária máxima (CVM), torna-se importante identificar os indicadores de reprodutibilidade dessa variável em hipertensos. Portanto, o objetivo do presente estudo foi analisar os indicadore…	20160626	19	5		1413-3482
lil-768767	Benefícios da prática do caratê para pessoas idosas/ Benefits of the karate practice for elderly	Squarcini, Camila Fabiana Rossi; Silva, Luzia Wilma Santana da; Leite, Marcos Cezar Meira; Souza, Stefane Braga de; Santos, Carla Elane Silva dos; Silva, Neuziele Miranda da; Pires, Eulina Patrícia Oliveira Ramos; Souza, Deusélia Moreira de	Rev. Kairós;17(2): 27-42, jun. 2014. ilus	Rev. Kairós	LILACS	article	pt	2014	Humanos; Idoso; Idoso; Artes Marciais; Atividade Motora	BR	http://revistas.pucsp.br/index.php/kairos/article/view/21011/15448	Atualmente, os idosos buscam um estilo de vida mais saudável com prática de exercícios físicos inovadores para além das tradicionais difundidas no meio: caminhadas, hidroginástica e musculação. Entretanto, são escassas as informações em artigos científicos a respeito da prática do caratê nesta faixa etária. Objetivo: analisar o índice de massa corporal, perímetro da cintura, pressão arterial, con…	20150507	17	2		1516-2567
lil-683308	Estudo comparativo de respostas cardiovasculares para dois intervalos de recuperação entre exercícios resistidos em circuito em mulheres normotensas/ A comparative study of cardiovascular responses to two rest intervals between circuit resistance exercises in normotensive women	Arazi, Hamid; Ghiasi, Ahmad; Asgharpoor, Sepideh	Rev. bras. med. esporte;19(3): 176-180, maio-jun. 2013. graf, tab	Rev. bras. med. esporte	LILACS	article	pt	2013		BR	http://www.scielo.br/scielo.php?script=sci_arttext&pid=S1517-86922013000300006	INTRODUÇÃO: A hipertensão é uma desordem cardiovascular que acomete aproximadamente um bilhão de indivíduos no mundo e representa um importante fator de risco para doença cardiovascular. OBJETIVO: Comparar as respostas cardiovasculares durante recuperação após dois protocolos de exercícios resistidos em circuito (ERC) com diferentes intervalos de recuperação (IR). Doze mulheres normotensas (idade…	20130822	19	3	10.1590/S1517-86922013000300006	1517-8692
lil-674192	Treinamento resistido controla a pressão arterial de ratos hipertensos induzidos por l-NAME/ Resistance training controls arterial blood pressure in rats with L-NAME- induced hypertension	Araujo, Ayslan Jorge Santos de; Santos, Anne Carolline Veríssimo dos; Souza, Karine dos Santos; Aires, Marlúcia Bastos; Santana-Filho, Valter Joviniano; Fioretto, Emerson Ticona; Mota, Marcelo Mendonça; Santos, Márcio Roberto Viana	Arq. bras. cardiol;100(4): 339-346, abr. 2013. ilus, tab	Arq. bras. cardiol	LILACS	article	pt	2013	Animais; Masculino; Ratos; Pressão Sanguínea/fisiologia; Hipertensão/metabolismo; Condicionamento Físico Animal/métodos; Treinamento de Força; Vasoconstrição/fisiologia; Análise de Variância; Pressão Sanguínea/efeitos dos fármacos; Modelos Animais de Doenças; Hipertensão/induzido quimicamente; Hipertensão/patologia; Artéria Mesentérica Superior/fisiologia; NG-Nitroarginina Metil Éster; Nitropruss…	BR	http://www.scielo.br/scielo.php?script=sci_arttext&pid=S0066-782X2013000400006	FUNDAMENTO: A hipertensão arterial é uma síndrome multifatorial, crônica, causada tanto por fatores congênitos ou adquiridos. OBJETIVO: Avaliar os efeitos do treinamento físico resistido (TR) sobre pressão arterial, reatividade e morfologia vascular de ratos hipertensos induzidos por L-NAME. MÉTODOS: Ratos Wistar machos (200-250 g) foram divididos em 3 grupos: normotenso sedentário (NS), hiperten…	20130523	100	4	10.1590/S0066-782X2013000400006	0066-782X
lil-724312	Efeitos do treinamento concorrente sobre variáveis de saúde de hipertensas/ Effects of concurrent training on health variables of hypertensive women	Campos, Anderson Leandro Peres; Del Ponte, Lourenço dos Santos; Afonso, Mariangela da Rosa; Nunes, Volmar Geraldo da Silva	Rev. ciênc. méd., (Campinas);22(2): 59-66, 2013. tab, graf	Rev. ciênc. méd., (Campinas)	LILACS	article	pt	2013	Humanos; Feminino; Pessoa de Meia-Idade; Exercício Físico; Hipertensão; Aptidão Física	BR	http://periodicos.puc-campinas.edu.br/seer/index.php/cienciasmedicas/article/download/2126/1777	Objetivo: O objetivo do presente estudo foi investigar os efeitos de um programa de exercícios físicos de dez semanas sobre o consumo máximo de oxigênio, composição corporal e parâmetros neuromusculares em mulheres hipertensas. Métodos: Quinze mulheres com média de idade de 63,7 +- 5,1 anos participaram do estudo. Resultados: Os resultados evidenciaram que um programa de exercícios de duas sessõe…	20140819	22	2		1415-5796
lil-733862	Treinamento de força de intensidade progressiva não altera a pressão arterial pós-exercício de idosos hipertensos/ Strength training of progressive intensity does not alter post-exercise blood pressure of hypertensive elderly	Kura, Gustavo Graeff; Tourinho Filho, Hugo; Merlin, Alessandra Paula; Machado, Denise Cantarelli	Rev. bras. ciênc. mov;21(2): 57-63, 2013.	Rev. bras. ciênc. mov	LILACS	article	pt	2013	Humanos; Masculino; Feminino; Idoso; Envelhecimento; Pressão Arterial; Exercício Físico; Hipertensão; Educação Física e Treinamento; Força Muscular; Assistência a Idosos	BR	http://portalrevistas.ucb.br/index.php/RBCM/article/view/3864/2593	Embora o interesse em estudar os efeitos dos exercícios de força na pressão arterial pós-exercício tenha aumentado, as pesquisas relacionados a esse assunto ainda são escassas na população de idosos hipertensos. Dessa forma, o presente estudo tem como objetivo avaliar os efeitos do treinamento de força de volume e intensidade progressiva, nas respostas da pressão arterial pós-exercício, em idosos…	20141021	21	2		0103-1716
lil-662487	Eficácia da eletroestimulação muscular expiratória na tosse de pacientes após acidente vascular encefálico/ Effectiveness of electrical stimulation in expiratory muscle on cough of patients after stroke	Meireles, André Luís Ferreira de; Meireles, Louisiana Carolina Ferreira de; Queiroz, José Carlos Eugênio da Silva; Tassitano, Rafael Miranda; Soares, Fernanda de Oliveira; Oliveira, Adriana Siqueira de	Fisioter. pesqui;19(4): 314-319, Oct.-Dec. 2012. graf, tab	Fisioter. pesqui	LILACS	article	pt	2012	Humanos; Masculino; Feminino; Pessoa de Meia-Idade; Exercícios Respiratórios; Terapia por Estimulação Elétrica; Hipertensão/etiologia; Modalidades de Fisioterapia; Fatores de Risco; Acidente Vascular Cerebral; Tosse/reabilitação	BR	http://www.scielo.br/scielo.php?script=sci_arttext&pid=S1809-29502012000400004&lng=pt&nrm=iso&tlng=pt	Indivíduos com sequelas de acidente vascular encefálico (AVE) apresentam como complicação comum a hipotonia de tronco com consequente fraqueza da sua musculatura, em especial, o reto abdominal que é o principal músculo acionado para a tosse. As correntes elétricas têm sido amplamente utilizadas para recrutamento de fibras musculares nas mais diversas patologias. O presente estudo teve como objeti…	20130201	19	4	10.1590/S1809-29502012000400004	1809-2950
lil-624728	Exercise training program based on minimum weekly frequencies: effects on blood pressure and physical fitness in elderly hypertensive patients/ Programa de exercícios físicos baseado em frequência semanal mínima: efeitos na pressão arterial e aptidão física em idosos hipertensos	Moraes, Wilson M. De; Souza, Pamella R. M.; Pinheiro, Mônica H. N. P.; Irigoyen, Maria C.; Medeiros, Alessandra; Koike, Marcia K.	Braz. j. phys. ther. (Impr.);16(2): 114-121, mar.-abr. 2012. graf, tab	Braz. j. phys. ther. (Impr.)	LILACS	article	en	2012	Idoso; Feminino; Humanos; Masculino; Pressão Sanguínea; Terapia por Exercício; Hipertensão/fisiopatologia; Hipertensão/terapia; Aptidão Física; Terapia por Exercício/métodos; Fatores de Tempo	BR	http://www.scielo.br/scielo.php?script=sci_arttext&pid=S1413-35552012000200006	BACKGROUND: Exercise training (ET) can reduce blood pressure (BP) and prevent functional disability. However, the effects of low volumes of training have been poorly studied, especially in elderly hypertensive patients. OBJECTIVES: To investigate the effects of a multi-component ET program (aerobic training, strength, flexibility, and balance) on BP, physical fitness, and functional ability of el…	20120613	16	2	10.1590/S1413-35552012000200006	1413-3555
lil-610796	Exercícios em curto prazo de resistência no quadríceps em indivíduos hipertensos refratários/ Quadriceps short-term resistance exercise in subjects with resistant hypertension	Ferreira, Arthur de Sá; Oliveira, Juliana Flávia de; Cordovil, Ivan; Barbosa Filho, José	Fisioter. mov;24(4): 629-636, out.-dez. 2011. graf, tab	Fisioter. mov	LILACS	article	en	2011	Humanos; Masculino; Feminino; Adulto; Pessoa de Meia-Idade; Doenças Cardiovasculares; Eletromiografia; Exercício Físico; Hipertensão	BR	http://www.scielo.br/scielo.php?script=sci_arttext&pid=S0103-51502011000400006&lng=en&nrm=iso&tlng=en	INTRODUCTION: Resistant arterial hypertension may lead to muscle disuse and reduced functional capacity due to arterial and target-organs lesions. The main objective of this work is to evaluate the quadriceps strength and fatigue tolerance after a program of resistance exercise in subjects with resistant primary hypertension. METHODS: Six patients under pharmacological treatment were submitted to…	20120201	24	4	10.1590/S0103-51502011000400006	0103-5150
lil-602325	Influência do treinamento resistido realizado em intensidades diferentes e mesmo volume de trabalho sobre a pressão arterial de idosas hipertensas/ Influence of resistance training performed at different intensities and same work volume over bp of elderly hypertensive female patients	Canuto, Philippe Manoel de Barros Carvalho; Nogueira, Ivan Daniel Bezerra; Cunha, Eline Silva da; Ferreira, Gardênia Maria Holanda; Mendonça, Karla Morganna Pereira Pinto de; Costa, Fabrícia Azevêdo da; Nogueira, Patrícia Angélica de Miranda Silva	Rev. bras. med. esporte;17(4): 246-249, jul.-ago. 2011. tab	Rev. bras. med. esporte	LILACS	article	pt	2011	Humanos; Feminino; Idoso; Pressão Arterial; Hipotensão Pós-Exercício; Treinamento de Força	BR	http://www.scielo.br/scielo.php?script=sci_arttext&pid=S1517-86922011000400006	A hipertensão arterial sistêmica (HAS) é uma doença de natureza multifatorial com alta prevalência na população idosa, sendo o exercício resistido (ER) preconizado para aquela moléstia. No entanto, a literatura carece de trabalhos que evidenciem o efeito hipotensor agudo do ER em idosos hipertensos. O objetivo do presente estudo foi comparar o efeito da hipotensão pós-exercício (HPE) durante 60 m…	20111026	17	4	10.1590/S1517-86922011000400006	1517-8692
lil-606309	Respostas cardiovasculares em grupos de condicionamentos físicos distintos submetidos a diferentes intensidades do exercício resistido/ Cardiovascular responses in individuals with different fitness submitted to different intensities of resistance exercises	Benini, Ricardo; Mota, Gustavo Ribeiro da; Mendes, Edmar Lacerda; Barbosa Neto, Octávio; Orsatti, Fábio Lera	J. Health Sci. Inst;29(2): 123-126, apr.-jun. 2011. tab	J. Health Sci. Inst	LILACS	article	pt	2011	Humanos; Masculino; Adulto; Exercício Físico; Hipertensão/prevenção &amp; controle; Esforço Físico	BR	http://www.unip.br/comunicacao/publicacoes/ics/edicoes/2011/02_abr-jun/V29_n2_2011_p123-126.pdf	Objetivo - A frequência cardíaca (FC), pressão arterial sistólica (PAS), diastólica (PAD) e duplo produto (DP) alteram-se em resposta ao exercício físico agudo. No entanto, o impacto de diferentes intensidades do exercício resistido (ER) sobre essas variáveis é pouco estudado. Assim, o objetivo deste estudo foi comparar a resposta da FC, PAS, PAD e DP em três grupos de condicionamentos físicos di…	20111111	29	2		0104-1894
lil-587642	Hipotensão pós-exercício em indivíduos hipertensos: uma revisão/ A review on post-exercise hypotension in hypertensive individuals/ Hipotensión post-ejercicio en individuos hipertensos: una revisión	Anunciação, Paulo Gomes; Polito, Marcos Doederlein	Arq. bras. cardiol;96(5): 425-426, maio 2011.	Arq. bras. cardiol	LILACS	article	pt	2011	Adulto; Humanos; Exercício Físico/fisiologia; Hipertensão/fisiopatologia; Hipotensão Pós-Exercício/fisiopatologia; Treinamento de Força/efeitos adversos; Pressão Sanguínea/fisiologia; Hipotensão Pós-Exercício/etiologia; Treinamento de Força/métodos	BR	http://www.scielo.br/scielo.php?script=sci_arttext&pid=S0066-782X2011000500019	Após uma sessão de exercícios físicos, pode ocorrer hipotensão pós-exercício (HPE). Esse efeito possui elevada relevância clínica em hipertensos. Embora a literatura reporte vários estudos sobre o tema, ainda falta uma análise sobre o estado da arte, considerando-se os diferentes tipos de exercícios. Assim, o objetivo deste estudo foi verificar, por meio de uma revisão na literatura, a relação en…	20110526	96	5	10.1590/S0066-782X2011000500019	0066-782X
lil-609387	Avaliação da musculatura estriada de membros inferiores na limitação funcional ao exercício em pacientes com hipertensão arterial pulmonar/ Assessment of skeletal muscle of lower limb in functional exercise limitation in patients with pulmonary arterial hypertension	Breda, Ana Paula	São Paulo; s.n; 2011. [119] p. ilus, tab, graf.		LILACS	thesis	pt	2011	Humanos; Masculino; Feminino; Adulto; Biópsia; Exercício Físico; Tolerância ao Exercício; Insuficiência Cardíaca; Hipertensão Pulmonar; Fibras Musculares Esqueléticas; Força Muscular; Músculo Esquelético; Músculos Respiratórios; Disfunção Ventricular Direita	BR	http://www.teses.usp.br/teses/disponiveis/5/5150/tde-20072011-145309/publico/AnaPaulaBreda.pdf	Introdução: A hipertensão arterial pulmonar (HAP) é uma doença progressiva extremamente grave, que evolui com insuficiência cardíaca direita e morte. Apesar do avanço do tratamento farmacológico, o prognóstico permanece reservado com taxa de sobrevida de 86%, 70% e 55% em 1, 3 e 5 anos, respectivamente. A dispnéia progressiva e a intolerância ao exercício são as principais manifestações clínicas …	20110727
lil-560562	Resposta pressórica após exercício resistido de diferentes segmentos corporais em hipertensos/ Pressure response after resistance exercise for different body segments in hypertensive people/ Respuesta presórica después de ejercicio de resistencia de diferentes segmentos corporales en hipertensos	Battagin, Adriana Marques; Dal Corso, Simone; Soares, Carmen Lúcia Rondon; Ferreira, Silvia; Letícia, Agnes; Souza, Cintia de; Malaguti, Carla	Arq. bras. cardiol;95(3): 405-411, set. 2010. ilus, tab	Arq. bras. cardiol	LILACS	article	pt	2010	Idoso; Feminino; Humanos; Masculino; Pressão Sanguínea/fisiologia; Hipertensão/fisiopatologia; Músculo Esquelético/fisiopatologia; Treinamento de Força/métodos; Comportamento Sedentário; Hipertensão/tratamento farmacológico; Descanso; Fatores de Tempo	BR	http://www.scielo.br/scielo.php?script=sci_arttext&pid=S0066-782X2010001300018	FUNDAMENTO: O exercício resistido tem sido atualmente recomendado como componente adjunto do exercício aeróbico no programa de treinamento físico direcionado ao tratamento e controle da hipertensão arterial sistêmica (HAS). Entretanto, o mesmo ainda não tem sido amplamente incorporado na prática clínica, possivelmente pela escassez de evidências disponíveis sobre os limites seguros da resposta pr…	20101014	95	3		0066-782X
lil-548109	Pressão arterial obtida pelos métodos oscilométrico e auscultatório antes e após exercício em idosos/ Blood pressure assessed through oscillometric and auscultatory method before and after exercise in the elderly	Scher, Luria Melo de Lima; Ferriolli, Eduardo; Moriguti, Julio C; Lima, Nereida K. C	Arq. bras. cardiol;94(5): 656-662, maio 2010. graf, tab	Arq. bras. cardiol	LILACS	article	pt	2010	Idoso; Feminino; Humanos; Masculino; Pessoa de Meia-Idade; Auscultação/métodos; Determinação da Pressão Arterial/métodos; Pressão Sanguínea/fisiologia; Hipertensão/fisiopatologia; Oscilometria/métodos; Treinamento de Força; Diástole/fisiologia; Sístole/fisiologia; Fatores de Tempo	BR	http://www.scielo.br/scielo.php?script=sci_arttext&pid=S0066-782X2010000500014	FUNDAMENTO: Diferentes métodos de medida da pressão arterial (PA) têm sido utilizados em avaliações clínicas e científicas. Entretanto, os métodos empregados apresentam limitações e particularidades a serem consideradas. OBJETIVO: Avaliar se valores semelhantes de PA são obtidos em idosos hipertensos submetidos ao exercício resistido, ao usarem-se os métodos oscilométrico (Omron-HEM-431) e auscul…	20100616	94	5		0066-782X
lil-544012	Acute and chronic effects of aerobic and resistance exercise on ambulatory blood pressure	Cardoso Júnior, Crivaldo Gomes; Gomides, Ricardo Saraceni; Queiroz, Andréia Cristiane Carrenho; Pinto, Luiz Gustavo; Lobo, Fernando da Silveira; Tinucci, Tais; Mion Júnior, Décio; Forjaz, Claudia Lucia de Moraes	Clinics;65(3): 317-325, 2010. tab	Clinics	LILACS	article	en	2010	Humanos; Pressão Sanguínea/fisiologia; Exercício Físico/fisiologia; Hipertensão/terapia; Monitorização Ambulatorial da Pressão Arterial; Estudos de Casos e Controles; Hipertensão/fisiopatologia; Treinamento de Força	BR	http://www.scielo.br/scielo.php?script=sci_arttext&pid=S1807-59322010000300013	Hypertension is a ubiquitous and serious disease. Regular exercise has been recommended as a strategy for the prevention and treatment of hypertension because of its effects in reducing clinical blood pressure; however, ambulatory blood pressure is a better predictor of target-organ damage than clinical blood pressure, and therefore studying the effects of exercise on ambulatory blood pressure is…	20100422	65	3		1807-5932
lil-544019	Intra-arterial blood pressure response in hypertensive subjects during low- and high-intensity resistance exercise	Nery, Sandra de Souza; Gomides, Ricardo Saraceni; Silva, Giovanio Vieira da; Forjaz, Claudia Lucia de Moraes; Mion Júnior, Décio; Tinucci, Tais	Clinics;65(3): 271-277, 2010. tab, ilus	Clinics	LILACS	article	en	2010	Adulto; Feminino; Humanos; Masculino; Pessoa de Meia-Idade; Pressão Sanguínea/fisiologia; Hipertensão/fisiopatologia; Treinamento de Força/métodos; Análise de Variância; Artérias/fisiologia; Estudos de Casos e Controles; Hipertensão/terapia; Resistência Física/fisiologia	BR	http://www.scielo.br/scielo.php?script=sci_arttext&pid=S1807-59322010000300006	OBJECTIVE: The aim of this study was to describe blood pressure responses during resistance exercise in hypertensive subjects and to determine whether an exercise protocol alters these responses. INTRODUCTION: Resistance exercise has been recommended as a complement for aerobic exercise for hypertensive patients. However, blood pressure changes during this kind of exercise have been poorly invest…	20100422	65	3		1807-5932
lil-556455	Efeitos de um programa de exercícios físicos em mulheres hipertensas medicamentadas/ Effects of an exercise program among women under hypertension treatment	Campos, Anderson Leandro Peres; Corrêa, Leandro Quadro; Silva, Marcelo Cozzensa da; Rombaldi, Airton José; Afonso, Mariângela da Rosa	Rev. bras. hipertens;16(4): 205-209, out.-dez. 2009. tab, graf	Rev. bras. hipertens	LILACS	article	pt	2009	Humanos; Feminino; Pessoa de Meia-Idade; Composição Corporal; Exercício Físico; Hipertensão/terapia	BR	http://departamentos.cardiol.br/dha/revista/16-4/03-efeitos.pdf	A hipertensão é uma das morbidades mais prevalentes na população, sendo sua incidência associada diretamente ao envelhecimento. Além do tratamento medicamentoso, a prática de exercícios físicos regulares é importante aliada no controle da doença, apresentando resultados eficientes para a melhoria da qualidade de vida dos indivíduos. Apesar disso, ainda são recentes na literatura evidências sobre …	20100728	16	4		1519-7522
lil-530141	Influência da ordem de execução de exercícios resistidos na hipotensão pós-exercício em idosos hipertensos/ Influence of resistance exercises order performance on post-exercise hypotension in hypertensive elderly	Jannig, Paulo Roberto; Cardoso, Ana Claudia; Fleischmann, Eriberto; Coelho, Carla Werlang; Carvalho, Tales de	Rev. bras. med. esporte;15(5): 338-341, set.-out. 2009. ilus	Rev. bras. med. esporte	LILACS	article	pt	2009	Humanos; Masculino; Feminino; Adulto; Idoso; Pressão Arterial; Exercício Físico; Hipertensão; Treinamento de Força; Descanso	BR	http://www.scielo.br/scielo.php?script=sci_arttext&pid=S1517-86922009000600003	Existem evidências de que exercícios resistidos contribuem para o controle de hipertensão arterial sistêmica, porém, são necessários estudos que indiquem a melhor forma de utilizá-los. O objetivo deste estudo foi analisar a influência da ordem de execução de exercícios resistidos na hipotensão pós-exercício em idosos com hipertensão arterial bem controlada. A amostra foi composta por oito idosos …	20091109	15	5		1517-8692
lil-526434	Força muscular versus pressão arterial de repouso: uma revisão baseada no treinamento com pesos/ Muscular strength versus blood pressure at rest: a review based on weight training	Polito, Marcos Doederlein	Rev. bras. med. esporte;15(4): 299-305, jul.-ago. 2009. tab	Rev. bras. med. esporte	LILACS	article	pt	2009	Humanos; Pressão Arterial; Exercício Físico/fisiologia; Força Muscular/fisiologia; Frequência Cardíaca; Hipertensão; Biomarcadores; Resistência Física; Treinamento de Força; Descanso; Comportamento Sedentário	BR	http://www.scielo.br/scielo.php?script=sci_arttext&pid=S1517-86922009000500014	INTRODUÇÃO: O exercício com pesos é atualmente recomendado para diferentes grupos de indivíduos. Seu principal objetivo é o aumento na força muscular, mas podem ocorrer outros resultados , como a redução na pressão arterial (PA) de repouso. Contudo, é pouco abordada a relação entre prescrição do treinamento com pesos, aumento da força e comportamento da PA de repouso em humanos. OBJETIVO: Analisa…	20090929	15	4		1517-8692
lil-507715	Respostas pressóricas pós-exercícios com pesos executados em diferentes sobrecargas por mulheres normotensas/ Post-exercise pressoric responses of exercises performed at different loads by normotensive women	Gurjão, André Luiz Demantova; Salvador, Emanuel Péricles; Cyrino, Edilson Serpeloni; Gerage, Aline Mendes; Schiavoni, Durcelina; Gobbi, Sebastião	Rev. bras. med. esporte;15(1): 14-18, jan.-fev. 2009. graf, tab	Rev. bras. med. esporte	LILACS	article	pt	2009	Humanos; Feminino; Adulto Jovem; Pressão Arterial; Hipotensão Pós-Exercício; Treinamento de Força; Saúde da Mulher	BR	http://www.scielo.br/scielo.php?script=sci_arttext&pid=S1517-86922009000100003	O treinamento com pesos (TP) vem sendo amplamente recomendado para a melhoria de alguns componentes da aptidão física relacionada à saúde. Mais recentemente, vem-se discutindo o impacto do TP em indivíduos com disfunções crônico-degenerativas como a hipertensão arterial. Assim, o objetivo deste estudo foi comparar o efeito de um programa de TP executado com diferentes sobrecargas sobre o comporta…	20090320	15	1		1517-8692
lil-501807	Redução da pressão arterial e do duplo produto de repouso após treinamento resistido em idosas hipertensas/ Reduction of arterial pressure and double product at rest after resistance exercise training in elderly hypertensive women	Terra, Denize Faria; Mota, Márcio Rabelo; Rabelo, Heloísa Thomaz; Bezerra, Lídia M. Aguiar; Lima, Ricardo Moreno; Ribeiro, André Garcia; Vinhal, Pedro Henrique; Dias, Raphael M. Ritti; Silva, Francisco Martins da	Arq. bras. cardiol;91(5): 299-305, nov. 2008. graf, tab	Arq. bras. cardiol	LILACS	article	en	2008	Idoso; Feminino; Humanos; Hipertensão/terapia; Treinamento de Força; Análise de Variância; Anti-Hipertensivos/uso terapêutico; Pressão Sanguínea/fisiologia; Distribuição de Qui-Quadrado; Frequência Cardíaca/fisiologia; Hipertensão/tratamento farmacológico; Descanso; Fatores de Tempo	BR	http://www.scielo.br/scielo.php?script=sci_arttext&pid=S0066-782X2008001700003	FUNDAMENTO: Em razão das controvérsias existentes na literatura quanto aos possíveis benefícios do treinamento resistido (TR) sobre a pressão arterial de repouso (PA) e por causa da escassez de estudos com indivíduos idosos e hipertensos, o TR é pouco recomendado como forma de tratamento não-farmacológico da hipertensão arterial. OBJETIVO: Verificar os efeitos do TR progressivo sobre a pressão ar…	20090116	91	5		0066-782X
lil-489337	Redução da pressão arterial em hipertensos tratados com medicamentos anti-hipertensivos após um programa de treinamento físico/ Blood pressure reduction in hypertensive subjects treated with anti-hypertensive medications after a physical training program	Simão, Roberto; Manochio, João; Serra, Rhodes; Melo, Alexandre	Rev. SOCERJ;21(1): 35-41, jan.-fev. 2008. tab	Rev. SOCERJ	LILACS	article	pt	2008	Humanos; Masculino; Adulto; Pressão Arterial; Hipotensão; Hipertensão/terapia; Exercício Físico/fisiologia	BR	http://sociedades.cardiol.br/socerj/revista/2008_01/a2008_v21_n01_art04.pdf	Fundamentos: A prática de exercícios físicos é indicada como atividade complementar no tratamento de doenças como hipertensão arterial e doenças cardiovasculares. Objetivo: Verificar o comportamento da pressão arterial (PA) após quatro meses de treinamento em indivíduos hipertensos medicados. Métodos: Quarenta indivíduos sedentários ou inativos há pelo menos um ano foram estratificados em dois gr…	20080513	21	1		0104-0758
lil-487262	Efeito de 16 semanas de treinamento com pesos sobre a pressão arterial em mulheres normotensas e não-treinadas/ Effect of 16-week weight training over blood pressure in normotensive and non-trained women	Gerage, Aline Mendes; Cyrino, Edilson Serpeloni; Schiavoni, Durcelina; Nakamura, Fábio Yuzo; Ronque, Enio Ricardo Vaz; Gurjão, André Luiz Demantova; Gobbi, Sebastião	Rev. bras. med. esporte;13(6): 361-365, nov.-dez. 2007. graf, tab	Rev. bras. med. esporte	LILACS	article	pt	2007	Humanos; Feminino; Adulto Jovem; Pressão Arterial; Hipertensão/prevenção &amp; controle; Treinamento de Força	BR	http://www.scielo.br/scielo.php?script=sci_arttext&pid=S1517-86922007000600001	O propósito deste estudo foi analisar o impacto de 16 semanas de treinamento com pesos (TP) sobre a pressão arterial (PA) em mulheres normotensas. Para tanto, participaram do estudo 21 mulheres jovens (20,5 ± 2,1 anos), não-treinadas, que foram separadas, aleatoriamente, em grupo treinamento (GT = 13) e grupo controle (GC = 8). O protocolo de TP foi estruturado de forma progressiva, em duas etapa…	20080801	13	6		1517-8692
lil-487275	Exercício físico em pacientes dialisados/ Physical exercise in dialyzed patients	Reboredto, Maycon de Moura; Henrique, Diane Michela Nery; Bastos, Marcus Gomes; Paula, Rogério Baumgratz de	Rev. bras. med. esporte;13(6): 427-430, nov.-dez. 2007.	Rev. bras. med. esporte	LILACS	article	pt	2007	Sistema Cardiovascular; Exercício Físico; Qualidade de Vida; Diálise Renal; Insuficiência Renal Crônica	BR	http://www.scielo.br/scielo.php?script=sci_arttext&pid=S1517-86922007000600014	Pacientes portadores de doença renal crônica (DRC) submetidos a tratamento dialítico apresentam alterações físicas e psicológicas que predispõem ao sedentarismo. Nesta população, a prescrição rotineira de exercícios físicos não é uma prática freqüente, especialmente no nosso país. No entanto, alguns autores têm demonstrado que um programa de exercícios para estes pacientes contribui para o melhor…	20080801	13	6		1517-8692
lil-454208	Hipotensão pós-exercício em hipertensos submetidos ao exercício aeróbio de intensidades variadas e exercício de intensidade constante/ Hipotensión pós ejercicio en hipertensos sometidos a ejercicio aerobio de intensidades variadas y ejercicio de intensidad constante/ Post-exercise hypotension in hypertensive individuals submitted to aerobic exercises of alternated intensities and constant intensi…	Cunha, Gisela Arsa da; Rios, Aline Cristina Santos; Moreno, Juliano Rodrigues; Braga, Pedro Luiz; Campbell, Carmen Silvia Grubert; Simões, Herbert Gustavo; Denadai, Mara Lucy Dompietro Ruiz	Rev. bras. med. esporte;12(6): 313-317, nov.-dez. 2006. tab, graf	Rev. bras. med. esporte	LILACS	article	pt	2006	Humanos; Masculino; Feminino; Pressão Arterial; Hipertensão; Hipotensão Pós-Exercício; Treinamento de Força; Teste de Esforço/métodos	BR	http://www.scielo.br/scielo.php?script=sci_arttext&pid=S1517-86922006000600003&lng=pt&nrm=iso&tlng=pt	O exercício agudo pode resultar em hipotensão pós-exercício (HPE), que tem sido observada em normotensos e hipertensos, especialmente após exercícios contínuos (intensidade baixa a moderada). O objetivo foi comparar os efeitos hipotensores de exercícios de intensidade variada (EIV) e constante (EIC) e verificar se EIV potencializa a HPE. Onze hipertensos (56,8 ± 2,6 anos; IMC = 26,5 ± 0,3kg/m²) f…	20070706	12	6		1517-8692
