# Supplementary material for: Strength training for arterial hypertension treatment: a systematic review and meta-analysis of randomized clinical trials
Source: Sci Rep. 2023 Jan 5;13:201. doi: 10.1038/s41598-022-26583-3 (PMC9814600; doi:10.1038/s41598-022-26583-3)
Supplement: Supplementary file 1 — Supplementary Information 1. [file 41598_2022_26583_MOESM1_ESM.zip › LILACS - Arterial hypertension resistance training.csv]

ID	Title	Authors	Source	Journal	Database	Type	Language	Publication year	Descriptor(s)	Publication Country	Fulltext URL	Abstract	Entry Date	Volume number	Issue number	DOI	ISSN
biblio-1047339	Exercício físico e pressão arterial: efeitos, mecanismos, influências e implicações na hipertensão arterial/ Physical exercise and blood pressure: effects, mechanisms, influences and impacts on hypertension	Azevêdo, Luan Morais; Oliveira e Silva, Laura Gomes; Fecchio, Rafael Yokoyama; Brito, Leandro Campos de; Forjaz, Claudia Lucia de Moraes	Rev. Soc. Cardiol. Estado de Säo Paulo;29(4,Supl): 415-422, out.-dez. 2019. tab, ilus	Rev. Soc. Cardiol. Estado de Säo Paulo	LILACS	article	pt	2019	Exercício Físico; Pressão Arterial; Hipertensão; Volume Sistólico; Débito Cardíaco; Fatores de Risco; Frequência Cardíaca; Hipotensão	BR	https://fi-admin.bvsalud.org/document/view/5n6xv	O exercício físico é recomendado no tratamento da hipertensão arterial. Agudamente, a execução do exercício promove aumento da pressão arterial (PA), mas, no período de recuperação pós-exercício, é possível evidenciar redução da PA e, principalmente, após um período de treinamento físico crônico, pode haver diminuição da PA clínica e de 24 horas dos hipertensos. Apesar desses efeitos serem conhec…	20200102	29	4	Supl	10.29381/0103-8559/20192904415-22	0103-8559
biblio-1051592	Consenso de prevención cardiovascular en la infancia y la adolescencia. Versión resumida. Recomendaciones/ Consensus on Cardiovascular Prevention in Childhood and Adolescence. Brief version. Recommendations	Sociedad Argentina de Cardiología; Sociedad Argentina de Pediatría	Arch. argent. pediatr;117(6): S205-S242, dic. 2019. tab, graf	Arch. argent. pediatr	LILACS	article	es	2019	Humanos; Lactente; Pré-Escolar; Criança; Adolescente; Prevenção Primária/métodos; Doenças Cardiovasculares/etiologia; Doenças Cardiovasculares/prevenção &amp; controle; Exercício Físico; Tabagismo/prevenção &amp; controle; Fatores de Risco; Transtornos Relacionados ao Uso de Substâncias/prevenção &amp; controle; Transtornos Relacionados ao Uso de Álcool/prevenção &amp; controle; Síndrome Metabóli…	AR	https://www.sap.org.ar/docs/publicaciones/archivosarg/2019/v117n6a38.pdf	La enfermedad cardiovascular secundaria a aterosclerosis es la principal causa de morbimortalidad en la población adulta a nivel mundial. Aunque las manifestaciones clínicas de aterosclerosis (enfermedad coronaria, accidente cerebrovascular y arteriopatía periférica) son excepcionales en la población pediátrica, la presencia de factores de riesgo para enfermedad cardiovascular, así como la adquis…	20200305	117	6	10.5546/aap.2019.S205	0325-0075
biblio-1042369	Effect of the aerobic component of combined training on the blood pressure of hypertensive elderly women/ Efeito do componente aeróbico no treinamento combinado sobre a pressão arterial de idosas hipertensas/ Efecto del componente aeróbico en el entrenamiento combinado sobre la presión arterial de mujeres de tercera edad hipertensas	Leandro, Magno Petrônio Galvão; Moura, José Luiz Silva de; Barros, Gustavo Willames Pimentel; Silva Filho, Adilson Pereira da; Farias, Aline Cavalcante de Oliveira; Carvalho, Paulo Roberto Cavalcanti	Rev. bras. med. esporte;25(6): 469-473, Nov.-Dec. 2019. tab	Rev. bras. med. esporte	LILACS	article	en	2019		BR	http://www.scielo.br/scielo.php?script=sci_arttext&pid=S1517-86922019000600469	ABSTRACT Introduction Aerobic (AT), strength (ST) and combined (CT) training are already well referenced as a method for the treatment and control of arterial hypertension (AH) inducing positive changes in blood pressure (BP) reduction, a phenomenon known as post-exercise hypotension (PEH). However, the correct order of combined training to promote PEH is still unclear. Objective To verify the ef…	20191108	25	6	10.1590/1517-869220192506214228	1517-8692
biblio-1042352	Cardiovascular and strength adaptations in concurrent training in hypertensive women/ Adaptações cardiovasculares e de força no treinamento concorrente em mulheres hipertensas/ Adaptaciones cardiovasculares y de fuerza en el entrenamiento concurrente en mujeres hipertensas	Ramos, Ayrton Moraes; Senna, Gilmar Weber; Scudese, Estevão; Dantas, Estélio Henrique Martin; Silva-Grigoletto, Marzo Edir da; Fuqua, Jordan David; Pardono, Emerson	Rev. bras. med. esporte;25(5): 367-371, Sept.-Oct. 2019. graf	Rev. bras. med. esporte	LILACS	article	en	2019		BR	http://www.scielo.br/scielo.php?script=sci_arttext&pid=S1517-86922019000500367	ABSTRACT Introduction Physical exercise has been recommended as a non-pharmacological strategy for preventing and controlling hypertension. Objective To verify chronic cardiovascular and muscle strength adaptations in hypertensive women who underwent 12 weeks of concurrent training (CT) in different orders. Methods Twenty hypertensive women were randomly assigned into 2 groups: resistance exercis…	20191003	25	5	10.1590/1517-869220192505200493	1517-8692
biblio-1026739	Association between physical activity, cardiometabolic risk factors and vitamin D in children and adolescents: a systematic review/ Associação entre atividade física, fatores de risco cardiometabólico e vitamina D em crianças e adolescentes: uma revisão sistemática	Corazza, Patricia Ribeiro Paes; Tadiotto, Maiara Cristina; Michel, Derick Andrade; Mota, Jorge; Leite, Neiva	Rev. bras. ativ. fís. saúde;24: 1-12, out. 2019.	Rev. bras. ativ. fís. saúde	LILACS	article	en	2019	Vitamina D; Exercício Físico; Criança; Fatores de Risco; Adolescente; Revisão	BR	http://rbafs.org.br/RBAFS/article/view/13773/10960	This systematic review aimed to synthesize evidence of cross-sectional studies on the associations between physical activity, cardiometabolic risk factors and vitamin D concentrations in children and adolescents. The search was performed in PubMed, SciELO, LILACS, Scopus, MEDLINE and SPORTDiscus. Cardiometabolic risk factors included obesity, insulin resistance, systemic arterial hypertension and…	20191203	24		10.12820/rbafs.24e0070	1413-3482
biblio-1052658	Isometric handgrip training does not improve quality of life in hypertensives/ Treinamento isométrico com handgrip não melhora qualidade de vida em hipertensos	Farah, Breno Quintella; Menezes, Raffael Farias; Sobral, Ricardo A. Jacinto; Rodrigues, Sérgio L. C; Silva, Gustavo Oliveira; Oliveira, Luciano Machado; Dias, Raphael Mendes Ritti	Rev. bras. ciênc. mov;27(4): 117-124, jul.-set. 2019. tab, ilus	Rev. bras. ciênc. mov	LILACS	article	en	2019	Humanos; Masculino; Feminino; Qualidade de Vida; Exercício Físico; Saúde; Pressão Arterial; Hipertensão; Educação Física e Treinamento	BR	https://portalrevistas.ucb.br/index.php/RBCM/article/view/10247/pdf	Hypertensive patients have high blood pressure and poor cardiovascular health and it is known that hypertension negatively affects people's health-related quality of life. Meta-analyses have shown that isometric handgrip training (IHT) reduces blood pressure in hypertensives, but the effects of IHT on health-related quality of life is unknown. Therefore, we tested the hypotheses that the IHT impr…	20200313	27	4		0103-1716
biblio-1012534	Resistant and refractory hypertension: two sides of the same disease?/ Hipertensão resistente e refratária: duas faces de uma mesma doença?	Muxfeldt, Elizabeth Silaid; Chedier, Bernardo; Rodrigues, Cibele Isaac Saad	J. bras. nefrol;41(2): 266-274, Apr.-June 2019. tab, graf	J. bras. nefrol	LILACS	article	en	2019	Humanos; Resistência a Medicamentos; Hipertensão/tratamento farmacológico; Hipertensão/epidemiologia; Fenótipo; Simpatolíticos/uso terapêutico; Pressão Sanguínea/efeitos dos fármacos; Terapias Complementares; Consumo de Bebidas Alcoólicas/efeitos adversos; Exercício Físico; Fumar/efeitos adversos; Prevalência; Monitorização Ambulatorial da Pressão Arterial; Dieta Hipossódica; Diuréticos/farmacolo…	BR	http://www.scielo.br/scielo.php?script=sci_arttext&pid=S0101-28002019000200266	Abstract Refractory hypertension (RfH) is an extreme phenotype of resistant hypertension (RH), being considered an uncontrolled blood pressure besides the use of 5 or more antihypertensive medications, including a long-acting thiazide diuretic and a mineralocorticoid antagonist. RH is common, with 10-20% of the general hypertensives, and its associated with renin angiotensin aldosterone system hy…	20190729	41	2	10.1590/2175-8239-jbn-2018-0108	0101-2800
biblio-1003555	Aerobic and resistance exercise in patients with resistant hypertension/ Exercício aeróbico e resistido em pacientes com hipertensão arterial resistente/ Ejercicio aeróbico y resistido en pacientes con hipertensión arterial resistente	Carvalho, Cristiane Junqueira de; Marins, João Carlos Bouzas; Lade, Carlos Gabriel de; Castilho, Pollyana de Rezende; Reis, Hamilton Henrique Teixeira; Amorim, Paulo Roberto dos Santos; Lima, Luciana Moreira	Rev. bras. med. esporte;25(2): 107-111, March-Apr. 2019. tab, graf	Rev. bras. med. esporte	LILACS	article	en	2019		BR	http://www.scielo.br/scielo.php?script=sci_arttext&pid=S1517-86922019000200107	ABSTRACT Introduction: Physical training is recommended by current guidelines as a preventive measure and as a tool to supplement pharmacological therapy in the treatment of hypertension and its pathological manifestations. However, there is considerable uncertainty regarding the best training prescription for blood pressure control in patients with resistant hypertension. Objective: To evaluate …	20190409	25	2	10.1590/1517-869220192502175333	1517-8692
biblio-985292	Cardiovascular effects of a strength test (1rm) in prehypertensive subjects/ Efeitos cardiovasculares de um teste de força (1rm) em sujeitos pré-hipertensos/ Efectos cardiovasculares de un test de fuerza (1rm) en sujetos pre-hipertensos	Lima, Cleberson Dias; Martinez, Paula Felippe; Morais, Camila Souza de; Barbosa, Fernando Sérgio Silva; Ota, Gabriel Elias; Oliveira Júnior, Silvio Assis de	Rev. bras. med. esporte;25(1): 9-13, Jan.-Feb. 2019. tab, graf	Rev. bras. med. esporte	LILACS	article	en	2019		BR	http://www.scielo.br/scielo.php?script=sci_arttext&pid=S1517-86922019000100009	ABSTRACT Introduction: Physical exercise promotes positive physiological adaptations, reducing the risk of developing cardiovascular diseases and promoting greater autonomic control of heart rate and reduction in pressure levels. Objective: To compare the behavior of arterial pressure and autonomic heart rate modulation in the 1-repetition maximum knee extension test, performed on the 45-degree l…	20190208	25	1	10.1590/1517-869220192501200133	1517-8692
biblio-984388	The chronic effects of muscle-resistance training in arterial pressure of hypertensive older adults: a meta-analysis/ Os efeitos crônicos do treinamento de resistência muscular na pressão arterial de idosos hipertensos: uma metanálise/ Los efectos crónicos del entrenamiento de resistencia muscular en la presión arterial de los ancianos hipertensos: una metanálisis	Bunn, Priscila dos Santos; Lima, Nádia de Souza; Venturini, Gabriela Rezende de Oliveira; Silva, Elirez Bezerra da	Fisioter. Mov. (Online);32: e003205, 2019. tab, graf	Fisioter. Mov. (Online)	LILACS	article	en	2019	Humanos; Idoso; Idoso de 80 Anos ou mais; Idoso; Treinamento de Força; Hipertensão; Pressão Arterial	BR	http://www.scielo.br/scielo.php?script=sci_arttext&pid=S0103-51502019000100206	Abstract Introduction: Little research has been done on the effects of muscle-resistance training (RT) in hypertensive older adults. Objective: The aim of this meta-analysis was to verify the efficacy of RT, on a chronic basis, on the systolic (SBP) and diastolic blood pressure (DBP) of hypertensive older adults. Method: Several literature databases were explored to find studies on controlled and…	20190222	32		10.1590/1980-5918.032.ao05	1980-5918
biblio-1019964	New insights for statistical analysis of blood pressure response to resistance training in elderly hypertensive women/ Novas perpectivas para a análise estatística da resposta da pressão arterial ao treinamento resistido em mulheres idosas hipertensas	Nascimento, Dahan da Cunha; Silva, Cristiane Rocha; Vieira, Denis Cesar Leite; Schoenfeld, Brad Jon; Prestes, Jonato	J. Phys. Educ. (Maringá);30: e3025, 2019. tab, graf	J. Phys. Educ. (Maringá)	LILACS	article	en	2019	Humanos; Feminino; Idoso; Interpretação Estatística de Dados; Pressão Arterial; Hipertensão	BR	http://www.scielo.br/scielo.php?script=sci_arttext&pid=S2448-24552019000100228	ABSTRACT The main goal was to present statistical procedures for a better data interpretation of responsiveness, explain how to deal with RTM effect, and describe how to determine clinically important changes in BP from significant real difference (SRD). Twenty-seven hypertensive elderly women were included, and RT consisted of a periodized linear model. The RT lasted 10 weeks, with two sessions …	20190827	30		10.4025/jphyseduc.v30i1.3025	2448-2455
biblio-967912	Efeito de três protocolos de treinamento na pressão arterial e frequência cardíaca em normotensos/ Effect of three training protocols on blood pressure and heart rate in normotensive men	Soares, Gabriel Araújo; Lima, Fernando Vítor; Szmuchrowski, Leszek Antoni; Pedrosa, Gustavo Ferreira; Rodrigues, João Gabriel Silveira	ABCS health sci;43(3): 141-147, 20 dez. 2018. tab	ABCS health sci	LILACS	article	pt	2018	Humanos; Masculino; Adulto; Pessoa de Meia-Idade; Exercício Físico; Exercício Físico/fisiologia; Treinamento de Força; Pressão Arterial; Frequência Cardíaca; Homens; Treinamento de Força/métodos	BR	http://fi-admin.bvsalud.org/document/view/pbtgs	INTRODUÇÃO: Doenças cardiovasculares representam a principal causa de morte no Brasil, sendo uma destas a hipertensão arterial. A prática regular de exercício físico permite um melhor controle da pressão arterial e indivíduos com maiores níveis de aptidão física apresentam um menor risco para desenvolver hipertensão. Além disso, pessoas com frequências cardíacas de repouso mais baixas apresentam …	20181220	43	3	10.7322/abcshs.v43i3.1096	2318-4965
biblio-1146341	Efeitos do treinamento muscular do assoalho pélvico associado à musculação na perda urinária e nos aspectos psicológicos em mulheres idosas: ensaio clínico randomizado/ Effects of pelvic floor muscle training associated with resistance training on urinary loss and psychological aspects in older women: a randomized clinical trial	Mazo, Giovana Zarpellon; Menezes, Enaiane Cristina; Silvestre, Michelli Vitória; Fretta, Tatiana De Bem; Cozza, Jéssica; Severo, Anderson Augusto Duarte; Virtuoso, Janeisa Franck	Fisioter. Bras;19(6): 830-838, 20 de dezembro de 2018. tab	Fisioter. Bras	LILACS	article	pt	2018		BR	http://portalatlanticaeditora.com.br/index.php/fisioterapiabrasil/article/view/2401/pdf	Objetivo: Comparar os efeitos do treinamento muscular do assoalho pélvico (TMAP), associado ou não à musculação, na perda urinária, estado de humor e autoeficácia do tratamento em mulheres idosas com incontinência urinária (IU). Métodos: Ensaio clínico randomizado, cego, realizado com mulheres idosas (&#8805;60 anos), residentes na Grande Florianópolis/SC. Os critérios de inclusão foram: autorrel…	20210123	19	6	10.33233/fb.v19i6.2401	1518-9740
biblio-979844	Prevalence of physical inactivity and its effects on blood pressure and metabolic parameters in a Brazilian Urban Population/ Prevalência de inatividade física e seus efeitos na pressão arterial e parâmetros metabólicos em uma população urbana brasileira	Rissardi, Geiza da Graça Leite; Cipullo, José Paulo; Moreira, Gisela Cipullo; Ciorlia, Luiz Alberto Souza; Cesarino, Cláudia Bernardi; Giollo Junior, Luiz Tadeu; Zanesco, Angelina; Vilela-Martin, José Fernando	Int. j. cardiovasc. sci. (Impr.);31(6): 594-602, nov.- dez. 2018. tab, graf	Int. j. cardiovasc. sci. (Impr.)	LILACS	article	en	2018	Humanos; Masculino; Feminino; Adulto; Pessoa de Meia-Idade; Idoso; Pressão Sanguínea; Exercício Físico; Prevalência; Síndrome Metabólica/epidemiologia; Doença da Artéria Coronariana; Brasil; Doenças Cardiovasculares/mortalidade; Doença Crônica; Interpretação Estatística de Dados; Fatores de Risco; Medição de Risco; Diabetes Mellitus; Comportamento Sedentário; Hipertensão; HDL-Colesterol	BR	http://publicacoes.cardiol.br/portal/ijcs/ingles/2018/v3106/pdf/i3106007.pdf	Background: Cardiovascular disease is the leading cause of mortality in the world and physical inactivity represents an important risk factor. Objective: This study aimed to evaluate the prevalence of physical inactivity in the adult population and its effects on blood pressure, blood glucose and lipid profile. Methods: A population-based cross-sectional study with stratified simple random sampli…	20190218	31	6	10.5935/2359-4802.20180064	2359-4802
biblio-979922	Effects of conventional and virtual reality cardiovascular rehabilitation in body composition and functional capacity of patients with heart diseases: randomized clinical trial/ Efeitos da reabilitação cardiovascular convencional e da realidade virtual na composição corporal e na capacidade funcional de pacientes cardiopatas: triagem clínica randomizada	Silva, João Pedro Lucas Neves; Novaes, Luiz Felipe Marques; Santos, Lorrany Caroline Rocha dos; Galindo, Bianca Pinhal; Cavalcante, Margaret Assad; Araújo, Bruna Corral Garcia de; Pacagnelli, Francis Lopes; Freire, Ana Paula Coelho Figueira	Int. j. cardiovasc. sci. (Impr.);31(6): 619-629, nov.- dez. 2018. tab, graf	Int. j. cardiovasc. sci. (Impr.)	LILACS	article	en	2018	Humanos; Masculino; Feminino; Adulto; Composição Corporal; Doenças Cardiovasculares/mortalidade; Doenças Cardiovasculares/epidemiologia; Modalidades de Fisioterapia; Terapia de Exposição à Realidade Virtual/métodos; Reabilitação Cardíaca; Realidade Virtual; Glicemia; Pressão Sanguínea; Brasil/epidemiologia; Exercício Físico; Índice de Massa Corporal; Antropometria; Interpretação Estatística de Da…	BR	http://publicacoes.cardiol.br/portal/ijcs/ingles/2018/v3106/pdf/i3106010.pdf	Background: Virtual reality is an alternative therapeutic resource to be inserted into cardiovascular rehabilitation, stimulating the practice of physical activity through man-machine interaction. Objective: To compare the effects of conventional and virtual reality cardiac rehabilitation on body composition and functional capacity in patients with heart disease. Methods: Randomized clinical tria…	20190218	31	6	10.5935/2359-4802.20180071	2359-4802
biblio-961439	Hipertensión arterial pulmonar: el entrenamiento físico como complemento de la terapia farmacológica/ Cardiopulmonary rehabilitation in pulmonary arterial hypertension	Von Oetinger, Astrid; Trujillo, Luz María; Villanueva, Sergio; Zagolin, Mónica	Rev. méd. Chile;146(5): 627-635, mayo 2018. tab, graf	Rev. méd. Chile	LILACS	article	es	2018	Humanos; Terapia por Exercício/métodos; Reabilitação Cardíaca/métodos; Hipertensão Pulmonar/reabilitação; Qualidade de Vida	CL	http://www.scielo.cl/scielo.php?script=sci_arttext&pid=S0034-98872018000500627	Cardiopulmonary rehabilitation is a promising therapy for Pulmonary arterial hypertension (PAH) whose survival does not exceed 65% at five years. We performed a literature search about rehabilitation on PAH in MEDLINE, LILACS and COCHRANE databases, considering articles from 2005 to 2017. Fifteen articles were incorporated in the final analysis. We obtained information about safety parameters, ty…	20180726	146	5	10.4067/s0034-98872018000500627	0034-9887
biblio-888040	Exercise Training Attenuates Sympathetic Activity and Improves Morphometry of Splenic Arterioles in Spontaneously Hipertensive Rats/ Treinamento Físico Atenua a Atividade Simpática e Melhora a Morfometria das Arteríolas Esplênicas em Ratos Espontaneamente Hipertensos	Lemos, Marina de Paiva; Mota, Gustavo Ribeiro da; Marocolo, Moacir; Sordi, Carla Cristina de; Chriguer, Rosângela Soares; Barbosa Neto, Octávio	Arq. bras. cardiol;110(3): 263-269, Mar. 2018. tab, graf	Arq. bras. cardiol	LILACS	article	en	2018	Animais; Masculino; Condicionamento Físico Animal/fisiologia; Artéria Esplênica/fisiopatologia; Artéria Esplênica/patologia; Sistema Nervoso Simpático/fisiopatologia; Resistência Vascular/fisiologia; Pressão Arterial/fisiologia; Hipertensão/fisiopatologia; Condicionamento Físico Animal/métodos; Arteríolas/fisiopatologia; Ratos Endogâmicos SHR; Ratos Endogâmicos WKY; Valores de Referência; Fatores…	BR	http://www.scielo.br/scielo.php?script=sci_arttext&pid=S0066-782X2018000300263	Abstract Background: Alterations in the structure of resistance vessels contribute to elevated systemic vascular resistance in hypertension and are linked to sympathetic hyperactivity and related lesions in target organs. Objective: To assess the effects of exercise training on hemodynamic and autonomic parameters, as well as splenic arteriolar damages in male Wistar Kyoto (WKY) and Spontaneously…	20180418	110	3	10.5935/abc.20180053	0066-782X
biblio-888024	Autonomic and Vascular Control in Prehypertensive Subjects with a Family History of Arterial Hypertension/ Controle Autonômico e Vascular em Pré-Hipertensos com Histórico Familiar de Hipertensão Arterial	Amaral, Josária Ferraz; Borsato, Diana de Medeiros Andrade; Freitas, Isabelle Magalhães Guedes; Toschi-Dias, Edgar; Martinez, Daniel Godoy; Laterza, Mateus Camaroti	Arq. bras. cardiol;110(2): 166-174, Feb. 2018. tab, graf	Arq. bras. cardiol	LILACS	article	en	2018	Humanos; Masculino; Feminino; Adolescente; Adulto; Adulto Jovem; Sistema Nervoso Autônomo/fisiologia; Pressão Sanguínea/fisiologia; Doença Arterial Periférica/fisiopatologia; Pré-Hipertensão/fisiopatologia; Frequência Cardíaca/fisiologia; Hipertensão/genética; Resistência Vascular/fisiologia; Exercício Físico/fisiologia; Fatores de Risco; Hipertensão/fisiopatologia	BR	http://www.scielo.br/scielo.php?script=sci_arttext&pid=S0066-782X2018000200166	Abstract Background: Individuals with a family history of systemic arterial hypertension (FHSAH) and / or prehypertension have a higher risk of developing this pathology. Objective: To evaluate the autonomic and vascular functions of prehypertensive patients with FHSAH. Methods: Twenty-five young volunteers with FHSAH, 14 normotensive and 11 prehypertensive subjects were submitted to vascular fun…	20180316	110	2	10.5935/abc.20180006	0066-782X
biblio-974258	Familial history of hypertension-induced impairment on heart rate variability was not observed in strength-trained subjects	Santa-Rosa, F A; Shimojo, G L; Sartori, M; Rocha, A C; Francica, J V; Paiva, J; Irigoyen, M C; De Angelis, K	Braz. j. med. biol. res;51(12): e7310, 2018. tab, graf	Braz. j. med. biol. res	LILACS	article	en	2018	Humanos; Masculino; Adulto; Adulto Jovem; Treinamento de Força/métodos; Pressão Arterial/fisiologia; Frequência Cardíaca/fisiologia; Hipertensão/fisiopatologia; Hipertensão/prevenção &amp; controle; Sistema Nervoso Simpático/fisiopatologia; Estudos Transversais; Inquéritos e Questionários; Reprodutibilidade dos Testes; Fatores de Risco; Análise de Variância; Idade de Início; Comportamento Sedentá…	BR	http://www.scielo.br/scielo.php?script=sci_arttext&pid=S0100-879X2018001200605	Family history of hypertension is an important predictive factor for hypertension and is associated with hemodynamic and autonomic abnormalities. Previous studies reported that strength training might reduce arterial blood pressure (AP), as well as improve heart rate variability (HRV). However, the benefits of strength training in the offspring of hypertensive parents have not been fully evaluate…	20190108	51	12	10.1590/1414-431x20187310	0100-879X
biblio-976262	Time-course of health-related adaptations in response to combined training in hypertensive elderly: immune and autonomic modulation interactions	Sardeli, Amanda V; Gáspari, Arthur F; Santos, Wellington M. dos; Moraes, Daisa Fabiele G; Gadelha, Victor B; Santos, Lucas do C; Ferreira, Marina Lívia V; Prudêncio, Simara Maria de J; Bonfante, Ivan Luiz P; Rodrigues, Bruno; Cavaglieri, Cláudia Regina; Fernhall, Bo; Chacon-Mikahil, Mara Patrícia T	Motriz (Online);24(4): e101866, 2018. tab, ilus	Motriz (Online)	LILACS	article	en	2018	Humanos; Masculino; Feminino; Pessoa de Meia-Idade; Idoso; Idoso de 80 Anos ou mais; Idoso; Exercício Físico/fisiologia; Hipertensão/fisiopatologia; Qualidade de Vida; Envelhecimento/imunologia; Treinamento de Força/efeitos adversos	BR	http://www.scielo.br/scielo.php?script=sci_arttext&pid=S1980-65742018000400707	This article is a methodological description of a randomized clinical trial (ClinicalTrials.gov U1111-1181-4455) aiming to evaluate the time-course (monthly) and associations between blood pressure changes and other health-related adaptations in response to exercise training in hypertensive elderly. Methods: The patients will be randomized to a control or combined training group interventions (ae…	20181113	24	4	10.1590/s1980-6574201800040007	1980-6574
biblio-897878	Effects of long-term resistance training on blood pressure: a systematic review/ Efeitos de longo prazo do treinamento resistido na pressão arterial: uma revisão sistemática	Rocha, Paulo Eduardo Carnaval Pereira da; Silva, Vladimir Schuindt da; Camacho, Luiz Antonio Bastos; Vasconcelos, Ana Glória Godoi	Rev. bras. cineantropom. desempenho hum;19(6): 730-742, Nov.-Dec. 2017. tab, graf, ilus	Rev. bras. cineantropom. desempenho hum	LILACS	article	en	2017	Exercício Físico; Treinamento de Força/métodos; Pressão Arterial	BR	http://www.scielo.br/scielo.php?script=sci_arttext&pid=S1980-00372017000600730	Abstract Studies assessed the beneficial effects of aerobic exercise on blood pressure (BP); however, few studies have evaluated the effects of long-term resistance training on variations of this response. The aim of the study was to verify through a systematic review, the long-term effect of resistance training on BP. Searches were made on Medline through Pubmed, Science Direct, Scopus, Web of S…	20180220	19	6	10.5007/1980-0037.2017v19n6p730	1415-8426
biblio-891409	Maintenance of exercise training benefits is associated with adequate milk and dairy products intake in elderly hypertensive subjects following detraining/ A preservação dos benefícios do treinamento físico está associada à ingestão adequada de leite e produtos lácteos em idosos hipertensos após destreino	Moraes, Wilson Max Almeida Monteiro de; Santos, Neucilane Silveira dos; Aguiar, Larissa Pereira; Sousa, Luís Gustavo Oliveira de	Einstein (Säo Paulo);15(3): 289-294, July-Sept. 2017. tab, graf	Einstein (Säo Paulo)	LILACS	article	en	2017	Humanos; Animais; Masculino; Feminino; Idoso; Laticínios; Leite; Ingestão de Alimentos; Terapia por Exercício/métodos; Treinamento de Força/métodos; Hipertensão/terapia; Fatores de Tempo; Resultado do Tratamento	BR	http://www.scielo.br/scielo.php?script=sci_arttext&pid=S1679-45082017000300289	ABSTRACT Objective To investigate whether maintenance of exercise training benefits is associated with adequate milk and dairy products intake in hypertensive elderly subjects after detraining. Methods Twenty-eight elderly hypertensive patients with optimal clinical treatment underwent 16 weeks of multicomponent exercise training program followed by 6 weeks of detraining, and were classified acco…	20171026	15	3	10.1590/s1679-45082017ao4048	1679-4508
biblio-887887	The Effect of Physical Resistance Training on Baroreflex Sensitivity of Hypertensive Rats/ Efeito do Treinamento Físico Resistido na Sensibilidade Barorreflexa de Ratos Hipertensos	Gomes, Moisés Felipe Pereira; Borges, Mariana Eiras; Rossi, Vitor de Almeida; Moura, Elizabeth de Orleans C. de; Medeiros, Alessandra	Arq. bras. cardiol;108(6): 539-545, June 2017. graf	Arq. bras. cardiol	LILACS	article	en	2017	Animais; Masculino; Ratos; Condicionamento Físico Animal/fisiologia; Barorreflexo/fisiologia; Treinamento de Força; Hipertensão/reabilitação; Ratos Endogâmicos SHR; Ratos Wistar; Hipertensão/fisiopatologia	BR	http://www.scielo.br/scielo.php?script=sci_arttext&pid=S0066-782X2017000600539	Abstract Background: Baroreceptors act as regulators of blood pressure (BP); however, its sensitivity is impaired in hypertensive patients. Among the recommendations for BP reduction, exercise training has become an important adjuvant therapy in this population. However, there are many doubts about the effects of resistance exercise training in this population. Objective: To evaluate the effect o…	20170704	108	6	10.5935/abc.20170065	0066-782X
biblio-913663	Influência dos treinamentos aeróbio e resistido sobre os parâmetros metabólicos e cardiovasculares de mulheres idosas/ Influence of aerobic and resistence training on the cardio-vascular and metabolic parameters in elderly women/ Influencia del entrenamientos aeróbico y resistido en los pa-rámetros metabolico y cardiovascular de mujeres de edad avanzada	Ferreira, Susana América; Franceschini, Sylvia do Carmo Castro; Queiroz, Andréia Cristiane Carrenho; Amorim, Paulo Roberto dos Santos; Maia, Bárbara Braga Fernandes	Pensar prát. (Impr.);20(2): 349-364, abr.-jun.2017. tab	Pensar prát. (Impr.)	LILACS	article	pt	2017	Humanos; Feminino; Idoso; Exercício Físico; Saúde do Idoso; Doença Crônica/prevenção &amp; controle	BR	https://revistas.ufg.br/fef/article/view/40794/pdf	Este estudo busca verificar a influência do treinamento aeróbio (TA) e resistido (TR) sobre parâmetros metabólicos e cardiovasculares, além da prevalência de fatores de risco cardiovasculares em idosas. O estudo foi realizado com 39 mulheres (68,6±6,2 anos) submetidas ao TA e TR, 3x/semana por 13 semanas. Obteve-se redução da pressão arterial (PA) sistólica (-7,8mmHg, p=0,01), da PA diastólica (-…	20180918	20	2	10.5216/rpp.v20i2.40794	1415-4676
biblio-840086	Combined aerobic and resistance training: are there additional benefits for older hypertensive adults?	Lima, Leandra G; Bonardi, José TM; Campos, Giulliard O; Bertani, Rodrigo F; Scher, Luria ML; Moriguti, Júlio C; Ferriolli, Eduardo; Lima, Nereida KC	Clinics;72(6): 363-369, June 2017. tab, graf	Clinics	LILACS	article	en	2017	Humanos; Masculino; Feminino; Adulto; Pessoa de Meia-Idade; Idoso; Pressão Sanguínea/fisiologia; Terapia por Exercício/métodos; Hipertensão/reabilitação; Resistência à Insulina/fisiologia; Treinamento de Força/métodos; Monitorização Ambulatorial da Pressão Arterial; Composição Corporal/fisiologia; Estudos de Casos e Controles; Resultado do Tratamento	BR	http://www.scielo.br/scielo.php?script=sci_arttext&pid=S1807-59322017000600363	OBJECTIVES: The objective of this study was to compare the effects of a combination of aerobic and resistance training to those of isolated aerobic training on blood pressure, body composition, and insulin sensitivity in hypertensive older adults. METHOD: Forty-four patients were randomly assigned to the aerobic group, resistance and aerobic group, and control group. Before and after 10 weeks, th…	20170626	72	6	10.6061/clinics/2017(06)06	1807-5932
biblio-838725	Kinetics of Hypotension during 50 Sessions of Resistance and Aerobic Training in Hypertensive Patients: a Randomized Clinical Trial/ Cinética Hipotensiva durante 50 Sessões de Treinamento de Força e Aeróbio em Hipertensos: Ensaio Clínico Randomizado	Damorim, Igor Rodrigues; Santos, Tony Meireles; Barros, Gustavo Willames Pimentel; Carvalho, Paulo Roberto Cavalcanti	Arq. bras. cardiol;108(4): 323-330, Apr. 2017. tab, graf	Arq. bras. cardiol	LILACS	article	en	2017	Humanos; Masculino; Feminino; Pessoa de Meia-Idade; Idoso; Exercício Físico/fisiologia; Treinamento de Força; Hipotensão Pós-Exercício/fisiopatologia; Hipertensão/fisiopatologia; Sístole/fisiologia; Fatores de Tempo; Pressão Sanguínea/fisiologia; Adaptação Fisiológica/fisiologia; Cinética; Análise de Variância; Diástole/fisiologia	BR	http://www.scielo.br/scielo.php?script=sci_arttext&pid=S0066-782X2017000400323	Abstract Background: Resistance and aerobic training are recommended as an adjunctive treatment for hypertension. However, the number of sessions required until the hypotensive effect of the exercise has stabilized has not been clearly established. Objective: To establish the adaptive kinetics of the blood pressure (BP) responses as a function of time and type of training in hypertensive patients…	20170626	108	4	10.5935/abc.20170029	0066-782X
biblio-880649	Effects of concurrent training on morphological and functional parameters and blood pressure in hypertensive women/ Efeitos do treinamento concorrente sobre parâmetros morfofuncionais e pressão arterial de mulheres hipertensas	Aguia, Renata Emilia M; Teixeira, Cauê V. La Scala; Paulino, Heverton; Pauli, José Rodrigo; Medeiros, Alessandra; Cerrone, Letícia Andrade; Ferreira, Sionaldo E; Gomes, Ricardo José	Rev. bras. ciênc. mov;25(3): 53-60, mar.-abr.2017. ilus, tab	Rev. bras. ciênc. mov	LILACS	article	en	2017	Humanos; Feminino; Pessoa de Meia-Idade; Exercício Físico; Hipertensão; Mulheres; Treinamento de Força	BR	https://portalrevistas.ucb.br/index.php/RBCM/article/view/53/pdf	Aerobic and resistance exercise have been prescript to prevention and non pharmacological treatment of hypertension. However, there is a lack of studies investigating the effects of concurrent training in hypertensive women. Thus, the aim of this study was to investigate the effects of concurrent training program on rest blood pressure, biochemical variables (blood glucose and total cholesterol),…	20180312	25	3		0103-1716
biblio-895025	Effects of isometric handgrip training in patients with cardiovascular disease: rationale and design of the ISOPRESS network	Farah, Breno Q; Vianna, Lauro C; Rodrigues, Sergio Luiz C; Correia, Marilia A; Teixeira, André L; Andrade, Flávio M. D. de; Pedrosa, Rodrigo P; Moreira, Sérgio R; Barros, Mauro V. G; Wolosker, Nelson; Cucato, Gabriel G; Ritti-Dias, Raphael M	Motriz (Online);23(4): e101719, 2017. tab, ilus	Motriz (Online)	LILACS	article	en	2017	Humanos; Masculino; Feminino; Adulto; Pessoa de Meia-Idade; Pressão Sanguínea/fisiologia; Doenças Cardiovasculares/fisiopatologia; Exercício Físico/fisiologia; Hipertensão	BR	http://www.scielo.br/scielo.php?script=sci_arttext&pid=S1980-65742017000400401	Meta-analytical studies have indicated that isometric handgrip training promotes significant reduction in blood pressure in hypertensive patients with similar or greater decreases in blood pressure than observed after aerobic and dynamic resistance training. However, several gaps in the literature still need to be addressed. Thus, we designed the ISOPRESS network group, which consists of a task f…	20180315	23	4	10.1590/s1980-6574201700040011	1980-6574
biblio-832434	Treinamento de Força Moderado Atenua o Aumento da Pressão Arterial e Diminui o Número de Núcleos em Cardiomiócitos de Ratos Hipertensos/ Moderate Resistance Training Attenuates the Increase in Blood Pressure and Decreases the Cardiomyocyte Nuclei Number in Hypertensive Rats	Neves, Rodrigo Vanerson Passos; Rosa, Thiago Santos; Souza, Michel Kendy; Passos, Clévia Santos; Carbonel, Adriana Aparecida Ferraz; Teixeira, Cristiane Paula; Navarro, Francisco; Simões, Ricardo Santos; Soares, Brande Ranter Alves; Franco, Maria Carmo Pinho; Moraes, Milton Rocha	Int. j. cardiovasc. sci. (Impr.);29(6): 492-499, nov.-dez.2016.	Int. j. cardiovasc. sci. (Impr.)	LILACS	article	pt	2016	Ratos; Experimentação Animal/história; Cardiomegalia/veterinária; Hipertensão/veterinária	BR	http://www.onlineijcs.org	O treinamento de força (TF) é uma estratégia que diminui a pressão arterial (PA) em pacientes com hipertensão arterial (HA) estágio 1 e atenua a progressão da PA em ratos hipertensos (estágio 3). A influência do TF na remodelação cardíaca na HA não controlada ainda não está estabelecida. Objetivo: O objetivo deste estudo foi avaliar os efeitos a longo prazo do TF em intensidade moderada na remode…	20170324	29	6	10.5935/2359-4802.20170008	2359-4802
biblio-841244	The role of physical exercise in obstructive sleep apnea/ O papel do exercício físico na apneia obstrutiva do sono	Andrade, Flávio Maciel Dias de; Pedrosa, Rodrigo Pinto	J. bras. pneumol;42(6): 457-464, Nov.-Dec. 2016. graf	J. bras. pneumol	LILACS	article	en	2016	Humanos; Doenças Cardiovasculares/etiologia; Terapia por Exercício; Exercício Físico/fisiologia; Apneia Obstrutiva do Sono/terapia; Doenças Cardiovasculares/fisiopatologia; Terapia por Exercício/métodos; Terapia por Exercício/normas; Fatores de Risco; Índice de Gravidade de Doença; Apneia Obstrutiva do Sono/complicações; Apneia Obstrutiva do Sono/fisiopatologia	BR	http://www.scielo.br/scielo.php?script=sci_arttext&pid=S1806-37132016000600457	ABSTRACT Obstructive sleep apnea (OSA) is a common clinical condition, with a variable and underestimated prevalence. OSA is the main condition associated with secondary systemic arterial hypertension, as well as with atrial fibrillation, stroke, and coronary artery disease, greatly increasing cardiovascular morbidity and mortality. Treatment with continuous positive airway pressure is not tolera…	20170626	42	6	10.1590/s1806-37562016000000156	1806-3713
lil-797451	Entrenamiento aeróbico de alta intensidad: Historia y fisiología clínica del ejercicio/ High intensity aerobic interval training: history and clinical exercise physiology	Cofré-Bolados, Cristian; Sánchez-Aguilera, Pablo; Zafra-Santos, Edson; Espinoza-Salinas, Alexis	Rev. Univ. Ind. Santander, Salud;48(3): 275-284, jul.-set. 2016. tab	Rev. Univ. Ind. Santander, Salud	LILACS	article	es	2016		CO	http://www.scielo.org.co/scielo.php?script=sci_arttext&pid=S0121-08072016000300002	La transición epidemiológica observada en las últimas décadas ha implicado un aumento creciente de enfermedades crónicas, fenómeno asociados con el estilo de vida de la población, al modelo alimentario y al sedentarismo, lo que predispone a la obesidad y a la resistencia a la insulina, condicionando patologías cardio metabólicas como la hipertensión arterial y la dislipidemia, favoreciendo el des…	20161107	48	3	10.18273/revsal.v48n3-2016001	0121-0807
lil-781522	Effects of exercise training with blood flow restriction on blood pressure in medicated hypertensive patients	Cezar, Marcos Antônio; De Sá, Clodoaldo Antônio; Corralo, Vanessa da Silva; Copatti, Sedinei Lopes; Santos, Guilherme Augusto Gonzaga dos; Grigoletto, Marzo Edir da Silva	Motriz rev. educ. fís. (Impr.);22(2): 9-17, Apr.-June 2016. tab, graf	Motriz rev. educ. fís. (Impr.)	LILACS	article	en	2016	Humanos; Feminino; Pessoa de Meia-Idade; Terapia por Exercício; Treinamento de Força; Hipertensão	BR	http://www.scielo.br/scielo.php?script=sci_arttext&pid=S1980-65742016000200009	The development of non-pharmacological approaches to hypertension (HA) is critical for both prevention and treatment. This study examined the hemodynamic and biochemical responses of medicated hypertensive women to resistance exercise with blood flow restriction (vascular occlusion). Twenty-three women were randomly assigned to one of three groups: High intensity strength training (n = 8); low-in…	20160512	22	2	10.1590/S1980-6574201600020002	1415-9805
lil-784178	Acute Effects of Exercise on Blood Pressure: A Meta-Analytic Investigation/ Efeito Agudo do Exercício Sobre a Pressão Arterial: Uma Investigação Metanalítica	Carpio-Rivera, Elizabeth; Moncada-Jiménez, José; Salazar-Rojas, Walter; Solera-Herrera, Andrea	Arq. bras. cardiol;106(5): 422-433, May 2016. tab, graf	Arq. bras. cardiol	LILACS	article	en	2016	Humanos; Masculino; Feminino; Pressão Sanguínea/fisiologia; Treinamento de Força/normas; Hipotensão Pós-Exercício/fisiopatologia; Frequência Cardíaca/fisiologia; Determinação da Pressão Arterial; Análise de Variância	BR	http://www.scielo.br/scielo.php?script=sci_arttext&pid=S0066-782X2016000500422	Abstract Hypertension affects 25% of the world's population and is considered a risk factor for cardiovascular disorders and other diseases. The aim of this study was to examine the evidence regarding the acute effect of exercise on blood pressure (BP) using meta-analytic measures. Sixty-five studies were compared using effect sizes (ES), and heterogeneity and Z tests to determine whether the ES …	20160617	106	5	10.5935/abc.20160064	0066-782X
lil-778587	Low levels of physical activity and metabolic syndrome: cross-sectional study in the Brazilian public health system/ Baixos níveis de atividade física e síndrome metabólica: estudo transversal com usuários do sistema público de saúde brasileiro	Turi, Bruna Camilo; Codogno, Jamile Sanches; Fernandes, Rômulo Araújo; Monteiro, Henrique Luiz	Ciênc. saúde coletiva;21(4): 1043-1050, Abr. 2016. tab	Ciênc. saúde coletiva	LILACS	article	en	2016	Humanos; Masculino; Feminino; Pessoa de Meia-Idade; Idoso; Exercício Físico; Síndrome Metabólica/epidemiologia; Brasil/epidemiologia; Estudos Transversais; Prevalência; Saúde Pública; Fatores de Risco		http://www.scielosp.org/scielo.php?script=sci_arttext&pid=S1413-81232016000401043	Abstract This study investigated whether low levels of physical activity in different domains is associated with risk factors for the occurrence of metabolic syndrome or metabolic syndrome itself. Habitual physical activity level was assessed among 963 participants, aged 50 years old or more, using Baecke&#8217;s questionnaire. Risk factors for metabolic syndrome followed the recommendations of &…	20160408	21	4	10.1590/1413-81232015214.23042015	1413-8123
lil-777100	Resistance Training in Spontaneously Hypertensive Rats with Severe Hypertension/ Treinamento de Força em Ratos Espontaneamente Hipertensos com Hipertensão Arterial Grave	Neves, Rodrigo Vanerson Passos; Souza, Michel Kendy; Passos, Clévia Santos; Bacurau, Reury Frank Pereira; Simoes, Herbert Gustavo; Prestes, Jonato; Boim, Mirian Aparecida; Câmara, Niels Olsen Saraiva; Franco, Maria do Carmo Pinho; Moraes, Milton Rocha	Arq. bras. cardiol;106(3): 201-209, Mar. 2016. tab, graf	Arq. bras. cardiol	LILACS	article	en	2016	Animais; Masculino; Hipertensão/fisiopatologia; Condicionamento Físico Animal/fisiologia; Treinamento de Força; Pressão Sanguínea/fisiologia; Peso Corporal/fisiologia; Frequência Cardíaca/fisiologia; Modelos Animais; Exercícios de Alongamento Muscular; Força Muscular/fisiologia; Ratos Endogâmicos SHR; Ratos Endogâmicos WKY	BR	http://www.scielo.br/scielo.php?script=sci_arttext&pid=S0066-782X2016000300201	Abstract Background: Resistance training (RT) has been recommended as a non-pharmacological treatment for moderate hypertension. In spite of the important role of exercise intensity on training prescription, there is still no data regarding the effects of RT intensity on severe hypertension (SH). Objective: This study examined the effects of two RT protocols (vertical ladder climbing), performed …	20160403	106	3	10.5935/abc.20160019	0066-782X
lil-774452	Ejercicios físicos en la prevención de hipertensión arterial/ Physical exercises in the prevention of hypertension	Briones Arteaga, Ebson Mauricio	Medisan;20(1)ene.-ene. 2016.	Medisan	LILACS	article	es	2016	Doenças Cardiovasculares; Hipertensão; Técnicas de Exercício e de Movimento	CU	http://scielo.sld.cu/scielo.php?script=sci_arttext&pid=S1029-30192016000100006	Se efectuó una investigación en el Centro Fisiokinesio e Hidroterapia de Manta, en Manabí, Ecuador, a fin de desarrollar un programa de ejercicios aeróbicos leves, moderados y de resistencia, para prevenir la hipertensión arterial y disminuir la presión arterial en personas hipertensas. En este estudio no experimental de 4 semanas, se incluyeron 10 pacientes hipertensos, cuya mayoría correspondió…	20160225	20	1		1029-3019
biblio-971891	Vitamina D, adiponectina e alterações do sono nos estados de resistência à insulina	Oliveira, Roseane Feitosa de	Fortaleza; s.n; 2016. 76 p.		LILACS	thesis	pt	2016	Humanos; Vitamina D; Adiponectina; Sono; Resistência à Insulina; Exercício Físico	BR	http://www.tede.ufc.br/tde_busca/arquivo.php?codArquivo=17289	Os distúrbios endócrino-metabólicos (DEM) são frequentes e associam-se acomorbidades graves e aumento da mortalidade. O sono insuficiente, potencialmente,tem efeito negativo sobre a saúde incluindo os trantornos endócrino-metabólicos. Avitamina D é importante para o funcionamento geral do organismo e a adiponectina éum hormônio essencial para a regulação do metabolismo lipídico. Este é um estudot…	20160920
lil-782462	Comparação de dois modelos de exercícios físicos na redução dos fatores de riscos cardiovasculares com ênfase na obesidade e hipertensão/ Comparison of two models of physical exercise in reducing cardiovascular risk factors with emphasis on obesity and hypertension	Rocha, Paulo Eduardo Carnaval Pereira da	Rio de Janeiro; s.n; 2016. 116 p. tab, graf.		LILACS	thesis	pt	2016	Humanos; Doenças Cardiovasculares/prevenção &amp; controle; Exercício Físico; Hipertensão; Obesidade; Treinamento de Força; Comportamento de Redução do Risco; Perda de Peso; Índice de Massa Corporal	BR	http://bvssp.icict.fiocruz.br/lildbi/docsonline/get.php?id=4519	Doenças cardiovasculares (DCV) são a primeira causa de morte no mundo. Estima-se que 17,3 milhões de pessoas morreram de doenças cardiovasculares em 2008, representando 30 por cento de todas as mortes globais. Por ser um forte fator de risco para o desenvolvimento de doenças cardiovasculares, modificações no estilo de vida, como a inclusão da prática de exercícios físicos deve ser estimulada. Os …	20160225
lil-768274	O VOLUME DE EXERCÍCIOS RESISTIDOS INFLUENCIA A REATIVIDADE DA PRESSÃO ARTERIAL AO ESTRESSE/ THE VOLUME OF RESISTANCE EXERCISES INFLUENCES BLOOD PRESSURE REACTIVITY TO STRESS/ EL VOLUMEN DE EJERCICIOS DE FUERZA INFLUYE EN LA REACTIVIDAD DE LA PRESIÓN ARTERIAL AL ESTRÉS	Silva, Mauro Fernando Lima da; Campbell, Carmen Silvia Grubert; Brito, Aline de Freitas; Silva, Alexandre Sérgio; Santos, Marcos Antônio Pereira dos; Formiga, Marcelle Napoleão do Rêgo; Moreira, Sergio Rodrigues; Simões, Herbert Gustavo	Rev. bras. med. esporte;21(6): 438-441, Nov.-Dec. 2015. tab, graf	Rev. bras. med. esporte	LILACS	article	pt	2015		BR	http://www.scielo.br/scielo.php?script=sci_arttext&pid=S1517-86922015000600438	Introdução A hiper-reatividade da pressão arterial (PA) ao estresse pode estar associada ao desenvolvimento da hipertensão arterial. Porém a realização prévia de exercícios físicos tem se mostrado eficaz em atenuar esta elevação da PA ao estresse subsequente. Objetivo Verificar o efeito do volume da sessão de exercícios resistidos (ER) sobre a reatividade da PA (RV) ao estresse induzido. Métodos …	20151218	21	6	10.1590/1517-869220152106118724	1517-8692
lil-761505	Impact of Physical Activity Interventions on Blood Pressure in Brazilian Populations/ Impacto de Intervenções em Atividade Física sobre a Pressão Arterial de Populações Brasileiras	Bento, Vivian Freitas Rezende; Albino, Flávia Barbizan; Moura, Karen Fernandes de; Maftum, Gustavo Jorge; Santos, Mauro de Castro dos; Guarita-Souza, Luiz César; Faria Neto, José Rocha; Baena, Cristina Pellegrino	Arq. bras. cardiol;105(3): 301-308, Sept. 2015. tab, ilus	Arq. bras. cardiol	LILACS	article	en	2015	Adulto; Feminino; Humanos; Masculino; Pressão Sanguínea/fisiologia; Terapia por Exercício/métodos; Exercício Físico/fisiologia; Hipertensão/prevenção &amp; controle; Brasil; Hipertensão/fisiopatologia; Estilo de Vida; Fatores de Risco	BR	http://www.scielo.br/scielo.php?script=sci_arttext&pid=S0066-782X2015002200301	Background:High blood pressure is associated with cardiovascular disease, which is the leading cause of mortality in the Brazilian population. Lifestyle changes, including physical activity, are important for lowering blood pressure levels and decreasing the costs associated with outcomes.Objective:Assess the impact of physical activity interventions on blood pressure in Brazilian individuals.Met…	20151008	105	3	10.5935/abc.20150048	0066-782X
lil-756408	A single resistance exercise session improves myocardial contractility in spontaneously hypertensive rats	Fernandes, AA; Faria, TO; Ribeiro Júnior, RF; Costa, GP; Marchezini, B; Silveira, EA; Angeli, JK; Stefanon, I; Vassallo, DV; Lizardo, JH	Braz. j. med. biol. res;48(9): 813-821, Sept. 2015. tab, ilus	Braz. j. med. biol. res	LILACS	article	en	2015	Animais; Masculino; Ratos; Pressão Sanguínea/fisiologia; Frequência Cardíaca/fisiologia; Contração Miocárdica/fisiologia; Condicionamento Físico Animal/fisiologia; Ratos Endogâmicos SHR	BR	http://www.scielo.br/scielo.php?script=sci_arttext&pid=S0100-879X2015000900813	Resistance training evokes myocardial adaptation; however, the effects of a single resistance exercise session on cardiac performance are poorly understood or investigated. This study aimed to investigate the effects of a single resistance exercise session on the myocardial contractility of spontaneously hypertensive rats (SHRs). Male 3-month-old SHRs were divided into two groups: control (Ct) an…	20150827	48	9	10.1590/1414-431X20154355	0100-879X
lil-748149	Association Between Hemodynamic Profile, Physical Capacity and Quality of Life in Pulmonary Hypertension/ Associação Entre Perfil Hemodinâmico, Capacidade Física e Qualidade de Vida na Hipertensão Pulmonar	Torres, Diego de Faria Magalhães; Zin, Walter Araujo; Lopes, Agnaldo José; Vigário, Patrícia dos Santos; Garcia, Marcelo Iorio; Waetge5, Daniel; Bandeira, Marcelo Luiz da Silva; Bessa, Luiz Gustavo Pignataro; Guimarães, Fernando Silva	Arq. bras. cardiol;104(5): 387-393, 05/2015. tab, graf	Arq. bras. cardiol	LILACS	article	en	2015	Adulto; Feminino; Humanos; Masculino; Pessoa de Meia-Idade; Tolerância ao Exercício/fisiologia; Exercício Físico/fisiologia; Hemodinâmica/fisiologia; Hipertensão Pulmonar/fisiopatologia; Qualidade de Vida; Pressão Sanguínea/fisiologia; Estudos Transversais; Teste de Esforço/métodos; Consumo de Oxigênio; Prognóstico; Valores de Referência; Testes de Função Respiratória; Estatísticas não Paramétric…	BR	http://www.scielo.br/scielo.php?script=sci_arttext&pid=S0066-782X2015000500006	Background: No studies have described and evaluated the association between hemodynamics, physical limitations and quality of life in patients with pulmonary hypertension (PH) without concomitant cardiovascular or respiratory disease. Objective: To describe the hemodynamic profile, quality of life and physical capacity of patients with PH from groups I and IV and to study the association between …	20150612	104	5	10.5935/abc.20150012	0066-782X
lil-744362	Exercise training prevents increased intraocular pressure and sympathetic vascular modulation in an experimental model of metabolic syndrome	Castro, E.F.S.; Mostarda, C.T.; Rodrigues, B.; Moraes-Silva, I.C.; Feriani, D.J.; De Angelis, K.; Irigoyen, M.C.	Braz. j. med. biol. res;48(4): 332-338, 4/2015. tab, graf	Braz. j. med. biol. res	LILACS	article	en	2015	Animais; Masculino; Pressão Sanguínea/fisiologia; Pressão Intraocular/fisiologia; Síndrome Metabólica/prevenção &amp; controle; Hipertensão Ocular/prevenção &amp; controle; Condicionamento Físico Animal; Sistema Nervoso Simpático/irrigação sanguínea; Análise de Variância; Glicemia/análise; Modelos Animais de Doenças; Artéria Femoral/fisiologia; Frutose/administração &amp; dosagem; Glaucoma/preven…	BR	http://www.scielo.br/scielo.php?script=sci_arttext&pid=S0100-879X2015000400332	The present study aimed to study the effects of exercise training (ET) performed by rats on a 10-week high-fructose diet on metabolic, hemodynamic, and autonomic changes, as well as intraocular pressure (IOP). Male Wistar rats receiving fructose overload in drinking water (100 g/L) were concomitantly trained on a treadmill for 10 weeks (FT group) or kept sedentary (F group), and a control group (…	20150430	48	4	10.1590/1414-431X20144217	0100-879X
lil-762186	Efeito do treinamento resistido com diferentes intensidades na pressão arterial em hipertensos/ Effect of Resistance Training with Different intensities on blood pressure in hypertensive patients	Reis, João Paulo Cardoso dos; Almeida, Klebson da Silva; Souza, Rosilene Amaral da Silva; Sousa, Moisés Simão Santa Rosa de	Int. j. cardiovasc. sci. (Impr.);28(1): 25-34, jan.-fev. 2015. tab, graf	Int. j. cardiovasc. sci. (Impr.)	LILACS	article	en	2015	Humanos; Masculino; Adulto; Pressão Arterial; Exercício Físico; Hipertensão/diagnóstico; Treino Aeróbico/métodos; Análise de Variância; Índice de Massa Corporal; Estudos Transversais; Débito Cardíaco/fisiologia; Frequência Cardíaca/fisiologia; Monitorização Ambulatorial da Pressão Arterial/métodos; Volume Sistólico/fisiologia	BR	http://onlineijcs.org/exportar-pdf/343/v28n1a05.pdf	Fundamentos: O efeito do treinamento resistido (TR) no comportamento da pressão arterial (PA), da frequência cardíaca (FC) e do duplo-produto (DP) está fortemente relacionado às características do exercício e apresenta-se inconsistente ao público hipertenso.Objetivos: Comparar a resposta cardiovascular aguda e tardia em sessões de 50% e 75% de uma repetição máxima estimada em hipertensos grau 1. …	20150729	28	1	10.5935/2359-4802.20150005	2359-4802
lil-734928	Síndrome metabólico en trabajadores de un hospital de nivel III de atención Estudio SIMETRA/ Metabolic syndrome in workers of a level III care hospital SIMETRA study	Pinzón, Alfredo; Velandia, Ómar Olimpo; Ortiz, Carlos Alberto; Azuero, Luisa Fernanda; Echeverry, Tatiana; Rodríguez, Ximena	Acta méd. colomb;39(4): 327-335, oct.-dic. 2014. ilus, tab	Acta méd. colomb	LILACS	article	es	2014	Humanos; Masculino; Feminino; Adulto; Pessoa de Meia-Idade; Síndrome Metabólica; Universidades; Doenças Cardiovasculares; Saúde; Hospitais; Hiperglicemia; Hipertensão	CO	http://www.scielo.org.co/scielo.php?script=sci_arttext&pid=S0120-24482014000400005	Introducción: el síndrome metabólico (SM) se caracteriza por obesidad, hiperglucemia o diabetes, hipertensión arterial y dislipidemia. La presencia de este síndrome incrementa el riesgo de enfermedades cardiovasculares, con el consecuente aumento de la mortalidad. Objetivo: determinar la frecuencia del SM y sus componentes en los trabajadores de un hospital de III nivel de atención, utilizando ta…	20150306	39	4		0120-2448
lil-722263	Effects of resistance exercise versus combined training on post-exercise hypotension in women with metabolic syndrome/ Efeitos do exercício de força versus combinado sobre a hipotensão pós-exercício em mulheres com síndrome metabólica	Tibana, Ramires Alsamir; Nascimento, Dahan da Cunha; Sousa, Nuno Manoel Frade de; Silva, Renato André Sousa da; Vieira, Amilton; Almeida, Jeeser Alves de; Voltarelli, Fabrício Azevedo; Prestes, Jonato	Rev. bras. cineantropom. desempenho hum;16(5): 522-532, Sept-Oct/2014. tab, graf	Rev. bras. cineantropom. desempenho hum	LILACS	article	en	2014		BR	http://www.scielo.br/scielo.php?script=sci_arttext&pid=S1980-00372014000500522	The aim of the present study was to analyze the response of systolic (SBP) and diastolic (DBP) blood following three experimental sessions: resistance exercise (RE), combined exercise (COMB-aerobic and RE) and control session (CON). Thirty women with metabolic syndrome (MS) were randomly assigned to one of three experimental groups: RE (n=10; 36.1 ± 9.0 years) (3 sets of 8-12 repetitions at 80% o…	20140919	16	5	10.5007/1980-0037.2014v16n5p522	1415-8426
lil-740485	Atividade nervosa simpática e desenvolvimento de lesões de órgãos-alvo na hipertensão arterial: benefícios autonômicos induzidos pelo treinamento aeróbio/ Sympathetic nerve activity and development of end-organ injury in hypertension: autonomic benefits induced by aerobic training	Masson, Gustavo Santos; Michelini, Lisete Compagno	Rev. Soc. Cardiol. Estado de Säo Paulo;24(2): 16-24, abr.-jun. 2014. ilus	Rev. Soc. Cardiol. Estado de Säo Paulo	LILACS	article	pt	2014	Humanos; Exercício Físico/fisiologia; Hipertensão/complicações; Hipertensão/fisiopatologia; Sistema Cardiovascular/fisiopatologia; Sistema Nervoso Simpático/fisiologia; Barorreflexo; Doença Crônica; Frequência Cardíaca; Pressão Arterial; Sistema Nervoso Autônomo/fisiologia; Órgãos em Risco	BR	http://fi-admin.bvsalud.org/document/view/pymmn	A disfunção autonômica encontra-se estreitamente associada ao estabe- lecimento da hipertensão arterial, sendo caracterizada por aumento da atividade simpática, redução do tônus vagal e disfunção barorreflexa, contribuindo para a instalação da insuficiência cardíaca, do infarto do miocárdio, do acidente vascular cerebral, entre outras comorbidades. Remodelamento hipertrófico de arteríolas cerebra…	20141218	24	2		0103-8559
lil-719582	Respostas cardiovasculares durante exercício resistido com restrição de fluxo sanguíneo/ Cardiovascular responses during resistance exercise with blood flow restriction	Poton, Roberto; Polito, Marcos Doederlein	Rev. bras. cardiol. (Impr.);27(2): 104-110, mar.-abr.2014. tab, graf	Rev. bras. cardiol. (Impr.)	LILACS	article	pt	2014	Humanos; Masculino; Feminino; Doenças Cardiovasculares/diagnóstico; Hipertensão/complicações; Circulação Sanguínea/fisiologia; Exercício Físico/fisiologia; Hemodinâmica/fisiologia	BR	http://www.rbconline.org.br/wp-content/uploads/Art_191_Marcos_Polito_Artigo_Original_RBC_271.pdf	Fundamentos: Estudos recentes mostram que o exercício resistido realizado em baixa intensidade (<50 % 1RM) com restrição de fluxo sanguíneo (RFS) pode promover modificações morfológicas/fisiológicas semelhantes aos exercícios com intensidades mais elevadas sem RFS. Objetivo: Comparar as respostas cardiovasculares e hemodinâmicas durante o exercício resistido realizado com e sem RFS. Métodos: Deze…	20140716	27	2		2177-6024
lil-704731	Treinamento aerobio e resistido, qualidade de vida e capacidade funcional de hipertensas/ Aerobic and resistance training, quality of life, functional capacity in hypertensive women/ Entrenamiento aerobico y resistido, calidad de vida y capacidad funcional en hipertensas	Povoa, Thais Inacio Rolim; Jardim, Paulo Cesar Brandao Veiga; Sousa, Ana Luiza Lima; Jardim, Thiago de Souza Veiga; Souza, Weimar Kunz Sebba Barroso de; Jardim, Luciana Sanches Veiga	Rev. bras. med. esporte;20(1): 36-41, Jan-Feb/2014. tab, graf	Rev. bras. med. esporte	LILACS	article	pt	2014		BR	http://www.scielo.br/scielo.php?script=sci_arttext&pid=S1517-86922014000100036	INTRODUÇÃO: Pacientes hipertensos podem apresentar comprometimento da qualidade de vida (QV) e da qualidade de vida relacionada à saúde (QVRS), tanto pela hipertensão arterial (HA), quanto pelos eventuais efeitos adversos do tratamento. Exercícios físicos, aeróbios e resistidos, melhoram a performance cardiorrespiratória e neuromuscular, mas há poucas evidências sobre seus efeitos na QV, QVRS e c…	20140327	20	1	10.1590/S1517-86922014000100036	1517-8692
lil-756237	Respostas agudas de pressão arterial e variabilidade da frequência cardíaca são dependentes do volume total do exercício aeróbio em adultos saudáveis/ Acute blood pressure and heart rate variability responses in healthy adults are dependent on the total volume of aerobic exercise	Cunha, Felipe Amorim da	Rio de Janeiro; s.n; 2014. 144 f p.		LILACS	thesis	pt	2014	Humanos; Adulto; Pessoa de Meia-Idade; Fenômenos Fisiológicos Cardiovasculares; Exercício Físico; Frequência Cardíaca/fisiologia; Hipertensão; Hipotensão Pós-Exercício; Pressão Arterial; Corrida/fisiologia; Metabolismo Energético; Tolerância ao Exercício	BR	http://www.bdtd.uerj.br/tde_busca/arquivo.php?codArquivo=8626	A hipotensão pós-exercício (HPE) é um fenômeno de relevância clínica, mas dúvidas persistem no tocante ao efeito do modo e da forma de execução (contínua vs. acumulada) do exercício aeróbio para sua manifestação, bem como o papel do controle autonômico cardíaco como mecanismo fisiológico associado à HPE. Assim, a presente tese objetivou: a) investigar a HPE induzida por sessões aeróbias de exercí…	20150624
lil-706271	Efeito do treinamento resistido em parâmetros cardiovasculares de adultos normotensos e hipertensos/ Effect of resistance training on cardiovascular parameters in normotensive and hypertensive adults	Brand, Caroline; Griebeler, Luciana Caye; Roth, Maria Amélia; Mello, Fábio Fernandes; Barros, Temístocles Vicente Pereira; Neu, Letícia Daiani	Rev. bras. cardiol. (Impr.);26(6): 435-441, nov.-dez. 2013. tab, ilus	Rev. bras. cardiol. (Impr.)	LILACS	article	pt	2013	Humanos; Masculino; Feminino; Sistema Cardiovascular; Doenças Cardiovasculares/complicações; Exercício Físico/fisiologia; Hipertensão/complicações; Hipertensão/terapia; Análise de Dados/análise; Ecocardiografia; Fatores de Risco	BR	http://www.rbconline.org.br/artigo/efeito-do-treinamento-resistido-em-parametros-cardiovasculares-de-adultos-normotensos-e-hipertensos/	Fundamentos: A utilização do treinamento resistido (TR) como terapia para a população hipertensa é pouco investigado, mas ainda assim a literatura indica efeitos benéficos desse tipo de treinamento sobre o sistema cardiovascular. São escassos os estudos que avaliam as adaptações cardiovasculares, como a estrutura cardíaca e sua função, na população hipertensa após período prolongado de TR.Objetiv…	20140219	26	6		2177-6024
lil-706272	Síndrome Metabólica e outros fatores de risco para doença cardiovasculares em população de obesos/ Metabolic Syndrome and other risk factors for cardiovascular disease in an obese population	Santos, Hilda Carla Moura dos; Orange, Luciana Gonçalves de; Lima, Cybelle Rolim de; Azevedo, Maria Magdala Sales de; Dourado, Keila Fernandes; Andrade, Sheylane Pereira de	Rev. bras. cardiol. (Impr.);26(6): 442-449, nov.-dez. 2013. tab	Rev. bras. cardiol. (Impr.)	LILACS	article	pt	2013	Humanos; Masculino; Feminino; Doenças Cardiovasculares/complicações; Doenças Cardiovasculares/diagnóstico; Obesidade/complicações; Síndrome Metabólica/complicações; Comorbidade; Exercício Físico/fisiologia; Fatores de Risco	BR	http://www.rbconline.org.br/artigo/sindrome-metabolica-e-outros-fatores-de-risco-para-doenca-cardiovascular-em-populacao-de-obesos/	Fundamentos: A síndrome metabólica (SM) se caracteriza pela perda da homeostase corporal. Está relacionada principalmente com a obesidade abdominal, que se associa às alterações no perfil lipídico, ao aumento da pressão arterial e à hiperinsulinemia, fatores esses que aumentam o risco de diabetes mellitus (DM) tipo 2, doenças cardiovasculares e resistência à insulina. A adesão ao exercício físico…	20140220	26	6		2177-6024
lil-680716	Aerobic exercise training induces metabolic benefits in rats with metabolic syndrome independent of dietary changes	Caponi, Paula Wesendonck; Lehnen, Alexandre Machado; Pinto, Graziela Hunning; Borges, Julia; Markoski, Melissa; Machado, Ubiratan F.; Schaan, Beatriz D'Agord	Clinics;68(7): 1010-1017, jul. 2013. tab, graf	Clinics	LILACS	article	en	2013	Animais; Masculino; Ratos; Dieta; Síndrome Metabólica/metabolismo; Condicionamento Físico Animal/fisiologia; Tecido Adiposo/metabolismo; Pressão Sanguínea; Western Blotting; /sangue; Hipertensão/terapia; Resistência à Insulina; Síndrome Metabólica/terapia; Músculo Esquelético/metabolismo; Miocárdio/metabolismo; Obesidade/terapia; Ratos Endogâmicos SHR; Valores de Referência; Fatores de Tempo	BR	http://www.scielo.br/scielo.php?script=sci_arttext&pid=S1807-59322013000701010	OBJECTIVES: We evaluated the effects of aerobic exercise training without dietary changes on cardiovascular and metabolic variables and on the expression of glucose transporter Type 4 in rats with metabolic syndrome. METHODS: Twenty male spontaneously hypertensive rats received monosodium glutamate during the neonatal period. The animals were allocated to the following groups: MS (sedentary metab…	20130801	68	7	10.1590/S1807-59322013000701010	1807-5932
lil-683304	Efeito do treinamento com pesos na pressão arterial de repouso em idosas normotensas/ Effect of resistence training in blood pressure at rest in normotensive elderly	Gurjão, André Luiz Demantova; Gonçalves, Raquel; Carneiro, Nelson Hilário; Ceccato, Marilia; Jambassi Filho, José Claudio; Gobbi, Sebastião	Rev. bras. med. esporte;19(3): 160-163, maio-jun. 2013. tab	Rev. bras. med. esporte	LILACS	article	pt	2013		BR	http://www.scielo.br/scielo.php?script=sci_arttext&pid=S1517-86922013000300002	INTRODUÇÃO: O treinamento com pesos (TP) tem sido amplamente empregado em adultos idosos com objetivo de minimizar ou reverter os efeitos deletérios do processo de envelhecimento no sistema neuromuscular. No entanto, os potenciais benefícios do TP para a pressão arterial e frequência cardíaca de repouso de adultos idosos ainda permanecem controversos. OBJETIVO: Analisar o efeito de oito semanas d…	20130822	19	3	10.1590/S1517-86922013000300002	1517-8692
lil-683308	Estudo comparativo de respostas cardiovasculares para dois intervalos de recuperação entre exercícios resistidos em circuito em mulheres normotensas/ A comparative study of cardiovascular responses to two rest intervals between circuit resistance exercises in normotensive women	Arazi, Hamid; Ghiasi, Ahmad; Asgharpoor, Sepideh	Rev. bras. med. esporte;19(3): 176-180, maio-jun. 2013. graf, tab	Rev. bras. med. esporte	LILACS	article	pt	2013		BR	http://www.scielo.br/scielo.php?script=sci_arttext&pid=S1517-86922013000300006	INTRODUÇÃO: A hipertensão é uma desordem cardiovascular que acomete aproximadamente um bilhão de indivíduos no mundo e representa um importante fator de risco para doença cardiovascular. OBJETIVO: Comparar as respostas cardiovasculares durante recuperação após dois protocolos de exercícios resistidos em circuito (ERC) com diferentes intervalos de recuperação (IR). Doze mulheres normotensas (idade…	20130822	19	3	10.1590/S1517-86922013000300006	1517-8692
lil-705036	Efeito dos treinamentos aeróbio, resistido e concorrente na pressão arterial e morfologia de idosos normotensos e hipertensos/ Effect of aerobic, resistance and concurrent training on blood pressure and morphology of normotensive and hypertensive elderly people	Carvalho, Paulo Roberto Cavalcanti; Barros, Gustavo Willames Pimentel; Melo, Thamara Thais Santos de; Santos, Petrus Gantois Massa Dias dos; Oliveira, Gledson Tavares de Amorim; D'Amorim, Igor de Rodrigues	Rev. bras. ativ. fís. saúde;18(3)maio, 2013.	Rev. bras. ativ. fís. saúde	LILACS	article	pt	2013	Humanos; Masculino; Feminino; Idoso; Envelhecimento; Antropometria; Atenção à Saúde; Exercício Físico; Tutoria	BR	http://periodicos.ufpel.edu.br/ojs2/index.php/RBAFS/article/viewFile/2643/2548	Introdução: A Hipertensão Arterial (HA) é considerada um dos fatores de risco mais ostensivos para o desenvolvimento de doenças cardiovasculares. Representando no Brasil um dos problemas de saúde pública de maior prevalência na população, capaz de levar a óbito aproximadamente 40% dos indivíduos acometidos. Diante do exposto, deve-se dar uma ênfase cada vez maior à prática de exercícios físicos c…	20140221	18	3		1413-3482
lil-674192	Treinamento resistido controla a pressão arterial de ratos hipertensos induzidos por l-NAME/ Resistance training controls arterial blood pressure in rats with L-NAME- induced hypertension	Araujo, Ayslan Jorge Santos de; Santos, Anne Carolline Veríssimo dos; Souza, Karine dos Santos; Aires, Marlúcia Bastos; Santana-Filho, Valter Joviniano; Fioretto, Emerson Ticona; Mota, Marcelo Mendonça; Santos, Márcio Roberto Viana	Arq. bras. cardiol;100(4): 339-346, abr. 2013. ilus, tab	Arq. bras. cardiol	LILACS	article	pt	2013	Animais; Masculino; Ratos; Pressão Sanguínea/fisiologia; Hipertensão/metabolismo; Condicionamento Físico Animal/métodos; Treinamento de Força; Vasoconstrição/fisiologia; Análise de Variância; Pressão Sanguínea/efeitos dos fármacos; Modelos Animais de Doenças; Hipertensão/induzido quimicamente; Hipertensão/patologia; Artéria Mesentérica Superior/fisiologia; NG-Nitroarginina Metil Éster; Nitropruss…	BR	http://www.scielo.br/scielo.php?script=sci_arttext&pid=S0066-782X2013000400006	FUNDAMENTO: A hipertensão arterial é uma síndrome multifatorial, crônica, causada tanto por fatores congênitos ou adquiridos. OBJETIVO: Avaliar os efeitos do treinamento físico resistido (TR) sobre pressão arterial, reatividade e morfologia vascular de ratos hipertensos induzidos por L-NAME. MÉTODOS: Ratos Wistar machos (200-250 g) foram divididos em 3 grupos: normotenso sedentário (NS), hiperten…	20130523	100	4	10.1590/S0066-782X2013000400006	0066-782X
lil-724312	Efeitos do treinamento concorrente sobre variáveis de saúde de hipertensas/ Effects of concurrent training on health variables of hypertensive women	Campos, Anderson Leandro Peres; Del Ponte, Lourenço dos Santos; Afonso, Mariangela da Rosa; Nunes, Volmar Geraldo da Silva	Rev. ciênc. méd., (Campinas);22(2): 59-66, 2013. tab, graf	Rev. ciênc. méd., (Campinas)	LILACS	article	pt	2013	Humanos; Feminino; Pessoa de Meia-Idade; Exercício Físico; Hipertensão; Aptidão Física	BR	http://periodicos.puc-campinas.edu.br/seer/index.php/cienciasmedicas/article/download/2126/1777	Objetivo: O objetivo do presente estudo foi investigar os efeitos de um programa de exercícios físicos de dez semanas sobre o consumo máximo de oxigênio, composição corporal e parâmetros neuromusculares em mulheres hipertensas. Métodos: Quinze mulheres com média de idade de 63,7 +- 5,1 anos participaram do estudo. Resultados: Os resultados evidenciaram que um programa de exercícios de duas sessõe…	20140819	22	2		1415-5796
lil-666198	Intensidades de treinamento resistido e pressão arterial de idosas hipertensas - um estudo piloto/ Resistance training intensities and blood pressure of hypertensive older women - a pilot study	Cunha, Eline Silva da; Miranda, Patrícia Angélica de; Nogueira, Silva; Costa, Eduardo Caldas; Silva, Eliane Pereira da; Ferreira, Gardênia Maria Holanda	Rev. bras. med. esporte;18(6): 373-376, nov.-dez. 2012. tab	Rev. bras. med. esporte	LILACS	article	pt	2012		BR	http://www.scielo.br/scielo.php?script=sci_arttext&pid=S1517-86922012000600005	INTRODUÇÃO: Observa-se que a literatura apresenta uma lacuna acerca da intensidade ideal de treinamento resistido para idosos hipertensos, os poucos estudos existentes utilizam treinamentos com diferentes intensidades. OBJETIVO: Verificar o efeito de duas intensidades de treinamento resistido sobre a pressão arterial de idosas hipertensas controladas. Métodos: Dezesseis idosas hipertensas, contro…	20130301	18	6	10.1590/S1517-86922012000600005	1517-8692
lil-656634	Treinamento aeróbio não altera pressão arterial de mulheres menopausadas e com síndrome metabólica/ Aerobic training does not alter blood pressure in menopausal women with metabolic syndrome	Lima, Aluísio Henrique Rodrigues de Andrade; Couto, Henrique Eduardo; Cardoso, Glêbia Alexa; Toscano, Lidiane Tavares; Silva, Alexandre Sérgio; Mota, Maria Paula Gonçalves	Arq. bras. cardiol;99(5): 979-987, nov. 2012. ilus, tab	Arq. bras. cardiol	LILACS	article	pt	2012	Adulto; Feminino; Humanos; Pessoa de Meia-Idade; Pressão Sanguínea/fisiologia; Terapia por Exercício/métodos; Exercício Físico/fisiologia; Hipertensão/terapia; Menopausa/fisiologia; Síndrome Metabólica/terapia; Análise de Variância; Tamanho Corporal; Glicemia/análise; Grupos Controle; Consumo de Oxigênio; Fatores de Tempo; Resultado do Tratamento	BR	http://www.scielo.br/scielo.php?script=sci_arttext&pid=S0066-782X2012001400003	FUNDAMENTO: A Hipertensão arterial (HA) é uma condição tanto agravante quanto agravada pela Síndrome Metabólica (SM). A menopausa pode tornar o tratamento da hipertensão mais difícil porque é uma condição que favorece a piora nos componentes da SM. Embora existam evidências de que o treinamento com exercícios físicos reduza a pressão arterial, se as condições da menopausa e da SM afetam os benefí…	20121129	99	5	10.1590/S0066-782X2012001400003	0066-782X
lil-653680	Efeitos do exercício físico no controle da hipertensão arterial em idosos: uma revisão sistemática/ Effects of exercise on hypertension control in older adults: systematic review	Nogueira, Ingrid Correia; Santos, Zélia Maria de Sousa Araújo; Mont'Alverne, Daniela Gardano Bucharles; Martins, Aline Barbosa Teixeira; Magalhães, Clarissa Bentes de Araujo	Rev. bras. geriatr. gerontol;15(3): 587-601, jul.-set. 2012. tab	Rev. bras. geriatr. gerontol	LILACS	article	pt	2012		BR	http://www.scielo.br/scielo.php?script=sci_arttext&pid=S1809-98232012000300019	O exercício físico é uma das principais terapêuticas utilizadas para o paciente hipertenso, pois reduz a pressão arterial (PA) e os fatores de risco cardiovasculares, diminuindo a morbimortalidade. OBJETIVO: Analisar os efeitos do exercício físico na PA de idosos hipertensos, com base nos resultados de pesquisas empíricas realizadas no período de 2000 a 2010. METODOLOGIA: Revisão sistemática de e…	20121026	15	3	10.1590/S1809-98232012000300019	1809-9823
lil-646476	Terapia nutricional nas alterações metabólicas em pessoas vivendo com HIV/aids/ Nutritional therapy in metabolic changes in individuals with HIV/AIDS/ Terapia nutricional en las alteraciones metabólicas en personas viviendo con VIH/Sida	Falco, Marianne; Castro, Aline de Cássia de Oliveira; Silveira, Erika Aparecida	Rev. saúde pública;46(4): 737-746, Aug. 2012. tab	Rev. saúde pública	LILACS	article	pt	2012	Adulto; Feminino; Humanos; Masculino; Suplementos Nutricionais; Dislipidemias/dietoterapia; Síndrome de Lipodistrofia Associada ao HIV/dietoterapia; Terapia Antirretroviral de Alta Atividade/efeitos adversos; Ensaios Clínicos como Assunto; Colesterol/sangue; Exercício Físico; /uso terapêutico; Resistência à Insulina; Estilo de Vida; Triglicerídeos/sangue	BR	http://www.scielosp.org/scielo.php?script=sci_arttext&pid=S0034-89102012000400019	OBJETIVO: Analisar o efeito do tratamento nutricional sobre as alterações metabólicas provocadas pelo uso da terapia antirretroviral em adultos vivendo com HIV/aids. MÉTODOS: Revisão sistemática de literatura no PubMed, Lilacs e Cochrane, entre 1996 e 2010, do tipo ensaio clínico, controlado, randomizado, crossover, adultos, vivendo com HIV/aids em uso de terapia antirretroviral e sem doenças opo…	20120824	46	4	10.1590/S0034-89102012000400019	0034-8910
lil-652618	Análise da resposta pressórica mediante exercício físico regular em indivíduos normotensos, hipertensos e hipertensos-diabéticos/ Analysis of pressor response in regular physical exercise in normotensive, hypertensive and hypertensive-diabetic persons	Reis, Sabrina Magalhães; Ferreira, Verônica Rosenberg França; Prado, Felipe Lopes; Lopes, Airton Martins da Costa	Rev. bras. cardiol. (Impr.);25(4): 290-298, jul.-ago. 2012. tab, graf	Rev. bras. cardiol. (Impr.)	LILACS	article	pt	2012	Humanos; Masculino; Feminino; Pessoa de Meia-Idade; /complicações; /diagnóstico; Exercício Físico; Hipertensão/epidemiologia; Resistência à Insulina; Obesidade/complicações; Fatores de Risco	BR	http://www.rbconline.org.br/wp-content/Archives/v25n4/v25n04a04.pdf	Fundamentos: O efeito hipotensor do exercício físico tem sido reconhecido nos indivíduos normotensos ehipertensos. Entretanto, essa relação ainda não se mostra esclarecida na coexistência de hipertensão arterialsistêmica (HAS) e diabetes mellitus (DM) tipo II. Objetivo: Analisar a resposta do exercício aeróbio regularnos indivíduos normotensos, hipertensos e hipertensos diabéticos, sobre as variá…	20121005	25	4		2177-6024
lil-733895	Actividad física en la prevención y tratamiento de la obesidad infantil/ Physical activity in the prevention and treatment of childhood obesity	Raimann T., Ximena; Verdugo M., Francisco	Rev. Méd. Clín. Condes;23(3): 218-225, may 2012.	Rev. Méd. Clín. Condes	LILACS	article	es	2012	Humanos; Síndrome Metabólica; Sobrepeso; Obesidade/prevenção &amp; controle; Terapia por Exercício/educação; Criança; Promoção da Saúde; Atividade Motora	CL	http://www.clc.cl/Dev_CLC/media/Imagenes/PDF%20revista%20m%c3%a9dica/2012/3%20mayo/2_Dra_Rainmann-4.pdf	La obesidad ha aumentado en forma alarmante en los niños. Los factores que influyen en el desarrollo de esta enfermedad son genéticos y ambientales y, dentro de estos últimos, se encuentran la alimentación y los altos niveles de sedentarismo. Las enfermedades asociadas a la obesidad están apareciendo cada vez a edades más tempranas, siendo las más frecuentes la hipertensión arterial, dislipidemia…	20140529	23	3		0716-8640
lil-624780	Influência do treinamento resistido na qualidade de vida de idosas com hipertensão arterial sistêmica/ Resistance training influence on the quality of life of hypertensive elderly women	Vieira, Rudolfo Hummel Gurgel; Nogueira, Ivan Daniel Bezerra; Cunha, Eline Silva da; Ferreira, Gardênia Maria Holanda; Nogueira, Patrícia Angélica de Miranda Silva	Rev. bras. med. esporte;18(1): 26-29, jan.-fev. 2012. tab	Rev. bras. med. esporte	LILACS	article	pt	2012		BR	http://www.scielo.br/scielo.php?script=sci_arttext&pid=S1517-86922012000100005	INTRODUÇÃO: A hipertensão arterial sistêmica (HAS) é um dos principais problemas de saúde pública em todo o mundo, afetando principalmente mulheres idosas. O hipertenso pode ter sua qualidade de vida (QV) prejudicada em função das comorbidades inerentes à doença em questão. Dessa forma, o treinamento resistido (TR) vem sendo cada vez mais recomendado como terapêutica não-farmacológica dessa molés…	20120613	18	1	10.1590/S1517-86922012000100005	1517-8692
lil-733662	Influência dos exercícios aeróbio e resistido sobre perfil hemodinâmico e lipídico em idosas hipertensas/ Influence of aerobic exercise and resistance training on hemodynamic and lipid profile in hypertensive elderly	Mazini Filho, Mauro Lucio; Rodrigues, Bernardo Minelli; Aidar, Felipe José; Reis, Victor Manuel; Matos, Dihogo Gama de; Polito, Marcos Doederlein; Venturini, Gabriela Pereira	Rev. bras. ciênc. mov;19(4): 15-22, out.-dez. 2011. tab	Rev. bras. ciênc. mov	LILACS	article	pt	2011	Humanos; Feminino; Idoso; Idoso; Exercício Físico; Hemodinâmica; Hipertensão; Mulheres	BR	http://portalrevistas.ucb.br/index.php/RBCM/article/view/2391/2116	O envelhecimento é um processo caracterizado pela diminuição das funções fisiológicas e de todas as capacidades físicas. O objetivo do presente estudo foi verificar o efeito do exercício aeróbio e resistido sobre parâmetros hemodinâmicos, antropométricos e lipídicos de mulheres idosas hipertensas. Participaram do estudo 25 mulheres no grupo experimental (GE) (74,44 ± 6,3 anos) e 12 mulheres no gr…	20141030	19	4		0103-1716
lil-614227	Exercícios aeróbios e resistidos: influência da intensidade na hipotensão pós-esforço/ Aerobic and resistance exercises: influence of intensity on post-exercise hypotension	Werneck, Francisco Zacaron; Lima, Jorge Roberto Perrout de; Polito, Marcos Doederlein; Coelho, Emerson Filipino; Ribeiro, Luiz Scipião	Rev. bras. cardiol. (Impr.);24(6): 362-368, nov.-dez. 2011. tab	Rev. bras. cardiol. (Impr.)	LILACS	article	pt	2011	Humanos; Masculino; Exercício Físico/fisiologia; Hipotensão; Hipertensão/fisiopatologia; Pressão Arterial/fisiologia	BR		Fundamentos: São poucas as referências sobre a intensidade autosselecionada em relação às respostas cardiovasculares pós-esforço.Objetivo: Comparar o efeito agudo de uma sessão de exercício resistido e de corrida na esteira com intensidades estipuladas e autosselecionadas sobre apressão arterial (PA) pós-esforço.Métodos: Dezoito homens saudáveis (22,4±6,5 anos;72,3±11kg; 176,7±7,8cm; VO2máx=51,9±…	20120223	24	6		2177-6024
lil-610796	Exercícios em curto prazo de resistência no quadríceps em indivíduos hipertensos refratários/ Quadriceps short-term resistance exercise in subjects with resistant hypertension	Ferreira, Arthur de Sá; Oliveira, Juliana Flávia de; Cordovil, Ivan; Barbosa Filho, José	Fisioter. mov;24(4): 629-636, out.-dez. 2011. graf, tab	Fisioter. mov	LILACS	article	en	2011	Humanos; Masculino; Feminino; Adulto; Pessoa de Meia-Idade; Doenças Cardiovasculares; Eletromiografia; Exercício Físico; Hipertensão	BR	http://www.scielo.br/scielo.php?script=sci_arttext&pid=S0103-51502011000400006&lng=en&nrm=iso&tlng=en	INTRODUCTION: Resistant arterial hypertension may lead to muscle disuse and reduced functional capacity due to arterial and target-organs lesions. The main objective of this work is to evaluate the quadriceps strength and fatigue tolerance after a program of resistance exercise in subjects with resistant primary hypertension. METHODS: Six patients under pharmacological treatment were submitted to…	20120201	24	4	10.1590/S0103-51502011000400006	0103-5150
lil-599663	Effect of gender on training-induced vascular remodeling in SHR	Amaral, S. L; Michelini, L. C	Braz. j. med. biol. res;44(9): 814-826, Sept. 2011. ilus	Braz. j. med. biol. res	LILACS	article	en	2011	Animais; Feminino; Masculino; Ratos; Adaptação Fisiológica/fisiologia; Terapia por Exercício; Hipertensão/prevenção &amp; controle; Condicionamento Físico Animal/fisiologia; Fatores Sexuais; Arteríolas/anatomia &amp; histologia; Arteríolas/fisiologia; Pressão Sanguínea/fisiologia; Cardiomegalia/fisiopatologia; Tolerância ao Exercício; Hipertensão/fisiopatologia; Ratos Endogâmicos SHR; Fluxo Sangu…	BR	http://www.scielo.br/scielo.php?script=sci_arttext&pid=S0100-879X2011000900001	There is accumulating evidence that physical inactivity, associated with the modern sedentary lifestyle, is a major determinant of hypertension. It represents the most important modifiable risk factor for cardiovascular diseases, which are the leading cause of morbidity and mortality for both men and women. In addition to involving sympathetic overactivity that alters hemodynamic parameters, hype…	20110928	44	9	10.1590/S0100-879X2011000900001	0100-879X
lil-602325	Influência do treinamento resistido realizado em intensidades diferentes e mesmo volume de trabalho sobre a pressão arterial de idosas hipertensas/ Influence of resistance training performed at different intensities and same work volume over bp of elderly hypertensive female patients	Canuto, Philippe Manoel de Barros Carvalho; Nogueira, Ivan Daniel Bezerra; Cunha, Eline Silva da; Ferreira, Gardênia Maria Holanda; Mendonça, Karla Morganna Pereira Pinto de; Costa, Fabrícia Azevêdo da; Nogueira, Patrícia Angélica de Miranda Silva	Rev. bras. med. esporte;17(4): 246-249, jul.-ago. 2011. tab	Rev. bras. med. esporte	LILACS	article	pt	2011	Humanos; Feminino; Idoso; Pressão Arterial; Hipotensão Pós-Exercício; Treinamento de Força	BR	http://www.scielo.br/scielo.php?script=sci_arttext&pid=S1517-86922011000400006	A hipertensão arterial sistêmica (HAS) é uma doença de natureza multifatorial com alta prevalência na população idosa, sendo o exercício resistido (ER) preconizado para aquela moléstia. No entanto, a literatura carece de trabalhos que evidenciem o efeito hipotensor agudo do ER em idosos hipertensos. O objetivo do presente estudo foi comparar o efeito da hipotensão pós-exercício (HPE) durante 60 m…	20111026	17	4	10.1590/S1517-86922011000400006	1517-8692
lil-606309	Respostas cardiovasculares em grupos de condicionamentos físicos distintos submetidos a diferentes intensidades do exercício resistido/ Cardiovascular responses in individuals with different fitness submitted to different intensities of resistance exercises	Benini, Ricardo; Mota, Gustavo Ribeiro da; Mendes, Edmar Lacerda; Barbosa Neto, Octávio; Orsatti, Fábio Lera	J. Health Sci. Inst;29(2): 123-126, apr.-jun. 2011. tab	J. Health Sci. Inst	LILACS	article	pt	2011	Humanos; Masculino; Adulto; Exercício Físico; Hipertensão/prevenção &amp; controle; Esforço Físico	BR	http://www.unip.br/comunicacao/publicacoes/ics/edicoes/2011/02_abr-jun/V29_n2_2011_p123-126.pdf	Objetivo - A frequência cardíaca (FC), pressão arterial sistólica (PAS), diastólica (PAD) e duplo produto (DP) alteram-se em resposta ao exercício físico agudo. No entanto, o impacto de diferentes intensidades do exercício resistido (ER) sobre essas variáveis é pouco estudado. Assim, o objetivo deste estudo foi comparar a resposta da FC, PAS, PAD e DP em três grupos de condicionamentos físicos di…	20111111	29	2		0104-1894
lil-663427	O uso da escala de omni-res em idosas hipertensas/ The use of the omnires scale in hypertensive elderly	Brito, Aline de Freitas; Alves, Naiane Ferraz Bandeira; Silva, Alesandra Araújo; Silva, Alexandre Sergio	Estud. interdiscip. envelhec;16(1): 111-125, jun. 2011. ilus	Estud. interdiscip. envelhec	LILACS	article	pt	2011	Humanos; Feminino; Pessoa de Meia-Idade; Exercício Físico/psicologia; Hipertensão; Percepção; Esforço Físico; Inquéritos e Questionários	BR	http://seer.ufrgs.br/RevEnvelhecer/article/download/16396/14641	Escalas de percepção subjetiva de esforço têm sido usadas hábastante tempo para se referir à intensidade de esforço no exercícioaeróbio. Somente há pouco tempo foi validada a escala de OMNIRESpara exercício resistido, de modo que sua aplicação em algumaspopulações ainda é escassa. Assim, o objetivo deste estudo foi avaliar a efetividade da escala de OMNI-RES em mulheres idosashipertensas. Vinte e…	20130111	16	1		1517-2473
lil-587642	Hipotensão pós-exercício em indivíduos hipertensos: uma revisão/ A review on post-exercise hypotension in hypertensive individuals/ Hipotensión post-ejercicio en individuos hipertensos: una revisión	Anunciação, Paulo Gomes; Polito, Marcos Doederlein	Arq. bras. cardiol;96(5): 425-426, maio 2011.	Arq. bras. cardiol	LILACS	article	pt	2011	Adulto; Humanos; Exercício Físico/fisiologia; Hipertensão/fisiopatologia; Hipotensão Pós-Exercício/fisiopatologia; Treinamento de Força/efeitos adversos; Pressão Sanguínea/fisiologia; Hipotensão Pós-Exercício/etiologia; Treinamento de Força/métodos	BR	http://www.scielo.br/scielo.php?script=sci_arttext&pid=S0066-782X2011000500019	Após uma sessão de exercícios físicos, pode ocorrer hipotensão pós-exercício (HPE). Esse efeito possui elevada relevância clínica em hipertensos. Embora a literatura reporte vários estudos sobre o tema, ainda falta uma análise sobre o estado da arte, considerando-se os diferentes tipos de exercícios. Assim, o objetivo deste estudo foi verificar, por meio de uma revisão na literatura, a relação en…	20110526	96	5	10.1590/S0066-782X2011000500019	0066-782X
lil-602466	Possível relação entre estresse ocupacional e síndrome metabólica/ Relationship between job stress and the metabolic syndrome	Costa, Mônica Barros; Guércio, Nathália Moura Silva; Costa, Humberto de Freitas Campos; Oliveira, Manoel Marques Evangelista de; Alves, Márcio José Martins	HU rev;37(1): 87-93, jan.-mar. 2011.	HU rev	LILACS	article	pt	2011	Estresse Psicológico; Síndrome Metabólica; Exame Físico; Riscos Ocupacionais; Exercício Físico; Alimentos; Estresse Ocupacional; Estilo de Vida; Obesidade	BR	http://hurevista.ufjf.emnuvens.com.br/hurevista/article/view/1269	O crescente número de casos de síndrome metabólica está relacionado àa mudanças no estilo de vida e no padrão alimentar das populações e, possivelmente, às situações de estresse cotidiano. O objetivo do presente estudo é investigar a possível relação entre estresse ocupacional e síndrome metabólica. Em estudo transversal foram avaliados 94 indivíduos: 51 agentes penitenciários (Grupo 1) e 43 func…	20111011	37	1		0103-3123
lil-609504	Resposta cardiovascular ao exercício em pacientes portadores de hipertensão arterial pulmonar/ Cardiovascular response to exercise in patients with pulmonary arterial hypertension	Dias, Bruno Arantes	São Paulo; s.n; 2011. [145] p. ilus, graf.		LILACS	thesis	pt	2011	Humanos; Masculino; Feminino; Fenômenos Fisiológicos Cardiovasculares; Exercício Físico; Hemodinâmica; Hipertensão Pulmonar; Peptídeos Natriuréticos; Esforço Físico	BR	http://www.teses.usp.br/teses/disponiveis/5/5150/tde-07122011-132655/publico/BrunoArantesDias.pdf	O entendimento adequado da resposta cardiovascular ao exercício é fundamental para o manejo e tratamento dos pacientes com hipertensão arterial pulmonar (HAP). Entretanto, dados a respeito da adaptação da mecânica vascular pulmonar e da adaptação do ventrículo direito ao esforço são escassos na literatura. O objetivo desse estudo é caracterizar a resposta cardiovascular ao exercício nos pacientes…	20111213
lil-596201	Influência do treinamento aeróbio nos mecanismos fisiopatológicos da hipertensão arterial sistêmica/ Influence of aerobic exercise on physiopathological mechanisms of systemic hypertension/ Influencia del entreinamento aeróbico em los mecanismos fisiopatologia de la hipertensíon	Pontes Júnior, Francisco Luciano; Prestes, Jonato; Leite, Richard Diego; Rodriguez, Daniel	Rev. bras. ciênc. esporte;32(2/4): 229-244, dez. 2010.	Rev. bras. ciênc. esporte	LILACS	article	pt	2010		BR	http://www.scielo.br/scielo.php?script=sci_arttext&pid=S0101-32892010000200016	O objetivo da presente revisão foi discutir as principais influências do exercício aeróbio nos mecanismos fisiopatológicos da hipertensão sistêmica. A hipotensão pós-exercício (HPE) resulta de uma redução persistente na resistência vascular periférica (RVP), mediada pelo sistema nervoso autônomo e por substâncias vasodilatadoras. A diminuição da pressão arterial com o treinamento crônico ocorre p…	20110825	32	2/4	10.1590/S0101-32892010000200016	0101-3289
lil-570437	Redução da pressão arterial, da IMC e da glicose após treinamento aeróbico em idosas com diabete tipo 2/ Decrease in blood pressure, body mass index and glycemia after aerobic training in elderly women with type 2 diabetes	Monteiro, Luciana Zaranza; Fiani, Cássio Ricardo Vaz; Freitas, Maria Cristina Foss de; Zanetti, Maria Lúcia; Foss, Milton César	Arq. bras. cardiol;95(5): 563-570, out. 2010. graf, tab	Arq. bras. cardiol	LILACS	article	pt	2010	Feminino; Humanos; Pessoa de Meia-Idade; Índice de Massa Corporal; Glicemia/fisiologia; Pressão Sanguínea/fisiologia; /fisiopatologia; Exercício Físico/fisiologia; Caminhada/normas; Análise de Variância; Doenças Cardiovasculares/prevenção &amp; controle; /terapia; Síndrome Metabólica/prevenção &amp; controle; Comportamento Sedentário	BR	http://www.scielo.br/scielo.php?script=sci_arttext&pid=S0066-782X2010001500002	FUNDAMENTO: O processo de envelhecimento associa-se ao desenvolvimento de várias doenças, que podem ser amenizadas pela prática de atividades físicas. O treinamento aeróbico é um meio efetivo para manter e melhorar as funções cardiovasculares. Além disso, desempenha um papel fundamental na prevenção e tratamento de diversas doenças crônico-degenerativas, em especial o diabete melito. OBJETIVO: Ve…	20110111	95	5	10.1590/S0066-782X2010001500002	0066-782X
lil-560562	Resposta pressórica após exercício resistido de diferentes segmentos corporais em hipertensos/ Pressure response after resistance exercise for different body segments in hypertensive people/ Respuesta presórica después de ejercicio de resistencia de diferentes segmentos corporales en hipertensos	Battagin, Adriana Marques; Dal Corso, Simone; Soares, Carmen Lúcia Rondon; Ferreira, Silvia; Letícia, Agnes; Souza, Cintia de; Malaguti, Carla	Arq. bras. cardiol;95(3): 405-411, set. 2010. ilus, tab	Arq. bras. cardiol	LILACS	article	pt	2010	Idoso; Feminino; Humanos; Masculino; Pressão Sanguínea/fisiologia; Hipertensão/fisiopatologia; Músculo Esquelético/fisiopatologia; Treinamento de Força/métodos; Comportamento Sedentário; Hipertensão/tratamento farmacológico; Descanso; Fatores de Tempo	BR	http://www.scielo.br/scielo.php?script=sci_arttext&pid=S0066-782X2010001300018	FUNDAMENTO: O exercício resistido tem sido atualmente recomendado como componente adjunto do exercício aeróbico no programa de treinamento físico direcionado ao tratamento e controle da hipertensão arterial sistêmica (HAS). Entretanto, o mesmo ainda não tem sido amplamente incorporado na prática clínica, possivelmente pela escassez de evidências disponíveis sobre os limites seguros da resposta pr…	20101014	95	3		0066-782X
lil-548109	Pressão arterial obtida pelos métodos oscilométrico e auscultatório antes e após exercício em idosos/ Blood pressure assessed through oscillometric and auscultatory method before and after exercise in the elderly	Scher, Luria Melo de Lima; Ferriolli, Eduardo; Moriguti, Julio C; Lima, Nereida K. C	Arq. bras. cardiol;94(5): 656-662, maio 2010. graf, tab	Arq. bras. cardiol	LILACS	article	pt	2010	Idoso; Feminino; Humanos; Masculino; Pessoa de Meia-Idade; Auscultação/métodos; Determinação da Pressão Arterial/métodos; Pressão Sanguínea/fisiologia; Hipertensão/fisiopatologia; Oscilometria/métodos; Treinamento de Força; Diástole/fisiologia; Sístole/fisiologia; Fatores de Tempo	BR	http://www.scielo.br/scielo.php?script=sci_arttext&pid=S0066-782X2010000500014	FUNDAMENTO: Diferentes métodos de medida da pressão arterial (PA) têm sido utilizados em avaliações clínicas e científicas. Entretanto, os métodos empregados apresentam limitações e particularidades a serem consideradas. OBJETIVO: Avaliar se valores semelhantes de PA são obtidos em idosos hipertensos submetidos ao exercício resistido, ao usarem-se os métodos oscilométrico (Omron-HEM-431) e auscul…	20100616	94	5		0066-782X
lil-548110	Ausência de influência da massa corporal na redução da pressão arterial após exercício físico/ Lack of influence of body mass on blood pressure reduction after exercising	Bündchen, Daiana Cristine; Panigas, Cristiano Facchini; Dipp, Thiago; Panigas, Tiago Facchini; Richter, Cleusa Maria; Belli, Karlyse Claudino; Viecili, Paulo Ricardo Nazário	Arq. bras. cardiol;94(5): 678-683, maio 2010. tab	Arq. bras. cardiol	LILACS	article	pt	2010	Feminino; Humanos; Masculino; Pessoa de Meia-Idade; Índice de Massa Corporal; Pressão Sanguínea/fisiologia; Exercício Físico/fisiologia; Hipertensão/fisiopatologia; Obesidade/fisiopatologia; Fatores de Tempo	BR	http://www.scielo.br/scielo.php?script=sci_arttext&pid=S0066-782X2010000500017	FUNDAMENTO: A hipertensão arterial (HA) é associada com um grande número de comorbidades, dentre elas, a obesidade. A correlação entre essas duas variáveis tem sido alvo de investigação. OBJETIVO: Analisar a correlação entre a perda de massa corporal e redução pressórica em hipertensos submetidos a programa de exercícios físicos (PEF). MÉTODOS: Cento e onze hipertensos com sobrepeso ou obesidade,…	20100616	94	5		0066-782X
lil-544012	Acute and chronic effects of aerobic and resistance exercise on ambulatory blood pressure	Cardoso Júnior, Crivaldo Gomes; Gomides, Ricardo Saraceni; Queiroz, Andréia Cristiane Carrenho; Pinto, Luiz Gustavo; Lobo, Fernando da Silveira; Tinucci, Tais; Mion Júnior, Décio; Forjaz, Claudia Lucia de Moraes	Clinics;65(3): 317-325, 2010. tab	Clinics	LILACS	article	en	2010	Humanos; Pressão Sanguínea/fisiologia; Exercício Físico/fisiologia; Hipertensão/terapia; Monitorização Ambulatorial da Pressão Arterial; Estudos de Casos e Controles; Hipertensão/fisiopatologia; Treinamento de Força	BR	http://www.scielo.br/scielo.php?script=sci_arttext&pid=S1807-59322010000300013	Hypertension is a ubiquitous and serious disease. Regular exercise has been recommended as a strategy for the prevention and treatment of hypertension because of its effects in reducing clinical blood pressure; however, ambulatory blood pressure is a better predictor of target-organ damage than clinical blood pressure, and therefore studying the effects of exercise on ambulatory blood pressure is…	20100422	65	3		1807-5932
lil-544019	Intra-arterial blood pressure response in hypertensive subjects during low- and high-intensity resistance exercise	Nery, Sandra de Souza; Gomides, Ricardo Saraceni; Silva, Giovanio Vieira da; Forjaz, Claudia Lucia de Moraes; Mion Júnior, Décio; Tinucci, Tais	Clinics;65(3): 271-277, 2010. tab, ilus	Clinics	LILACS	article	en	2010	Adulto; Feminino; Humanos; Masculino; Pessoa de Meia-Idade; Pressão Sanguínea/fisiologia; Hipertensão/fisiopatologia; Treinamento de Força/métodos; Análise de Variância; Artérias/fisiologia; Estudos de Casos e Controles; Hipertensão/terapia; Resistência Física/fisiologia	BR	http://www.scielo.br/scielo.php?script=sci_arttext&pid=S1807-59322010000300006	OBJECTIVE: The aim of this study was to describe blood pressure responses during resistance exercise in hypertensive subjects and to determine whether an exercise protocol alters these responses. INTRODUCTION: Resistance exercise has been recommended as a complement for aerobic exercise for hypertensive patients. However, blood pressure changes during this kind of exercise have been poorly invest…	20100422	65	3		1807-5932
lil-549056	Efeito do exercício aeróbico nos níveis pressóricos em idosos hipertensos do programa saúde da família/ Effect of aerobic exercise on pressoric levels of hypertense patients of family health program	Silva, Nelma Nunes da; Silva, Fábio Rangel Freitas da; Braga, Ana Christine de Sousa; Barbosa, Alinny Alves; Barbosa, Alexandre Wesley Carvalho; Fernandes Filho, José	Rev. Ter. Man;7(34): 444-448, nov.-dez. 2009. tab	Rev. Ter. Man	LILACS	article	pt	2009	Humanos; Masculino; Feminino; Idoso; Exercício Físico; Hipertensão; Idoso; Pressão Arterial	BR		Introdução: A pressão arterial é produto do débito cardíaco pela resistência vascular periférica. A elevação de um ou ambos ocasiona hipertensão arterial sistêmica (HAS), sendo fator de risco para doenças cardiovasculares, principalmente em idosos. O exercício físico parece ser estratégico na redução dos níveis tensionais em hipertensos. Objetivo: Nosso objetivo foi verificar o efeito do treiname…	20100221	7	34		1677-5937
lil-540224	Influência de uma sessão de exercício aeróbio e resistido sobre a hipotensão pós-esforço em hipertensos/ Influence of a single aerobic and resistance exercise session on post-exercise hypotension in hypertensive subjects	Polito, Marcos Doederlein; Simão, Roberto; Saccomani, Milene Granja; Casonatto, Juliano	Rev. SOCERJ;22(5): 330-334, set.-out. 2009. tab	Rev. SOCERJ	LILACS	article	pt	2009	Humanos; Masculino; Feminino; Adulto; Exercício Físico; Hipertensão/diagnóstico; Hipotensão/diagnóstico; Fatores de Risco	BR		Poucos estudos verificaram o comportamento da pressão arterial após sessões dos exercícios aeróbicos e resistido em pessoas hipertensas. Verificar o comportamento da pressão arterial sistólica (PAS), diastólica (PAD) e média (PAM) após uma sessão de exercício aeróbico e outra sessão de exercício resistido em sujeitos hipertensos. A pressão arterial de 12 adultos hipertensos sedentários foi medida…	20100201	22	5		0104-0758
lil-530141	Influência da ordem de execução de exercícios resistidos na hipotensão pós-exercício em idosos hipertensos/ Influence of resistance exercises order performance on post-exercise hypotension in hypertensive elderly	Jannig, Paulo Roberto; Cardoso, Ana Claudia; Fleischmann, Eriberto; Coelho, Carla Werlang; Carvalho, Tales de	Rev. bras. med. esporte;15(5): 338-341, set.-out. 2009. ilus	Rev. bras. med. esporte	LILACS	article	pt	2009	Humanos; Masculino; Feminino; Adulto; Idoso; Pressão Arterial; Exercício Físico; Hipertensão; Treinamento de Força; Descanso	BR	http://www.scielo.br/scielo.php?script=sci_arttext&pid=S1517-86922009000600003	Existem evidências de que exercícios resistidos contribuem para o controle de hipertensão arterial sistêmica, porém, são necessários estudos que indiquem a melhor forma de utilizá-los. O objetivo deste estudo foi analisar a influência da ordem de execução de exercícios resistidos na hipotensão pós-exercício em idosos com hipertensão arterial bem controlada. A amostra foi composta por oito idosos …	20091109	15	5		1517-8692
lil-531210	Exercício físico previne alterações cardiometabólicas induzidas pelo uso crônico de glicocorticóides/ Exercise prevents cardiometabolic alterations induced by chronic use of glucocorticoids	Pinheiro, Carlos Hermano da Justa; Sousa Filho, Wilson Martins de; Oliveira Neto, Joselito de; Marinho, Maria de Jesus Ferreira; Motta Neto, Renato; Smith, Manuela Maria Ramos Lima; Silva, Carlos Antônio Bruno da	Arq. bras. cardiol;93(4): 400-408, out. 2009. ilus, graf, tab	Arq. bras. cardiol	LILACS	article	en	2009	Animais; Masculino; Ratos; Doenças Cardiovasculares/prevenção &amp; controle; Dexametasona/efeitos adversos; Glucocorticoides/efeitos adversos; Síndrome Metabólica/prevenção &amp; controle; Condicionamento Físico Animal; Doenças Cardiovasculares/induzido quimicamente; Doenças Cardiovasculares/metabolismo; Dexametasona/administração &amp; dosagem; Glucocorticoides/administração &amp; dosagem; Sínd…	BR	http://www.scielo.br/scielo.php?script=sci_arttext&pid=S0066-782X2009001000014	FUNDAMENTO: Cronicamente, os glicocorticóides induzem alterações cardiometabólicas adversas, incluindo resistência à insulina, diabete, dislipidemia, esteatose hepática e hipertensão arterial. OBJETIVOS: Avaliar o efeito da prática regular de exercício físico aeróbio sobre as alterações cardiometabólicas induzidas por administração crônica de dexametasona (Dex - 0,5 mg/kg/dia i.p) em ratos. MÉTOD…	20091124	93	4		0066-782X
lil-526434	Força muscular versus pressão arterial de repouso: uma revisão baseada no treinamento com pesos/ Muscular strength versus blood pressure at rest: a review based on weight training	Polito, Marcos Doederlein	Rev. bras. med. esporte;15(4): 299-305, jul.-ago. 2009. tab	Rev. bras. med. esporte	LILACS	article	pt	2009	Humanos; Pressão Arterial; Exercício Físico/fisiologia; Força Muscular/fisiologia; Frequência Cardíaca; Hipertensão; Biomarcadores; Resistência Física; Treinamento de Força; Descanso; Comportamento Sedentário	BR	http://www.scielo.br/scielo.php?script=sci_arttext&pid=S1517-86922009000500014	INTRODUÇÃO: O exercício com pesos é atualmente recomendado para diferentes grupos de indivíduos. Seu principal objetivo é o aumento na força muscular, mas podem ocorrer outros resultados , como a redução na pressão arterial (PA) de repouso. Contudo, é pouco abordada a relação entre prescrição do treinamento com pesos, aumento da força e comportamento da PA de repouso em humanos. OBJETIVO: Analisa…	20090929	15	4		1517-8692
lil-507715	Respostas pressóricas pós-exercícios com pesos executados em diferentes sobrecargas por mulheres normotensas/ Post-exercise pressoric responses of exercises performed at different loads by normotensive women	Gurjão, André Luiz Demantova; Salvador, Emanuel Péricles; Cyrino, Edilson Serpeloni; Gerage, Aline Mendes; Schiavoni, Durcelina; Gobbi, Sebastião	Rev. bras. med. esporte;15(1): 14-18, jan.-fev. 2009. graf, tab	Rev. bras. med. esporte	LILACS	article	pt	2009	Humanos; Feminino; Adulto Jovem; Pressão Arterial; Hipotensão Pós-Exercício; Treinamento de Força; Saúde da Mulher	BR	http://www.scielo.br/scielo.php?script=sci_arttext&pid=S1517-86922009000100003	O treinamento com pesos (TP) vem sendo amplamente recomendado para a melhoria de alguns componentes da aptidão física relacionada à saúde. Mais recentemente, vem-se discutindo o impacto do TP em indivíduos com disfunções crônico-degenerativas como a hipertensão arterial. Assim, o objetivo deste estudo foi comparar o efeito de um programa de TP executado com diferentes sobrecargas sobre o comporta…	20090320	15	1		1517-8692
lil-508142	Estudo comparativo da resposta da pressão arterial e da frequência cardíaca entre exercícios isotônicos resistidos e isométricos em indivíduos hipertensos e normotensos/ Comparative study of blood pressure and heart rate responses between isotonic and isometric resistance exercises in hypertensive and normotensive subjects	Araújo, Gilberta Agnes Bento da Silva; Umeda, Iracema Ioco Kikuchi; Mendez, Vanessa Marques Ferreira; Cipriano Júnior, Gerson; Pulz, Cristiane	Rev. Soc. Cardiol. Estado de Säo Paulo;18(4,supl.A): 17-21, out.-dez. 2008. graf, tab	Rev. Soc. Cardiol. Estado de Säo Paulo	LILACS	article	pt	2008	Humanos; Masculino; Pessoa de Meia-Idade; Pressão Arterial; Frequência Cardíaca; Hipertensão/complicações; Hipertensão/terapia; Exercício Físico/fisiologia	BR		A monitorização da frequência cardíaca e da pressão arterial após o exercício físico é uma prática utilizada em programas de reabilitação cardiovascular. O objetivo do presente estudo foi verificar diferença nas respostas da pressão arterial e da frequência cardíaca entre exercícios físicos isotônicos resistidos e isométricos resistidos em hipertensos e normotensos...	20090317	18	4	supl.A		0103-8559
lil-501807	Redução da pressão arterial e do duplo produto de repouso após treinamento resistido em idosas hipertensas/ Reduction of arterial pressure and double product at rest after resistance exercise training in elderly hypertensive women	Terra, Denize Faria; Mota, Márcio Rabelo; Rabelo, Heloísa Thomaz; Bezerra, Lídia M. Aguiar; Lima, Ricardo Moreno; Ribeiro, André Garcia; Vinhal, Pedro Henrique; Dias, Raphael M. Ritti; Silva, Francisco Martins da	Arq. bras. cardiol;91(5): 299-305, nov. 2008. graf, tab	Arq. bras. cardiol	LILACS	article	en	2008	Idoso; Feminino; Humanos; Hipertensão/terapia; Treinamento de Força; Análise de Variância; Anti-Hipertensivos/uso terapêutico; Pressão Sanguínea/fisiologia; Distribuição de Qui-Quadrado; Frequência Cardíaca/fisiologia; Hipertensão/tratamento farmacológico; Descanso; Fatores de Tempo	BR	http://www.scielo.br/scielo.php?script=sci_arttext&pid=S0066-782X2008001700003	FUNDAMENTO: Em razão das controvérsias existentes na literatura quanto aos possíveis benefícios do treinamento resistido (TR) sobre a pressão arterial de repouso (PA) e por causa da escassez de estudos com indivíduos idosos e hipertensos, o TR é pouco recomendado como forma de tratamento não-farmacológico da hipertensão arterial. OBJETIVO: Verificar os efeitos do TR progressivo sobre a pressão ar…	20090116	91	5		0066-782X
lil-641938	Prevalencia de obesidad y síndrome metabólico en adolescentes de la ciudad de Posadas, Misiones/ Prevalence of obesity and metabolic syndrome in adolescents from Posadas, Misiones, Argentina	Pedrozo, W. R; Bonneau, G. A; Castillo Rascon, M. S; Marín, G	Rev. argent. endocrinol. metab;45(4): 131-141, jul.-sep. 2008. graf, tab	Rev. argent. endocrinol. metab	LILACS	article	es	2008	Humanos; Masculino; Feminino; Criança; Adolescente; Adulto; Síndrome Metabólica/epidemiologia; Obesidade/epidemiologia; Análise Química do Sangue/métodos; Doenças Cardiovasculares/prevenção &amp; controle; Exercício Físico; Fatores de Risco; Diabetes Mellitus Tipo 2/prevenção &amp; controle; Sobrepeso/prevenção &amp; controle; Comportamento Alimentar/fisiologia; Hipertensão/prevenção &amp; contro…	AR	http://www.scielo.org.ar/scielo.php?script=sci_arttext&pid=S1851-30342008000400001	Los objetivos del presente trabajo fueron: estimar la prevalencia de síndrome metabólico (SM) y obesidad, su distribución por edad y sexo. Además evaluar el riesgo del SM según el grado de obesidad y correlacionar esta última con los componentes del SM en adolescentes de la ciudad de Posadas, provincia de Misiones. Se realizó un muestreo por conglomerados en el año 2005, tomando una muestra repre…	20120720	45	4		0326-4610
lil-492359	Modificações do estilo de vida na síndrome dos ovários policísticos: papel do exercício físico e importância da abordagem multidisciplinar/ Lifestyle modifications in the polycystic ovary syndrome: role of physical exercise and importance of multidisciplinary approach	Azevedo, George Dantas de; Costa, Eduardo Caldas; Micussi, Maria Thereza Albuquerque Barbosa Cabral; Sá, Joceline Cássia Ferezini de	Rev. bras. ginecol. obstet;30(5): 261-267, maio 2008. tab	Rev. bras. ginecol. obstet	LILACS	article	pt	2008	Feminino; Humanos; Exercício Físico; Estilo de Vida; Síndrome do Ovário Policístico/complicações; Doenças Cardiovasculares/etiologia; Doenças Cardiovasculares/prevenção &amp; controle; Infertilidade Feminina/etiologia; Infertilidade Feminina/prevenção &amp; controle; Equipe de Assistência ao Paciente; Síndrome do Ovário Policístico/terapia	BR	http://www.scielo.br/scielo.php?script=sci_arttext&pid=S0100-72032008000500009	A síndrome dos ovários policísticos (SOP) é uma desordem endócrina heterogênea com prevalência de 5 a 10 por cento nas mulheres em idade reprodutiva. Na SOP, há associação com vários fatores de risco para desenvolvimento de doença cardiovascular, como resistência à insulina, dislipidemia, diabetes mellitus, hipertensão arterial, disfunção endotelial, obesidade central, síndrome metabólica e marca…	20080924	30	5		0100-7203
lil-479876	Os efeitos do treinamento de força sobre os fatores de risco da síndrome metabólica/ Effects of resistance training over metabolic syndrome risk factors	Guttierres, Ana Paula Muniz; Marins, João Carlos Bouzas	Rev. bras. epidemiol;11(1): 147-158, mar. 2008. tab	Rev. bras. epidemiol	LILACS	article	pt	2008	Diabetes Mellitus; Exercício Físico; Hiperlipidemias; Hipertensão; Doenças Metabólicas; Obesidade; Fatores de Risco	BR	http://www.scielosp.org/scielo.php?script=sci_arttext&pid=S1415-790X2008000100014	INTRODUÇÃO: Medidas não-farmacológicas, como a atividade física, vêm sendo recomendadas para prevenção e tratamento de doenças crônicas não transmissíveis. OBJETIVO: Realizar revisão da literatura para verificar os mecanismos por meio dos quais o treinamento de força provoca alterações metabólicas e celulares, agindo positivamente sobre os fatores de risco da síndrome metabólica. METODODOLOGIA: F…	20080411	11	1		1415-790X
lil-538855	Efeitos cardiovasculares agudos do exercício resistido em idosas hipertensas/ Cute cardiovascular effects of resistence exercise on hypertensive elderly women	Krinski, Kleverton; Elsangedy, Hassan Mohamed; Soares, Izabel Aparecida; Buzzachera, Cosme Franklin; Campos, Wagner de; Silva, Sergio Gregorio da	Acta sci., Health sci;30(2)2008. tab	Acta sci., Health sci	LILACS	article	pt	2008	Humanos; Feminino; Idoso; Exercício Físico; Hipertensão; Hipotensão/diagnóstico	BR	http://periodicos.uem.br/ojs/index.php/ActaSciHealthSci/article/view/428/428	O objetivo deste estudo foi avaliar os efeitos cardiovasculares agudos doexercício resistido (ER) em idosas com hipertensão estágio I. Participaram 24 hipertensas (63,7 ± 3,7 anos), submetidas a uma sessão de ER, constituída por oito estações (três séries, 12 repetições, 50% 1 RM). A frequência cardíaca (FC), a pressão arterial sistólica (PAS) e a diastólica (PAD) foram mensuradas anteriormente a…	20090321	30	2		1679-9291
lil-487262	Efeito de 16 semanas de treinamento com pesos sobre a pressão arterial em mulheres normotensas e não-treinadas/ Effect of 16-week weight training over blood pressure in normotensive and non-trained women	Gerage, Aline Mendes; Cyrino, Edilson Serpeloni; Schiavoni, Durcelina; Nakamura, Fábio Yuzo; Ronque, Enio Ricardo Vaz; Gurjão, André Luiz Demantova; Gobbi, Sebastião	Rev. bras. med. esporte;13(6): 361-365, nov.-dez. 2007. graf, tab	Rev. bras. med. esporte	LILACS	article	pt	2007	Humanos; Feminino; Adulto Jovem; Pressão Arterial; Hipertensão/prevenção &amp; controle; Treinamento de Força	BR	http://www.scielo.br/scielo.php?script=sci_arttext&pid=S1517-86922007000600001	O propósito deste estudo foi analisar o impacto de 16 semanas de treinamento com pesos (TP) sobre a pressão arterial (PA) em mulheres normotensas. Para tanto, participaram do estudo 21 mulheres jovens (20,5 ± 2,1 anos), não-treinadas, que foram separadas, aleatoriamente, em grupo treinamento (GT = 13) e grupo controle (GC = 8). O protocolo de TP foi estruturado de forma progressiva, em duas etapa…	20080801	13	6		1517-8692
lil-635893	Respuesta aguda de presión arterial, frecuencia cardiaca y percepción del esfuerzo en hipertensos/ Acute responses of blood pressure, heart rate and rating of perceived exertion in hypertensive patients	Arévalo Cárdenas, Miguel; García Cardona, César Giovanni	Rev. cienc. salud (Bogotá);5(1): 53-66, jun. 2007. graf, tab	Rev. cienc. salud (Bogotá)	LILACS	article	es	2007	Humanos; Exercício Físico; Levantamento de Peso; Esforço Físico; Treino Aeróbico; Frequência Cardíaca; Hipertensão	CO	https://revistas.urosario.edu.co/index.php/revsalud/article/view/696/626	Objetivo: Medir y comparar el comportamiento agudo de la presión arterial (TA), la frecuencia cardiaca (FC) y la percepción subjetiva del esfuerzo físico (PSE) durante un circuito de pesas de resistencia variable (CRV) versus ejercicio aeróbico submáximo en cicloergómetro (EA) en hipertensos estados I y II. Métodos: Se evaluaron 21 individuos (8 hombres y 13 mujeres) hipertensos controlados de es…	20120619	5	1		1692-7273
lil-454208	Hipotensão pós-exercício em hipertensos submetidos ao exercício aeróbio de intensidades variadas e exercício de intensidade constante/ Hipotensión pós ejercicio en hipertensos sometidos a ejercicio aerobio de intensidades variadas y ejercicio de intensidad constante/ Post-exercise hypotension in hypertensive individuals submitted to aerobic exercises of alternated intensities and constant intensi…	Cunha, Gisela Arsa da; Rios, Aline Cristina Santos; Moreno, Juliano Rodrigues; Braga, Pedro Luiz; Campbell, Carmen Silvia Grubert; Simões, Herbert Gustavo; Denadai, Mara Lucy Dompietro Ruiz	Rev. bras. med. esporte;12(6): 313-317, nov.-dez. 2006. tab, graf	Rev. bras. med. esporte	LILACS	article	pt	2006	Humanos; Masculino; Feminino; Pressão Arterial; Hipertensão; Hipotensão Pós-Exercício; Treinamento de Força; Teste de Esforço/métodos	BR	http://www.scielo.br/scielo.php?script=sci_arttext&pid=S1517-86922006000600003&lng=pt&nrm=iso&tlng=pt	O exercício agudo pode resultar em hipotensão pós-exercício (HPE), que tem sido observada em normotensos e hipertensos, especialmente após exercícios contínuos (intensidade baixa a moderada). O objetivo foi comparar os efeitos hipotensores de exercícios de intensidade variada (EIV) e constante (EIC) e verificar se EIV potencializa a HPE. Onze hipertensos (56,8 ± 2,6 anos; IMC = 26,5 ± 0,3kg/m²) f…	20070706	12	6		1517-8692
lil-485577	Efeito do exercício aeróbio e resistido no perfil antropométrico e respostas cardiovasculares de idosos portadores de hipertensão/ Aerobic exercise and resistance effect on the anthropometric profile and cardiovascular responses in elderly people with high blood pressure	Krinski, Kleverton; Elsangedy, Hassan Mohamed; Nardo Junior, Nelson; Soares, Izabel Aparecida	Acta sci., Health sci;28(1): 71-75, jan.-jun. 2006. graf, tab	Acta sci., Health sci	LILACS	article	pt	2006	Humanos; Masculino; Feminino; Idoso; Antropometria; Fenômenos Fisiológicos Cardiovasculares; Exercício Físico; Hipertensão; Comportamento Sedentário	BR	http://periodicos.uem.br/ojs/index.php/ActaSciHealthSci/article/view/1093/564	O presente estudo teve por objetivo analisar os efeitos do exercício aeróbio e resistido no perfil antropométrico e respostas cardiovasculares de idosos portadores de hipertensão arterial (HA). A amostra foi composta de 53 voluntários de ambos os sexos, todos sedentários, com idade de 64,28±4,7 anos, cor branca, portadores de HA. Foram analisados os níveis de pressão arterial (PA), freqüência car…	20080611	28	1		1679-9291
lil-450176	Associação entre estado nutricional e atividade física em escolares da Rede Municipal de Ensino em Corumbá - MS/ Association between nutritional status and physical activity in Municipal Schools in Corumbá - MS	Baruki, Silvia Beatriz Serra; Rosado, Lina Enriqueta Frandsen Paez de Lima; Rosado, Gilberto Paixão; Ribeiro, Rita de Cássia Lanes	Rev. bras. med. esporte;12(2): 90-94, mar.-abr. 2006. tab	Rev. bras. med. esporte	LILACS	article	pt	2006	Masculino; Feminino; Criança; Humanos; Composição Corporal; Criança; Exercício Físico/fisiologia; Fenômenos Fisiológicos da Nutrição Infantil/fisiologia; Atividade Motora; Estado Nutricional; Obesidade/epidemiologia; Instituições Acadêmicas; Estudantes; Brasil/epidemiologia; Prevalência	BR	http://www.scielo.br/scielo.php?script=sci_arttext&pid=S1517-86922006000200007&lng=pt&nrm=iso&tlng=pt	O sedentarismo é fator de risco para o desenvolvimento de sobrepeso e obesidade infantil, condições que se associam à dislipidemia, hipertensão arterial e resistência insulínica, entre outras alterações. O objetivo deste estudo foi avaliar o estado nutricional e a associação com o padrão de atividade física em escolares da Rede Municipal de Ensino de Corumbá (MS). Foi realizado estudo analítico t…	20070523	12	2		1517-8692
lil-524628	Exercício com pesos para pessoas idosas baseado em evidências: Parte I  Segurança, avaliação pré-participação e fatores de risco para doenças cardiovasculares/ Exercise with weights for older people based on evidence: Part I - Safety, pre-participation evaluation and risk factors for cardiovascular disease	Raso, Vagner	Rev. bras. ciênc. mov;14(3): 87-96, 2006.	Rev. bras. ciênc. mov	LILACS	article	pt	2006	Humanos; Masculino; Feminino; Idoso; Envelhecimento; Doenças Cardiovasculares; Diabetes Mellitus; Exercício Físico; Hipertensão; Esforço Físico; Fatores de Risco	BR	http://portalrevistas.ucb.br/index.php/RBCM/article/viewFile/705/710	O emprego dos exercícios com pesos em um programa bem delineado para preservar a saúde ou como estratégia terapêutica tem sido documentado. Algumas evidências suportam a alusão de que a adesão aos exercícios com pesos possa melhorar a resposta insulínica e o consumo de glicose, embora pareça não existir conclusão definitiva referente à tolerância à glicose. Não existem evidências que respaldem o …	20090626	14	3		0103-1716
lil-478330	Resposta pressórica, hormonal e vascular ao treinamento físico aeróbico supervisionado em hipertensos essenciais não medicados/ Pressure response, hormonal and vascular for supervised aerobic physical training in essential hypertensive not medicated	Gonçalves, Maria Isabel	Botucatu; s.n; 2006. 141 p. tab, graf.		LILACS	thesis	pt	2006	Humanos; Masculino; Feminino; Adolescente; Adulto; Idoso; Exercício Físico; Hipertensão; Resistência à Insulina	BR		O objetivo deste estudo prospectivo, controlado e aleatório é investigar os efeitos de um programa de treinamento aeróbio supervisionado sobre a pressão arterial, função vascular, e perfil metabólico-hormonal de hipertensos não­-medicados, durante três meses. Hipertensos sedentários, com idade de 50(9) anos, foram divididos aleatoriamente em dois grupos na proporção 2/1, intervenção e controle re…	20080219
lil-436742	Síndrome metabólico y falla cardiaca/ Metabolic syndrome and heart failure	Gómez López, Efraín Alonso	Acta méd. colomb;30(3): 154-163, jul.-sept. 2005. tab, graf	Acta méd. colomb	LILACS	article	es	2005	Diabetes Mellitus; Disfunção Ventricular Esquerda; Exercício Físico; Hipertensão; Obesidade; Resistência à Insulina; Síndrome Metabólica	CO	http://www.actamedicacolombiana.com/cont.php?id=27&id2=194	Como resultado del aumento de la edad, el incremento de la población obesa y asociación al síndrome metabólico, la disminución de la actividad física en general, la incidencia y prevalencia global de la diabetes mellitus está creciendo en forma exagerada. Existen un sinnúmero de anormalidades biofísicas y bioquímicas del corazón en falla; en la diabetes, existen cambios dramáticos en el metabolis…	20060826	30	3		0120-2448
lil-387127	Exercício físico e síndrome metabólica/ Physical exercise and metabolic syndrome	Ciolac, Emmanuel Gomes; Guimarães, Guilherme Veiga	Rev. bras. med. esporte;10(4): 319-330, jul.-ago. 2004. tab, graf	Rev. bras. med. esporte	LILACS	article	pt	2004	Humanos; /prevenção &amp; controle; /terapia; Exercício Físico/fisiologia; Hipertensão/prevenção &amp; controle; Hipertensão/terapia; Obesidade/prevenção &amp; controle; Obesidade/terapia; Resistência à Insulina/fisiologia; Síndrome Metabólica/metabolismo	BR	http://www.scielo.br/scielo.php?script=sci_arttext&pid=S1517-86922004000400009	A prática regular de atividade física tem sido recomendada para a prevenção e reabilitação de doenças cardiovasculares e outras doenças crônicas por diferentes associações de saúde no mundo, como o American College of Sports Medicine, os Centers for Disease Control and Prevention, a American Heart Association, o National Institutes of Health, o US Surgeon General, a Sociedade Brasileira de Cardio…	20041117	10	4		1517-8692
lil-406233	Síndrome metabólica: abordagem do educador físico/ Metabolic syndrome: physical educator approach	Guimarães, Guilherme Veiga; Ciolac, Emmanuel Gomes	Rev. Soc. Cardiol. Estado de Säo Paulo;14(4): 659-670, jul.-ago. 2004.	Rev. Soc. Cardiol. Estado de Säo Paulo	LILACS	article	pt	2004	Humanos; Masculino; Feminino; Exercício Físico/fisiologia; Síndrome Metabólica/complicações; Diabetes Mellitus/complicações; Doenças Cardiovasculares/prevenção &amp; controle; Hiperlipidemias; Hipertensão/complicações; Obesidade/complicações; Fatores de Risco; Resistência à Insulina/fisiologia	BR		A prática regular de atividade física tem sido recomendada para a prevenção e a reabilitação de doenças cardiovasculares e outras doenças crônicas por diferentesassociações de saúde no mundo, como "American College of Sports Medicine", "Centers for Disease Control and Prevention", "American Heart Association", "NationalInstitutes of Health", "US Surgeon General" e Sociedade Brasileira de Cardiolo…	20050728	14	4		0103-8559
lil-406234	Tratamento não-farmacológico da síndrome metabólica: abordagem do nutricionista/ Non pharmacological treatment of the metabolic syndrome: the nutritionist approach	Ávila, Adriana Lúcia van-Erven	Rev. Soc. Cardiol. Estado de Säo Paulo;14(4): 652-658, jul.-ago. 2004.	Rev. Soc. Cardiol. Estado de Säo Paulo	LILACS	article	pt	2004	Humanos; Masculino; Feminino; Nutricionistas/educação; Perda de Peso/genética; Síndrome Metabólica/complicações; Síndrome Metabólica/diagnóstico; Diabetes Mellitus/complicações; Diabetes Mellitus/diagnóstico; Hiperlipidemias; Hipertensão/complicações; Obesidade/complicações	BR		A abordagem nutricional na síndrome metabólica como parte do tratamento não farmacológico visa principalmente ao emagrecimento, que é o principal foco de atenção. Como conseqüência do emagrecimento alcançamos maior redução e estabilização da pressão arterial, e controle do colesterol, dos triglicérides e da glicose.Dessa maneira, todos os componentes da síndrome são contemplados, o que resulta na…	20050728	14	4		0103-8559
lil-391909	Programa de exercícios sistematizados de resistência muscular ao hipertenso: um estudo de caso/ Program of systematic exercises of muscle resistance to hipertensive patient: case report	Monteiro, Alexandre Buosi; Sant´Ana, Marco Antonio	Arq. ciências saúde UNIPAR;6(3): 165-170, set.-dez. 2002. tab, graf	Arq. ciências saúde UNIPAR	LILACS	article	pt	2002	Humanos; Feminino; Exercício Físico/fisiologia; Exercício Físico; Hipertensão/prevenção &amp; controle; Hipertensão/terapia	BR		Muitos são os fatores ambientais que prejudicam a saúde humana, entre eles o estresse, a alimentação e o sedentarismo. Desta forma ampliam-se as condições para o surgimento de patologias, em especial, do sistema cardiovascular. Este trabalho tem como objetivo demonstrar o comportamento longitudinal do desenvolvimento físico de um indivíduo do sexo feminino hipertenso com a prática de exercícios s…	20041112	6	3		1415-076X
lil-319697	Efeitos do condicionamento físico aeróbio no controle da pressão arterial/ Effects of aerobic physical conditioning on blood pressure control	Waib, Paulo Henrique; Burini, Roberto Carlos	Arq. bras. cardiol;64(3): 243-246, Mar. 1995.	Arq. bras. cardiol	LILACS	article	pt	1995	Humanos; Exercício Físico; Hipertensão/terapia; Pressão Arterial/fisiologia; Terapia por Exercício/métodos; Resistência à Insulina/fisiologia; Sistema Nervoso Simpático/fisiologia	BR			20021025	64	3		0066-782X
lil-143893	Microneurografia: técnica para estudo da regulaçäo cardiovascular pelo sistema nervoso simpático em humanos/ Microneurography: technique to study cardiovascular regulation through the sympathetic nervous system in humans	Mion Junior, D; Abrahäo, S; Tinucci, T; Marcondes, M; Krieger, E	Rev. Assoc. Med. Bras. (1992);40(3): 189-94, jul.-set. 1994. ilus	Rev. Assoc. Med. Bras. (1992)	LILACS	article	pt	1994	Humanos; Músculos/inervação; Sistema Nervoso Simpático/fisiologia; Pele/inervação; Sistema Cardiovascular/fisiologia; Consumo de Bebidas Alcoólicas/efeitos adversos; Estimulação Elétrica; Exercício Físico; Frequência Cardíaca; Hipertensão; Insulina/farmacologia; Microeletrodos; Sistema Nervoso Simpático; Estresse Psicológico; Resistência Vascular	BR		A microneurografia é um método eficaz e seguro para o registro intraneural direto da atividade nervosa simpática para o músculo e para pele em humanos. A técnica e suas aplicaçöes para o estudo da funçäo autonômica seräo discutidos neste artigo. Será abordada a regulaçäo da atividade nervosa simpática em diferentes situaçöes clínicas e/ou estímulos, tais como hipertensäo arterial essencial, hiper…	19950406	40	3		0104-4230
