# Supplementary material for: Strength training for arterial hypertension treatment: a systematic review and meta-analysis of randomized clinical trials
Source: Sci Rep. 2023 Jan 5;13:201. doi: 10.1038/s41598-022-26583-3 (PMC9814600; doi:10.1038/s41598-022-26583-3)
Supplement: Supplementary file 1 — Supplementary Information 1. [file 41598_2022_26583_MOESM1_ESM.zip › PUBMED - Arterial hypertension and physical exercises (1945-2007).csv]

PMID	Title	Authors	Citation	First Author	Journal/Book	Publication Year	Create Date	PMCID	NIHMS ID	DOI
15076798	American College of Sports Medicine position stand. Exercise and hypertension	Pescatello LS, Franklin BA, Fagard R, Farquhar WB, Kelley GA, Ray CA; American College of Sports Medicine.	Med Sci Sports Exerc. 2004 Mar;36(3):533-53. doi: 10.1249/01.mss.0000115224.88514.3a.	Pescatello LS	Med Sci Sports Exerc	2004	2004/04/13			10.1249/01.mss.0000115224.88514.3a
16982941	Exercise and respiratory training improve exercise capacity and quality of life in patients with severe chronic pulmonary hypertension	Mereles D, Ehlken N, Kreuscher S, Ghofrani S, Hoeper MM, Halank M, Meyer FJ, Karger G, Buss J, Juenger J, Holzapfel N, Opitz C, Winkler J, Herth FF, Wilkens H, Katus HA, Olschewski H, Grünig E.	Circulation. 2006 Oct 3;114(14):1482-9. doi: 10.1161/CIRCULATIONAHA.106.618397. Epub 2006 Sep 18.	Mereles D	Circulation	2006	2006/09/20			10.1161/CIRCULATIONAHA.106.618397
9411584	[Arterial hypertension and exercise]	Serratosa Fernández L, Fernández Vaquero A.	Rev Esp Cardiol. 1997;50 Suppl 4:24-32.	Serratosa Fernández L	Rev Esp Cardiol	1997	1997/01/01
10758809	Exercise and hypertension	Kokkinos PF, Papademetriou V.	Coron Artery Dis. 2000 Mar;11(2):99-102. doi: 10.1097/00019501-200003000-00002.	Kokkinos PF	Coron Artery Dis	2000	2000/04/12			10.1097/00019501-200003000-00002
11704705	Exercise and hypertension	Lesniak KT, Dubbert PM.	Curr Opin Cardiol. 2001 Nov;16(6):356-9. doi: 10.1097/00001573-200111000-00007.	Lesniak KT	Curr Opin Cardiol	2001	2001/11/13			10.1097/00001573-200111000-00007
11926784	Effect of aerobic exercise on blood pressure: a meta-analysis of randomized, controlled trials	Whelton SP, Chin A, Xin X, He J.	Ann Intern Med. 2002 Apr 2;136(7):493-503. doi: 10.7326/0003-4819-136-7-200204020-00006.	Whelton SP	Ann Intern Med	2002	2002/04/03			10.7326/0003-4819-136-7-200204020-00006
2645908	Physical exercise and hypertension. New insights and clinical implications	Maiorano G, Contursi V, Saracino E, Ricapito M.	Am J Hypertens. 1989 Feb;2(2 Pt 2):60S-64S. doi: 10.1093/ajh/2.2.60s.	Maiorano G	Am J Hypertens	1989	1989/02/01			10.1093/ajh/2.2.60s
10408584	Exercise and hypertension	Fagard R.	J Hum Hypertens. 1999 Jun;13(6):359-60. doi: 10.1038/sj.jhh.1000826.	Fagard R	J Hum Hypertens	1999	1999/07/17			10.1038/sj.jhh.1000826
2022015	Short-term effect of dynamic exercise on arterial blood pressure	Pescatello LS, Fargo AE, Leach CN Jr, Scherzer HH.	Circulation. 1991 May;83(5):1557-61. doi: 10.1161/01.cir.83.5.1557.	Pescatello LS	Circulation	1991	1991/05/01			10.1161/01.cir.83.5.1557
11033211	Hypothalamus, hypertension, and exercise	Kramer JM, Plowey ED, Beatty JA, Little HR, Waldrop TG.	Brain Res Bull. 2000 Sep 1;53(1):77-85. doi: 10.1016/s0361-9230(00)00311-7.	Kramer JM	Brain Res Bull	2000	2000/10/18			10.1016/s0361-9230(00)00311-7
18361220	[Echocardiography and pulmonary arterial hypertension]	Bossone E, Citro R, Ruggiero A, Kuersten B, Gregorio G, Blasi F, Allegra L.	Monaldi Arch Chest Dis. 2007 Dec;68(4):219-26. doi: 10.4081/monaldi.2007.440.	Bossone E	Monaldi Arch Chest Dis	2007	2008/03/26			10.4081/monaldi.2007.440
3070743	[Physical exercise and arterial hypertension]	Delabays A, Waeber B, Nussberger J, Brunner HR.	Schweiz Z Sportmed. 1988 Oct;36(3):117-22.	Delabays A	Schweiz Z Sportmed	1988	1988/10/01
15176691	Exercise testing in pulmonary arterial hypertension and in chronic heart failure	Deboeck G, Niset G, Lamotte M, Vachiéry JL, Naeije R.	Eur Respir J. 2004 May;23(5):747-51. doi: 10.1183/09031936.04.00111904.	Deboeck G	Eur Respir J	2004	2004/06/05			10.1183/09031936.04.00111904
14695924	Systematic review of effect of coenzyme Q10 in physical exercise, hypertension and heart failure	Rosenfeldt F, Hilton D, Pepe S, Krum H.	Biofactors. 2003;18(1-4):91-100. doi: 10.1002/biof.5520180211.	Rosenfeldt F	Biofactors	2003	2003/12/30			10.1002/biof.5520180211
17008074	Beneficial effects of physical exercise on hypertension and cardiovascular adverse remodeling of diet-induced obese rats	Pinheiro AR, Cunha AR, Aguila MB, Mandarim-de-Lacerda CA.	Nutr Metab Cardiovasc Dis. 2007 Jun;17(5):365-75. doi: 10.1016/j.numecd.2006.01.009. Epub 2006 Sep 26.	Pinheiro AR	Nutr Metab Cardiovasc Dis	2007	2006/09/30			10.1016/j.numecd.2006.01.009
17036183	[Exercise in arterial hypertension]	Predel HG, Schramm T.	Herz. 2006 Sep;31(6):525-30. doi: 10.1007/s00059-006-2889-4.	Predel HG	Herz	2006	2006/10/13			10.1007/s00059-006-2889-4
15501680	The biochemical response of the heart to hypertension and exercise	Wakatsuki T, Schlessinger J, Elson EL.	Trends Biochem Sci. 2004 Nov;29(11):609-17. doi: 10.1016/j.tibs.2004.09.002.	Wakatsuki T	Trends Biochem Sci	2004	2004/10/27			10.1016/j.tibs.2004.09.002
8868037	Significance of physical activity for prevention and control of hypertension	Borhani NO.	J Hum Hypertens. 1996 Feb;10 Suppl 2:S7-11.	Borhani NO	J Hum Hypertens	1996	1996/02/01
2291033	Exercise and mild essential hypertension. Recommendations for adults	Gordon NF, Scott CB, Wilkinson WJ, Duncan JJ, Blair SN.	Sports Med. 1990 Dec;10(6):390-404. doi: 10.2165/00007256-199010060-00005.	Gordon NF	Sports Med	1990	1990/12/01			10.2165/00007256-199010060-00005
11906470	Exercise and hypertension: a model for central neural plasticity	Kramer JM, Beatty JA, Plowey ED, Waldrop TG.	Clin Exp Pharmacol Physiol. 2002 Jan-Feb;29(1-2):122-6. doi: 10.1046/j.1440-1681.2002.03610.x.	Kramer JM	Clin Exp Pharmacol Physiol	2002	2002/03/22			10.1046/j.1440-1681.2002.03610.x
1576856	Physical exercise in essential hypertension	Grassi G, Seravalle G, Calhoun D, Bolla GB, Mancia G.	Chest. 1992 May;101(5 Suppl):312S-314S. doi: 10.1378/chest.101.5_supplement.312s.	Grassi G	Chest	1992	1992/05/01			10.1378/chest.101.5_supplement.312s
18318165	[Hemodynamic types in arterial hypertension, and their changes under physical exercise]	Mukhtarova AN, Avtandilov AG, Nikitina NN, Pukhaeva AA.	Klin Med (Mosk). 2007;85(12):39-43.	Mukhtarova AN	Klin Med (Mosk)	2007	2008/03/06
15241539	[Hypertension and exercise. Sports methods for the hypertensive patient]	Thiele H, Pohlink C, Schuler G.	Herz. 2004 Jun;29(4):401-5. doi: 10.1007/s00059-004-2580-6.	Thiele H	Herz	2004	2004/07/09			10.1007/s00059-004-2580-6
12350193	Exercise training and the cardiovascular consequences of type 2 diabetes and hypertension: plausible mechanisms for improving cardiovascular health	Stewart KJ.	JAMA. 2002 Oct 2;288(13):1622-31. doi: 10.1001/jama.288.13.1622.	Stewart KJ	JAMA	2002	2002/09/28			10.1001/jama.288.13.1622
15905895	Exercise and hypertension	Choudhury A, Lip GY.	J Hum Hypertens. 2005 Aug;19(8):585-7. doi: 10.1038/sj.jhh.1001851.	Choudhury A	J Hum Hypertens	2005	2005/05/21			10.1038/sj.jhh.1001851
16145257	Physical activity and hypertension: an overview	Rontoyannis GP.	World Rev Nutr Diet. 2005;94:120-128. doi: 10.1159/000088225.	Rontoyannis GP	World Rev Nutr Diet	2005	2005/09/08			10.1159/000088225
9240772	Effect of exercise on hypertension and associated complications	Arakawa K.	Hypertens Res. 1996 Jun;19 Suppl 1:S87-91. doi: 10.1291/hypres.19.supplementi_s87.	Arakawa K	Hypertens Res	1996	1996/06/01			10.1291/hypres.19.supplementi_s87
7911791	Hypertension, beta-adrenoceptor blocking agents and exercise	van Baak MA.	Int J Sports Med. 1994 Apr;15(3):112-5. doi: 10.1055/s-2007-1021030.	van Baak MA	Int J Sports Med	1994	1994/04/01			10.1055/s-2007-1021030
9813737	[Pathogenesis and epidemiology of arterial hypertension]	Pardell H, Armario P, Hernández R.	Drugs. 1998;56 Suppl 2:1-10. doi: 10.2165/00003495-199856002-00001.	Pardell H	Drugs	1998	1998/11/14			10.2165/00003495-199856002-00001
1461132	Pulmonary arterial brain natriuretic peptide concentration and cardiopulmonary hemodynamics during exercise in patients with essential hypertension	Kohno M, Horio T, Yokokawa K, Akioka K, Ikeda M, Takeda T.	Metabolism. 1992 Dec;41(12):1273-5. doi: 10.1016/0026-0495(92)90095-r.	Kohno M	Metabolism	1992	1992/12/01			10.1016/0026-0495(92)90095-r
7799775	Physical activity and hypertension	Crespo CJ.	Med Sci Sports Exerc. 1994 Oct;26(10):1295-6. doi: 10.1249/00005768-199410000-00019.	Crespo CJ	Med Sci Sports Exerc	1994	1994/10/01			10.1249/00005768-199410000-00019
1936093	Exercise, training and hypertension: an update	Tipton CM.	Exerc Sport Sci Rev. 1991;19:447-505.	Tipton CM	Exerc Sport Sci Rev	1991	1991/01/01
3495478	Exercise hypertension in the perspective of systemic arterial hypertension. An overview	Landry F, Jetté M, Blümchen G.	Herz. 1987 Apr;12(2):75-82.	Landry F	Herz	1987	1987/04/01
7892743	[Physical activity, blood pressure and hypertension]	Fagard R.	Verh K Acad Geneeskd Belg. 1994;56(5):403-39; discussion 439-41.	Fagard R	Verh K Acad Geneeskd Belg	1994	1994/01/01
17263714	Obesity-hypertension: an ongoing pandemic	Francischetti EA, Genelhu VA.	Int J Clin Pract. 2007 Feb;61(2):269-80. doi: 10.1111/j.1742-1241.2006.01262.x.	Francischetti EA	Int J Clin Pract	2007	2007/02/01			10.1111/j.1742-1241.2006.01262.x
18379616	Hypertension, and blood pressure response to graded exercise in young obese and non-athletic Nigerian university students	Ibhazehiebo K, Dimkpa UI, Iyawe VI.	Niger J Physiol Sci. 2007 Jun-Dec;22(1-2):37-42. doi: 10.4314/njps.v22i1-2.54886.	Ibhazehiebo K	Niger J Physiol Sci	2007	2008/04/02			10.4314/njps.v22i1-2.54886
7585377	Physical activity and hypertension		CMAJ. 1995 Nov 15;153(10):1477-8.		CMAJ	1995	1995/11/15	PMC1487426
15501624	Role of exercise training on cardiovascular disease in persons who have type 2 diabetes and hypertension	Stewart KJ.	Cardiol Clin. 2004 Nov;22(4):569-86. doi: 10.1016/j.ccl.2004.06.007.	Stewart KJ	Cardiol Clin	2004	2004/10/27			10.1016/j.ccl.2004.06.007
18204173	Diagnostics in pulmonary hypertension	Schannwell CM, Steiner S, Strauer BE.	J Physiol Pharmacol. 2007 Nov;58 Suppl 5(Pt 2):591-602.	Schannwell CM	J Physiol Pharmacol	2007	2008/03/28
2483573	Age hemodynamics and exercise in essential hypertension: difference between beta-blockers and dihydropyridine calcium antagonists	Lund-Johansen P.	J Cardiovasc Pharmacol. 1989;14 Suppl 10:S7-13.	Lund-Johansen P	J Cardiovasc Pharmacol	1989	1989/01/01
12357131	Prevention of hypertension	Slama M, Susic D, Frohlich ED.	Curr Opin Cardiol. 2002 Sep;17(5):531-6. doi: 10.1097/00001573-200209000-00014.	Slama M	Curr Opin Cardiol	2002	2002/10/03			10.1097/00001573-200209000-00014
17137173	[Evaluation of diastolic function during and post-exercise in patients with arterial hypertension]	Pascua A, Donato M, Borrego C, Gabay J, Berrocal D, Gelpi RJ, Grinfeld L.	Medicina (B Aires). 2006;66(5):433-8.	Pascua A	Medicina (B Aires)	2006	2006/12/02
7584822	The influence of isotonic exercise on cardiac hypertrophy in arterial hypertension: impact on cardiac function and on the capacity for aerobic work	Moreno Júnior H, Cezareti ML, Piçarro IC, Barros Neto TL, Kasinski N, Martinez Filho EE, Saragoça MA.	Comp Biochem Physiol A Physiol. 1995 Oct;112(2):313-20. doi: 10.1016/0300-9629(95)00103-4.	Moreno Júnior H	Comp Biochem Physiol A Physiol	1995	1995/10/01			10.1016/0300-9629(95)00103-4
8231750	American College of Sports Medicine. Position Stand. Physical activity, physical fitness, and hypertension		Med Sci Sports Exerc. 1993 Oct;25(10):i-x.		Med Sci Sports Exerc	1993	1993/10/01
15761050	Effect of the oral endothelin antagonist bosentan on the clinical, exercise, and haemodynamic status of patients with pulmonary arterial hypertension related to congenital heart disease	Apostolopoulou SC, Manginas A, Cokkinos DV, Rammos S.	Heart. 2005 Nov;91(11):1447-52. doi: 10.1136/hrt.2004.051961. Epub 2005 Mar 10.	Apostolopoulou SC	Heart	2005	2005/03/12	PMC1769173		10.1136/hrt.2004.051961
2063755	Hypertension: the acute and chronic response to exercise	Morales MC, Coplan NL, Zabetakis P, Gleim GW.	Am Heart J. 1991 Jul;122(1 Pt 1):264-6. doi: 10.1016/0002-8703(91)90797-l.	Morales MC	Am Heart J	1991	1991/07/01			10.1016/0002-8703(91)90797-l
2529082	[Effects of ketanserin on arterial pressure at rest and during physical exercise in essential arterial hypertension]	Gambini G, Gradoli C, Proietti MG, Pinchi G, Fioroni E, Valori C.	Clin Ter. 1989 Jul 31;130(2):101-7.	Gambini G	Clin Ter	1989	1989/07/31
10779817	Influence of physical exercise and sodium intake on arterial pressure and cardiac hypertrophy in rats	Santos BM, Gonçalves RM, Silva AA, Petroianu A.	Rev Hosp Clin Fac Med Sao Paulo. 1999 Jul-Aug;54(4):111-4. doi: 10.1590/s0041-87811999000400002.	Santos BM	Rev Hosp Clin Fac Med Sao Paulo	1999	2000/04/26			10.1590/s0041-87811999000400002
12831663	Hypertension in the athlete	Sachtleben T, Fields KB.	Curr Sports Med Rep. 2003 Apr;2(2):79-83. doi: 10.1249/00149619-200304000-00006.	Sachtleben T	Curr Sports Med Rep	2003	2003/07/02			10.1249/00149619-200304000-00006
9562156	Exercise and hypertension: facts and uncertainties	van Baak MA.	Br J Sports Med. 1998 Mar;32(1):6-10. doi: 10.1136/bjsm.32.1.6.	van Baak MA	Br J Sports Med	1998	1998/04/30	PMC1756051		10.1136/bjsm.32.1.6
8685146	[Treatment of moderate arterial hypertension with physical exercise]	Chignon JC, Lagrue G.	Presse Med. 1996 Jun 1;25(19):879-82.	Chignon JC	Presse Med	1996	1996/06/01
11528283	Exercise in patients with hypertension	Ehsani AA.	Am J Geriatr Cardiol. 2001 Sep-Oct;10(5):253-9, 273. doi: 10.1111/j.1076-7460.2001.00800.x.	Ehsani AA	Am J Geriatr Cardiol	2001	2001/08/31			10.1111/j.1076-7460.2001.00800.x
2208745	Effects of non-pharmacologic therapy	Nicholls MG.	Clin Exp Hypertens A. 1990;12(5):709-28. doi: 10.3109/10641969009073494.	Nicholls MG	Clin Exp Hypertens A	1990	1990/01/01			10.3109/10641969009073494
9435596	Low-intensity exercise training decreases cardiac output and hypertension in spontaneously hypertensive rats	Véras-Silva AS, Mattos KC, Gava NS, Brum PC, Negrão CE, Krieger EM.	Am J Physiol. 1997 Dec;273(6):H2627-31. doi: 10.1152/ajpheart.1997.273.6.H2627.	Véras-Silva AS	Am J Physiol	1997	1998/01/22			10.1152/ajpheart.1997.273.6.H2627
9116927	Intra-arterial blood pressure during exercise and left ventricular indices in normotension and borderline and mild hypertension	Majahalme S, Turjanmaa V, Tuomisto M, Kautiainen H, Uusitalo A.	Blood Press. 1997 Jan;6(1):5-12. doi: 10.3109/08037059709086439.	Majahalme S	Blood Press	1997	1997/01/01			10.3109/08037059709086439
16179398	Exercise training improves lung gas exchange and attenuates acute hypoxic pulmonary hypertension but does not prevent pulmonary hypertension of prolonged hypoxia	Favret F, Henderson KK, Allen J, Richalet JP, Gonzalez NC.	J Appl Physiol (1985). 2006 Jan;100(1):20-5. doi: 10.1152/japplphysiol.00673.2005. Epub 2005 Sep 22.	Favret F	J Appl Physiol (1985)	2006	2005/09/24			10.1152/japplphysiol.00673.2005
1737653	Aftereffects of exercise on regional and systemic hemodynamics in hypertension	Cléroux J, Kouamé N, Nadeau A, Coulombe D, Lacourcière Y.	Hypertension. 1992 Feb;19(2):183-91. doi: 10.1161/01.hyp.19.2.183.	Cléroux J	Hypertension	1992	1992/02/01			10.1161/01.hyp.19.2.183
12678857	Arterial stiffness and cardiovascular drugs	Weber T, Auer J, Eisserer G, Berent R, Eber B, O'Rourke MF.	Curr Pharm Des. 2003;9(13):1049-63. doi: 10.2174/1381612033455080.	Weber T	Curr Pharm Des	2003	2003/04/08			10.2174/1381612033455080
16911589	Is there an association between physical exercise and the quality of life of hypertensive patients?	Cuevas Fernandez FJ, Marco Garcia MT, Rodriguez Alvarez C, Iglesias Giron MJ, Aguirre-Jaime A.	Scand J Med Sci Sports. 2007 Aug;17(4):348-55. doi: 10.1111/j.1600-0838.2006.00588.x. Epub 2006 Aug 14.	Cuevas Fernandez FJ	Scand J Med Sci Sports	2007	2006/08/17			10.1111/j.1600-0838.2006.00588.x
12859430	Effects of mild aerobic physical exercise on membrane fluidity of erythrocytes in essential hypertension	Tsuda K, Yoshikawa A, Kimura K, Nishio I.	Clin Exp Pharmacol Physiol. 2003 May-Jun;30(5-6):382-6. doi: 10.1046/j.1440-1681.2003.03846.x.	Tsuda K	Clin Exp Pharmacol Physiol	2003	2003/07/16			10.1046/j.1440-1681.2003.03846.x
1778652	Effects of physical training on pulmonary arterial pressure during exercise under hypobaric hypoxia in rats	Kashimura O, Sakai A.	Int J Biometeorol. 1991 Dec;35(4):214-21. doi: 10.1007/BF01047288.	Kashimura O	Int J Biometeorol	1991	1991/12/01			10.1007/BF01047288
16980199	Insulin resistance in hypertension and cardiovascular disease	Lamounier-Zepter V, Ehrhart-Bornstein M, Bornstein SR.	Best Pract Res Clin Endocrinol Metab. 2006 Sep;20(3):355-67. doi: 10.1016/j.beem.2006.07.002.	Lamounier-Zepter V	Best Pract Res Clin Endocrinol Metab	2006	2006/09/19			10.1016/j.beem.2006.07.002
15056500	Exercise and endothelial function: role of endothelium-derived nitric oxide and oxidative stress in healthy subjects and hypertensive patients	Higashi Y, Yoshizumi M.	Pharmacol Ther. 2004 Apr;102(1):87-96. doi: 10.1016/j.pharmthera.2004.02.003.	Higashi Y	Pharmacol Ther	2004	2004/04/02			10.1016/j.pharmthera.2004.02.003
16645404	Should sports activity be encouraged or contraindicated in hypertensive subjects?	Penco M, Petroni R, Pastori F, Fratini S, Romano S.	J Cardiovasc Med (Hagerstown). 2006 Apr;7(4):288-95. doi: 10.2459/01.JCM.0000219323.42998.2c.	Penco M	J Cardiovasc Med (Hagerstown)	2006	2006/04/29			10.2459/01.JCM.0000219323.42998.2c
11832879	Effects of physical exercise on clinic and 24-hour ambulatory blood pressure in young subjects with mild hypertension	Vriz O, Mos L, Frigo G, Sanigi C, Zanata G, Pegoraro F, Palatini P; HARVEST Study Investigators.	J Sports Med Phys Fitness. 2002 Mar;42(1):83-8.	Vriz O	J Sports Med Phys Fitness	2002	2002/02/08
9297197	[Analysis of hemodynamic changes in patients with essential arterial hypertension at rest and during exercise]	Stepień K, Grajek S.	Przegl Lek. 1997;54(3):189-93.	Stepień K	Przegl Lek	1997	1997/01/01
16007313	[Home exercise program: short term effects on physical aptitude and blood pressure in hypertensive individuals]	Farinatti Pde T, Oliveira RB, Pinto VL, Monteiro WD, Francischetti E.	Arq Bras Cardiol. 2005 Jun;84(6):473-9. doi: 10.1590/s0066-782x2005000600008. Epub 2005 Jun 28.	Farinatti Pde T	Arq Bras Cardiol	2005	2005/07/12			10.1590/s0066-782x2005000600008
15107009	Effects of exercise, diet and weight loss on high blood pressure	Bacon SL, Sherwood A, Hinderliter A, Blumenthal JA.	Sports Med. 2004;34(5):307-16. doi: 10.2165/00007256-200434050-00003.	Bacon SL	Sports Med	2004	2004/04/27			10.2165/00007256-200434050-00003
10422304	[Arterial hypertension and lipid metabolism]	Cía Gómez P, Martínez-Berganza A, Cía Blasco P, Mozota Duarte J, Marín Ballvé A.	An Med Interna. 1999 Jun;16(6):315-20.	Cía Gómez P	An Med Interna	1999	1999/07/28
16802522	[Physical activity, hypertension, and cardiac and circulatory system]	Völker K.	Med Klin (Munich). 2006 Mar 22;101 Suppl 1:61-5.	Völker K	Med Klin (Munich)	2006	2006/06/29
10999423	The role of exercise training in the treatment of hypertension: an update	Hagberg JM, Park JJ, Brown MD.	Sports Med. 2000 Sep;30(3):193-206. doi: 10.2165/00007256-200030030-00004.	Hagberg JM	Sports Med	2000	2000/09/22			10.2165/00007256-200030030-00004
16464120	The anti-hypertensive effects of exercise: integrating acute and chronic mechanisms	Hamer M.	Sports Med. 2006;36(2):109-16. doi: 10.2165/00007256-200636020-00002.	Hamer M	Sports Med	2006	2006/02/09			10.2165/00007256-200636020-00002
15361753	Exercise intensity and postexercise hypotension	Cornelissen VA, Fagard RH.	J Hypertens. 2004 Oct;22(10):1859-61. doi: 10.1097/00004872-200410000-00004.	Cornelissen VA	J Hypertens	2004	2004/09/14			10.1097/00004872-200410000-00004
12015366	ACE gene and physical activity, blood pressure, and hypertension: a population study in Finland	Fuentes RM, Perola M, Nissinen A, Tuomilehto J.	J Appl Physiol (1985). 2002 Jun;92(6):2508-12. doi: 10.1152/japplphysiol.01196.2001.	Fuentes RM	J Appl Physiol (1985)	2002	2002/05/17			10.1152/japplphysiol.01196.2001
17059793	Nonpharmacologic therapy for hypertension: does it really work?	Tejada T, Fornoni A, Lenz O, Materson BJ.	Curr Cardiol Rep. 2006 Nov;8(6):418-24. doi: 10.1007/s11886-006-0099-6.	Tejada T	Curr Cardiol Rep	2006	2006/10/25			10.1007/s11886-006-0099-6
8645533	[Physical exercise and increase in arterial pressure and temperature in a female heterozygote for anhidrotic ectodermal dysplasia]	Bandinelli G, Lagi A, Caneschi A, Urso C.	Ann Ital Med Int. 1996 Jan-Mar;11(1):59-61.	Bandinelli G	Ann Ital Med Int	1996	1996/01/01
1683148	Response to mental and physical stress before and during adrenoreceptor blocker and angiotensin-converting enzyme inhibitor treatment in essential hypertension	Paran E, Neumann L, Cristal N, Lowenthal DT.	Am J Cardiol. 1991 Nov 15;68(13):1362-6. doi: 10.1016/0002-9149(91)90246-h.	Paran E	Am J Cardiol	1991	1991/11/15			10.1016/0002-9149(91)90246-h
10426339	Influence of age and gender on exercise training-induced blood pressure reduction in systemic hypertension	Ishikawa K, Ohta T, Zhang J, Hashimoto S, Tanaka H.	Am J Cardiol. 1999 Jul 15;84(2):192-6. doi: 10.1016/s0002-9149(99)00233-7.	Ishikawa K	Am J Cardiol	1999	1999/07/30			10.1016/s0002-9149(99)00233-7
15959537	Time of day for exercise on blood pressure reduction in dipping and nondipping hypertension	Park S, Jastremski CA, Wallace JP.	J Hum Hypertens. 2005 Aug;19(8):597-605. doi: 10.1038/sj.jhh.1001901.	Park S	J Hum Hypertens	2005	2005/06/17			10.1038/sj.jhh.1001901
9179308	Increased finger arterial blood pressure after exercise detraining in women with parental hypertension: autonomic tasks	Buckworth J, Convertino VA, Cureton KJ, Dishman RK.	Acta Physiol Scand. 1997 May;160(1):29-41. doi: 10.1046/j.1365-201X.1997.00116.x.	Buckworth J	Acta Physiol Scand	1997	1997/05/01			10.1046/j.1365-201X.1997.00116.x
7752669	Physical activity in the cardiac patient	Sellier P.	J Cardiovasc Pharmacol. 1995;25 Suppl 1:S9-14. doi: 10.1097/00005344-199525001-00004.	Sellier P	J Cardiovasc Pharmacol	1995	1995/01/01			10.1097/00005344-199525001-00004
1565938	[Physical activity and blood pressure. An epidemiological brief review of primary preventive effects of physical exercise activities]	Marti B.	Schweiz Rundsch Med Prax. 1992 Apr 7;81(15):473-9.	Marti B	Schweiz Rundsch Med Prax	1992	1992/04/07
9400907	Efficacy and position of endurance training as a non-drug therapy in the treatment of arterial hypertension	Ketelhut RG, Franz IW, Scholze J.	J Hum Hypertens. 1997 Oct;11(10):651-5. doi: 10.1038/sj.jhh.1000507.	Ketelhut RG	J Hum Hypertens	1997	1997/12/24			10.1038/sj.jhh.1000507
10364738	Repetitive hemodilution in chronic obstructive pulmonary disease and pulmonary hypertension: effects on pulmonary hemodynamics, gas exchange, and exercise capacity	Borst MM, Leschke M, König U, Worth H.	Respiration. 1999;66(3):225-32. doi: 10.1159/000029382.	Borst MM	Respiration	1999	1999/06/12			10.1159/000029382
2922522	[Physical exercise and arterial hypertension]	Delabays A, Perret F, Waeber B, Nussberger J, Brunner HR.	Rev Med Suisse Romande. 1989 Jan;109(1):49-52.	Delabays A	Rev Med Suisse Romande	1989	1989/01/01
17583171	A review of pulmonary arterial hypertension: role of ambrisentan	Barst RJ.	Vasc Health Risk Manag. 2007;3(1):11-22.	Barst RJ	Vasc Health Risk Manag	2007	2007/06/23	PMC1994051
17620945	The potential anti-inflammatory benefits of improving physical fitness in hypertension	Edwards KM, Ziegler MG, Mills PJ.	J Hypertens. 2007 Aug;25(8):1533-42. doi: 10.1097/HJH.0b013e328165ca67.	Edwards KM	J Hypertens	2007	2007/07/11			10.1097/HJH.0b013e328165ca67
15570135	The role of regular physical activity in preeclampsia prevention	Weissgerber TL, Wolfe LA, Davies GA.	Med Sci Sports Exerc. 2004 Dec;36(12):2024-31. doi: 10.1249/01.mss.0000147627.35139.dc.	Weissgerber TL	Med Sci Sports Exerc	2004	2004/12/01			10.1249/01.mss.0000147627.35139.dc
14642230	[Benefits of physical activity and harms of inactivity]	Varo Cenarruzabeitia JJ, Martínez Hernández JA, Martínez-González MA.	Med Clin (Barc). 2003 Nov 15;121(17):665-72.	Varo Cenarruzabeitia JJ	Med Clin (Barc)	2003	2003/12/04
7494928	[Ergometry in the diagnosis and prognosis of arterial hypertension]	Grima Serrano A.	Rev Esp Cardiol. 1995;48 Suppl 4:40-4.	Grima Serrano A	Rev Esp Cardiol	1995	1995/01/01
16401475	Deleterious effects of beta-blockers on exercise capacity and hemodynamics in patients with portopulmonary hypertension	Provencher S, Herve P, Jais X, Lebrec D, Humbert M, Simonneau G, Sitbon O.	Gastroenterology. 2006 Jan;130(1):120-6. doi: 10.1053/j.gastro.2005.10.013.	Provencher S	Gastroenterology	2006	2006/01/13			10.1053/j.gastro.2005.10.013
1297872	[Testing of arterial hypertension with physical exercise PWCx ]	Kocharov AM, Britov AN, Grishenkov EA, Sviderskiĭ VG, Spizhovyĭ VN.	Kardiologiia. 1992;32(11-12):19-22.	Kocharov AM	Kardiologiia	1992	1992/01/01
7955945	Effects of digitalis, anti-anginal drugs and arterial hypertension on the relationships between exercise ECG and angiocardiographic variables and on the diagnostic accuracy of exercise ECG in patients with coronary heart disease	Backman C, Jacobsson KA, Linderholm H, Osterman G.	Clin Physiol. 1994 Jul;14(4):475-85. doi: 10.1111/j.1475-097x.1994.tb00406.x.	Backman C	Clin Physiol	1994	1994/07/01			10.1111/j.1475-097x.1994.tb00406.x
1962802	Long-term haemodynamic effects of amlodipine at rest and during exercise in essential hypertension	Lund-Johansen P, Omvik P, White W, Digranes O, Helland B, Jordal O, Stray T.	J Hypertens. 1990 Dec;8(12):1129-36. doi: 10.1097/00004872-199012000-00009.	Lund-Johansen P	J Hypertens	1990	1990/12/01			10.1097/00004872-199012000-00009
16264392	Effect of regular exercise on health and disease	Karacabey K.	Neuro Endocrinol Lett. 2005 Oct;26(5):617-23.	Karacabey K	Neuro Endocrinol Lett	2005	2005/11/03
10064972	[Differences in exercise blood pressure response between dipper and non-dipper elderly patients with essential hypertension]	Yin D, Ijiri H, Kohno I, Takusagawa M, Iwasaki H, Okutani M, Mochizuki Y, Ishihara T, Sawanobori T, Umetani K, Komori S, Tamura K.	Nihon Ronen Igakkai Zasshi. 1998 Nov;35(11):845-50. doi: 10.3143/geriatrics.35.845.	Yin D	Nihon Ronen Igakkai Zasshi	1998	1999/03/05			10.3143/geriatrics.35.845
2632743	Central haemodynamics in essential hypertension at rest and during exercise: a 20-year follow-up study	Lund-Johansen P.	J Hypertens Suppl. 1989 Dec;7(6):S52-5. doi: 10.1097/00004872-198900076-00023.	Lund-Johansen P	J Hypertens Suppl	1989	1989/12/01			10.1097/00004872-198900076-00023
11914980	Long-term vigorous training in young adulthood and later physical activity as predictors of hypertension in middle-aged and older men	Hernelahti M, Kujala UM, Kaprio J, Sarna S.	Int J Sports Med. 2002 Apr;23(3):178-82. doi: 10.1055/s-2002-23176.	Hernelahti M	Int J Sports Med	2002	2002/03/27			10.1055/s-2002-23176
12817191	Coronary vasodilator capacity and exercise-induced myocardial ischemia are related to the pulsatile component of blood pressure in patients with essential hypertension	Kozàkovà M, Morizzo C, Ferrannini E, Palombo C.	J Hypertens. 2003 Jul;21(7):1407-14. doi: 10.1097/00004872-200307000-00032.	Kozàkovà M	J Hypertens	2003	2003/06/21			10.1097/00004872-200307000-00032
1889207	Non-pharmacological control of blood pressure and physical fitness in subjects with arterial hypertension	Rosolová H, Chrástek J, Zikmund M, Simon J.	Cor Vasa. 1991;33(2):123-31.	Rosolová H	Cor Vasa	1991	1991/01/01
11142600	Exercise as a therapy to control hypertension in children	Alpert BS.	Int J Sports Med. 2000 Nov;21 Suppl 2:S94-6; discussion S97. doi: 10.1055/s-2000-8497.	Alpert BS	Int J Sports Med	2000	2001/01/06			10.1055/s-2000-8497
9101307	Relation of a decrease in arterial compliance to ST segment depression on exercise electrocardiograms in patients with hypertension	Ohtsuka S, Kakihana M, Watanabe H, Ajisaka R, Sugishita Y.	Hypertens Res. 1997 Mar;20(1):11-6. doi: 10.1291/hypres.20.11.	Ohtsuka S	Hypertens Res	1997	1997/03/01			10.1291/hypres.20.11
10630736	Comparative effects of bisoprolol and nitrendipine on exercise capacity in hypertensive patients with regular physical activity	Brion R, Carré F, Verdier JC, Poncelet P, Douard H, Page E, Amoretti R, Gauthier J, Ducardonnet A, Gressin V, Dubanchet A.	J Cardiovasc Pharmacol. 2000 Jan;35(1):78-83. doi: 10.1097/00005344-200001000-00010.	Brion R	J Cardiovasc Pharmacol	2000	2000/01/12			10.1097/00005344-200001000-00010
12074361	Beneficial effects on blood pressure and lipid profile of programmed exercise training in subjects with white coat hypertension	Tsai JC, Liu JC, Kao CC, Tomlinson B, Kao PF, Chen JW, Chan P.	Am J Hypertens. 2002 Jun;15(6):571-6. doi: 10.1016/s0895-7061(02)02273-2.	Tsai JC	Am J Hypertens	2002	2002/06/21			10.1016/s0895-7061(02)02273-2
15132303	The beneficial effect of regular endurance exercise training on blood pressure and quality of life in patients with hypertension	Tsai JC, Yang HY, Wang WH, Hsieh MH, Chen PT, Kao CC, Kao PF, Wang CH, Chan P.	Clin Exp Hypertens. 2004 Apr;26(3):255-65. doi: 10.1081/ceh-120030234.	Tsai JC	Clin Exp Hypertens	2004	2004/05/11			10.1081/ceh-120030234
11093630	Clenbuterol administration does not attenuate the exercise-induced pulmonary arterial, capillary or venous hypertension in strenuously exercising Thoroughbred horses	Manohar M, Goetz TE, Rothenbaum P, Humphrey S.	Equine Vet J. 2000 Nov;32(6):546-50. doi: 10.2746/042516400777584604.	Manohar M	Equine Vet J	2000	2000/11/28			10.2746/042516400777584604
11427768	The acute versus the chronic response to exercise	Thompson PD, Crouse SF, Goodpaster B, Kelley D, Moyna N, Pescatello L.	Med Sci Sports Exerc. 2001 Jun;33(6 Suppl):S438-45; discussion S452-3. doi: 10.1097/00005768-200106001-00012.	Thompson PD	Med Sci Sports Exerc	2001	2001/06/28			10.1097/00005768-200106001-00012
8404802	Effects of aerobic exercise on cognitive and psychosocial functioning in patients with mild hypertension	Pierce TW, Madden DJ, Siegel WC, Blumenthal JA.	Health Psychol. 1993 Jul;12(4):286-91. doi: 10.1037//0278-6133.12.4.286.	Pierce TW	Health Psychol	1993	1993/07/01			10.1037//0278-6133.12.4.286
8809713	Exercise in the prevention of atherosclerotic, metabolic and hypertensive diseases: a review	Hardman AE.	J Sports Sci. 1996 Jun;14(3):201-18. doi: 10.1080/02640419608727705.	Hardman AE	J Sports Sci	1996	1996/06/01			10.1080/02640419608727705
16496017	The effects of exercise on haemodynamic function in relation to the familial hypertension risk model	Hamer M.	J Hum Hypertens. 2006 May;20(5):313-9. doi: 10.1038/sj.jhh.1001999.	Hamer M	J Hum Hypertens	2006	2006/02/24			10.1038/sj.jhh.1001999
12638269	[The beneficial effect of physical training in hypertension]	Chiriac S, Dima-Cozma C, Georgescu T, Turcanu D, Pandele GI.	Rev Med Chir Soc Med Nat Iasi. 2002 Apr-Jun;107(2):258-63.	Chiriac S	Rev Med Chir Soc Med Nat Iasi	2002	2003/03/18
11906486	Large artery stiffness: implications for exercise capacity and cardiovascular risk	Kingwell BA.	Clin Exp Pharmacol Physiol. 2002 Mar;29(3):214-7. doi: 10.1046/j.1440-1681.2002.03622.x.	Kingwell BA	Clin Exp Pharmacol Physiol	2002	2002/03/22			10.1046/j.1440-1681.2002.03622.x
1930918	Exercise prescription for hypertensive patients	Franklin BA, Gordon S, Timmis GC.	Ann Med. 1991 Aug;23(3):279-87. doi: 10.3109/07853899109148061.	Franklin BA	Ann Med	1991	1991/08/01			10.3109/07853899109148061
8225525	Postexercise hypotension. Key features, mechanisms, and clinical significance	Kenney MJ, Seals DR.	Hypertension. 1993 Nov;22(5):653-64. doi: 10.1161/01.hyp.22.5.653.	Kenney MJ	Hypertension	1993	1993/11/01			10.1161/01.hyp.22.5.653
3051984	Ambulatory blood pressure monitoring: practical considerations	Lavie CJ, Schmieder RE, Messerli FH.	Am Heart J. 1988 Oct;116(4):1146-51. doi: 10.1016/0002-8703(88)90179-2.	Lavie CJ	Am Heart J	1988	1988/10/01			10.1016/0002-8703(88)90179-2
11427774	Exercise characteristics and the blood pressure response to dynamic physical training	Fagard RH.	Med Sci Sports Exerc. 2001 Jun;33(6 Suppl):S484-92; discussion S493-4. doi: 10.1097/00005768-200106001-00018.	Fagard RH	Med Sci Sports Exerc	2001	2001/06/28			10.1097/00005768-200106001-00018
15346934	[The role of jogging in the prevention and treatment of cardiovascular disease]	Ziegler M, Braumann KM, Reer R.	MMW Fortschr Med. 2004 Feb 19;146(8):29-32.	Ziegler M	MMW Fortschr Med	2004	2004/09/07
10673190	Clinical correlates and prognostic significance of six-minute walk test in patients with primary pulmonary hypertension. Comparison with cardiopulmonary exercise testing	Miyamoto S, Nagaya N, Satoh T, Kyotani S, Sakamaki F, Fujita M, Nakanishi N, Miyatake K.	Am J Respir Crit Care Med. 2000 Feb;161(2 Pt 1):487-92. doi: 10.1164/ajrccm.161.2.9906015.	Miyamoto S	Am J Respir Crit Care Med	2000	2000/02/15			10.1164/ajrccm.161.2.9906015
8924264	High calcium diet reduces blood pressure in exercised and nonexercised hypertensive rats	Sallinen K, Arvola P, Wuorela H, Ruskoaho H, Vapaatalo H, Pörsti I.	Am J Hypertens. 1996 Feb;9(2):144-56. doi: 10.1016/0895-7061(95)00333-9.	Sallinen K	Am J Hypertens	1996	1996/02/01			10.1016/0895-7061(95)00333-9
7512479	Influence of antihypertensive drugs on exercise capacity	Fagard R, Staessen J, Thijs L, Amery A.	Drugs. 1993;46 Suppl 2:32-6. doi: 10.2165/00003495-199300462-00007.	Fagard R	Drugs	1993	1993/01/01			10.2165/00003495-199300462-00007
2072369	Exercise blood pressure and target organ damage in essential hypertension	Fagard R, Staessen J, Amery A.	J Hum Hypertens. 1991 Apr;5(2):69-75.	Fagard R	J Hum Hypertens	1991	1991/04/01
10410298	Nonpharmacologic therapies that reduce blood pressure: a fresh perspective	Appel LJ.	Clin Cardiol. 1999 Jul;22(7 Suppl):III1-5. doi: 10.1002/clc.4960221502.	Appel LJ	Clin Cardiol	1999	1999/07/20	PMC6655381		10.1002/clc.4960221502
2534407	Effect of physical exercise on atrial natriuretic factor and plasma catecholamine concentrations in patients with essential uncomplicated hypertension	Januszewicz A, Szczypaczewska M, Stepniakowski K, Lapinski M, Ignatowska-Switalska H, Wocial B, Kowalik-Borowka E, Szczepanska-Sadowska E, Januszewicz W.	J Hypertens Suppl. 1989 Dec;7(6):S234-5. doi: 10.1097/00004872-198900076-00113.	Januszewicz A	J Hypertens Suppl	1989	1989/12/01			10.1097/00004872-198900076-00113
1851792	Physical exercise in the management of hypertension: a consensus statement by the World Hypertension League		J Hypertens. 1991 Mar;9(3):283-7. doi: 10.1097/00004872-199103000-00013.		J Hypertens	1991	1991/03/01			10.1097/00004872-199103000-00013
11011337	Long-term central hemodynamic effects at rest and during exercise of losartan in essential hypertension	Omvik P, Gerdts E, Myking OL, Lund-Johansen P.	Am Heart J. 2000 Oct;140(4):624-30. doi: 10.1067/mhj.2000.109919.	Omvik P	Am Heart J	2000	2000/09/30			10.1067/mhj.2000.109919
2743601	Blood pressure and sympathetic activity following responses to aerobic exercise in patients with essential hypertension	Jo Y, Arita M, Baba A, Nakamura H, Ueda E, Hano T, Ueno Y, Kuchii M, Nishio I, Masuyama Y.	Clin Exp Hypertens A. 1989;11 Suppl 1:411-7. doi: 10.3109/10641968909045448.	Jo Y	Clin Exp Hypertens A	1989	1989/01/01			10.3109/10641968909045448
10869695	The effects of exercise and training on human cardiovascular reflex control	O'Sullivan SE, Bell C.	J Auton Nerv Syst. 2000 Jul 3;81(1-3):16-24. doi: 10.1016/s0165-1838(00)00148-x.	O'Sullivan SE	J Auton Nerv Syst	2000	2000/06/28			10.1016/s0165-1838(00)00148-x
17531926	Association of blood pressure and fitness with levels of atherosclerotic risk markers pre-exercise and post-exercise	von Känel R, Hong S, Pung MA, Mills PJ.	Am J Hypertens. 2007 Jun;20(6):670-5. doi: 10.1016/j.amjhyper.2007.01.005.	von Känel R	Am J Hypertens	2007	2007/05/29			10.1016/j.amjhyper.2007.01.005
1817759	[Arterial blood pressure behavior during progressive muscular exercise in subjects with stable arterial hypertension]	Seguro C, Sau F, Zedda N, Scano G, Cherchi A.	Cardiologia. 1991 Nov;36(11):867-77.	Seguro C	Cardiologia	1991	1991/11/01
16631018	Impaired stroke volume response to exercise in pulmonary arterial hypertension	Holverda S, Gan CT, Marcus JT, Postmus PE, Boonstra A, Vonk-Noordegraaf A.	J Am Coll Cardiol. 2006 Apr 18;47(8):1732-3. doi: 10.1016/j.jacc.2006.01.048. Epub 2006 Mar 29.	Holverda S	J Am Coll Cardiol	2006	2006/04/25			10.1016/j.jacc.2006.01.048
8581096	The effects of endurance and resistance training on blood pressure	Schwartz RS, Hirth VA.	Int J Obes Relat Metab Disord. 1995 Oct;19 Suppl 4:S52-7.	Schwartz RS	Int J Obes Relat Metab Disord	1995	1995/10/01
9218174	Exercise and blood pressure: Walk, run or swim?	Jennings GL.	J Hypertens. 1997 Jun;15(6):567-9. doi: 10.1097/00004872-199715060-00001.	Jennings GL	J Hypertens	1997	1997/06/01			10.1097/00004872-199715060-00001
1614023	[Physical activity and physical work capacity of patients with initial manifestations of cerebrovascular disorders in arterial hypertension]	Manvelov LS, Kocharov AM, Smirnov VE, Britov AN, Spizhovyĭ VN, Sanderskiĭ VG.	Kardiologiia. 1992 Jan;32(1):63-6.	Manvelov LS	Kardiologiia	1992	1992/01/01
1803603	[The effect of different physical training regimens on the dynamics of arterial pressure and physical work capacity in persons with "mild" arterial hypertension]	Kocharov AM, Britov AN, Kobal' AM.	Ter Arkh. 1991;63(12):57-60.	Kocharov AM	Ter Arkh	1991	1991/01/01
8098398	Exercise for hypertension	Arroll B, Beaglehole R.	Lancet. 1993 May 15;341(8855):1248-9. doi: 10.1016/0140-6736(93)91152-c.	Arroll B	Lancet	1993	1993/05/15			10.1016/0140-6736(93)91152-c
8021482	Exercise blood pressure response and skeletal muscle vasodilator capacity in normotensives with positive and negative family history of hypertension	Bond V Jr, Franks BD, Tearney RJ, Wood B, Melendez MA, Johnson L, Iyriboz Y, Bassett DR Jr.	J Hypertens. 1994 Mar;12(3):285-90.	Bond V Jr	J Hypertens	1994	1994/03/01
14573336	Effects of exercise and beta-blocker on blood pressure and baroreflexes in spontaneously hypertensive rats	Minami N, Yoshikawa T, Kataoka H, Mori N, Nagasaka M, Kurosawa H, Kanazawa M, Kohzuki M.	Am J Hypertens. 2003 Nov;16(11 Pt 1):966-72. doi: 10.1016/s0895-7061(03)01010-0.	Minami N	Am J Hypertens	2003	2003/10/24			10.1016/s0895-7061(03)01010-0
12187313	Recent developments in the treatment of obesity-related hypertension	Pischon T, Sharma AM.	Curr Opin Nephrol Hypertens. 2002 Sep;11(5):497-502. doi: 10.1097/00041552-200209000-00004.	Pischon T	Curr Opin Nephrol Hypertens	2002	2002/08/21			10.1097/00041552-200209000-00004
12183854	Non-pharmacological treatment of hypertension in women	Costa FV.	J Hypertens Suppl. 2002 May;20(2):S57-61.	Costa FV	J Hypertens Suppl	2002	2002/08/20
3424181	[Results of using acupuncture and therapeutic physical exercise for preventing the development of arterial hypertension in persons with borderline arterial pressure]	Dovgiallo OG, Rabkin MS, Tkachenko GIa.	Ter Arkh. 1987;59(9):16-9.	Dovgiallo OG	Ter Arkh	1987	1987/01/01
11550109	Blood pressure determinants of left ventricular wall thickness and mass index in hypertension: comparing office, ambulatory and exercise blood pressures	Lim PO, Donnan PT, MacDonald TM.	J Hum Hypertens. 2001 Sep;15(9):627-33. doi: 10.1038/sj.jhh.1001229.	Lim PO	J Hum Hypertens	2001	2001/09/11			10.1038/sj.jhh.1001229
1663831	Blood pressure response to exercise in normotensives and hypertensives	Franz IW.	Can J Sport Sci. 1991 Dec;16(4):296-301.	Franz IW	Can J Sport Sci	1991	1991/12/01
16858219	Aftereffects of exercise and relaxation on blood pressure	Santaella DF, Araújo EA, Ortega KC, Tinucci T, Mion D Jr, Negrão CE, de Moraes Forjaz CL.	Clin J Sport Med. 2006 Jul;16(4):341-7. doi: 10.1097/00042752-200607000-00010.	Santaella DF	Clin J Sport Med	2006	2006/07/22			10.1097/00042752-200607000-00010
1635239	[Exercise and essential hypertension]	Hashimoto Y, Matsuda M, Sato R.	Nihon Rinsho. 1992 Apr;50 Suppl:530-4.	Hashimoto Y	Nihon Rinsho	1992	1992/04/01
1488823	[Effect of physical exercise on aortic blood flow in patients with primary arterial hypertension]	Trojnar R, Rymar B, Wysokiński A, Markiewicz M, Lakomski B.	Wiad Lek. 1992 Aug;45(15-16):575-9.	Trojnar R	Wiad Lek	1992	1992/08/01
6151880	Hypertension in the runner	Dodek A.	Can J Appl Sport Sci. 1984 Dec;9(4):169-75.	Dodek A	Can J Appl Sport Sci	1984	1984/12/01
12022204	Status of physical exercise and its association with obesity and hypertension in two urban assembly constituencies of East Delhi	Bhasin SK, Chaturvedi S, Gupta P, Aggarwal P.	J Indian Med Assoc. 2001 Nov;99(11):631-3.	Bhasin SK	J Indian Med Assoc	2001	2002/05/23
16324479	[Pulmonary hypertension during exercise in toxic oil syndrome]	Tello de Meneses R, Gómez de la Cámara A, Nogales-Morán MA, Escribano-Subías P, Barainca-Oyagüe MT, Gómez-Sánchez MA, Izquierdo-Martínez M, Sáenz de la Calzada C.	Med Clin (Barc). 2005 Nov 19;125(18):685-8. doi: 10.1016/s0025-7753(05)72155-2.	Tello de Meneses R	Med Clin (Barc)	2005	2005/12/06			10.1016/s0025-7753(05)72155-2
7554416	Mechanisms for reduction of cardiovascular risk by regular exercise	Jennings GL.	Clin Exp Pharmacol Physiol. 1995 Mar;22(3):209-11. doi: 10.1111/j.1440-1681.1995.tb01982.x.	Jennings GL	Clin Exp Pharmacol Physiol	1995	1995/03/01			10.1111/j.1440-1681.1995.tb01982.x
1930926	Hypertension in diabetic patients--use of exercise in treatment	Uusitupa M.	Ann Med. 1991 Aug;23(3):335-8. doi: 10.3109/07853899109148069.	Uusitupa M	Ann Med	1991	1991/08/01			10.3109/07853899109148069
12500630	[Operated and unoperated coarctation of the aorta in the adult]	Auriacombe L.	Arch Mal Coeur Vaiss. 2002 Nov;95(11):1081-7.	Auriacombe L	Arch Mal Coeur Vaiss	2002	2002/12/26
6969961	Hemodynamic effects of physical training in established arterial hypertension	De Plaen JF, Detry JM.	Acta Cardiol. 1980;35(3):179-88.	De Plaen JF	Acta Cardiol	1980	1980/01/01
9284420	[Non pharmacological therapy in hypertensive patients--effect of physical exercise on hypertension]	Uehara Y, Arakawa K.	Nihon Rinsho. 1997 Aug;55(8):2034-8.	Uehara Y	Nihon Rinsho	1997	1997/08/01
8003275	Anthropometric measures, fitness and habitual physical activity in offspring of hypertensive parents. Dutch Hypertension and Offspring Study	de Visser DC, van Hooft IM, van Doornen LJ, Hofman A, Orlebeke JF, Grobbee DE.	Am J Hypertens. 1994 Mar;7(3):242-8. doi: 10.1093/ajh/7.3.242.	de Visser DC	Am J Hypertens	1994	1994/03/01			10.1093/ajh/7.3.242
7783310	Exercise and hypertension	Jacober SJ, Sowers JR.	JAMA. 1995 Jun 28;273(24):1965. doi: 10.1001/jama.273.24.1965.	Jacober SJ	JAMA	1995	1995/06/28			10.1001/jama.273.24.1965
17168185	[Power training for patients with arterial hypertension]	Weisser B, Richter H, Siewers M.	MMW Fortschr Med. 2006 Nov 23;148(47):33-4; quiz 35. doi: 10.1007/BF03364842.	Weisser B	MMW Fortschr Med	2006	2006/12/16			10.1007/BF03364842
9638025	Exaggerated blood pressure response to exercise: pathophysiologic mechanisms and clinical relevance	Palatini P.	J Sports Med Phys Fitness. 1998 Mar;38(1):1-9.	Palatini P	J Sports Med Phys Fitness	1998	1998/06/25
7713633	Exercise systolic arterial blood pressure in middle-aged women with normal and elevated arterial blood pressure	Wijnen JA, Tan ES, van Baak MA, Bovens AM, Vrencken JG, Verstappen FT, Schim van der Loeff M.	Int J Sports Med. 1995 Jan;16(1):61-5. doi: 10.1055/s-2007-972965.	Wijnen JA	Int J Sports Med	1995	1995/01/01			10.1055/s-2007-972965
17263170	[Changes in the lifestyle of hypertensive patients]	Gasperin D, Fensterseifer LM.	Rev Gaucha Enferm. 2006 Sep;27(3):372-8.	Gasperin D	Rev Gaucha Enferm	2006	2007/02/01
17531916	Cardiorespiratory fitness and risk of nonfatal cardiovascular disease in women and men with hypertension	Sui X, LaMonte MJ, Blair SN.	Am J Hypertens. 2007 Jun;20(6):608-15. doi: 10.1016/j.amjhyper.2007.01.009.	Sui X	Am J Hypertens	2007	2007/05/29	PMC1975681	NIHMS26120	10.1016/j.amjhyper.2007.01.009
17023501	Exercise pressor reflex function is altered in spontaneously hypertensive rats	Smith SA, Williams MA, Leal AK, Mitchell JH, Garry MG.	J Physiol. 2006 Dec 15;577(Pt 3):1009-20. doi: 10.1113/jphysiol.2006.121558. Epub 2006 Oct 5.	Smith SA	J Physiol	2006	2006/10/07	PMC1890389		10.1113/jphysiol.2006.121558
2661054	Background of the prevention of cardiovascular disease. II. Arteriosclerosis, hypertension, and selected risk factors	Paul O.	Circulation. 1989 Jul;80(1):206-14. doi: 10.1161/01.cir.80.1.206.	Paul O	Circulation	1989	1989/07/01			10.1161/01.cir.80.1.206
10778522	Response to exercise and ambulatory blood pressure monitoring in essential hypertension	Khanna CM, Dubey YS, Khanna G, Kaur G.	J Assoc Physicians India. 1999 Apr;47(4):393-6.	Khanna CM	J Assoc Physicians India	1999	2000/04/25
17495847	[Clinico-epidemiological program of the study of depression in cardiological practice in patients with arterial hypertension and ischemic heart disease (COORDINATA)]	Chazov EI, Oganov RG, Pogosova GV, Shal'nova SA, Romasenko LV, Deev AD.	Kardiologiia. 2007;47(3):29-37.	Chazov EI	Kardiologiia	2007	2007/05/15
18220637	Baroreflex function: determinants in healthy subjects and disturbances in diabetes, obesity and metabolic syndrome	Skrapari I, Tentolouris N, Katsilambros N.	Curr Diabetes Rev. 2006 Aug;2(3):329-38. doi: 10.2174/157339906777950589.	Skrapari I	Curr Diabetes Rev	2006	2008/01/29			10.2174/157339906777950589
8146762	[Arterial pressure, physical activity and physical work capacity]	Kocharov AM, Britov AN, Ivanov VM, Grishenkov EA, Sviderskiĭ VG, Spizhovyĭ VN, Olfer'ev AM.	Ter Arkh. 1993;65(12):12-6.	Kocharov AM	Ter Arkh	1993	1993/01/01
15459136	Relationship between exercise desaturation and pulmonary haemodynamics in COPD patients	Christensen CC, Ryg MS, Edvardsen A, Skjønsberg OH.	Eur Respir J. 2004 Oct;24(4):580-6. doi: 10.1183/09031936.04.00118303.	Christensen CC	Eur Respir J	2004	2004/10/02			10.1183/09031936.04.00118303
2208746	The Canadian consensus report on non-pharmacological approaches to the management of high blood pressure	Fodor JG, Chockalingam A.	Clin Exp Hypertens A. 1990;12(5):729-43. doi: 10.3109/10641969009073495.	Fodor JG	Clin Exp Hypertens A	1990	1990/01/01			10.3109/10641969009073495
7989209	The role of catecholamines, age, and fitness on blood pressure reactivity to dynamic exercise in patients with essential hypertension	Braun LT, Potempa K, Holm K, Fogg L, Szidon JP.	Heart Lung. 1994 Sep-Oct;23(5):404-12.	Braun LT	Heart Lung	1994	1994/09/01
11581545	Effects of exercise and weight loss on blood pressure during daily life	Steffen PR, Sherwood A, Gullette EC, Georgiades A, Hinderliter A, Blumenthal JA.	Med Sci Sports Exerc. 2001 Oct;33(10):1635-40. doi: 10.1097/00005768-200110000-00004.	Steffen PR	Med Sci Sports Exerc	2001	2001/10/03			10.1097/00005768-200110000-00004
9883709	Postexercise decrease in arterial blood pressure, total peripheral resistance and in circulatory responses to brief hyperoxia in subjects with mild essential hypertension	Izdebska E, Cybulska I, Sawicki M, Izdebski J, Trzebski A.	J Hum Hypertens. 1998 Dec;12(12):855-60. doi: 10.1038/sj.jhh.1000716.	Izdebska E	J Hum Hypertens	1998	1999/01/12			10.1038/sj.jhh.1000716
11085143	[Effect of physical activity on the prevention and treatment of hypertension: a brief reviews of cohort study and meta-analysis]	Arao T.	Nihon Rinsho. 2000 Sep;58 Suppl:360-5.	Arao T	Nihon Rinsho	2000	2000/11/21
8089833	Fosinopril in the treatment of hypertension: effects on 24h ambulatory blood pressure and on blood pressure response to exercise	Fortini A, Cappelletti C, Cecchi L, Laureano R.	J Hum Hypertens. 1994 Jun;8(6):469-74.	Fortini A	J Hum Hypertens	1994	1994/06/01
1433160	Haemodynamic contributions to post-exercise hypotension in young adults with hypertension and rapid resting heart rates	Floras JS, Wesche J.	J Hum Hypertens. 1992 Aug;6(4):265-9.	Floras JS	J Hum Hypertens	1992	1992/08/01
1937687	Twenty-year follow-up of hemodynamics in essential hypertension during rest and exercise	Lund-Johansen P.	Hypertension. 1991 Nov;18(5 Suppl):III54-61. doi: 10.1161/01.hyp.18.5_suppl.iii54.	Lund-Johansen P	Hypertension	1991	1991/11/01			10.1161/01.hyp.18.5_suppl.iii54
16861054	A randomized comparative trial of the efficacy and safety of exercise during pregnancy: design and methods	Yeo S.	Contemp Clin Trials. 2006 Dec;27(6):531-40. doi: 10.1016/j.cct.2006.06.005. Epub 2006 Jul 24.	Yeo S	Contemp Clin Trials	2006	2006/07/25			10.1016/j.cct.2006.06.005
11107006	Intravenous pentoxifylline does not affect the exercise-induced pulmonary arterial, capillary or venous hypertension in Thoroughbred horses	Manohar M, Goetz TE, Rothenbaum P, Humphrey S.	J Vet Pharmacol Ther. 2000 Oct;23(5):317-22. doi: 10.1046/j.1365-2885.2000.00262.x.	Manohar M	J Vet Pharmacol Ther	2000	2000/12/07			10.1046/j.1365-2885.2000.00262.x
2288819	[Blood pressure changes induced by physical exercise and tyramine infusion in hypertensive and normotensive subjects]	Porro T, Colombo F, Del Rosso G, Bertalero P, Orlandi L, Libretti A.	Ann Ital Med Int. 1990 Jul-Sep;5(3 Pt 1):174-9.	Porro T	Ann Ital Med Int	1990	1990/07/01
17978836	Pathophysiological adaptations to walking and cycling in primary pulmonary hypertension	Valli G, Vizza CD, Onorati P, Badagliacca R, Ciuffa R, Poscia R, Brandimarte F, Fedele F, Serra P, Palange P.	Eur J Appl Physiol. 2008 Mar;102(4):417-24. doi: 10.1007/s00421-007-0600-y. Epub 2007 Nov 3.	Valli G	Eur J Appl Physiol	2008	2007/11/06			10.1007/s00421-007-0600-y
7752665	Prescription and results of physical activity	Fagard RH.	J Cardiovasc Pharmacol. 1995;25 Suppl 1:S20-7. doi: 10.1097/00005344-199525001-00006.	Fagard RH	J Cardiovasc Pharmacol	1995	1995/01/01			10.1097/00005344-199525001-00006
9323011	Acute and chronic effects of exercise on baroreflexes in spontaneously hypertensive rats	Silva GJ, Brum PC, Negrão CE, Krieger EM.	Hypertension. 1997 Sep;30(3 Pt 2):714-9. doi: 10.1161/01.hyp.30.3.714.	Silva GJ	Hypertension	1997	1997/10/10			10.1161/01.hyp.30.3.714
6451755	[Epidemiology of arterial hypertension and ischemic heart disease in the rural population of the Kuban]	Petrova TR, Koretskaia MM, Oleĭnik NI, Gaufman TE.	Kardiologiia. 1980 Dec;20(12):84-9.	Petrova TR	Kardiologiia	1980	1980/12/01
15712736	[Physical activity has a key role in hypertension therapy]	Börjesson M, Dahlöf B.	Lakartidningen. 2005 Jan 17-23;102(3):123-4, 126, 128-9.	Börjesson M	Lakartidningen	2005	2005/02/17
1535538	Impaired cardiopulmonary response to exercise in moderate hypertension	Goodman JM, McLaughlin PR, Plyley MJ, Holloway RM, Fell D, Logan AG, Liu PP.	Can J Cardiol. 1992 May;8(4):363-71.	Goodman JM	Can J Cardiol	1992	1992/05/01
11907289	Bosentan therapy for pulmonary arterial hypertension	Rubin LJ, Badesch DB, Barst RJ, Galie N, Black CM, Keogh A, Pulido T, Frost A, Roux S, Leconte I, Landzberg M, Simonneau G.	N Engl J Med. 2002 Mar 21;346(12):896-903. doi: 10.1056/NEJMoa012212.	Rubin LJ	N Engl J Med	2002	2002/03/22			10.1056/NEJMoa012212
15688760	[Evaluation of oxidative stress and enzymatic antioxidants in medium physical training of moderate arterial hypertension]	Chiriac S, Jerca L, Ungureanu D, Dima-Cozma C, Jerca O, Iacobovici A, Popovici I, Gheorghiţă N, Pandele GI.	Rev Med Chir Soc Med Nat Iasi. 2004 Jan-Mar;108(1):74-8.	Chiriac S	Rev Med Chir Soc Med Nat Iasi	2004	2005/02/04
1535394	[Natriuretic hormones (atrial and digitalis-like) in patients with arterial hypertension during exercise]	Almazov VA, Khirmanov VN, Shcherbak AI, Krutikov AN, Danil'chenko AR, Kireenkov IS.	Kardiologiia. 1992 Jan;32(1):56-60.	Almazov VA	Kardiologiia	1992	1992/01/01
12019281	Effects of mild exercise on insulin sensitivity in hypertensive subjects	Rhéaume C, Waib PH, Lacourcière Y, Nadeau A, Cléroux J.	Hypertension. 2002 May;39(5):989-95. doi: 10.1161/01.hyp.0000016921.50185.7b.	Rhéaume C	Hypertension	2002	2002/05/23			10.1161/01.hyp.0000016921.50185.7b
12817188	Fasting blood glucose is independently associated with resting and exercise blood pressures and development of elevated blood pressure	Bjørnholt JV, Erikssen G, Kjeldsen SE, Bodegård J, Thaulow E, Erikssen J.	J Hypertens. 2003 Jul;21(7):1383-9. doi: 10.1097/00004872-200307000-00029.	Bjørnholt JV	J Hypertens	2003	2003/06/21			10.1097/00004872-200307000-00029
1930923	What is the dose-response relationship between exercise training and blood pressure?	Jennings GL, Deakin G, Korner P, Meredith I, Kingwell B, Nelson L.	Ann Med. 1991 Aug;23(3):313-8. doi: 10.3109/07853899109148066.	Jennings GL	Ann Med	1991	1991/08/01			10.3109/07853899109148066
12763918	Ouabain as a mammalian hormone	Schoner W, Bauer N, Müller-Ehmsen J, Krämer U, Hambarchian N, Schwinger R, Moeller H, Kost H, Weitkamp C, Schweitzer T, Kirch U, Neu H, Grünbaum EG.	Ann N Y Acad Sci. 2003 Apr;986:678-84. doi: 10.1111/j.1749-6632.2003.tb07282.x.	Schoner W	Ann N Y Acad Sci	2003	2003/05/24			10.1111/j.1749-6632.2003.tb07282.x
16601623	Predictors of physical activity in older adults with borderline hypertension	Lee YS, Laffrey SC.	Nurs Res. 2006 Mar-Apr;55(2):110-20. doi: 10.1097/00006199-200603000-00006.	Lee YS	Nurs Res	2006	2006/04/08			10.1097/00006199-200603000-00006
11116118	Exercise training increases baroreceptor gain sensitivity in normal and hypertensive rats	Brum PC, Da Silva GJ, Moreira ED, Ida F, Negrão CE, Krieger EM.	Hypertension. 2000 Dec;36(6):1018-22. doi: 10.1161/01.hyp.36.6.1018.	Brum PC	Hypertension	2000	2000/01/11			10.1161/01.hyp.36.6.1018
9861083	Exercise in hypertensive children and adolescents: any harm done?	Alpert BS.	Pediatr Cardiol. 1999 Jan-Feb;20(1):66-9; discussion 70. doi: 10.1007/s002469900401.	Alpert BS	Pediatr Cardiol	1999	1998/12/23			10.1007/s002469900401
10523358	Exercise reverses peripheral insulin resistance in trained L-NAME-hypertensive rats	De Angelis Lobo d'Avila K, Gadonski G, Fang J, Dall'Ago P, Albuquerque VL, Peixoto LR, Fernandes TG, Irigoyen MC.	Hypertension. 1999 Oct;34(4 Pt 2):768-72. doi: 10.1161/01.hyp.34.4.768.	De Angelis Lobo d'Avila K	Hypertension	1999	1999/10/16			10.1161/01.hyp.34.4.768
11392001	[Treatment of hypertension in the patients with obesity]	Hano T, Nishio I.	Nihon Rinsho. 2001 May;59(5):973-7.	Hano T	Nihon Rinsho	2001	2001/06/08
3232411	The role of physical activity in the prevention and treatment of noncommunicable diseases	Briazgounov IP.	World Health Stat Q. 1988;41(3-4):242-50.	Briazgounov IP	World Health Stat Q	1988	1988/01/01
9087619	Daily exercise and gender influence postexercise cardiac autonomic responses in hypertensive rats	Chen Y, Chandler MP, DiCarlo SE.	Am J Physiol. 1997 Mar;272(3 Pt 2):H1412-8. doi: 10.1152/ajpheart.1997.272.3.H1412.	Chen Y	Am J Physiol	1997	1997/03/01			10.1152/ajpheart.1997.272.3.H1412
10723119	The effects of exercise duration on post-exercise hypotension	MacDonald JR, MacDougall JD, Hogben CD.	J Hum Hypertens. 2000 Feb;14(2):125-9. doi: 10.1038/sj.jhh.1000953.	MacDonald JR	J Hum Hypertens	2000	2000/03/21			10.1038/sj.jhh.1000953
12492652	An innovative program for changing health behaviours	Burke V, Mori TA, Giangiulio N, Gillam HF, Beilin LJ, Houghton S, Cutt HE, Mansour J, Wilson A.	Asia Pac J Clin Nutr. 2002;11 Suppl 3:S586-97. doi: 10.1046/j.1440-6047.11.supp3.8.x.	Burke V	Asia Pac J Clin Nutr	2002	2002/12/21			10.1046/j.1440-6047.11.supp3.8.x
2752546	Differential effect of physical exercise routines on ventricular myosin and peripheral catecholamine stores in normotensive and spontaneously hypertensive rats	Rupp H.	Circ Res. 1989 Aug;65(2):370-7. doi: 10.1161/01.res.65.2.370.	Rupp H	Circ Res	1989	1989/08/01			10.1161/01.res.65.2.370
10217676	[Perception of medical advice: in all cases and to all patients equally?]	Baena Díez JM, Atance Yagüe RM, Escribà Jordana JM, Conesa García A, Rivera Cervera D, Flores Cebrià RM.	Gac Sanit. 1999 Jan-Feb;13(1):46-52. doi: 10.1016/s0213-9111(99)71321-x.	Baena Díez JM	Gac Sanit	1999	1999/04/27			10.1016/s0213-9111(99)71321-x
1341800	[Etiopathogenic factors of arterial hypertension]	Pérez-Olea J.	Rev Med Chil. 1992 Jun;120(6):674-9.	Pérez-Olea J	Rev Med Chil	1992	1992/06/01
16566404	Stress echocardiography in the evaluation of exercise physiology in patients with severe arterial pulmonary hypertension. New methodology	Cotrim C, Simões O, Loureiro MJ, Cordeiro P, Lopes L, Almeida S, Ialá M, Miranda R, Carrageta M.	Rev Port Cardiol. 2005 Dec;24(12):1451-60.	Cotrim C	Rev Port Cardiol	2005	2006/03/29
11130768	Effect of blood pressure and physical activity on carotid artery intima-media thickness in stage 1 hypertensives and controls	Casiglia E, Palatini P, Da Ros S, Pagliara V, Puato M, Dorigatti F, Pauletto P.	Am J Hypertens. 2000 Dec;13(12):1256-62. doi: 10.1016/s0895-7061(00)01211-5.	Casiglia E	Am J Hypertens	2000	2000/12/29			10.1016/s0895-7061(00)01211-5
12875474	Supervised versus recommended physical exercise in hypertensive women. Is its recommendation enough?	Bonet J, Coll R, Rocha E, Romero R.	Blood Press. 2003;12(3):139-44. doi: 10.1080/08037050310002533.	Bonet J	Blood Press	2003	2003/07/24			10.1080/08037050310002533
9931171	Daily aerobic exercise improves reactive hyperemia in patients with essential hypertension	Higashi Y, Sasaki S, Sasaki N, Nakagawa K, Ueda T, Yoshimizu A, Kurisu S, Matsuura H, Kajiyama G, Oshima T.	Hypertension. 1999 Jan;33(1 Pt 2):591-7. doi: 10.1161/01.hyp.33.1.591.	Higashi Y	Hypertension	1999	1999/02/04			10.1161/01.hyp.33.1.591
1991374	Relation between leisure-time physical activity and blood pressure in older women	Reaven PD, Barrett-Connor E, Edelstein S.	Circulation. 1991 Feb;83(2):559-65. doi: 10.1161/01.cir.83.2.559.	Reaven PD	Circulation	1991	1991/02/01			10.1161/01.cir.83.2.559
9815070	Arterial baroreflex resetting mediates postexercise reductions in arterial pressure and heart rate	Chandler MP, Rodenbaugh DW, DiCarlo SE.	Am J Physiol. 1998 Nov;275(5):H1627-34. doi: 10.1152/ajpheart.1998.275.5.H1627.	Chandler MP	Am J Physiol	1998	1998/11/14			10.1152/ajpheart.1998.275.5.H1627
2279625	[Comparative assessment of arterial blood pressure and body composition in athletes practicing physical culture and in obese subjects]	Cosenzi A, Piemontesi A, Virgili F, Sacerdote A, Franca G, Bellini G.	G Clin Med. 1990 Aug-Sep;71(8-9):499-504.	Cosenzi A	G Clin Med	1990	1990/08/01
14763663	Exercise blood pressure is related to insulin resistance in subjects with two hypertensive parents	Andersen UB, Olsen MH, Dige-Petersen H, Ibsen H.	Blood Press. 2003;12(5-6):314-8. doi: 10.1080/08037050310021398.	Andersen UB	Blood Press	2003	2004/02/07			10.1080/08037050310021398
8807552	Hemodynamic responses to brief hyperoxia in healthy and in mild hypertensive human subjects in rest and during dynamic exercise	Izdebska E, Izdebski J, Trzebski A.	J Physiol Pharmacol. 1996 Jun;47(2):243-56.	Izdebska E	J Physiol Pharmacol	1996	1996/06/01
10391811	Walking to work and the risk for hypertension in men: the Osaka Health Survey	Hayashi T, Tsumura K, Suematsu C, Okada K, Fujii S, Endo G.	Ann Intern Med. 1999 Jul 6;131(1):21-6. doi: 10.7326/0003-4819-131-1-199907060-00005.	Hayashi T	Ann Intern Med	1999	1999/07/03			10.7326/0003-4819-131-1-199907060-00005
8390514	Postexercise hypotension reduces cardiovascular responses to stress	Boone JB Jr, Probst MM, Rogers MW, Berger R.	J Hypertens. 1993 Apr;11(4):449-53. doi: 10.1097/00004872-199304000-00017.	Boone JB Jr	J Hypertens	1993	1993/04/01			10.1097/00004872-199304000-00017
1518943	Weight training in coronary artery disease and hypertension	Stewart KJ.	Prog Cardiovasc Dis. 1992 Sep-Oct;35(2):159-68. doi: 10.1016/0033-0620(92)90004-j.	Stewart KJ	Prog Cardiovasc Dis	1992	1992/09/01			10.1016/0033-0620(92)90004-j
10072745	Aerobic exercise and resting blood pressure among women: a meta-analysis	Kelley GA.	Prev Med. 1999 Mar;28(3):264-75. doi: 10.1006/pmed.1998.0417.	Kelley GA	Prev Med	1999	1999/03/12			10.1006/pmed.1998.0417
11904125	Hemodynamic monitoring during sexual intercourse and physical exercise in a patient with chronic heart failure and pulmonary hypertension	Cremers B, Kjellström B, Südkamp M, Böhm M.	Am J Med. 2002 Apr 1;112(5):428-30. doi: 10.1016/s0002-9343(01)01119-6.	Cremers B	Am J Med	2002	2002/03/21			10.1016/s0002-9343(01)01119-6
11932566	Exercise training in obesity lowers blood pressure independent of weight change	Carroll JF, Kyser CK.	Med Sci Sports Exerc. 2002 Apr;34(4):596-601. doi: 10.1097/00005768-200204000-00006.	Carroll JF	Med Sci Sports Exerc	2002	2002/04/05			10.1097/00005768-200204000-00006
12878367	How much exercise is required to reduce blood pressure in essential hypertensives: a dose-response study	Ishikawa-Takata K, Ohta T, Tanaka H.	Am J Hypertens. 2003 Aug;16(8):629-33. doi: 10.1016/s0895-7061(03)00895-1.	Ishikawa-Takata K	Am J Hypertens	2003	2003/07/25			10.1016/s0895-7061(03)00895-1
11323539	Effect of exercise training on metallothionein levels of hypertensive rats	Bobillier Chaumont S, Maupoil V, Jacques Lahet J, Berthelot A.	Med Sci Sports Exerc. 2001 May;33(5):724-8. doi: 10.1097/00005768-200105000-00007.	Bobillier Chaumont S	Med Sci Sports Exerc	2001	2001/04/27			10.1097/00005768-200105000-00007
7637923	Salt restriction and physical activity in treated hypertensives	Arroll B, Beaglehole R.	N Z Med J. 1995 Jul 14;108(1003):266-8.	Arroll B	N Z Med J	1995	1995/07/14
2199721	[Comparative evaluation of the effects of isoptin and obsidan on central and cerebral hemodynamics in patients with hypertension during physical exercise]	Adibaev OA, Aleĭnikov VK, Veber VR, Kazymov MS.	Kardiologiia. 1990 Mar;30(3):60-2.	Adibaev OA	Kardiologiia	1990	1990/03/01
3203964	Changes in autonomic regulation induced by physical training in mild hypertension	Pagani M, Somers V, Furlan R, Dell'Orto S, Conway J, Baselli G, Cerutti S, Sleight P, Malliani A.	Hypertension. 1988 Dec;12(6):600-10. doi: 10.1161/01.hyp.12.6.600.	Pagani M	Hypertension	1988	1988/12/01			10.1161/01.hyp.12.6.600
7955903	Exercise haemodynamics in the normotensive and the hypertensive subject	Palatini P.	Clin Sci (Lond). 1994 Sep;87(3):275-87. doi: 10.1042/cs0870275.	Palatini P	Clin Sci (Lond)	1994	1994/09/01			10.1042/cs0870275
12831656	Exercise prescription for the treatment of medical conditions	Rush SR.	Curr Sports Med Rep. 2003 Jun;2(3):159-65. doi: 10.1249/00149619-200306000-00009.	Rush SR	Curr Sports Med Rep	2003	2003/07/02			10.1249/00149619-200306000-00009
7804949	Non-pharmacologic therapy in the management of hypertension: an update	Rabkin SW.	Can J Public Health. 1994 Sep-Oct;85 Suppl 2:S44-7.	Rabkin SW	Can J Public Health	1994	1994/09/01
12574107	NOS3 genotype-dependent correlation between blood pressure and physical activity	Kimura T, Yokoyama T, Matsumura Y, Yoshiike N, Date C, Muramatsu M, Tanaka H.	Hypertension. 2003 Feb;41(2):355-60. doi: 10.1161/01.hyp.0000051500.02578.6d.	Kimura T	Hypertension	2003	2003/02/08			10.1161/01.hyp.0000051500.02578.6d
9660149	Exercise training in female patients with a family history of hypertension	Nho H, Tanaka K, Kim HS, Watanabe Y, Hiyama T.	Eur J Appl Physiol Occup Physiol. 1998 Jun;78(1):1-6. doi: 10.1007/s004210050379.	Nho H	Eur J Appl Physiol Occup Physiol	1998	1998/07/11			10.1007/s004210050379
1413580	[A comparative analysis of the effect of low-intensity physical training on a bicycle ergometer, graded walking and drug therapy on the cardiovascular system of patients with stage-II hypertension]	Vecherinin OK, Siluianova VA, Poruchikov EA, Severin SI, Nikolaeva TF, Dmukhovskiĭ RA.	Vopr Kurortol Fizioter Lech Fiz Kult. 1992 Mar-Apr;(2):14-8.	Vecherinin OK	Vopr Kurortol Fizioter Lech Fiz Kult	1992	1992/03/01
8776008	The use of ratings of perceived exertion for exercise prescription in patients receiving beta-blocker therapy	Eston R, Connolly D.	Sports Med. 1996 Mar;21(3):176-90. doi: 10.2165/00007256-199621030-00003.	Eston R	Sports Med	1996	1996/03/01			10.2165/00007256-199621030-00003
225725	Effect of physical training on the development of hypertension in the spontaneously hypertensive rat	Evenwel R, Struyker-Boudier H.	Pflugers Arch. 1979 Jul;381(1):19-24. doi: 10.1007/BF00582327.	Evenwel R	Pflugers Arch	1979	1979/07/01			10.1007/BF00582327
8677205	[Plasma renin activity, aldosterone and adrenergic activity in patients with hypertension and in normotensives with a family history of hypertension]	Cybulska I, Januszak-Sitkowska H, Peczkowska M, Pszona B, Sznajderman M.	Pol Arch Med Wewn. 1996 Feb;95(2):111-24.	Cybulska I	Pol Arch Med Wewn	1996	1996/02/01
11153048	Factors affecting post-exercise hypotension in normotensive and hypertensive humans	Forjaz CL, Tinucci T, Ortega KC, Santaella DF, Mion D Jr, Negrão CE.	Blood Press Monit. 2000 Oct-Dec;5(5-6):255-62. doi: 10.1097/00126097-200010000-00002.	Forjaz CL	Blood Press Monit	2000	2001/01/12			10.1097/00126097-200010000-00002
16315376	Attenuation of exaggerated exercise blood pressure response in African-American women by regular aerobic physical activity	Bond V, Millis RM, Adams RG, Oke LM, Enweze L, Blakely R, Banks M, Thompson T, Obisesan T, Sween JC.	Ethn Dis. 2005 Autumn;15(4 Suppl 5):S5-10-3.	Bond V	Ethn Dis	2005	2005/12/01	PMC3166530	NIHMS319574
9270080	Renal depressor mechanisms of physical training in patients with essential hypertension	Kohno K, Matsuoka H, Takenaka K, Miyake Y, Nomura G, Imaizumi T.	Am J Hypertens. 1997 Aug;10(8):859-68. doi: 10.1016/s0895-7061(97)00109-x.	Kohno K	Am J Hypertens	1997	1997/08/01			10.1016/s0895-7061(97)00109-x
1655339	Non-diabetic microalbuminuria in clinical practice and its relationship to posture, exercise and blood pressure	West JN, Gosling P, Dimmitt SB, Littler WA.	Clin Sci (Lond). 1991 Sep;81(3):373-7. doi: 10.1042/cs0810373.	West JN	Clin Sci (Lond)	1991	1991/09/01			10.1042/cs0810373
14707760	Regular exercise as an effective approach in antihypertensive therapy	Ketelhut RG, Franz IW, Scholze J.	Med Sci Sports Exerc. 2004 Jan;36(1):4-8. doi: 10.1249/01.MSS.0000106173.81966.90.	Ketelhut RG	Med Sci Sports Exerc	2004	2004/01/07			10.1249/01.MSS.0000106173.81966.90
8775351	Hemodynamic patterns and duration of post-dynamic exercise hypotension in hypertensive humans	Rueckert PA, Slane PR, Lillis DL, Hanson P.	Med Sci Sports Exerc. 1996 Jan;28(1):24-32. doi: 10.1097/00005768-199601000-00010.	Rueckert PA	Med Sci Sports Exerc	1996	1996/01/01			10.1097/00005768-199601000-00010
2200367	Paradoxical hypertension after repair of coarctation of the aorta: a review of its causes	Sealy WC.	Ann Thorac Surg. 1990 Aug;50(2):323-9. doi: 10.1016/0003-4975(90)90768-2.	Sealy WC	Ann Thorac Surg	1990	1990/08/01			10.1016/0003-4975(90)90768-2
9699384	Monoamine responses to acute and chronic aerobic exercise in normotensive and hypertensive subjects	Arida RM, Naffah-Mazzacoratti Mda G, Soares J, Cavalheiro EA.	Sao Paulo Med J. 1998 Jan-Feb;116(1):1618-24. doi: 10.1590/s1516-31801998000100005.	Arida RM	Sao Paulo Med J	1998	1998/08/12			10.1590/s1516-31801998000100005
17548730	Randomized trial of acupuncture to lower blood pressure	Flachskampf FA, Gallasch J, Gefeller O, Gan J, Mao J, Pfahlberg AB, Wortmann A, Klinghammer L, Pflederer W, Daniel WG.	Circulation. 2007 Jun 19;115(24):3121-9. doi: 10.1161/CIRCULATIONAHA.106.661140. Epub 2007 Jun 4.	Flachskampf FA	Circulation	2007	2007/06/06			10.1161/CIRCULATIONAHA.106.661140
2632736	Hypertension and cardiac complications in normotensive myocardial infarction patients with elevated exercise blood pressure	Patyna WD, Gemeinhardt DG, Mitrovic V.	J Hypertens Suppl. 1989 Dec;7(6):S334-5. doi: 10.1097/00004872-198900076-00163.	Patyna WD	J Hypertens Suppl	1989	1989/12/01			10.1097/00004872-198900076-00163
15774521	Cardiovagal autonomic function in sedentary and trained offspring of hypertensive parents	Lénárd Z, Studinger P, Mersich B, Pavlik G, Kollai M.	J Physiol. 2005 Jun 15;565(Pt 3):1031-8. doi: 10.1113/jphysiol.2005.083386. Epub 2005 Mar 17.	Lénárd Z	J Physiol	2005	2005/03/19	PMC1464546		10.1113/jphysiol.2005.083386
10678270	Ambulatory blood pressure after acute exercise in older men with essential hypertension	Taylor-Tolbert NS, Dengel DR, Brown MD, McCole SD, Pratley RE, Ferrell RE, Hagberg JM.	Am J Hypertens. 2000 Jan;13(1 Pt 1):44-51. doi: 10.1016/s0895-7061(99)00141-7.	Taylor-Tolbert NS	Am J Hypertens	2000	2000/03/11			10.1016/s0895-7061(99)00141-7
16672837	Low-intensity exercise training improves survival in Dahl salt hypertension	Libonati JR, Gaughan JP.	Med Sci Sports Exerc. 2006 May;38(5):856-8. doi: 10.1249/01.mss.0000218129.03008.ab.	Libonati JR	Med Sci Sports Exerc	2006	2006/05/05			10.1249/01.mss.0000218129.03008.ab
7744358	[Hypertension and physical activity]	Shapira I, Pines A.	Harefuah. 1995 Mar 1;128(5):318-21.	Shapira I	Harefuah	1995	1995/03/01
9989312	Postexercise vasodilatation reduces diastolic blood pressure responses to stress	West SG, Brownley KA, Light KC.	Ann Behav Med. 1998 Spring;20(2):77-83. doi: 10.1007/BF02884452.	West SG	Ann Behav Med	1998	1999/02/16			10.1007/BF02884452
12774853	Effect of exercise training on liver antioxidant status of deoxycorticosterone acetate salt induced hypertensive rats	Elhaïmeur F, Courderot-Masuyer C, Nicod L, Bobillier-Chaumont S, Robin S, Richert L, Berthelot A.	Can J Physiol Pharmacol. 2003 May;81(5):469-75. doi: 10.1139/y03-047.	Elhaïmeur F	Can J Physiol Pharmacol	2003	2003/05/31			10.1139/y03-047
12042686	Determinants of exercise blood pressure response in normotensive and hypertensive women: role of cardiorespiratory fitness	Kokkinos PF, Andreas PE, Coutoulakis E, Colleran JA, Narayan P, Dotson CO, Choucair W, Farmer C, Fernhall B.	J Cardiopulm Rehabil. 2002 May-Jun;22(3):178-83. doi: 10.1097/00008483-200205000-00009.	Kokkinos PF	J Cardiopulm Rehabil	2002	2002/06/04			10.1097/00008483-200205000-00009
16060305	[Hypertensive crises in patients with arterial hypertension in ambulatory treatment]	Gomes Guedes N, Chaves Costa FB, Moreira RP, Moreira TF, Soares Chavess E, de Araújo TL.	Rev Esc Enferm USP. 2005 Jun;39(2):181-8. doi: 10.1590/s0080-62342005000200008.	Gomes Guedes N	Rev Esc Enferm USP	2005	2005/08/03			10.1590/s0080-62342005000200008
17171833	[Blood pressure lowering through physical training--what can be achieved?]	Schwarz S, Halle M.	MMW Fortschr Med. 2006 Nov 23;148(47):29-30, 32. doi: 10.1007/BF03364841.	Schwarz S	MMW Fortschr Med	2006	2006/12/16			10.1007/BF03364841
3560619	[Efficacy of physical training and types of hemodynamics of essential hypertension patients and healthy subjects]	Gavalova RF, Lapkina GP, Tikhonova AIa, Perova GG, Strel'tsova GP.	Kardiologiia. 1986 Dec;26(12):89-93.	Gavalova RF	Kardiologiia	1986	1986/12/01
2681409	Acute haemodynamic effects of perindoprilat in essential hypertension at rest and during exercise	Omvik P, Lund-Johansen P.	J Hypertens. 1989 Aug;7(8):633-8. doi: 10.1097/00004872-198908000-00006.	Omvik P	J Hypertens	1989	1989/08/01			10.1097/00004872-198908000-00006
9205019	Effect of regular aerobic exercise on elevated blood pressure in postmenopausal women	Seals DR, Silverman HG, Reiling MJ, Davy KP.	Am J Cardiol. 1997 Jul 1;80(1):49-55. doi: 10.1016/s0002-9149(97)00282-8.	Seals DR	Am J Cardiol	1997	1997/07/01			10.1016/s0002-9149(97)00282-8
1442627	Effects of acute exposure to altitude (3,460 m) on blood pressure response to dynamic and isometric exercise in men with systemic hypertension	Savonitto S, Cardellino G, Doveri G, Pernpruner S, Bronzini R, Milloz N, Colombo MD, Sardina M, Nassi G, Marraccini P.	Am J Cardiol. 1992 Dec 1;70(18):1493-7. doi: 10.1016/0002-9149(92)90308-l.	Savonitto S	Am J Cardiol	1992	1992/12/01			10.1016/0002-9149(92)90308-l
17082727	Baroreflex sensitivity improvement is associated with decreased oxidative stress in trained spontaneously hypertensive rat	Bertagnolli M, Campos C, Schenkel PC, de Oliveira VL, De Angelis K, Belló-Klein A, Rigatto K, Irigoyen MC.	J Hypertens. 2006 Dec;24(12):2437-43. doi: 10.1097/01.hjh.0000251905.08547.17.	Bertagnolli M	J Hypertens	2006	2006/11/04			10.1097/01.hjh.0000251905.08547.17
17575470	Too old to benefit from sports? The cardiovascular effects of exercise training in elderly subjects treated for isolated systolic hypertension	Westhoff TH, Franke N, Schmidt S, Vallbracht-Israng K, Meissner R, Yildirim H, Schlattmann P, Zidek W, Dimeo F, van der Giet M.	Kidney Blood Press Res. 2007;30(4):240-7. doi: 10.1159/000104093. Epub 2007 Jun 15.	Westhoff TH	Kidney Blood Press Res	2007	2007/06/19			10.1159/000104093
13964850	Systemic arterial pressure during exercise in patients with pulmonary hypertension	JONSSON B, LUKIANSKIM.	Acta Med Scand. 1963 Jan;173:73-81. doi: 10.1111/j.0954-6820.1963.tb16507.x.	JONSSON B	Acta Med Scand	1963	1963/01/01			10.1111/j.0954-6820.1963.tb16507.x
15574576	Changes of cerebral hemodynamics in hypertensives during physical exercise	Magyar MT, Valikovics A, Czuriga I, Csiba L.	J Neuroimaging. 2005 Jan;15(1):64-9. doi: 10.1177/1051228404269492.	Magyar MT	J Neuroimaging	2005	2004/12/03			10.1177/1051228404269492
1789943	Blood pressure response to exercise. A marker for future hypertension?	Goble MM, Schieken RM.	Am J Hypertens. 1991 Nov;4(11):617S-620S. doi: 10.1093/ajh/4.11s.617s.	Goble MM	Am J Hypertens	1991	1991/11/01			10.1093/ajh/4.11s.617s
16387943	Heart rate responses during the 6-minute walk test in pulmonary arterial hypertension	Provencher S, Chemla D, Hervé P, Sitbon O, Humbert M, Simonneau G.	Eur Respir J. 2006 Jan;27(1):114-20. doi: 10.1183/09031936.06.00042705.	Provencher S	Eur Respir J	2006	2006/01/03			10.1183/09031936.06.00042705
2150532	Relationship between ambulatory or exercise blood pressure and left ventricular structure: prognostic implications	Devereux RB, Pickering TG.	J Hypertens Suppl. 1990 Dec;8(6):S125-34.	Devereux RB	J Hypertens Suppl	1990	1990/12/01
11393677	Exercise training causes skeletal muscle venular growth and alters hemodynamic responses in spontaneously hypertensive rats	Amaral SL, Silveira NP, Zorn TM, Michelini LC.	J Hypertens. 2001 May;19(5):931-40. doi: 10.1097/00004872-200105000-00014.	Amaral SL	J Hypertens	2001	2001/06/08			10.1097/00004872-200105000-00014
11475778	The effects of aerobic exercise training on resting blood pressure in hypertensive patients	Mughal MA, Alvi IA, Akhund IA, Ansari AK.	J Pak Med Assoc. 2001 Jun;51(6):222-6.	Mughal MA	J Pak Med Assoc	2001	2001/07/31
7577313	[Physical training exercise reduces the plasma levels of fibrinogen in subjects with mild hypertension]	Bettega D, Zanettini R, Ferretti M.	Ann Ital Med Int. 1995 Jul-Sep;10(3):167-70.	Bettega D	Ann Ital Med Int	1995	1995/07/01
17301622	Effect of exercise on blood pressure control in hypertensive patients	Fagard RH, Cornelissen VA.	Eur J Cardiovasc Prev Rehabil. 2007 Feb;14(1):12-7. doi: 10.1097/HJR.0b013e3280128bbb.	Fagard RH	Eur J Cardiovasc Prev Rehabil	2007	2007/02/16			10.1097/HJR.0b013e3280128bbb
12914094	[The influence of physical exercise on heart rate variability]	Gajek J, Zyśko D, Negrusz-Kawecka M, Halawa B.	Pol Merkur Lekarski. 2003 Mar;14(81):202-4.	Gajek J	Pol Merkur Lekarski	2003	2003/08/14
15669210	[Hypertension in advanced age]	Kroczak M.	Pol Arch Med Wewn. 2004 Oct;112 Spec No:139-46.	Kroczak M	Pol Arch Med Wewn	2004	2005/01/27
2632751	Blood pressure changes during heavy-resistance exercise	Palatini P, Mos L, Munari L, Valle F, Del Torre M, Rossi A, Varotto L, Macor F, Martina S, Pessina AC, et al.	J Hypertens Suppl. 1989 Dec;7(6):S72-3. doi: 10.1097/00004872-198900076-00032.	Palatini P	J Hypertens Suppl	1989	1989/12/01			10.1097/00004872-198900076-00032
12172303	Blood pressure response during exercise as a prognostic factor	Lund-Johansen P.	J Hypertens. 2002 Aug;20(8):1473-5. doi: 10.1097/00004872-200208000-00004.	Lund-Johansen P	J Hypertens	2002	2002/08/13			10.1097/00004872-200208000-00004
1920338	Correlations between left ventricular mass and systolic blood pressure at rest and during maximal exercise in moderately hypertensive men	Knutsen KM, Michelsen S, Otterstad JE, Frøland G, Wasenius A, Stugaard M.	J Hum Hypertens. 1991 Jun;5(3):149-54.	Knutsen KM	J Hum Hypertens	1991	1991/06/01
1920698	Failure of exercise to reduce blood pressure in patients with mild hypertension. Results of a randomized controlled trial	Blumenthal JA, Siegel WC, Appelbaum M.	JAMA. 1991 Oct 16;266(15):2098-104.	Blumenthal JA	JAMA	1991	1991/10/16
17584423	Outcomes following a programme for lifestyle changes with people with hypertension	Drevenhorn E, Kjellgren KI, Bengtson A.	J Clin Nurs. 2007 Jul;16(7B):144-51. doi: 10.1111/j.1365-2702.2005.01493.x.	Drevenhorn E	J Clin Nurs	2007	2007/06/23			10.1111/j.1365-2702.2005.01493.x
12575589	[Clinical study on conducting physical exercise in lowering blood pressure of hypertensive patients and influencing their endocrine hormones]	Wu RZ, Zheng YP.	Zhongguo Zhong Xi Yi Jie He Za Zhi. 2001 Dec;21(12):897-9.	Wu RZ	Zhongguo Zhong Xi Yi Jie He Za Zhi	2001	2003/02/11
16214585	Refining the exercise prescription for hypertension	Elley CR, Arroll B.	Lancet. 2005 Oct 8;366(9493):1248-9. doi: 10.1016/S0140-6736(05)67507-1.	Elley CR	Lancet	2005	2005/10/11			10.1016/S0140-6736(05)67507-1
12070623	Effect of exercise on blood pressure in rats with chronic NOS inhibition	Kuru O, Sentürk UK, Demir N, Yeşilkaya A, Ergüler G, Erkiliç M.	Eur J Appl Physiol. 2002 Jun;87(2):134-40. doi: 10.1007/s00421-002-0602-8. Epub 2002 Apr 6.	Kuru O	Eur J Appl Physiol	2002	2002/06/19			10.1007/s00421-002-0602-8
1994667	Stroke volume during submaximal exercise in endurance-trained normotensive subjects and in untrained hypertensive subjects with beta blockade (propranolol and pindolol)	Scruggs KD, Martin NB, Broeder CE, Hofman Z, Thomas EL, Wambsgans KC, Wilmore JH.	Am J Cardiol. 1991 Feb 15;67(5):416-21. doi: 10.1016/0002-9149(91)90052-m.	Scruggs KD	Am J Cardiol	1991	1991/02/15			10.1016/0002-9149(91)90052-m
9033814	Effect of an aerobic exercise program on blood pressure and catecholamines in normotensive and hypertensive subjects	Arida RM, Naffah-Mazzacoratti MG, Soares J, Cavalheiro EA.	Braz J Med Biol Res. 1996 May;29(5):633-7.	Arida RM	Braz J Med Biol Res	1996	1996/05/01
2013484	Prognostic significance of exercise versus resting blood pressure in hypertensive men	Fagard R, Staessen J, Thijs L, Amery A.	Hypertension. 1991 Apr;17(4):574-8. doi: 10.1161/01.hyp.17.4.574.	Fagard R	Hypertension	1991	1991/04/01			10.1161/01.hyp.17.4.574
12023695	Impact of diastolic Doppler indices on exercise capacity in hypertensive patients with electrocardiographic left ventricular hypertrophy (a LIFE substudy)	Gerdts E, Bjornstad H, Toft S, Devereux RB, Omvik P.	J Hypertens. 2002 Jun;20(6):1223-9. doi: 10.1097/00004872-200206000-00037.	Gerdts E	J Hypertens	2002	2002/05/23			10.1097/00004872-200206000-00037
9613870	Special topics in pediatric hypertension	Feld LG, Springate JE, Waz WR.	Semin Nephrol. 1998 May;18(3):295-303.	Feld LG	Semin Nephrol	1998	1998/06/05
10855730	Blood pressure level and relation to other cardiovascular risk factors in male hypertensive patients without clinical evidence of ischemic heart disease	Larsen CT, Sørum C, Hansen JF, Jensen HA, Rasmussen V.	Blood Press. 2000;9(2-3):91-7. doi: 10.1080/08037050050151780.	Larsen CT	Blood Press	2000	2000/06/16			10.1080/08037050050151780
1335012	Effects of mild physical activity, atenolol and the combination on ambulatory blood pressure in hypertensive subjects	Radaelli A, Piepoli M, Adamopoulos S, Pipilis A, Clark SJ, Casadei B, Meyer TE, Coats AJ.	J Hypertens. 1992 Oct;10(10):1279-82. doi: 10.1097/00004872-199210000-00024.	Radaelli A	J Hypertens	1992	1992/10/01			10.1097/00004872-199210000-00024
9222947	Blood pressure effects of antihypertensive drugs and changes in lifestyle in a Brazilian hypertensive cohort	Fuchs FD, Gus M, Moreira WD, Moreira LB, Moraes RS, Rosito GA, Sorucco A, Atanázio P, Machado R.	J Hypertens. 1997 Jul;15(7):783-92. doi: 10.1097/00004872-199715070-00011.	Fuchs FD	J Hypertens	1997	1997/07/01			10.1097/00004872-199715070-00011
1774826	Cardiovascular response to mental stress and to handgrip in children. The role of physical activity	Ferrara LA, Mainenti G, Fasano ML, Marotta T, Borrelli R, Mancini M.	Jpn Heart J. 1991 Sep;32(5):645-54. doi: 10.1536/ihj.32.645.	Ferrara LA	Jpn Heart J	1991	1991/09/01			10.1536/ihj.32.645
18072367	Characteristics of insufficiently active hypertensive Black women who volunteer to be in a physical activity promotion intervention: an application of social cognitive theory and the transtheoretical model	Martin MY, Prayor-Patterson H, Kratt P, Kim Y, Person S.	Ethn Dis. 2007 Autumn;17(4):604-10.	Martin MY	Ethn Dis	2007	2007/12/13
8016718	[A comparative evaluation of 2 physical loading tests in arterial hypertension]	Kocharov AM, Brtiov AN, Grishchenkov EA, Ivanov VM.	Ter Arkh. 1994;66(4):12-5.	Kocharov AM	Ter Arkh	1994	1994/01/01
10100100	Effect of postural changes on cardiovascular responses to static exercise in hypertensive human beings	Legramante JM, Massaro M, Raimondi G, Castrucci F, Cassarino S, Peruzzi G, Iellamo F.	J Hypertens. 1999 Jan;17(1):99-105. doi: 10.1097/00004872-199917010-00015.	Legramante JM	J Hypertens	1999	1999/04/01			10.1097/00004872-199917010-00015
12555372	[Blood pressure variability in the elderly]	Girard A.	Ann Cardiol Angeiol (Paris). 1999 Sep;48(7):495-9.	Girard A	Ann Cardiol Angeiol (Paris)	1999	2003/01/31
17551668	The immediate effect of aerobic exercise on haemostatic parameters in patients with recently diagnosed mild to moderate essential hypertension	Lekakis J, Triantafyllidi H, Galea V, Koutroumbi M, Theodoridis T, Komporozos C, Ikonomidis I, Christopoulou-Cokkinou V, Kremastinos DT.	J Thromb Thrombolysis. 2008 Apr;25(2):179-84. doi: 10.1007/s11239-007-0058-0. Epub 2007 Jun 6.	Lekakis J	J Thromb Thrombolysis	2008	2007/06/07			10.1007/s11239-007-0058-0
8306548	Haemodynamics of recovery after strenuous exercise in physically trained hypertensive and normotensive subjects	Casiglia E, Palatini P, Bongiovi S, Mario L, Colangeli G, Ginocchio G, Pessina AC.	Clin Sci (Lond). 1994 Jan;86(1):27-34. doi: 10.1042/cs0860027.	Casiglia E	Clin Sci (Lond)	1994	1994/01/01			10.1042/cs0860027
1780818	[Low-calorie diet, exercise and hypertension. 2 pilot studies using a protein-rich low-calorie diet powder (Nutrilett)]	Kornstad S, Grøndahl A.	Tidsskr Nor Laegeforen. 1991 Dec 10;111(30):3627-9.	Kornstad S	Tidsskr Nor Laegeforen	1991	1991/12/10
2065694	Long-term haemodynamic effects of sustained-release trimazosin at rest and during exercise in essential hypertension	Omvik P, Lund-Johansen P.	Eur J Clin Pharmacol. 1991;40(2):131-4. doi: 10.1007/BF00280066.	Omvik P	Eur J Clin Pharmacol	1991	1991/01/01			10.1007/BF00280066
1829824	[The static exercise-induced arterial hypertension test]	Kahn JF.	Presse Med. 1991 Jun 15;20(23):1067-71.	Kahn JF	Presse Med	1991	1991/06/15
2146008	The association between exercise blood pressure and the prevalence of ECG abnormalities	Naimark BJ, Tate RB, Manfreda J, Stephens NL, Mymin D.	Can J Cardiol. 1990 Sep;6(7):267-73.	Naimark BJ	Can J Cardiol	1990	1990/09/01
1885229	Postexercise hypotension is not sustained in normal and hypertensive humans	Somers VK, Conway J, Coats A, Isea J, Sleight P.	Hypertension. 1991 Aug;18(2):211-5. doi: 10.1161/01.hyp.18.2.211.	Somers VK	Hypertension	1991	1991/08/01			10.1161/01.hyp.18.2.211
9772933	[Arterial hypertension, non-drug treatment and cardiovascular risk]	Blacher J, Tartiere JM, Amah G, Campa P, Raison J, Safar M.	Ann Cardiol Angeiol (Paris). 1998 Feb;47(2):81-5.	Blacher J	Ann Cardiol Angeiol (Paris)	1998	1998/10/17
15613738	Effects of moderate physical training on blood pressure variability and hemodynamic pattern in mildly hypertensive subjects	Izdebska E, Cybulska I, Izdebskir J, Makowiecka-Ciesla M, Trzebski A.	J Physiol Pharmacol. 2004 Dec;55(4):713-24.	Izdebska E	J Physiol Pharmacol	2004	2004/12/23
2186188	[Graded physical exercise and urinary excretion of albumin and beta 2 microglobulin in patients with hypertension]	Shkhvatsabaia IK, Tarasov AV, Fomenko GV, Titov VN.	Kardiologiia. 1990 Jan;30(1):81-3.	Shkhvatsabaia IK	Kardiologiia	1990	1990/01/01
7744096	Above-normal left ventricular systolic performance during exercise in young subjects with mild hypertension	Palatini P, Bongiovì S, Mario L, Schiraldi C, Mos L, Pessina AC.	Eur Heart J. 1995 Feb;16(2):232-42. doi: 10.1093/oxfordjournals.eurheartj.a060890.	Palatini P	Eur Heart J	1995	1995/02/01			10.1093/oxfordjournals.eurheartj.a060890
10361380	Evidence of exercise-induced myocardial ischemia in patients with primary aldosteronism: the Cross-sectional Primary Aldosteronism and Heart Italian Multicenter Study	Napoli C, Di Gregorio F, Leccese M, Abete P, Ambrosio G, Giusti R, Casini A, Ferrara N, De Matteis C, Sibilio G, Donzelli R, Montemarano A, Mazzeo C, Rengo F, Mansi L, Liguori A.	J Investig Med. 1999 May;47(5):212-21.	Napoli C	J Investig Med	1999	1999/06/11
10912739	Association between muscle fiber composition and blood pressure levels during exercise in men	Houmard JA, Weidner ML, Koves TR, Hickner RC, Cortright RL.	Am J Hypertens. 2000 Jun;13(6 Pt 1):586-92. doi: 10.1016/s0895-7061(99)00259-9.	Houmard JA	Am J Hypertens	2000	2000/07/27			10.1016/s0895-7061(99)00259-9
11641582	Transcranial Doppler monitoring in hypertensive patients during physical exercise	Magyar MT, Valikovics A, Bereczki D, Ficzere A, Czuriga I, Csiba L.	Cerebrovasc Dis. 2001;12(3):186-91. doi: 10.1159/000047702.	Magyar MT	Cerebrovasc Dis	2001	2001/10/20			10.1159/000047702
11129995	[Results of an intensive training program for hypertension at the Institute for Preventive Medicine]	Danzer E, Gallert K, Friedrich A, Fleischmann EH, Walter H, Schmieder RE.	Dtsch Med Wochenschr. 2000 Nov 17;125(46):1385-9. doi: 10.1055/s-2000-8315.	Danzer E	Dtsch Med Wochenschr	2000	2000/12/29			10.1055/s-2000-8315
1795196	Ambulatory blood pressure monitoring during exercise and physical activity	White WB.	J Hypertens Suppl. 1991 Dec;9(8):S22-4.	White WB	J Hypertens Suppl	1991	1991/12/01
1798000	Metabolic disturbances and antihypertensive therapy	Mancini M, Ferrara AL, Strazzullo P, Marotta T.	J Hypertens Suppl. 1991 Dec;9(3):S47-50.	Mancini M	J Hypertens Suppl	1991	1991/12/01
16633078	Impairment on cardiac output and blood flow adjustments to exercise in L-NAME-induced hypertensive rats	De Angelis K, Ogawa T, Sanches IC, Rigatto KV, Krieger EM, Irigoyen MC.	J Cardiovasc Pharmacol. 2006 Mar;47(3):371-6. doi: 10.1097/01.fjc.0000210068.70076.e2.	De Angelis K	J Cardiovasc Pharmacol	2006	2006/04/25			10.1097/01.fjc.0000210068.70076.e2
16531784	Identification and management of the hypertensive patient with elevated heart rate: statement of a European Society of Hypertension Consensus Meeting	Palatini P, Benetos A, Grassi G, Julius S, Kjeldsen SE, Mancia G, Narkiewicz K, Parati G, Pessina AC, Ruilope LM, Zanchetti A; European Society of Hypertension.	J Hypertens. 2006 Apr;24(4):603-10. doi: 10.1097/01.hjh.0000217838.49842.1e.	Palatini P	J Hypertens	2006	2006/03/15			10.1097/01.hjh.0000217838.49842.1e
15475607	Physical exercise decreases neuronal activity in the posterior hypothalamic area of spontaneously hypertensive rats	Beatty JA, Kramer JM, Plowey ED, Waldrop TG.	J Appl Physiol (1985). 2005 Feb;98(2):572-8. doi: 10.1152/japplphysiol.00184.2004. Epub 2004 Oct 8.	Beatty JA	J Appl Physiol (1985)	2005	2004/10/12			10.1152/japplphysiol.00184.2004
3303149	[Effect of physical and psychological rehabilitation on arterial pressure in patients with primary arterial hypertension]	Kubacka I, Rudnicki S.	Przegl Lek. 1987;44(2):268-72.	Kubacka I	Przegl Lek	1987	1987/01/01
15905896	Reproducibility of postexercise ambulatory blood pressure in Stage I hypertension	Lehmkuhl LA, Park S, Zakutansky D, Jastremski CA, Wallace JP.	J Hum Hypertens. 2005 Aug;19(8):589-95. doi: 10.1038/sj.jhh.1001848.	Lehmkuhl LA	J Hum Hypertens	2005	2005/05/21			10.1038/sj.jhh.1001848
10378823	Peripheral vascular resistance limits exercise functional capacity of mild hypertensives	Modesti PA, Olivo G, Pestelli F, Rocchi F, Vanni S, Tedeschini RC, Cecioni I, Gensini GF.	Angiology. 1999 Jun;50(6):473-8. doi: 10.1177/000331979905000605.	Modesti PA	Angiology	1999	1999/06/23			10.1177/000331979905000605
8563110	Plasma adrenomedullin in various diseases and exercise-induced change in adrenomedullin in healthy subjects	Tanaka M, Kitamura K, Ishizaka Y, Ishiyama Y, Kato J, Kangawa K, Eto T.	Intern Med. 1995 Aug;34(8):728-33. doi: 10.2169/internalmedicine.34.728.	Tanaka M	Intern Med	1995	1995/08/01			10.2169/internalmedicine.34.728
16810028	Postexercise hypotension induced by low-intensity resistance exercise in hypertensive women receiving captopril	Melo CM, Alencar Filho AC, Tinucci T, Mion D Jr, Forjaz CL.	Blood Press Monit. 2006 Aug;11(4):183-9. doi: 10.1097/01.mbp.0000218000.42710.91.	Melo CM	Blood Press Monit	2006	2006/07/01			10.1097/01.mbp.0000218000.42710.91
7741618	Influence of breathing technique on arterial blood pressure during heavy weight lifting	Narloch JA, Brandstater ME.	Arch Phys Med Rehabil. 1995 May;76(5):457-62. doi: 10.1016/s0003-9993(95)80578-8.	Narloch JA	Arch Phys Med Rehabil	1995	1995/05/01			10.1016/s0003-9993(95)80578-8
11523738	Computer simulation of the baroregulation in response to moderate dynamic exercise	Li X, Bai J.	Med Biol Eng Comput. 2001 Jul;39(4):480-7. doi: 10.1007/BF02345371.	Li X	Med Biol Eng Comput	2001	2001/08/29			10.1007/BF02345371
9533411	Should exercise blood pressure be measured in clinical practice?	Tsao TP, Wright DJ, Tan LB.	J Hypertens. 1998 Jan;16(1):15-7. doi: 10.1097/00004872-199816010-00003.	Tsao TP	J Hypertens	1998	1998/04/09			10.1097/00004872-199816010-00003
8931835	Exaggerated blood pressure response to maximal exercise in endurance-trained individuals	Tanaka H, Bassett DR Jr, Turner MJ.	Am J Hypertens. 1996 Nov;9(11):1099-103. doi: 10.1016/0895-7061(96)00238-5.	Tanaka H	Am J Hypertens	1996	1996/11/01			10.1016/0895-7061(96)00238-5
9504453	Effects of chronic exercise on blood pressure in Dahl salt-sensitive rats	Overton JM, VanNess JM, Takata HJ.	Am J Hypertens. 1998 Jan;11(1 Pt 1):73-80. doi: 10.1016/s0895-7061(97)00308-7.	Overton JM	Am J Hypertens	1998	1998/03/21			10.1016/s0895-7061(97)00308-7
10495260	Aerobic exercise and resting blood pressure in women: a meta-analytic review of controlled clinical trials	Kelley GA, Kelley KS.	J Womens Health Gend Based Med. 1999 Jul-Aug;8(6):787-803. doi: 10.1089/152460999319110.	Kelley GA	J Womens Health Gend Based Med	1999	1999/09/24			10.1089/152460999319110
16778545	Twenty-four hour ambulatory blood pressure monitoring to evaluate effects on blood pressure of physical activity in hypertensive patients	Pinto A, Di Raimondo D, Tuttolomondo A, Fernandez P, Arnao V, Licata G.	Clin J Sport Med. 2006 May;16(3):238-43. doi: 10.1097/00042752-200605000-00009.	Pinto A	Clin J Sport Med	2006	2006/06/17			10.1097/00042752-200605000-00009
8045960	Impaired cardiac performance is a distinct feature of uncomplicated acromegaly	Fazio S, Cittadini A, Cuocolo A, Merola B, Sabatini D, Colao A, Biondi B, Lombardi G, Saccà L.	J Clin Endocrinol Metab. 1994 Aug;79(2):441-6. doi: 10.1210/jcem.79.2.8045960.	Fazio S	J Clin Endocrinol Metab	1994	1994/08/01			10.1210/jcem.79.2.8045960
12920142	Behavioral change for blood pressure control among urban and rural adults in Taiwan	Chang L, McAlister AL, Taylor WC, Chan W.	Health Promot Int. 2003 Sep;18(3):219-28. doi: 10.1093/heapro/dag017.	Chang L	Health Promot Int	2003	2003/08/16			10.1093/heapro/dag017
2974332	[Comparison of the effects of oxprenolol and nifedipine on blood pressure at rest and during physical exercise in essential hypertension]	Gambini G, Pizzuti C, Valori C.	Clin Ter. 1988 Feb 15;124(3):203-10.	Gambini G	Clin Ter	1988	1988/02/15
10614148	[Comments on the 6th Report of the Joint American Committee on the Diagnosis and Treatment of Arterial Hypertension]	Sheps SG.	Rev Esp Cardiol. 1999;52 Suppl 3:39-44.	Sheps SG	Rev Esp Cardiol	1999	1999/12/30
9797187	Regular walking increases peak limb vasodilatory capacity of older hypertensive humans: implications for arterial structure	Tanaka H, Reiling MJ, Seals DR.	J Hypertens. 1998 Apr;16(4):423-8. doi: 10.1097/00004872-199816040-00003.	Tanaka H	J Hypertens	1998	1998/10/31			10.1097/00004872-199816040-00003
11883793	Daily exercise reduces measures of heart rate and blood pressure variability in hypertensive rats	DiCarlo SE, Collins HL, Rodenbaugh DW, Smitha MR, Berger RD, Yeragani VK.	Clin Exp Hypertens. 2002 Apr;24(3):221-34. doi: 10.1081/ceh-120003202.	DiCarlo SE	Clin Exp Hypertens	2002	2002/03/09			10.1081/ceh-120003202
8889315	Role of pulmonary vascular disorder in determining exercise capacity in patients with severe chronic obstructive pulmonary disease	Fujii T, Kurihara N, Fujimoto S, Hirata K, Yoshikawa J.	Clin Physiol. 1996 Sep;16(5):521-33. doi: 10.1111/j.1475-097x.1996.tb01017.x.	Fujii T	Clin Physiol	1996	1996/09/01			10.1111/j.1475-097x.1996.tb01017.x
9535145	The effects of voluntary running on cardiac mass and aortic compliance in Wistar-Kyoto and spontaneously hypertensive rats	Kingwell BA, Arnold PJ, Jennings GL, Dart AM.	J Hypertens. 1998 Feb;16(2):181-5. doi: 10.1097/00004872-199816020-00008.	Kingwell BA	J Hypertens	1998	1998/04/16			10.1097/00004872-199816020-00008
17274210	Aerobic exercise improves cardiorespiratory fitness but does not reduce blood pressure in prehypertensive African American women	Stephens Q, Kirby T, Buckworth J, Devor S, Hamlin R.	Ethn Dis. 2007 Winter;17(1):55-8.	Stephens Q	Ethn Dis	2007	2007/02/06
11412661	[Diagnostic criteria of the sustained weight test for the detection of arterial hypertensive patients]	Benet Rodríguez M, Jesús Yanes Núñez A, González Leiva J, J Apolinaire Pennini J, García Del Pozo J.	Med Clin (Barc). 2001 May 12;116(17):645-9.	Benet Rodríguez M	Med Clin (Barc)	2001	2001/06/20
12271102	The role of rumination in recovery from reactivity: cardiovascular consequences of emotional states	Glynn LM, Christenfeld N, Gerin W.	Psychosom Med. 2002 Sep-Oct;64(5):714-26. doi: 10.1097/01.psy.0000031574.42041.23.	Glynn LM	Psychosom Med	2002	2002/09/25			10.1097/01.psy.0000031574.42041.23
14594898	Atrial septostomy for pulmonary arterial hypertension	Allcock RJ, O'Sullivan JJ, Corris PA.	Heart. 2003 Nov;89(11):1344-7. doi: 10.1136/heart.89.11.1344.	Allcock RJ	Heart	2003	2003/11/05	PMC1767928		10.1136/heart.89.11.1344
9163046	[Physical work capacity as an independent risk factor for the development of arterial hypertension]	Kocharov AM, Novikova NK.	Ter Arkh. 1997;69(1):31-4.	Kocharov AM	Ter Arkh	1997	1997/01/01
12924168	[Determinants of exercise capacity in hypertensive patients]	Kosmala W, Orzeszko J, Przewłocka-Kosmala M, Kuliczkowski W.	Pol Arch Med Wewn. 2003 Mar;109(3):229-36.	Kosmala W	Pol Arch Med Wewn	2003	2003/08/20
1512983	[Exercise hypertension]	Akitsu T, Masuyama Y.	Nihon Rinsho. 1992 May;50 Suppl:455-8.	Akitsu T	Nihon Rinsho	1992	1992/05/01
2332000	Intra-arterial blood pressure monitoring in the evaluation of the hypertensive athlete	Palatini P, Mos L, Mormino P, Munari L, Del Torre M, Valle F, Scaldalai E, Pessina AC.	Eur Heart J. 1990 Apr;11(4):348-54. doi: 10.1093/oxfordjournals.eurheartj.a059709.	Palatini P	Eur Heart J	1990	1990/04/01			10.1093/oxfordjournals.eurheartj.a059709
9618627	Effects of school-based aerobic exercise on blood pressure in adolescent girls at risk for hypertension	Ewart CK, Young DR, Hagberg JM.	Am J Public Health. 1998 Jun;88(6):949-51. doi: 10.2105/ajph.88.6.949.	Ewart CK	Am J Public Health	1998	1998/06/10	PMC1508242		10.2105/ajph.88.6.949
5126822	[Value of stimulation of plasmatic renin activity by physical exercise in the etiological diagnosis of arterial hypertension]	Haulică I, Negoiţă C, Talaşman-Niculescu P, Roşca V, Petrescu G.	Stud Cercet Med Interna. 1971;12(4):340-9.	Haulică I	Stud Cercet Med Interna	1971	1971/01/01
1576851	Pulmonary hemodynamics and physical training in patients with chronic obstructive pulmonary disease	Rogers TK, Howard P.	Chest. 1992 May;101(5 Suppl):289S-292S. doi: 10.1378/chest.101.5_supplement.289s.	Rogers TK	Chest	1992	1992/05/01			10.1378/chest.101.5_supplement.289s
9926901	Renin and hemodynamic responses to exercise in borderline hypertensives	Headley SA, Keenan TG, Manos TM, Phillips K, Lachowetz T, Keenan HA, Mahar MT.	Ethn Dis. 1998 Autumn;8(3):312-8.	Headley SA	Ethn Dis	1998	1999/02/02
16454445	[Arterial hypertension--what does the patient know?]	Sipak M, Jastrowicz J, Szych Z.	Pol Arch Med Wewn. 2005 Jun;113(6):557-61.	Sipak M	Pol Arch Med Wewn	2005	2006/02/04
2772350	[Clinical characteristics of arterial hypertension in the elderly]	Puras A, Alcázar JM, Miranda B, Oliet A, Rodicio JL, Ruilope LM.	Rev Clin Esp. 1989 Jun;185(2):69-73.	Puras A	Rev Clin Esp	1989	1989/06/01
2076831	Comparative analysis of cardiopulmonary responses during dynamic exercise with wrist weights in the elderly versus young hypertensive responders	Sagiv M, Goldhammer E, Pollock ML, Graves JE, Schneewiss A, Ben-Sira D.	Gerontology. 1990;36(5-6):333-9. doi: 10.1159/000213218.	Sagiv M	Gerontology	1990	1990/01/01			10.1159/000213218
9918748	Regulation of endothelin-1 at rest and during a short steady-state exercise in 21 COPD patients	Faller M, Kessler R, Sapin R, Chaouat A, Ehrhart M, Ducoloné A, Weitzenblum E.	Pulm Pharmacol Ther. 1998 Apr-Jun;11(2-3):151-7. doi: 10.1006/pupt.1998.0130.	Faller M	Pulm Pharmacol Ther	1998	1999/01/27			10.1006/pupt.1998.0130
17446819	Atherosclerosis lifestyle risk factors in children with congenital heart disease	Massin MM, Hövels-Gürich H, Seghaye MC.	Eur J Cardiovasc Prev Rehabil. 2007 Apr;14(2):349-51. doi: 10.1097/01.hjr.0000224483.72726.1a.	Massin MM	Eur J Cardiovasc Prev Rehabil	2007	2007/04/21			10.1097/01.hjr.0000224483.72726.1a
5159277	[Prevention of arterial hypertension and its consequences]	Mihăilescu VV.	Med Interna (Bucur). 1971 Dec;23(12):1409-14.	Mihăilescu VV	Med Interna (Bucur)	1971	1971/12/01
11003030	Exercise in hypertension: how to counter a pathophysiologic mechanism	Palatini P.	Ital Heart J. 2000 Sep;1 Suppl 3:S69-71.	Palatini P	Ital Heart J	2000	2000/09/26
9887582	[Life style changes in hypertension patients. Members of the Working Group on Arterial Hypertension of the Societat Catalana de Medicina de Família i Comunitària]	Coll de Tuero G, Salleras Marcó N.	Aten Primaria. 1998 Nov 30;22(9):596-8, 600-2, 604-6.	Coll de Tuero G	Aten Primaria	1998	1999/01/15
7629821	Physical exercise in the management of hypertension. World Hypertension League		J Med Liban. 1993;41(4):223-6.		J Med Liban	1993	1993/01/01
16863667	Blood pressure at rest, during 24 h monitoring and in response to sympathetic stimulation in hypertensive patients with metabolic syndrome	Aldo Ferrara L, Guida L, Ferrara F, De Luca G, Castaldo R, Viola S, Russo R.	Int J Cardiol. 2007 May 2;117(3):312-6. doi: 10.1016/j.ijcard.2006.04.085. Epub 2006 Jul 24.	Aldo Ferrara L	Int J Cardiol	2007	2006/07/26			10.1016/j.ijcard.2006.04.085
1681828	Physical activity and hypertension. The International 12th Puijo Symposium		Ann Med. 1991 Aug;23(3):277-351.		Ann Med	1991	1991/08/01
5118691	[Changes of blood pressure of patients with hypertension under the influence of exercise and psycho-relaxing regime. Comparative study. II]	Kríz V, Benes K, Krízek V, Adamírová J, Boudová L, Chrástek J.	Cas Lek Cesk. 1971 Oct;110(44):1030-3.	Kríz V	Cas Lek Cesk	1971	1971/10/01
14635979	Significance of plasma N-terminal pro-brain natriuretic peptide in patients with systemic sclerosis-related pulmonary arterial hypertension	Mukerjee D, Yap LB, Holmes AM, Nair D, Ayrton P, Black CM, Coghlan JG.	Respir Med. 2003 Nov;97(11):1230-6. doi: 10.1016/s0954-6111(03)00254-3.	Mukerjee D	Respir Med	2003	2003/11/26			10.1016/s0954-6111(03)00254-3
2041296	[Characteristics of response to isometric exercise in women with stable arterial hypertension]	Lioznova EA, Evdokimova TA, Bershadskiĭ BG, Lifshits VM.	Kardiologiia. 1991 Feb;31(2):61-4.	Lioznova EA	Kardiologiia	1991	1991/02/01
16238853	Adherence to an exercise prescription scheme: the role of expectations, self-efficacy, stage of change and psychological well-being	Jones F, Harris P, Waller H, Coggins A.	Br J Health Psychol. 2005 Sep;10(Pt 3):359-78. doi: 10.1348/135910704X24798.	Jones F	Br J Health Psychol	2005	2005/10/22			10.1348/135910704X24798
16484991	Effect of aerobic exercise training on blood pressure sensitivity to dietary sodium in older hypertensives	Dengel DR, Brown MD, Reynolds TH, Kuskowski MA, Supiano MA.	J Hum Hypertens. 2006 May;20(5):372-8. doi: 10.1038/sj.jhh.1001989.	Dengel DR	J Hum Hypertens	2006	2006/02/18			10.1038/sj.jhh.1001989
2298053	Exercise response in young women with borderline hypertension	Drory Y, Pines A, Fisman EZ, Kellermann JJ.	Chest. 1990 Feb;97(2):298-301. doi: 10.1378/chest.97.2.298.	Drory Y	Chest	1990	1990/02/01			10.1378/chest.97.2.298
7857213	[Reactivity of blood pressure during physical exercise]	Lima EG, Herkenhoff F, Vasquez EC.	Arq Bras Cardiol. 1994 Jul;63(1):51-4.	Lima EG	Arq Bras Cardiol	1994	1994/07/01
2626084	Endurance training and blood pressure in normotensive and hypertensive adults	Gilders RM, Voner C, Dudley GA.	Med Sci Sports Exerc. 1989 Dec;21(6):629-36. doi: 10.1249/00005768-198912000-00001.	Gilders RM	Med Sci Sports Exerc	1989	1989/12/01			10.1249/00005768-198912000-00001
17606862	Exercise as a physiologic intervention to counteract hypertension: can a good idea go bad?	Sarma S, Schulze PC.	Hypertension. 2007 Aug;50(2):294-6. doi: 10.1161/HYPERTENSIONAHA.107.087718. Epub 2007 Jul 2.	Sarma S	Hypertension	2007	2007/07/04			10.1161/HYPERTENSIONAHA.107.087718
2399891	Exaggerated pressure response to exercise in men at risk for systemic hypertension	Wilson MF, Sung BH, Pincomb GA, Lovallo WR.	Am J Cardiol. 1990 Sep 15;66(7):731-6. doi: 10.1016/0002-9149(90)91139-w.	Wilson MF	Am J Cardiol	1990	1990/09/15			10.1016/0002-9149(90)91139-w
6629965	Influences of exercise intensity, age, and medication on resting systolic blood pressure of SHR populations	Tipton CM, Matthes RD, Marcus KD, Rowlett KA, Leininger JR.	J Appl Physiol Respir Environ Exerc Physiol. 1983 Oct;55(4):1305-10. doi: 10.1152/jappl.1983.55.4.1305.	Tipton CM	J Appl Physiol Respir Environ Exerc Physiol	1983	1983/10/01			10.1152/jappl.1983.55.4.1305
7878404	Should physicians intervene during childhood to prevent adult hypertension?	Ellison RC.	Schweiz Med Wochenschr. 1995 Feb 18;125(7):264-9.	Ellison RC	Schweiz Med Wochenschr	1995	1995/02/18
3944036	Combined effects of hypertension and conditioning on coronary vascular reserve in rats	Buttrick PM, Schaible TF, Scheuer J.	J Appl Physiol (1985). 1986 Jan;60(1):275-9. doi: 10.1152/jappl.1986.60.1.275.	Buttrick PM	J Appl Physiol (1985)	1986	1986/01/01			10.1152/jappl.1986.60.1.275
8556421	[Physical training and blood pressure]	Bertrand E, Frances Y, Lafay V.	Bull Acad Natl Med. 1995 Oct;179(7):1471-80; discussion 1481.	Bertrand E	Bull Acad Natl Med	1995	1995/10/01
11367992	[Physical activity in hypertension. A risk or therapy?]	Franz IW.	MMW Fortschr Med. 2001 Apr 19;143(16):39.	Franz IW	MMW Fortschr Med	2001	2001/05/23
8843042	The effect of moderate exercise on mood in mildly hypertensive volunteers: a randomized controlled trial	Stanton JM, Arroll B.	J Psychosom Res. 1996 Jun;40(6):637-42. doi: 10.1016/0022-3999(95)00643-5.	Stanton JM	J Psychosom Res	1996	1996/06/01			10.1016/0022-3999(95)00643-5
1845663	[Pathophysiologic basis of arterial hypertension in diabetic patients]	Czech A, Tatoń J.	Pol Tyg Lek. 1991 Jan 7-14;46(1-3):3-6.	Czech A	Pol Tyg Lek	1991	1991/01/07
9577261	Exercise and blood pressure		Harv Mens Health Watch. 1998 May;2(10):4-6.		Harv Mens Health Watch	1998	1998/05/13
10756896	[Epidemiological observations on the physical activities of patients with arterial hypertension]	Cărăuşu EM, Ivan A, Duda R, Biru C, Azoicăi D.	Rev Med Chir Soc Med Nat Iasi. 1999 Jan-Jun;103(1-2):114-9.	Cărăuşu EM	Rev Med Chir Soc Med Nat Iasi	1999	2000/04/11
7621644	Beat-to-beat agreement of non-invasive finger artery and invasive radial artery blood pressure in hypertensive patients taking cardiovascular medication	Lindqvist A.	Clin Physiol. 1995 May;15(3):219-29. doi: 10.1111/j.1475-097x.1995.tb00513.x.	Lindqvist A	Clin Physiol	1995	1995/05/01			10.1111/j.1475-097x.1995.tb00513.x
6780119	Labile hypertension and jogging: new diagnostic tool or spurious discovery?	Fitzgerald W.	Br Med J (Clin Res Ed). 1981 Feb 14;282(6263):542-4. doi: 10.1136/bmj.282.6263.542.	Fitzgerald W	Br Med J (Clin Res Ed)	1981	1981/02/14	PMC1504300		10.1136/bmj.282.6263.542
11110429	Effect of long-term exercise training on blood viscosity during endurance exercise at an anaerobic threshold intensity	Adachi H, Sakurai S, Tanehata M, Oshima S, Taniguchi K.	Jpn Circ J. 2000 Nov;64(11):848-50. doi: 10.1253/jcj.64.848.	Adachi H	Jpn Circ J	2000	2000/12/08			10.1253/jcj.64.848
9045278	[Prognostic significance of exercise-induced hypertension]	Bonhôte N, Bloch A.	Praxis (Bern 1994). 1997 Jan 7;86(1-2):3-5.	Bonhôte N	Praxis (Bern 1994)	1997	1997/01/07
9687623	[Ambulatory blood pressure monitoring in individuals with exaggerated blood pressure response to exercise. Influence of physical conditioning]	Lima EG, Herkenhoff F, Vasquez EC.	Arq Bras Cardiol. 1998 Apr;70(4):243-9. doi: 10.1590/s0066-782x1998000400002.	Lima EG	Arq Bras Cardiol	1998	1998/08/04			10.1590/s0066-782x1998000400002
2626092	Resistive training safety and assessment guidelines for cardiac and coronary prone patients	Kelemen MH.	Med Sci Sports Exerc. 1989 Dec;21(6):675-7. doi: 10.1249/00005768-198912000-00009.	Kelemen MH	Med Sci Sports Exerc	1989	1989/12/01			10.1249/00005768-198912000-00009
1414900	Stress response pattern in obesity and systemic hypertension	Rockstroh JK, Schmieder RE, Schächinger H, Messerli FH.	Am J Cardiol. 1992 Oct 15;70(11):1035-9. doi: 10.1016/0002-9149(92)90356-4.	Rockstroh JK	Am J Cardiol	1992	1992/10/15			10.1016/0002-9149(92)90356-4
14760437	Lack of association between activity or fitness and loss of control of hypertension	Casson RI, King WD, Godwin NM, Petrella RJ; Canadian Hypertension Society.	Can J Cardiol. 2003 Dec;19(13):1485-9.	Casson RI	Can J Cardiol	2003	2004/02/05
2287250	Caloric expenditure, life status, and disease in former male athletes and non-athletes	Quinn TJ, Sprague HA, Van Huss WD, Olson HW.	Med Sci Sports Exerc. 1990 Dec;22(6):742-50. doi: 10.1249/00005768-199012000-00002.	Quinn TJ	Med Sci Sports Exerc	1990	1990/12/01			10.1249/00005768-199012000-00002
1342747	[Physical exercise. The results in hypertensive patients of area 30 of the Policlínico Docente Lawson]	Lugo M, Pascual L, Pérez M, Noda M.	Rev Cubana Enferm. 1992 Jul-Dec;8(2):86-91.	Lugo M	Rev Cubana Enferm	1992	1992/07/01
7930221	26th Bethesda conference: recommendations for determining eligibility for competition in athletes with cardiovascular abnormalities. Task Force 4: systemic hypertension	Kaplan NM, Deveraux RB, Miller HS Jr.	J Am Coll Cardiol. 1994 Oct;24(4):885-8. doi: 10.1016/0735-1097(94)90845-1.	Kaplan NM	J Am Coll Cardiol	1994	1994/10/01			10.1016/0735-1097(94)90845-1
2335640	Exercise as a treatment for hypertension in low-socioeconomic-status black children	Danforth JS, Allen KD, Fitterling JM, Danforth JA, Farrar D, Brown M, Drabman RS.	J Consult Clin Psychol. 1990 Apr;58(2):237-9. doi: 10.1037//0022-006x.58.2.237.	Danforth JS	J Consult Clin Psychol	1990	1990/04/01			10.1037//0022-006x.58.2.237
10523348	State-of-the-Art lecture: influence of exercise training on neurogenic control of blood pressure in spontaneously hypertensive rats	Krieger EM, Brum PC, Negrão CE.	Hypertension. 1999 Oct;34(4 Pt 2):720-3. doi: 10.1161/01.hyp.34.4.720.	Krieger EM	Hypertension	1999	1999/10/16			10.1161/01.hyp.34.4.720
16413944	Insulin resistance is associated with hypertensive response to exercise in non-diabetic hypertensive patients	Park S, Shim J, Kim JB, Ko YG, Choi D, Ha JW, Rim SJ, Jang Y, Chung N.	Diabetes Res Clin Pract. 2006 Jul;73(1):65-9. doi: 10.1016/j.diabres.2005.11.008. Epub 2006 Jan 4.	Park S	Diabetes Res Clin Pract	2006	2006/01/18			10.1016/j.diabres.2005.11.008
6719990	[Incidence of hypertension in 810 male sportsmen]	Lehmann M, Keul J.	Z Kardiol. 1984 Mar;73(3):137-41.	Lehmann M	Z Kardiol	1984	1984/03/01
12687926	[The influence of single moderate exercise on the sympathetic nervous system activity in patients with essential hypertension]	Gajek J, Zyśko D.	Pol Arch Med Wewn. 2002 Dec;108(6):1145-50.	Gajek J	Pol Arch Med Wewn	2002	2003/04/12
13183175	[Role of physical education and sport in prevention of hypertension]	KONONIACHENKO VA.	Feldsher Akush. 1954 Jun;6:22-7.	KONONIACHENKO VA	Feldsher Akush	1954	1954/06/01
8179846	Antihypertensive effects of aerobic exercise. A brief meta-analytic review of randomized controlled trials	Kelley G, McClellan P.	Am J Hypertens. 1994 Feb;7(2):115-9. doi: 10.1093/ajh/7.2.115.	Kelley G	Am J Hypertens	1994	1994/02/01			10.1093/ajh/7.2.115
8289978	Non-pharmacological management of hypertension	Ramsay LE, Yeo WW, Chadwick IG, Jackson PR.	Neth J Med. 1993 Nov;43 Suppl 1:S44-51.	Ramsay LE	Neth J Med	1993	1993/11/01
1930917	Introduction to the symposium: physical activity and hypertension	Nissinen A.	Ann Med. 1991 Aug;23(3):277-8. doi: 10.3109/07853899109148060.	Nissinen A	Ann Med	1991	1991/08/01			10.3109/07853899109148060
2615179	[Effects of dynamic physical training on tolerance of physical exercise in patients with stage-II hypertension]	Nikolaeva LF, Fadeeva EG, Usievich VM, Rubanovich AI, Novikov ID.	Kardiologiia. 1989 Nov;29(11):62-6.	Nikolaeva LF	Kardiologiia	1989	1989/11/01
8210563	Isradipine decreases exercise-induced albuminuria in patients with essential hypertension	Giustina A, Bossoni S, Macca C, Romanelli G.	Ren Fail. 1993;15(4):509-14. doi: 10.3109/08860229309054966.	Giustina A	Ren Fail	1993	1993/01/01			10.3109/08860229309054966
3188462	[Adaptation of patients with arterial hypertension to physical loading]	Korolenko AV.	Vrach Delo. 1988 Jul;(7):38-40.	Korolenko AV	Vrach Delo	1988	1988/07/01
1392547	Severe paroxysmal hypertension induced by a subconscious Valsalva-like manoeuvres	Nielsen PE, Jørgensen F, Conway J, Sleight P.	Clin Auton Res. 1992 Aug;2(4):281-4. doi: 10.1007/BF01819550.	Nielsen PE	Clin Auton Res	1992	1992/08/01			10.1007/BF01819550
12116550	[An exercise program for the hypertensive patient. Leaving hypertension behind]	Predel HG.	MMW Fortschr Med. 2002 May 9;144(19):34-7.	Predel HG	MMW Fortschr Med	2002	2002/07/16
11710406	The effect of resistance exercise on recovery blood pressure in normotensive and borderline hypertensive women	Fisher MM.	J Strength Cond Res. 2001 May;15(2):210-6.	Fisher MM	J Strength Cond Res	2001	2001/11/17
2626093	Resistive training effects on strength and cardiovascular endurance in cardiac and coronary prone patients	Stewart KJ.	Med Sci Sports Exerc. 1989 Dec;21(6):678-82. doi: 10.1249/00005768-198912000-00010.	Stewart KJ	Med Sci Sports Exerc	1989	1989/12/01			10.1249/00005768-198912000-00010
14390433	[Reaction to a single physical stress in hypertension and normal conditions; clinico-experimental investigations on formation of cardiac insufficiency in hypertension]	SOVA J, PECHAR J, SIMANE J, FEIX C.	Cas Lek Cesk. 1952 Nov 14;91(45-46):1357-64.	SOVA J	Cas Lek Cesk	1952	1952/11/14
10391657	The effects of two aerobic training intensities on ambulatory blood pressure in hypertensive patients: results of a randomized trial	Moreira WD, Fuchs FD, Ribeiro JP, Appel LJ.	J Clin Epidemiol. 1999 Jul;52(7):637-42. doi: 10.1016/s0895-4356(99)00046-3.	Moreira WD	J Clin Epidemiol	1999	1999/07/03			10.1016/s0895-4356(99)00046-3
1725541	Chronic effects of diltiazem on the hemodynamic and sympathoadrenal tone in responsive and nonresponsive hypertensive patients at rest and during isometric exercise	de Champlain J, Petrovich M, Lebeau R, Yacine A, Nadeau R, Spénard J.	J Cardiovasc Pharmacol. 1991;18 Suppl 9:S36-40.	de Champlain J	J Cardiovasc Pharmacol	1991	1991/01/01
7157173	[Importance of physical training for the differential treatment of arterial hypertension]	Priebe U, Kube E, Wagner U, Hartrodt W, Pahl L.	Ter Arkh. 1982;54(11):73-5.	Priebe U	Ter Arkh	1982	1982/01/01
11071960	Is inactivity the origin of essential hypertension: should we all be runners?	Macnair AL.	Nephrol Dial Transplant. 2000 Nov;15(11):1751-4. doi: 10.1093/ndt/15.11.1751.	Macnair AL	Nephrol Dial Transplant	2000	2000/11/10			10.1093/ndt/15.11.1751
1752351	[Non-pharmacological interventions in the treatment of arterial hypertension associated with diabetes]	Passa P.	Diabete Metab. 1991 Sep-Oct;17(5):490-2.	Passa P	Diabete Metab	1991	1991/09/01
1932847	The influence on blood pressure during daily activities of a single session of aerobic exercise	Southard DR, Hart L.	Behav Med. 1991 Fall;17(3):135-42. doi: 10.1080/08964289.1991.9937557.	Southard DR	Behav Med	1991	1991/01/01			10.1080/08964289.1991.9937557
8291790	[Cardiovascular risk factors in childhood. Arterial hypertension in childhood as cardiovascular risk factor. Prevention of hypertensive disease in the adult]	Rey C, Málaga S, Díaz JJ, Orejas G, Santos F.	An Esp Pediatr. 1993 Oct;39 Suppl 55:140-5.	Rey C	An Esp Pediatr	1993	1993/10/01
12022491	Retirement is no excuse for physical inactivity or isolation	Keller KB, Lemberg L.	Am J Crit Care. 2002 May;11(3):270-2.	Keller KB	Am J Crit Care	2002	2002/05/23
9181713	[Effects of physical conditioning on ambulatory blood pressure monitoring in normotensive and hypertensive patients]	Lima EG, Marsaro EA, Vasquez EC.	Arq Bras Cardiol. 1996 Sep;67(3):185-8.	Lima EG	Arq Bras Cardiol	1996	1996/09/01
2673743	[Hypertensive medication and physical performance]	Leinonen H.	Duodecim. 1989;105(16):1454-9.	Leinonen H	Duodecim	1989	1989/01/01
3455353	Subacute and long term effect of swimming training on blood pressure in young and old spontaneously hypertensive rats	Noma K, Rupp H, Jacob R.	Cardiovasc Res. 1987 Dec;21(12):871-7. doi: 10.1093/cvr/21.12.871.	Noma K	Cardiovasc Res	1987	1987/12/01			10.1093/cvr/21.12.871
10816175	[Clinical practice guidelines of the Spanish Society of Cardiology for physical activity in patients with cardiac disease]	Boraita Pérez A, Baño Rodrigo A, Berrazueta Fernández JR, Lamiel Alcaine R, Luengo Fernández E, Manonelles Marqueta P, Pons I de Beristain C.	Rev Esp Cardiol. 2000 May;53(5):684-726.	Boraita Pérez A	Rev Esp Cardiol	2000	2000/05/18
11790284	Mild physical exercise may activate the adenosine-dopamine system: a new natriuretic mechanism	Arakawa K.	Curr Hypertens Rep. 2002 Feb;4(1):1-2. doi: 10.1007/s11906-002-0043-0.	Arakawa K	Curr Hypertens Rep	2002	2002/01/16			10.1007/s11906-002-0043-0
11085142	[Physical activity and blood pressure]	Ishikawa K, Ohta T.	Nihon Rinsho. 2000 Sep;58 Suppl:353-9.	Ishikawa K	Nihon Rinsho	2000	2000/11/21
1641209	The antihypertensive effects of exercise training	Dunbar CC.	N Y State J Med. 1992 Jun;92(6):250-5.	Dunbar CC	N Y State J Med	1992	1992/06/01
3212532	[Reaction of systemic hemodynamics to physical load in arterial hypertension]	Moiseev IuM, Malakhov SM.	Sov Med. 1988;(5):60-2.	Moiseev IuM	Sov Med	1988	1988/01/01
1706031	Canadian Consensus Conference on Nonpharmacological Approaches to the Management of High Blood Pressure: recommendations	Laidlaw JC, Chockalingam A.	J Cardiovasc Pharmacol. 1990;16 Suppl 8:S48-50.	Laidlaw JC	J Cardiovasc Pharmacol	1990	1990/01/01
3824183	[Correlations among various indices characterizing the psychological and somatic status of patients with essential hypertension]	Tsikulin AE, Zin'kovskiĭ AK.	Ter Arkh. 1986;58(11):22-5.	Tsikulin AE	Ter Arkh	1986	1986/01/01
2006994	Extended release felodipine in essential hypertension. Variations in blood pressure during whole-day continuous ambulatory recording	Fariello R, Boni E, Corda L, Cantalamessa A, Zaninelli A, Pollavini G, Alicandri C, Muiesan G.	Am J Hypertens. 1991 Jan;4(1 Pt 1):27-33. doi: 10.1093/ajh/4.1.27.	Fariello R	Am J Hypertens	1991	1991/01/01			10.1093/ajh/4.1.27
11713733	[Management of adult patients with essential arterial hypertension. Clinical guidelines and economical data]	Agence Nationale d'Accréditation et d'Evaluation en Santé.	Presse Med. 2000 Nov 13;29(34):1876-82.	Agence Nationale d'Accréditation et d'Evaluation en Santé	Presse Med	2000	2001/11/21
14183843	[EVALUATION OF EXTERNAL RESPIRATORY FUNCTION AND BLOOD CIRCULATION BY MEANS OF PHYSICAL EXERCISE IN PATIENTS WITH MITRAL STENOSIS IN VARIOUS STAGES OF DISEASE]	MARTYNOV IF.	Ter Arkh. 1964 Mar;36:97-105.	MARTYNOV IF	Ter Arkh	1964	1964/03/01
2856688	The role of baroreflex sensitivity in post-exercise hypotension	Somers VK, Conway J, LeWinter M, Sleight P.	J Hypertens Suppl. 1985 Dec;3(3):S129-30.	Somers VK	J Hypertens Suppl	1985	1985/12/01
1340880	Early abnormalities of left ventricular function in essential hypertension induced by exercise	Marcó EJ, Dopico AM, Otero F, Ramírez AJ, Sánchez RA.	Medicina (B Aires). 1992;52(4):311-9.	Marcó EJ	Medicina (B Aires)	1992	1992/01/01
9592550	[Risk factors in patients with arterial hypertension]	Pessuto J, de Carvalho EC.	Rev Lat Am Enfermagem. 1998 Jan;6(1):33-9. doi: 10.1590/s0104-11691998000100006.	Pessuto J	Rev Lat Am Enfermagem	1998	1998/05/21			10.1590/s0104-11691998000100006
2948326	[Dynamics of left ventricular systole in primary arterial hypertension with a positive submaximal stress test]	Markiewicz K, Cholewa M, Górski L, Gawor Z.	Z Gesamte Inn Med. 1986 Sep 15;41(18):497-502.	Markiewicz K	Z Gesamte Inn Med	1986	1986/09/15
9404862	Relative exercise intensity of long-distance marching (120 km in 4 days) in 153 subjects aged 69-87 years	de Wild GM, Peeters MP, Hoefnagels WH, Oeseburg B, Binkhorst RA.	Eur J Appl Physiol Occup Physiol. 1997;76(6):510-6. doi: 10.1007/s004210050283.	de Wild GM	Eur J Appl Physiol Occup Physiol	1997	1997/01/01			10.1007/s004210050283
1753621	[Blood pressure changes induced by various exercise regimes in patients with "mild" arterial hypertension]	Kocharov AM, Britov AN, Kobal' AM.	Kardiologiia. 1991 Sep;31(9):64-6.	Kocharov AM	Kardiologiia	1991	1991/09/01
3788148	[Usefulness of various forms of physical training in simple obesity associated with arterial hypertension]	Janiszewski M.	Wiad Lek. 1986 Jul 1;39(13):884-8.	Janiszewski M	Wiad Lek	1986	1986/07/01
7487512	[Effects of aerobic physical conditioning on blood pressure control]	Waib PH, Burini RC.	Arq Bras Cardiol. 1995 Mar;64(3):243-6.	Waib PH	Arq Bras Cardiol	1995	1995/03/01
15682325	Exercise-induced hypertension in patients after repair of aortic coarctation	Vriend JW, Mulder BJ.	Eur J Appl Physiol. 2005 Mar;93(5-6):733-4; author reply 735-6. doi: 10.1007/s00421-004-1304-1. Epub 2005 Jan 29.	Vriend JW	Eur J Appl Physiol	2005	2005/02/01			10.1007/s00421-004-1304-1
13468070	[Reactions of the cardiovascular system in athletes with normal and high arterial pressures to controlled physical effort]	PARNOV BS.	Tr Leningr Sanitarnogig Med Inst. 1957;34:174-88.	PARNOV BS	Tr Leningr Sanitarnogig Med Inst	1957	1957/01/01
1435174	Blood pressure responses to LBNP in nontrained and trained hypertensive rats	Bedford TG, Tipton CM.	Med Sci Sports Exerc. 1992 Nov;24(11):1228-34.	Bedford TG	Med Sci Sports Exerc	1992	1992/11/01
18318170	[On the issue of the diagnosis "boundary arterial hypertension"]	Simonenko VB, Shirokov EA, Ovchinnikov IuV.	Klin Med (Mosk). 2007;85(12):59-62.	Simonenko VB	Klin Med (Mosk)	2007	2008/03/06
2574979	[The hemodynamic and neurohumoral reactions induced by submaximal dynamic and isometric loading in hypertension patients]	Kuz'min AI, Fomenko GV, Medvedev OS, Nikolaeva LF, Titov VN.	Biull Vsesoiuznogo Kardiol Nauchn Tsentra AMN SSSR. 1989;12(2):42-6.	Kuz'min AI	Biull Vsesoiuznogo Kardiol Nauchn Tsentra AMN SSSR	1989	1989/01/01
3611773	Blood pressure, electrolyte and adrenal responses in swim-trained hypertensive rats	Lütgemeier I, Luft FC, Unger T, Ganten U, Lang RE, Gless KH, Ganten D.	J Hypertens. 1987 Apr;5(2):241-7. doi: 10.1097/00004872-198704000-00017.	Lütgemeier I	J Hypertens	1987	1987/04/01			10.1097/00004872-198704000-00017
7934750	26th Bethesda conference: recommendations for determining eligibility for competition in athletes with cardiovascular abnormalities. Task Force 4: systemic hypertension	Kaplan NM, Deveraux RB, Miller HS Jr.	Med Sci Sports Exerc. 1994 Oct;26(10 Suppl):S268-70.	Kaplan NM	Med Sci Sports Exerc	1994	1994/10/01
16924526	Isometric handgrip training improves local flow-mediated dilation in medicated hypertensives	McGowan CL, Visocchi A, Faulkner M, Verduyn R, Rakobowchuk M, Levy AS, McCartney N, Macdonald MJ.	Eur J Appl Physiol. 2006 Nov;98(4):355-62. doi: 10.1007/s00421-006-0282-x. Epub 2006 Aug 18.	McGowan CL	Eur J Appl Physiol	2006	2006/08/23			10.1007/s00421-006-0282-x
2096201	Blood pressure and physical fitness in a population of children--the Odense Schoolchild Study	Hansen HS, Hyldebrandt N, Froberg K, Nielsen JR.	J Hum Hypertens. 1990 Dec;4(6):615-20.	Hansen HS	J Hum Hypertens	1990	1990/12/01
8110051	[Antihypertensive efficacy of aerobic physical conditioning. A critical analysis of experimental findings]	Fuchs FD, Moreira WD, Ribeiro JP.	Arq Bras Cardiol. 1993 Sep;61(3):187-90.	Fuchs FD	Arq Bras Cardiol	1993	1993/09/01
11816347	[Inactivity syndrome--again]	Paulev PE.	Ugeskr Laeger. 2002 Jan 14;164(3):357-8.	Paulev PE	Ugeskr Laeger	2002	2002/01/31
7565325	[The effect of noise and vibration on the cardiovascular system in exposed workers and possibilities of preventing their harmful effects]	Jovanović J, Jovanović M.	Med Pregl. 1994;47(9-10):344-7.	Jovanović J	Med Pregl	1994	1994/01/01
8682155	Smoking further increases platelet activity in patients with mild hypertension	Gleerup G, Winther K.	Eur J Clin Invest. 1996 Jan;26(1):49-52. doi: 10.1046/j.1365-2362.1996.00096.x.	Gleerup G	Eur J Clin Invest	1996	1996/01/01			10.1046/j.1365-2362.1996.00096.x
2145696	[The role of medical gymnastics in a swimming pool in the rehabilitation of hypertension patients]	Stupin IuV, Lebedev VI.	Vopr Kurortol Fizioter Lech Fiz Kult. 1990 May-Jun;(3):6-10.	Stupin IuV	Vopr Kurortol Fizioter Lech Fiz Kult	1990	1990/05/01
11579823	[Non-pharmacological treatment of hypertension in practice of primary care physicians]	Ciok J, Kamińska M, Tacikowski T, Dzieniszewski J.	Pol Merkur Lekarski. 2001 Jul;11(61):14-8.	Ciok J	Pol Merkur Lekarski	2001	2001/10/03
1359040	Compliance changes in physiological and pathological states	Yin FC, Ting CT.	J Hypertens Suppl. 1992 Aug;10(6):S31-3.	Yin FC	J Hypertens Suppl	1992	1992/08/01
12650159	Aerobic exercise for lowering blood pressure: a metaanalysis	LaMonte MJ, Yanowitz FG.	Clin J Sport Med. 2002 Nov;12(6):407. doi: 10.1097/00042752-200211000-00017.	LaMonte MJ	Clin J Sport Med	2002	2003/03/26			10.1097/00042752-200211000-00017
2040326	Prolonged hypotensive effect of OPC-13340: a new, once-daily calcium channel blocking drug	Broadhurst P, Brigden G, Hittel N, Lahiri A, Raftery EB.	Eur Heart J. 1991 Mar;12(3):434-8. doi: 10.1093/oxfordjournals.eurheartj.a059913.	Broadhurst P	Eur Heart J	1991	1991/03/01			10.1093/oxfordjournals.eurheartj.a059913
2377800	[Incidence of exertion hypertension in normotensive individuals]	Monaldi ML, Buccheri AM, Caneschi A, Morettini A, Lagi A.	Recenti Prog Med. 1990 Apr;81(4):245-8.	Monaldi ML	Recenti Prog Med	1990	1990/04/01
3235835	Maximal aerobic power in essential hypertension	Fagard R, Staessen J, Amery A.	J Hypertens. 1988 Nov;6(11):859-65. doi: 10.1097/00004872-198811000-00003.	Fagard R	J Hypertens	1988	1988/11/01			10.1097/00004872-198811000-00003
2021964	Changes of blood pressure and lipid pattern during a physical training course in hypertensive subjects	Filipovský J, Simon J, Chrástek J, Rosolová H, Haman P, Petríková V.	Cardiology. 1991;78(1):31-8. doi: 10.1159/000174762.	Filipovský J	Cardiology	1991	1991/01/01			10.1159/000174762
645883	Effect of exercise on pre- and postcapillary resistance in the spontaneously hypertensive rat	Edwards MT, Diana JN.	Am J Physiol. 1978 Apr;234(4):H439-46. doi: 10.1152/ajpheart.1978.234.4.H439.	Edwards MT	Am J Physiol	1978	1978/04/01			10.1152/ajpheart.1978.234.4.H439
2530621	Blood pressure, physical activity and left ventricular hypertrophy in the prehypertensive state. Assessment by echocardiography	Nielsen JR.	Scand J Clin Lab Invest Suppl. 1989;196:48-52.	Nielsen JR	Scand J Clin Lab Invest Suppl	1989	1989/01/01
7107471	Attenuation of blood pressure increases in Dahl salt-sensitive rats by exercise	Shepherd RE, Kuehne ML, Kenno KA, Durstine JL, Balon TW, Rapp JP.	J Appl Physiol Respir Environ Exerc Physiol. 1982 Jun;52(6):1608-13. doi: 10.1152/jappl.1982.52.6.1608.	Shepherd RE	J Appl Physiol Respir Environ Exerc Physiol	1982	1982/06/01			10.1152/jappl.1982.52.6.1608
1979634	Investigation of exercise stress by antihypertensive treatment with a combination containing beta-blocker/diuretic or reserpine	Lindner UK.	J Hum Hypertens. 1990 Aug;4(4):445-9.	Lindner UK	J Hum Hypertens	1990	1990/08/01
1827059	Dipyridamole echocardiography stress testing in hypertensive patients. Targets and tools	Lucarini AR, Picano E, Lattanzi F, Camici P, Marini C, Salvetti A, L'Abbate A.	Circulation. 1991 May;83(5 Suppl):III68-72.	Lucarini AR	Circulation	1991	1991/05/01
9602420	Measurement of physical activity exposure	Batty D.	Int J Epidemiol. 1998 Apr;27(2):335-6. doi: 10.1093/ije/27.2.335.	Batty D	Int J Epidemiol	1998	1998/05/29			10.1093/ije/27.2.335
7953882	[A study on the effect of Dan Jeon breathing method to reduce blood pressure of the client with essential hypertension]	Kim NC.	Kanhohak Tamgu. 1994;3(1):45-64; discussion 65-6.	Kim NC	Kanhohak Tamgu	1994	1994/01/01
15318621	[Physical development and the cardiovascular system in young people in relation to the level of motor activity]	Sokolov AIa, Grechkina LI.	Gig Sanit. 2004 Jul-Aug;(4):63-5.	Sokolov AIa	Gig Sanit	2004	2004/08/21
15724790	Increasing physical activity in the deconditioned person: the role of resistance training	Fahlman MM, Topp R.	Ethn Dis. 2004 Autumn;14(4):S2-5-7.	Fahlman MM	Ethn Dis	2004	2005/02/24
2679938	[The Belgian project for the prevention of cardiovascular diseases: a model of multifactorial prevention]	Kornitzer M.	Bull Mem Acad R Med Belg. 1989;144(1-2):101-9; discussion 110-2.	Kornitzer M	Bull Mem Acad R Med Belg	1989	1989/01/01
9009865	The benefits of physical activity on coronary heart disease and coronary heart disease risk factors in women	Garber CE.	Womens Health Issues. 1997 Jan-Feb;7(1):17-23. doi: 10.1016/s1049-3867(96)00024-2.	Garber CE	Womens Health Issues	1997	1997/01/01			10.1016/s1049-3867(96)00024-2
10024758	[Significance of a life style change in arterial hypertension]	Müller JF, Franz IW.	Fortschr Med. 1998 Dec 10;116(34):20-5.	Müller JF	Fortschr Med	1998	1999/02/20
13257052	[Effect of dosed physical effort of certain physical properties of the blood in hypertension]	GILIAREVSKII SA, IUR'EVSKAIA OV.	Vopr Kurortol Fizioter Lech Fiz Kult. 1955 Jul-Sep;(3):34-7.	GILIAREVSKII SA	Vopr Kurortol Fizioter Lech Fiz Kult	1955	1955/07/01
12785220	[Non-pharmacological correction of impaired platelet hemostasis in hypertensive patients with metabolic syndrome]	Gromnatskiĭ NI, Medvedev IN.	Klin Med (Mosk). 2003;81(4):31-4.	Gromnatskiĭ NI	Klin Med (Mosk)	2003	2003/06/06
10744359	Daily exercise attenuates the development of arterial blood pressure related cardiovascular risk factors in hypertensive rats	Collins HL, Rodenbaugh DW, DiCarlo SE.	Clin Exp Hypertens. 2000 Feb;22(2):193-202. doi: 10.1081/ceh-100100072.	Collins HL	Clin Exp Hypertens	2000	2000/04/01			10.1081/ceh-100100072
593080	The role of chronic exercise on resting blood pressures of normotensive and hypertensive rats	Tipton CM, Matthes RD, Callahan A, Tcheng TK, Lais LY.	Med Sci Sports. 1977 Fall;9(3):168-77.	Tipton CM	Med Sci Sports	1977	1977/01/01
10024759	[Endurance training in hypertension is effective. Which form of sports, frequency and intensity of training? When should adjuvant chemotherapy be considered?]	Ketelhut RG.	Fortschr Med. 1998 Dec 10;116(34):26-8, 30-2.	Ketelhut RG	Fortschr Med	1998	1999/02/20
2238238	[The cardiovascular risk profile in the Glostrup region, Monica screening II, 1986/87]	Sjøl A, Schroll M.	Ugeskr Laeger. 1990 Nov 12;152(46):3449-55.	Sjøl A	Ugeskr Laeger	1990	1990/11/12
15894905	The relationship between baseline blood pressure and magnitude of postexercise hypotension	Atkinson G, Cable NT, George K.	J Hypertens. 2005 Jun;23(6):1271-2; author reply 1272-3. doi: 10.1097/01.hjh.0000170392.92073.33.	Atkinson G	J Hypertens	2005	2005/05/17			10.1097/01.hjh.0000170392.92073.33
1773519	The effects of exercise training on salt-induced hypertension in the borderline hypertensive rat	Melby CJ, Sanders BJ, Johnson AK.	Clin Exp Hypertens A. 1991;13(5):865-72. doi: 10.3109/10641969109042091.	Melby CJ	Clin Exp Hypertens A	1991	1991/01/01			10.3109/10641969109042091
6636910	[Swim therapy in elderly patients with essential hypertension treated with beta receptor blockers]	Winterfeld HJ, Siewert H, Strangfeld D, Celiwanov II.	Z Gesamte Inn Med. 1983 Aug 15;38(16):441-4.	Winterfeld HJ	Z Gesamte Inn Med	1983	1983/08/15
8266659	[A differential approach to applying the terrain cure to adolescents with arterial hypertension]	Kazets AI, Tarasova AS.	Vopr Kurortol Fizioter Lech Fiz Kult. 1993 Sep-Oct;(5):13-6.	Kazets AI	Vopr Kurortol Fizioter Lech Fiz Kult	1993	1993/09/01
2150725	[Results of 5-year multifactorial primary and secondary prevention of coronary heart disease in Tashkent]	Makhmudov BKh, Karimov TM, Kadyrova FR, Adilova MS, Mirakhmedova, Kasymkhodzhaev ASh.	Ter Arkh. 1990;62(12):34-7.	Makhmudov BKh	Ter Arkh	1990	1990/01/01
8095600	Complementary anti-hypertensive therapy	Ernst E, Resch KL, Fialka V.	Lancet. 1993 Mar 13;341(8846):695. doi: 10.1016/0140-6736(93)90463-q.	Ernst E	Lancet	1993	1993/03/13			10.1016/0140-6736(93)90463-q
11687982	[Arterial hypertension - the specific case]	Weisser B, Düsing R, Mengden T.	Dtsch Med Wochenschr. 2001 Nov 2;126(44):1235. doi: 10.1055/s-2001-18130.	Weisser B	Dtsch Med Wochenschr	2001	2001/11/01			10.1055/s-2001-18130
3168480	Epidemiology and possibility of prevention of ischaemic heart disease risk factors among students in various USSR regions. Programme and first results of All-Union Cooperative Study	Glasunov IS, Shamarin VM, Malaya LT, Sarkisian EE, Beiul EA, Katsenovich RA.	Cor Vasa. 1988;30(4):241-7.	Glasunov IS	Cor Vasa	1988	1988/01/01
9608999	[Blood pressure responses in children of normotensive and of hypertensive parents treated with pressor stimulus]	Cavalcante JW, Cavalcante LP, Pacheco WS, de Menezes MG, Gama Filho CG.	Arq Bras Cardiol. 1997 Nov;69(5):323-6. doi: 10.1590/s0066-782x1997001100006.	Cavalcante JW	Arq Bras Cardiol	1997	1998/06/03			10.1590/s0066-782x1997001100006
9875059	Physical activity and metabolic cardiovascular syndrome	Tremblay A.	Br J Nutr. 1998 Sep;80(3):215-6.	Tremblay A	Br J Nutr	1998	1999/01/06
12197202	[Epidemiology of hypertension in the elderly population of Spain]	Banegas Banegas JR.	An R Acad Nac Med (Madr). 2002;119(1):143-52; discussion 153-9.	Banegas Banegas JR	An R Acad Nac Med (Madr)	2002	2002/08/29
7377753	Severe hypoglycaemia caused by physical strain and pindolol therapy. A case report	Uusitupa M, Aro A, Pietikäinen M.	Ann Clin Res. 1980 Feb;12(1):25-7.	Uusitupa M	Ann Clin Res	1980	1980/02/01
7938996	[Treatment of arterial hypertension: 1993 recommendations]	Leeman M.	Rev Med Brux. 1994 Jul-Aug;15(4):236-40.	Leeman M	Rev Med Brux	1994	1994/07/01
11641322	Racial differences in the effectiveness of nonpharmacologic treatment of hypertension	Ferro A, Walton R.	Hypertension. 2001 Oct;38(4):E24.	Ferro A	Hypertension	2001	2001/10/20
3695115	[Measured walking as a means of secondary prevention of arterial hypertension]	Smirnova IP, Gorbas' IM, Vykhovaniuk IV.	Kardiologiia. 1987 Sep;27(9):63-6.	Smirnova IP	Kardiologiia	1987	1987/09/01
4087669	[Hemodynamic shifts as affected by the physical loading of persons with different blood pressure levels in relation to the blood circulatory type]	Dovgiallo OG, Rabkin MS.	Kardiologiia. 1985 Nov;25(11):40-3.	Dovgiallo OG	Kardiologiia	1985	1985/11/01
2522206	[Is physical exercise allowed in hypertensive subjects?]	Chignon JC, Lagrue G.	Presse Med. 1989 Feb 11;18(5):204-5.	Chignon JC	Presse Med	1989	1989/02/11
2531815	[Inhibitory effect of the adaptation to physical load on the development of spontaneous hereditary hypertension in rats]	Dvurechenskaia GIa, Khaliulin IG.	Kardiologiia. 1989 Sep;29(9):84-7.	Dvurechenskaia GIa	Kardiologiia	1989	1989/09/01
16320923	Abnormal hemodynamic responses to exercise as a marker of end-organ damage in the "high-normal" blood pressure state	Grassi G.	Ital Heart J. 2005 Nov;6(11):893-4.	Grassi G	Ital Heart J	2005	2005/12/03
7992213	[The use of graded walking with hypertension patients]	Volkov VS, Tsukulin AE, Kolbasnikov SV, Savin VV.	Ter Arkh. 1994;66(9):49-51.	Volkov VS	Ter Arkh	1994	1994/01/01
6485273	[Method of therapeutic physical exercises in industry for patients suffering from hypertension]	Bogomolov AN, Dunaev VA, Popova ZI, Savel'eva OIu.	Vopr Kurortol Fizioter Lech Fiz Kult. 1984 Jul-Aug;(4):25-8.	Bogomolov AN	Vopr Kurortol Fizioter Lech Fiz Kult	1984	1984/07/01
3236927	[Treatment of arterial hypertension in the Murcia region. Analysis of its course from 1981 to 1986. Data from a longitudinal epidemiological study, Murcia HTA/81]	Báguena Gómez JC, Abellán Alemán J, Merino Sánchez J.	Med Clin (Barc). 1988 Dec 10;91(20):764-8.	Báguena Gómez JC	Med Clin (Barc)	1988	1988/12/10
1635861	Heartbeat--the rhythm of health	Nakajima H.	Nurs J India. 1992 Apr;83(4):82-90.	Nakajima H	Nurs J India	1992	1992/04/01
5118690	[Changes of blood pressure under the influence of exercise and psycho-relaxing regime. Comparative study. I]	Kríz V, Benes K, Krízek V, Adamírová J, Boudová L, Chrástek J.	Cas Lek Cesk. 1971 Oct;110(44):1025-9.	Kríz V	Cas Lek Cesk	1971	1971/10/01
1405235	[A comparative analysis of 2 different approaches to implementing preventive measures in patients with borderline arterial hypertension]	Volkov VS, Dvortsov SA, Platonov DIu.	Kardiologiia. 1992 Apr;32(4):46-8.	Volkov VS	Kardiologiia	1992	1992/04/01
13976333	Hemodynamic effect of angiotensin II in minute amounts. Observations on normal subjects at rest and during exercise	SANNERSTEDT R, BOJS G, VARNAUSKAS E.	Scand J Clin Lab Invest. 1963;15:159-66.	SANNERSTEDT R	Scand J Clin Lab Invest	1963	1963/01/01
12469585	[Physical activity reduces blood pressure]	Halldin M.	Lakartidningen. 2002 Oct 31;99(44):4379.	Halldin M	Lakartidningen	2002	2002/12/10
17290535	Squeezing your way to lower blood pressure. A simple hand exercise can help you lower your blood pressure without drugs		Harv Heart Lett. 2006 Dec;17(4):5.		Harv Heart Lett	2006	2007/02/13
11697289	[Which routine exercise works for hypertensive patients?]	Völker K.	MMW Fortschr Med. 2001 Oct 18;143(42):48.	Völker K	MMW Fortschr Med	2001	2001/11/08
16440458	How to aim for 5 extra years of life. Here's the possible payoff from fighting major cardiovascular risks		Heart Advis. 2005 Dec;8(12):1, 7.		Heart Advis	2005	2006/01/31
1824532	[Non-pharmacologic coadjuvant recommendations in the treatment of hypertension]	Oigman W.	Arq Bras Cardiol. 1991 Oct;57(4):341-6.	Oigman W	Arq Bras Cardiol	1991	1991/10/01
12198879	[Fit instead of fat. Exercise as therapy for overweight hypertensive patients]	Predel HG.	MMW Fortschr Med. 2002 Jul 11;144(27-28):43-4.	Predel HG	MMW Fortschr Med	2002	2002/08/30
8206357	[The structure of the hemodynamic reactions to isometric loading in relation to the initial arterial pressure level]	Lioznova EA, Lioznov MV.	Fiziol Cheloveka. 1994 Mar-Apr;20(2):73-9.	Lioznova EA	Fiziol Cheloveka	1994	1994/03/01
10610076	Interaction between physical activity and diet: implications for blood pressure management in primary care	Margetts BM, Little P, Warm D.	Public Health Nutr. 1999 Sep;2(3A):377-82. doi: 10.1017/s1368980099000518.	Margetts BM	Public Health Nutr	1999	1999/12/28			10.1017/s1368980099000518
11242839	Health tips. Nondrug help for high blood pressure		Mayo Clin Health Lett. 2001 Mar;19(3):3.		Mayo Clin Health Lett	2001	2001/03/13
2468866	Effects of 5 mg sublingual nitrendipine in patients with precapillary pulmonary hypertension due to pulmonary fibrosis	Burger W, Jandl M, Buhl R, Sievert H, Schultze-Werninghaus G, Kober G.	J Cardiovasc Pharmacol. 1988;12 Suppl 4:S164-6. doi: 10.1097/00005344-198806124-00038.	Burger W	J Cardiovasc Pharmacol	1988	1988/01/01			10.1097/00005344-198806124-00038
17563537	Effects of angiotensin-converting enzyme inhibitor and exercise training on exercise capacity and skeletal muscle	Minami N, Li Y, Guo Q, Kawamura T, Mori N, Nagasaka M, Ogawa M, Ito O, Kurosawa H, Kanazawa M, Kohzuki M.	J Hypertens. 2007 Jun;25(6):1241-8. doi: 10.1097/HJH.0b013e3280e126bf.	Minami N	J Hypertens	2007	2007/06/15			10.1097/HJH.0b013e3280e126bf
15890561	The 6-min walk test (6MW) as an efficacy endpoint in pulmonary arterial hypertension clinical trials: demonstration of a ceiling effect	Frost AE, Langleben D, Oudiz R, Hill N, Horn E, McLaughlin V, Robbins IM, Shapiro S, Tapson VF, Zwicke D, DeMarco T, Schilz R, Rubenfire M, Barst RJ.	Vascul Pharmacol. 2005 Jun;43(1):36-9. doi: 10.1016/j.vph.2005.03.003.	Frost AE	Vascul Pharmacol	2005	2005/05/14			10.1016/j.vph.2005.03.003
2595571	[Diagnosis of the initial stage of hypertension based on an assessment of the regulation of cardiac activity in response to physical loading]	Iurlov VM, Bogomol'nyĭ BR, Sidorov GM.	Ter Arkh. 1989;61(9):12-4.	Iurlov VM	Ter Arkh	1989	1989/01/01
1838767	Left ventricular hypertrophy and the 'cardiogenic reflex' in man	Giannattasio C, Cattaneo BM, Seravalle G, Grassi G, Mancia G.	J Hypertens Suppl. 1991 Dec;9(2):S43-50. doi: 10.1097/00004872-199112002-00006.	Giannattasio C	J Hypertens Suppl	1991	1991/12/01			10.1097/00004872-199112002-00006
1224321	[Hemodynamic shifts in patients with hypertensive syndrome under the effect of exercise therapy]	Baturina LA.	Ter Arkh. 1975;47(12):15-8.	Baturina LA	Ter Arkh	1975	1975/01/01
18039630	Exercise, blood sugar, blood pressure, and cholesterol levels in a Caribbean population	Modeste NN, Brathwaite N, Fraser HS, Toh SW.	Int Q Community Health Educ. 2006-2007;27(1):75-86. doi: 10.2190/IQ.27.1.f.	Modeste NN	Int Q Community Health Educ	2006	2007/11/28			10.2190/IQ.27.1.f
12030339	Excessive ventilatory response during exercise in patients with non-hypoxic pulmonary hypertension	Mitani R, Haraguchi M, Takata S, Murata M, Dairaku Y, Kimura M, Harada M, Tada T, Matsuda M, Matsuzaki M.	Circ J. 2002 May;66(5):453-6. doi: 10.1253/circj.66.453.	Mitani R	Circ J	2002	2002/05/28			10.1253/circj.66.453
11206682	Effects of short- and long-acting calcium channel blockers on the relationship between blood pressure and physical activity	Kakinoki S, Nomura A, Takechi S, Kitabatake A.	Am J Hypertens. 2001 Jan;14(1):66-9. doi: 10.1016/s0895-7061(00)00300-9.	Kakinoki S	Am J Hypertens	2001	2001/02/24			10.1016/s0895-7061(00)00300-9
11263090	High blood pressure: two types?		Health News. 2001 Mar;7(3):6-7.		Health News	2001	2001/03/27
16915025	Accumulation of physical activity leads to a greater blood pressure reduction than a single continuous session, in prehypertension	Park S, Rink LD, Wallace JP.	J Hypertens. 2006 Sep;24(9):1761-70. doi: 10.1097/01.hjh.0000242400.37967.54.	Park S	J Hypertens	2006	2006/08/18			10.1097/01.hjh.0000242400.37967.54
10484540	Regular aerobic exercise augments endothelium-dependent vascular relaxation in normotensive as well as hypertensive subjects: role of endothelium-derived nitric oxide	Higashi Y, Sasaki S, Kurisu S, Yoshimizu A, Sasaki N, Matsuura H, Kajiyama G, Oshima T.	Circulation. 1999 Sep 14;100(11):1194-202. doi: 10.1161/01.cir.100.11.1194.	Higashi Y	Circulation	1999	1999/09/14			10.1161/01.cir.100.11.1194
16755145	Mechanism behind augmentation in baroreflex sensitivity after acute exercise in spontaneously hypertensive rats	Minami N, Mori N, Nagasaka M, Ito O, Kurosawa H, Kanazawa M, Kaku K, Lee E, Kohzuki M.	Hypertens Res. 2006 Feb;29(2):117-22. doi: 10.1291/hypres.29.117.	Minami N	Hypertens Res	2006	2006/06/07			10.1291/hypres.29.117
10358397	[The measurement of arterial pressure and the diagnosis of hypertension]	Mallion JM.	Rev Prat. 1999 Mar 1;49(5):483-8.	Mallion JM	Rev Prat	1999	1999/06/08
12069361	Beneficial effect on blood pressure and lipid profile by programmed exercise training in Taiwanese patients with mild hypertension	Tsai JC, Chang WY, Kao CC, Lu MS, Chen YJ, Chan P.	Clin Exp Hypertens. 2002 May;24(4):315-24. doi: 10.1081/ceh-120004234.	Tsai JC	Clin Exp Hypertens	2002	2002/06/19			10.1081/ceh-120004234
12131561	Antihypertensive effects of lacidipine during effort in mild to moderate hypertension	Rossi L, Costa B, Tomei R, Franceschini L, Castello C, Carbonieri E, Zardini P.	J Cardiovasc Pharmacol. 2002 Aug;40(2):315-21. doi: 10.1097/00005344-200208000-00017.	Rossi L	J Cardiovasc Pharmacol	2002	2002/07/20			10.1097/00005344-200208000-00017
1679517	Effect of beta-blockers on exercise physiology: implications for exercise training	Gordon NF, Duncan JJ.	Med Sci Sports Exerc. 1991 Jun;23(6):668-76.	Gordon NF	Med Sci Sports Exerc	1991	1991/06/01
8695017	Acute aerobic exercise reduces ambulatory blood pressure in borderline hypertensive men and women	Brownley KA, West SG, Hinderliter AL, Light KC.	Am J Hypertens. 1996 Mar;9(3):200-6. doi: 10.1016/0895-7061(95)00335-5.	Brownley KA	Am J Hypertens	1996	1996/03/01			10.1016/0895-7061(95)00335-5
8515323	Work-site physical fitness programs. Comparing the impact of different program designs on cardiovascular risks	Heirich MA, Foote A, Erfurt JC, Konopka B.	J Occup Med. 1993 May;35(5):510-7.	Heirich MA	J Occup Med	1993	1993/05/01
14656958	Relationship of physical activity and body mass index to the risk of hypertension: a prospective study in Finland	Hu G, Barengo NC, Tuomilehto J, Lakka TA, Nissinen A, Jousilahti P.	Hypertension. 2004 Jan;43(1):25-30. doi: 10.1161/01.HYP.0000107400.72456.19. Epub 2003 Dec 1.	Hu G	Hypertension	2004	2003/12/06			10.1161/01.HYP.0000107400.72456.19
2468898	Cardiovascular reactivity to physical and psychologic stress during long-term treatment with nitrendipine in essential hypertension	Palombo C, Marabotti C, Genovesi-Ebert A, Giaconi S, Michelassi C, Fommei E, Ghione S.	J Cardiovasc Pharmacol. 1988;12 Suppl 6:S135-42. doi: 10.1097/00005344-198812006-00034.	Palombo C	J Cardiovasc Pharmacol	1988	1988/01/01			10.1097/00005344-198812006-00034
16320922	An exaggerated systolic blood pressure response to exercise is associated with cardiovascular remodeling in subjects with prehypertension	Fazio S, Palmieri EA, Izzo R, Affuso F, Romano M, Riccio G, Pilato G, Trimarco B, De Luca N.	Ital Heart J. 2005 Nov;6(11):886-92.	Fazio S	Ital Heart J	2005	2005/12/03
1388969	Exercise for the treatment of hypertension. Help or hype	Kaplan NM.	Am J Hypertens. 1992 Aug;5(8):574-6. doi: 10.1093/ajh/5.8.574.	Kaplan NM	Am J Hypertens	1992	1992/08/01			10.1093/ajh/5.8.574
15464342	Mechanism of a hypertensive response to exercise	O'Rourke MF.	J Am Coll Cardiol. 2004 Oct 6;44(7):1527; author reply 1527-8. doi: 10.1016/j.jacc.2004.07.010.	O'Rourke MF	J Am Coll Cardiol	2004	2004/10/07			10.1016/j.jacc.2004.07.010
10916537	[Prevention of cardiovascular disease in the elderly]	Belmin J.	Presse Med. 2000 Jun 24;29(22):1234-9.	Belmin J	Presse Med	2000	2000/08/01
8003274	Exercise blood pressure response and 5-year risk of elevated blood pressure in a cohort of young adults: the CARDIA study	Manolio TA, Burke GL, Savage PJ, Sidney S, Gardin JM, Oberman A.	Am J Hypertens. 1994 Mar;7(3):234-41. doi: 10.1093/ajh/7.3.234.	Manolio TA	Am J Hypertens	1994	1994/03/01			10.1093/ajh/7.3.234
10455473	Dundee step test: a simple method of measuring the blood pressure response to exercise	Lim P, Shiels P, Anderson J, MacDonald T.	J Hum Hypertens. 1999 Aug;13(8):521-6. doi: 10.1038/sj.jhh.1000869.	Lim P	J Hum Hypertens	1999	1999/08/24			10.1038/sj.jhh.1000869
12172311	Blood pressure response after two-step exercise as a powerful predictor of hypertension: the Osaka Health Survey	Tsumura K, Hayashi T, Hamada C, Endo G, Fujii S, Okada K.	J Hypertens. 2002 Aug;20(8):1507-12. doi: 10.1097/00004872-200208000-00012.	Tsumura K	J Hypertens	2002	2002/08/13			10.1097/00004872-200208000-00012
17004422	Exercise, self-efficacy, and exercise behavior in hypertensive older African-Americans	Cromwell SL, Adams MM.	J Natl Black Nurses Assoc. 2006 Jul;17(1):17-21.	Cromwell SL	J Natl Black Nurses Assoc	2006	2006/09/29
3279824	Response of hypertensive rats to acute and chronic conditions of static exercise	Tipton CM, McMahon S, Youmans EM, Overton JM, Edwards JG, Pepin EB, Lauber C.	Am J Physiol. 1988 Mar;254(3 Pt 2):H592-8. doi: 10.1152/ajpheart.1988.254.3.H592.	Tipton CM	Am J Physiol	1988	1988/03/01			10.1152/ajpheart.1988.254.3.H592
4952659	Influence of hypertension on the hemodynamic response to exercise	Amery A, Julius S, Whitlock LS, Conway J.	Circulation. 1967 Aug;36(2):231-7. doi: 10.1161/01.cir.36.2.231.	Amery A	Circulation	1967	1967/08/01			10.1161/01.cir.36.2.231
7759855	Enhanced pressor responses to experimental and daily-life stress in borderline hypertension	Jern S, Bergbrant A, Hedner T, Hansson L.	J Hypertens. 1995 Jan;13(1):69-79.	Jern S	J Hypertens	1995	1995/01/01
13137941	Muscular exercise in essential hypertension; the effect of hexamethonium chloride (C6)	HOOD B, BJORK S, ANGERVALL G, RUDBACK H.	Acta Med Scand. 1953;147(3):213-9. doi: 10.1111/j.0954-6820.1954.tb12234.x.	HOOD B	Acta Med Scand	1953	1953/01/01			10.1111/j.0954-6820.1954.tb12234.x
1031283	[Effects of isometric exercise on the behavior of the systolic time intervals in patients with arterial hypertension. VII]	Rengo F, Vigorito C, De Caprio L, Ferro G, Bonaduce D, Scarafice P, Trimarco B.	Boll Soc Ital Cardiol. 1976;21(7):1259-64.	Rengo F	Boll Soc Ital Cardiol	1976	1976/01/01
1838612	[Study of the influence of arterial pressure response to exertion on cardiac hypertrophy in patients with mild or moderate hypertension]	Soria Arcos F, Alegría Ezquerra E, Valdés Chávarri M, García Alberola A, Vicente Vera T, Pérez Lorente F, Castelló Losada MJ.	Rev Clin Esp. 1991 Mar;188(5):234-6.	Soria Arcos F	Rev Clin Esp	1991	1991/03/01
11849868	Postexercise blood pressure reduction in elderly hypertensive patients	Brandão Rondon MU, Alves MJ, Braga AM, Teixeira OT, Barretto AC, Krieger EM, Negrão CE.	J Am Coll Cardiol. 2002 Feb 20;39(4):676-82. doi: 10.1016/s0735-1097(01)01789-2.	Brandão Rondon MU	J Am Coll Cardiol	2002	2002/02/19			10.1016/s0735-1097(01)01789-2
594614	[Relations between/labile arterial hypertension and blood renin. Preliminary results]	Ion IC, Lungu M, Pop T.	Med Interne. 1977 Oct-Dec;15(4):319-26.	Ion IC	Med Interne	1977	1977/10/01
2684481	Nonpharmacological therapy for hypertension	Haynie R.	Compr Ther. 1989 Nov;15(11):33-7.	Haynie R	Compr Ther	1989	1989/11/01
10921263	[The evaluation of the efficacy of the hydro- and balneo-laser therapy of patients with arterial hypertension]	Shuvalova IN.	Lik Sprava. 2000 Apr-Jun;(3-4):59-62.	Shuvalova IN	Lik Sprava	2000	2000/08/02
11055470	Man's two environments and disorders of civilization: aspects on prevention	Folkow B.	Blood Press. 2000;9(4):182-91. doi: 10.1080/080370500439065.	Folkow B	Blood Press	2000	2000/10/31			10.1080/080370500439065
1538866	Current treatment of hypertension. Part 1: Diagnosis and nonpharmacological therapy	Millar JA, Waal-Manning HJ.	N Z Med J. 1992 Feb 12;105(927):39-40.	Millar JA	N Z Med J	1992	1992/02/12
1951807	Physical activity and hypertension in black adults: the Pitt County Study	Ainsworth BE, Keenan NL, Strogatz DS, Garrett JM, James SA.	Am J Public Health. 1991 Nov;81(11):1477-9. doi: 10.2105/ajph.81.11.1477.	Ainsworth BE	Am J Public Health	1991	1991/11/01	PMC1405690		10.2105/ajph.81.11.1477
12474774	[Hypotensive effects of telmisartan on blood pressure during rest and exercise in patients with mild and moderate arterial hypertension]	Sakalyte G, Kavoliūniene A, Vainoras A, Jurkevicius R.	Medicina (Kaunas). 2002;38(9):901-9.	Sakalyte G	Medicina (Kaunas)	2002	2002/12/12
8934368	Effectiveness of different programmes of exercise training in hypertension: commentary	Palatini P.	J Hypertens. 1996 Nov;14(11):1377-8. doi: 10.1097/00004872-199611000-00018.	Palatini P	J Hypertens	1996	1996/11/01			10.1097/00004872-199611000-00018
12588540	Physical activity in relation to indices of endothelial function and angiogenesis factors in hypertension: a substudy of the Anglo-Scandinavian Cardiac Outcomes Trial (ASCOT)	Felmeden DC, Spencer CG, Blann AD, Beevers DG, Lip GY.	J Intern Med. 2003 Jan;253(1):81-91. doi: 10.1046/j.1365-2796.2003.01087.x.	Felmeden DC	J Intern Med	2003	2003/02/18			10.1046/j.1365-2796.2003.01087.x
11469019	[Which antihypertensive drugs for physically active hypertensive patients?]	Predel HG.	MMW Fortschr Med. 2001 Jun 14;143(24):43-4.	Predel HG	MMW Fortschr Med	2001	2001/07/27
16455814	Sildenafil improves cardiac output and exercise performance during acute hypoxia, but not normoxia	Hsu AR, Barnholt KE, Grundmann NK, Lin JH, McCallum SW, Friedlander AL.	J Appl Physiol (1985). 2006 Jun;100(6):2031-40. doi: 10.1152/japplphysiol.00806.2005. Epub 2006 Feb 2.	Hsu AR	J Appl Physiol (1985)	2006	2006/02/04			10.1152/japplphysiol.00806.2005
15979232	The effect of acute aerobic exercise on stress related blood pressure responses: a systematic review and meta-analysis	Hamer M, Taylor A, Steptoe A.	Biol Psychol. 2006 Feb;71(2):183-90. doi: 10.1016/j.biopsycho.2005.04.004. Epub 2005 Jun 23.	Hamer M	Biol Psychol	2006	2005/06/28			10.1016/j.biopsycho.2005.04.004
1221364	[Test of provoked arterial hypertension. Value and limitations of the static exercise of prolonged handgrip]	Mallion JM, Debru JL, Mikler F, Laulhere L, Grubier M, Cau G, Muller JM.	Nouv Presse Med. 1975 Dec 27;4(45):3173-5.	Mallion JM	Nouv Presse Med	1975	1975/12/27
7926420	[Insulin resistance: an etiological factor in essential arterial hypertension and coronary cardiopathy]	Vázquez Chávez C, Brito Zurita OR, Argüero Sánchez R, Lozano de los Santos H.	Gac Med Mex. 1993 Sep-Oct;129(5):339-45.	Vázquez Chávez C	Gac Med Mex	1993	1993/09/01
2557975	[Influence of chronically-administered enalapril on isotonic and isometric exercise in patients with moderate grade hypertension]	De Biase L, Sulpizii L, Levantesi G, Amorosi C, De Felice M, Gallo P, Campa PP.	Cardiologia. 1989 Oct;34(10):871-8.	De Biase L	Cardiologia	1989	1989/10/01
17151415	Stroke volume response during exercise measured by acetylene uptake and MRI	Groepenhoff H, Holverda S, Marcus JT, Postmus PE, Boonstra A, Vonk-Noordegraaf A.	Physiol Meas. 2007 Jan;28(1):1-11. doi: 10.1088/0967-3334/28/1/001. Epub 2006 Nov 17.	Groepenhoff H	Physiol Meas	2007	2006/12/08			10.1088/0967-3334/28/1/001
2698946	Short-term effect of captopril and nifedipine on micro-albuminuria induced by exercise in hypertensive diabetic patients	Romanelli G, Giustina A, Agabiti-Rosei E, Bossoni S, Girelli A, Muiesan ML, Muiesan G, Giustina G.	J Hypertens Suppl. 1989 Dec;7(6):S312-3. doi: 10.1097/00004872-198900076-00152.	Romanelli G	J Hypertens Suppl	1989	1989/12/01			10.1097/00004872-198900076-00152
15918793	Voluntary physical exercise and coronary flow velocity reserve: a transthoracic colour Doppler echocardiography study in spontaneously hypertensive rats	Hägg U, Grönros J, Wikström J, Jonsdottir IH, Bergström G, Gan LM.	Clin Sci (Lond). 2005 Sep;109(3):325-34. doi: 10.1042/CS20050052.	Hägg U	Clin Sci (Lond)	2005	2005/05/28			10.1042/CS20050052
11687276	Chronic exercise increases GAD gene expression in the caudal hypothalamus of spontaneously hypertensive rats	Little HR, Kramer JM, Beatty JA, Waldrop TG.	Brain Res Mol Brain Res. 2001 Nov 1;95(1-2):48-54. doi: 10.1016/s0169-328x(01)00239-x.	Little HR	Brain Res Mol Brain Res	2001	2001/11/01			10.1016/s0169-328x(01)00239-x
12090370	Biobehavioral approaches to the treatment of essential hypertension	Blumenthal JA, Sherwood A, Gullette EC, Georgiades A, Tweedy D.	J Consult Clin Psychol. 2002 Jun;70(3):569-89.	Blumenthal JA	J Consult Clin Psychol	2002	2002/07/02
16377296	Cardiopulmonary exercise testing and six-minute walk correlations in pulmonary arterial hypertension	Oudiz RJ, Barst RJ, Hansen JE, Sun XG, Garofano R, Wu X, Wasserman K.	Am J Cardiol. 2006 Jan 1;97(1):123-6. doi: 10.1016/j.amjcard.2005.07.129. Epub 2005 Nov 10.	Oudiz RJ	Am J Cardiol	2006	2005/12/27			10.1016/j.amjcard.2005.07.129
2540050	Effect of enalapril at rest and during isometric and dynamic exercise in essential hypertensive patients	Fariello R, Boni E, Alicandri C, Zaninelli A, Cantalamessa A, Corda L, Muiesan G.	J Int Med Res. 1989 Jan-Feb;17(1):76-81. doi: 10.1177/030006058901700111.	Fariello R	J Int Med Res	1989	1989/01/01			10.1177/030006058901700111
15145916	Relative roles of heredity and physical activity in adolescence and adulthood on blood pressure	Hernelahti M, Levälahti E, Simonen RL, Kaprio J, Kujala UM, Uusitalo-Koskinen AL, Battié MC, Videman T.	J Appl Physiol (1985). 2004 Sep;97(3):1046-52. doi: 10.1152/japplphysiol.01324.2003. Epub 2004 May 14.	Hernelahti M	J Appl Physiol (1985)	2004	2004/05/18			10.1152/japplphysiol.01324.2003
15106536	Hypertension prevalence rising. But there's a lot you can do to help tame an unhealthy trend		Heart Advis. 2003 Nov;6(11):6.		Heart Advis	2003	2004/04/27
11893607	Hemodynamic and autonomic correlates of postexercise hypotension in patients with mild hypertension	Legramante JM, Galante A, Massaro M, Attanasio A, Raimondi G, Pigozzi F, Iellamo F.	Am J Physiol Regul Integr Comp Physiol. 2002 Apr;282(4):R1037-43. doi: 10.1152/ajpregu.00603.2001.	Legramante JM	Am J Physiol Regul Integr Comp Physiol	2002	2002/03/15			10.1152/ajpregu.00603.2001
8775345	Hypertension and cardiovascular disease risk in women	Thadani U.	Med Sci Sports Exerc. 1996 Jan;28(1):7-8. doi: 10.1097/00005768-199601000-00003.	Thadani U	Med Sci Sports Exerc	1996	1996/01/01			10.1097/00005768-199601000-00003
11544718	[Therapeutic complexes of physical factors in mild arterial hypertension]	Kniazeva TA, Nikiforova TI.	Vopr Kurortol Fizioter Lech Fiz Kult. 2001 Mar-Apr;(2):11-5.	Kniazeva TA	Vopr Kurortol Fizioter Lech Fiz Kult	2001	2001/09/08
1597217	Ventricular ectopic activity in physically trained hypertensive subjects	Palatini P, Bongiovì S, Cordiano R, Munari L, Scanavacca G, Musco A, Martina S, Pessina AC, Dal Palù C.	Eur Heart J. 1992 Mar;13(3):316-20. doi: 10.1093/oxfordjournals.eurheartj.a060169.	Palatini P	Eur Heart J	1992	1992/03/01			10.1093/oxfordjournals.eurheartj.a060169
8560837	[Effect of a reducing diet and physical activity in obese individuals with arterial hypertension]	Sipetić S, Belojević G.	Vojnosanit Pregl. 1994 May-Jun;51(3):229-32.	Sipetić S	Vojnosanit Pregl	1994	1994/05/01
2043306	Abnormal blood pressure response to exercise in borderline hypertension. A two year follow-up study	Guerrera G, Melina D, Colivicchi F, Santoliquido A, Guerrera G, Folli G.	Am J Hypertens. 1991 Mar;4(3 Pt 1):271-3. doi: 10.1093/ajh/4.3.271.	Guerrera G	Am J Hypertens	1991	1991/03/01			10.1093/ajh/4.3.271
8076421	Effect of temocapril on haemodynamic and humoral responses to exercise in patients with mild essential hypertension	Arita M, Ueno Y, Nakamura C, Akitsu T, Nakamura Y, Wanaka Y, Nishio I, Masuyama Y.	Clin Exp Pharmacol Physiol. 1994 Mar;21(3):195-200. doi: 10.1111/j.1440-1681.1994.tb02495.x.	Arita M	Clin Exp Pharmacol Physiol	1994	1994/03/01			10.1111/j.1440-1681.1994.tb02495.x
15171346	[Exercise therapy for patients with hypertension]	Urata H.	Nihon Rinsho. 2004 Mar;62 Suppl 3:80-6.	Urata H	Nihon Rinsho	2004	2004/06/03
3629986	[Effect of physical exercises on cerebral hemodynamics (based on rheoencephalographic data) of arterial hypertension patients with initial cerebrovascular manifestations]	Mikholap TN, Anisimova LM, Sokolova LD.	Vopr Kurortol Fizioter Lech Fiz Kult. 1987 May-Jun;(3):24-8.	Mikholap TN	Vopr Kurortol Fizioter Lech Fiz Kult	1987	1987/05/01
16290969	Oxygen pulse during exercise is related to resting systolic and diastolic left ventricular function in older persons with mild hypertension	Lim JG, McAveney TJ, Fleg JL, Shapiro EP, Turner KL, Bacher AC, Ouyang P, Stewart KJ.	Am Heart J. 2005 Nov;150(5):941-6. doi: 10.1016/j.ahj.2004.12.021.	Lim JG	Am Heart J	2005	2005/11/18			10.1016/j.ahj.2004.12.021
16607825	[The influence of intermediate physical training on some non-enzyme antioxidants of oxidative stress, in moderate hypertension]	Jerca L, Chiriac S, Jerca OP, Cozma CD, Constantinescu I, Chiriac S, Gheorghiţă N, Pandele GI.	Rev Med Chir Soc Med Nat Iasi. 2005 Jan-Mar;109(1):40-5.	Jerca L	Rev Med Chir Soc Med Nat Iasi	2005	2006/04/13
10631222	Is rest or exercise hypertension a cause of a false-positive exercise test?	Miller TD, Christian TF, Allison TG, Squires RW, Hodge DO, Gibbons RJ.	Chest. 2000 Jan;117(1):226-32. doi: 10.1378/chest.117.1.226.	Miller TD	Chest	2000	2000/01/13			10.1378/chest.117.1.226
11085114	[Exercise prescription for outpatients]	Okada K.	Nihon Rinsho. 2000 Sep;58 Suppl:198-201.	Okada K	Nihon Rinsho	2000	2000/11/21
34781	[The influence of a combined diurectic-beta-receptorblocker therapy on elevated exercise blood pressures. Ergometric investigations in hypertensive patients (author's transl)]	Franz IW, Lohmann FW.	Med Klin. 1979 Mar 16;74(11):396-400.	Franz IW	Med Klin	1979	1979/03/16
10028925	A new Ca-antagonist, azelnidipine, reduced blood pressure during exercise without augmentation of sympathetic nervous system in essential hypertension: a randomized, double-blind, placebo-controlled trial	Arita M, Hashizume T, Tanigawa K, Yamamoto H, Nishio I.	J Cardiovasc Pharmacol. 1999 Feb;33(2):186-92. doi: 10.1097/00005344-199902000-00003.	Arita M	J Cardiovasc Pharmacol	1999	1999/02/24			10.1097/00005344-199902000-00003
2318372	Non-pharmacological treatment of hypertension: differences between health centres in patients' blood pressure and success at withdrawal from drugs	Tibblin G, Aberg H.	Fam Pract. 1990 Mar;7(1):47-51. doi: 10.1093/fampra/7.1.47.	Tibblin G	Fam Pract	1990	1990/03/01			10.1093/fampra/7.1.47
17700250	Pet ownership and blood pressure in old age	Wright JD, Kritz-Silverstein D, Morton DJ, Wingard DL, Barrett-Connor E.	Epidemiology. 2007 Sep;18(5):613-8. doi: 10.1097/EDE.0b013e3181271398.	Wright JD	Epidemiology	2007	2007/08/19			10.1097/EDE.0b013e3181271398
3436010	[Comparative study on the therapeutic effects of a breathing exercise (qigong), jogging and drug therapy on essential hypertension]	Lu ZC.	Zhong Xi Yi Jie He Za Zhi. 1987 Aug;7(8):462-4, 452.	Lu ZC	Zhong Xi Yi Jie He Za Zhi	1987	1987/08/01
9743510	Percutaneous transluminal coronary angioplasty reverses vasoconstriction of stenotic coronary arteries in hypertensive patients	Frielingsdorf J, Kaufmann P, Suter T, Hug R, Hess OM.	Circulation. 1998 Sep 22;98(12):1192-7. doi: 10.1161/01.cir.98.12.1192.	Frielingsdorf J	Circulation	1998	1998/09/22			10.1161/01.cir.98.12.1192
12099092	A mysterious blood pressure increase in a drilling Naval reservist	Wettach GE, Falvey SG.	Mil Med. 2002 Jun;167(6):521-3.	Wettach GE	Mil Med	2002	2002/07/09
10423102	Exercise, a measure to lower blood pressure and reduce other risks	Arakawa K.	Clin Exp Hypertens. 1999 Jul-Aug;21(5-6):797-803. doi: 10.3109/10641969909061009.	Arakawa K	Clin Exp Hypertens	1999	1999/07/28			10.3109/10641969909061009
7758554	Atrial natriuretic peptide in acute hypoxia-exposed healthy subjects and in hypoxaemic patients	Lordick F, Hauck RW, Senekowitsch R, Emslander HP.	Eur Respir J. 1995 Feb;8(2):216-21. doi: 10.1183/09031936.95.08020216.	Lordick F	Eur Respir J	1995	1995/02/01			10.1183/09031936.95.08020216
11391990	[Measures against environmental and life-style problems in the patients with hypertension]	Matsuura H.	Nihon Rinsho. 2001 May;59(5):907-12.	Matsuura H	Nihon Rinsho	2001	2001/06/08
8426005	Pulmonary artery hemodynamics in primary pulmonary hypertension	Laskey WK, Ferrari VA, Palevsky HI, Kussmaul WG.	J Am Coll Cardiol. 1993 Feb;21(2):406-12. doi: 10.1016/0735-1097(93)90682-q.	Laskey WK	J Am Coll Cardiol	1993	1993/02/01			10.1016/0735-1097(93)90682-q
9794727	Should exercise blood pressure be measured in clinical practice?	Fagard RH, Pardaens K, Staessen JA, Thijs L.	J Hypertens. 1998 Aug;16(8):1215-7.	Fagard RH	J Hypertens	1998	1998/10/30
15668369	Daily life activity and the risk of developing hypertension in middle-aged Japanese men	Nakanishi N, Suzuki K.	Arch Intern Med. 2005 Jan 24;165(2):214-20. doi: 10.1001/archinte.165.2.214.	Nakanishi N	Arch Intern Med	2005	2005/01/26			10.1001/archinte.165.2.214
14576038	Even a little exercise helps blood pressure		Harv Heart Lett. 2003 Oct;14(2):7.		Harv Heart Lett	2003	2003/10/25
14569373	Assessment of cardiovascular risk factors in a rural community in the Brazilian state of Bahia	Matos AC, Ladeia AM.	Arq Bras Cardiol. 2003 Sep;81(3):291-302. doi: 10.1590/s0066-782x2003001100009. Epub 2003 Oct 9.	Matos AC	Arq Bras Cardiol	2003	2003/10/22			10.1590/s0066-782x2003001100009
4344214	[The effect of exercise on the hemodynamics in dogs with acute arterial hypertension]	Gurevich MI, Mansurov T.	Fiziol Zh. 1972 Jan-Feb;18(1):50-6.	Gurevich MI	Fiziol Zh	1972	1972/01/01
12532721	[JTc prolongation in hypertrophic cardiomyopathy amd arterial hypertension]	Rekiene DE.	Medicina (Kaunas). 2002;38(11):1083-5.	Rekiene DE	Medicina (Kaunas)	2002	2003/01/21
11817913	Physical activity and ethnic differences in hypertension prevalence in the United States	Bassett DR Jr, Fitzhugh EC, Crespo CJ, King GA, McLaughlin JE.	Prev Med. 2002 Feb;34(2):179-86. doi: 10.1006/pmed.2001.0969.	Bassett DR Jr	Prev Med	2002	2002/01/31			10.1006/pmed.2001.0969
12458178	Antioxidant enzyme expression in health and disease: effects of exercise and hypertension	Johnson P.	Comp Biochem Physiol C Toxicol Pharmacol. 2002 Dec;133(4):493-505. doi: 10.1016/s1532-0456(02)00120-5.	Johnson P	Comp Biochem Physiol C Toxicol Pharmacol	2002	2002/11/30			10.1016/s1532-0456(02)00120-5
8830398	[Blood pressure reaction during exertion]	Dubach P, Goebbels U, Ratti R.	Schweiz Med Wochenschr. 1996 Aug 17;126(33):1400-2.	Dubach P	Schweiz Med Wochenschr	1996	1996/08/17
2131594	[Evaluation of salt consumption, physical activity, stress, tobacco and oral contraceptives in the epidemiology of essential hypertension]	Gimeno Ortiz A, Jiménez Romano R, Ferrer Aguareles JL, Fernández Simón C.	Rev Sanid Hig Publica (Madr). 1990 Nov-Dec;64(11-12):705-14.	Gimeno Ortiz A	Rev Sanid Hig Publica (Madr)	1990	1990/11/01
2673737	[Prevention of blood pressure diseases and non-drug management]	Pietinen P, Huttunen JK.	Duodecim. 1989;105(16):1402-9.	Pietinen P	Duodecim	1989	1989/01/01
9533412	Clustering of coronary risk factors with increasing blood pressure at rest and during exercise	Mundal R, Kjeldsen SE, Sandvik L, Erikssen G, Thaulow E, Erikssen J.	J Hypertens. 1998 Jan;16(1):19-22. doi: 10.1097/00004872-199816010-00004.	Mundal R	J Hypertens	1998	1998/04/09			10.1097/00004872-199816010-00004
1590654	The efficacy of aerobic exercise therapy on hypertensive patients with mild cardiac complications	Nakamura M, Itoh H, Ikeda C, Yanagisawa E, Miyazawa Y, Hatogai F, Iwadare M.	Ann Acad Med Singap. 1992 Jan;21(1):38-41.	Nakamura M	Ann Acad Med Singap	1992	1992/01/01
1149456	Changes in general haemodynamics and renal function during exercise in patients with arterial hypertension	Glezer GA, Lediashova GA.	Cor Vasa. 1975;17(1):1-13.	Glezer GA	Cor Vasa	1975	1975/01/01
1632567	Differential exercise effects of captopril and nadolol in patients with essential hypertension	Kostis JB, Shindler DM, Moreyra AE, Ruddy MC, Schneider S, Cosgrove N.	Angiology. 1992 Aug;43(8):647-52. doi: 10.1177/000331979204300804.	Kostis JB	Angiology	1992	1992/08/01			10.1177/000331979204300804
2558329	[Comparison of the efficacy of monotherapy with a beta-blocker, a diuretic, and ACE inhibitors in the control of blood pressure during stress]	Wu SC, Oltrona L, Secchi MB, Mancarella S, Bettazzi L, Civelli M, Sannino C, Loche G, Folli G.	Minerva Cardioangiol. 1989 Jul-Aug;37(7-8):323-31.	Wu SC	Minerva Cardioangiol	1989	1989/07/01
1599566	Failure of exercise to reduce hypertension	Gordon NF, Duncan JJ, Scott CB.	JAMA. 1992 Apr 1;267(13):1776; author reply 1777-8. doi: 10.1001/jama.1992.03480130088020.	Gordon NF	JAMA	1992	1992/04/01			10.1001/jama.1992.03480130088020
13093364	[Electrocardiogram in two-step exercise test]	MASTER AM.	Arch Med Cuba. 1953 May;4(3):265-74.	MASTER AM	Arch Med Cuba	1953	1953/05/01
9300324	Physical performance is preserved after regression of left ventricular hypertrophy	Lacourcière Y, Poirier L, Cléroux J.	J Cardiovasc Pharmacol. 1997 Sep;30(3):383-91. doi: 10.1097/00005344-199709000-00017.	Lacourcière Y	J Cardiovasc Pharmacol	1997	1997/09/23			10.1097/00005344-199709000-00017
7093043	[Prognostic significance of the physical loading test for detecting persons with a risk of developing arterial hypertension (a prospective epidemiological study)]	Zinenko GM.	Biull Vsesoiuznogo Kardiol Nauchn Tsentra AMN SSSR. 1982;5(1):30-3.	Zinenko GM	Biull Vsesoiuznogo Kardiol Nauchn Tsentra AMN SSSR	1982	1982/01/01
11509480	Aerobic exercise training does not modify large-artery compliance in isolated systolic hypertension	Ferrier KE, Waddell TK, Gatzka CD, Cameron JD, Dart AM, Kingwell BA.	Hypertension. 2001 Aug;38(2):222-6. doi: 10.1161/01.hyp.38.2.222.	Ferrier KE	Hypertension	2001	2001/08/18			10.1161/01.hyp.38.2.222
6542920	Acute cardiorespiratory responses of hypertensive rats to swimming and treadmill exercise	Sturek ML, Bedford TG, Tipton CM, Newcomer L.	J Appl Physiol Respir Environ Exerc Physiol. 1984 Nov;57(5):1328-32. doi: 10.1152/jappl.1984.57.5.1328.	Sturek ML	J Appl Physiol Respir Environ Exerc Physiol	1984	1984/11/01			10.1152/jappl.1984.57.5.1328
1534714	Long-term haemodynamic effects of amlodipine at rest and during exercise in essential hypertension	Lund-Johansen P, Omvik P, White W, Digranes O, Helland B, Jordal O, Stray T.	Cardiology. 1992;80 Suppl 1:37-45. doi: 10.1159/000175046.	Lund-Johansen P	Cardiology	1992	1992/01/01			10.1159/000175046
8244514	Is white coat hypertension innocent? Structure and function of the heart in the elderly	Kuwajima I, Suzuki Y, Fujisawa A, Kuramoto K.	Hypertension. 1993 Dec;22(6):826-31. doi: 10.1161/01.hyp.22.6.826.	Kuwajima I	Hypertension	1993	1993/12/01			10.1161/01.hyp.22.6.826
17329668	Physical activity in young adults and incident hypertension over 15 years of follow-up: the CARDIA study	Parker ED, Schmitz KH, Jacobs DR Jr, Dengel DR, Schreiner PJ.	Am J Public Health. 2007 Apr;97(4):703-9. doi: 10.2105/AJPH.2004.055889. Epub 2007 Feb 28.	Parker ED	Am J Public Health	2007	2007/03/03	PMC1829365		10.2105/AJPH.2004.055889
2271215	[Cardiovascular risk factors in the list of patients of a general practitioner]	dos Reis RP, dos Reis HP.	Rev Port Cardiol. 1990 Jul-Aug;9(7-8):607-12.	dos Reis RP	Rev Port Cardiol	1990	1990/07/01
1545459	Failure of exercise to reduce hypertension	Arroll B, Beaglehole R, Hill D.	JAMA. 1992 Apr 1;267(13):1777; author reply 1777-8. doi: 10.1001/jama.267.13.1777.	Arroll B	JAMA	1992	1992/04/01			10.1001/jama.267.13.1777
8510089	Nonpharmacological interventions as an adjunct to the pharmacological treatment of hypertension: a statement by WHL. The World Hypertension League		J Hum Hypertens. 1993 Apr;7(2):159-64.		J Hum Hypertens	1993	1993/04/01
11768726	Effects of antihypertensive agents on blood pressure during exercise	Arita M, Hashizume T, Wanaka Y, Handa S, Nakamura C, Fujiwara S, Nishio I.	Hypertens Res. 2001 Nov;24(6):671-8. doi: 10.1291/hypres.24.671.	Arita M	Hypertens Res	2001	2002/01/05			10.1291/hypres.24.671
10659314	Repeated administration of frusemide does not offer an advantage over single dosing in attenuating exercise-induced pulmonary hypertension in thoroughbred horses	Goetz TE, Manohar M, Magid JH.	Equine Vet J Suppl. 1999 Jul;(30):539-45. doi: 10.1111/j.2042-3306.1999.tb05280.x.	Goetz TE	Equine Vet J Suppl	1999	2000/02/05			10.1111/j.2042-3306.1999.tb05280.x
16938914	Exercise for the inactive hypertensive patient	Topp R, Frost KL.	Ethn Dis. 2006 Summer;16(3 Suppl 4):S4-27-34.	Topp R	Ethn Dis	2006	2006/08/30
9234826	A comparison of 24-h average blood pressures and blood pressure load following exercise	Wallace JP, Bogle PG, King BA, Krasnoff JB, Jastremski CA.	Am J Hypertens. 1997 Jul;10(7 Pt 1):728-34. doi: 10.1016/s0895-7061(97)00070-8.	Wallace JP	Am J Hypertens	1997	1997/07/01			10.1016/s0895-7061(97)00070-8
2345388	Pressor response to mental stress and exercise in hypertension	Koyama F, Murakami E, Sumimoto T, Taguchi T, Imamura Y, Hiwada K.	J Hum Hypertens. 1990 Feb;4(1):64-5.	Koyama F	J Hum Hypertens	1990	1990/02/01
13455840	[Effort test as a means of control of the adaptation capacity of portal circulation]	OZCAN R.	Turk Tip Cemiy Mecm. 1957 Jan;23(1):77-85.	OZCAN R	Turk Tip Cemiy Mecm	1957	1957/01/01
2686519	[Isolated effort arterial hypertension: a hypertensive risk factor?]	Colpart E, Pleskof A, Bernasconi P.	Ann Cardiol Angeiol (Paris). 1989 Sep 15;38(7):373-5.	Colpart E	Ann Cardiol Angeiol (Paris)	1989	1989/09/15
2668467	Group exercise improves patient compliance in mild to moderate hypertension	Gleichmann UM, Philippi HH, Gleichmann SI, Laun R, Mellwig KP, Frohnapfel F, Liebermann A.	J Hypertens Suppl. 1989 May;7(3):S77-80.	Gleichmann UM	J Hypertens Suppl	1989	1989/05/01
17168184	[The potential of non-drug treatment is much neglected. Consider yourself a lifestyle manager!]	Predel HG.	MMW Fortschr Med. 2006 Nov 23;148(47):29.	Predel HG	MMW Fortschr Med	2006	2006/12/16
10786646	Pulmonary artery remodeling modifies pulmonary hypertension during exercise in severe emphysema	Kubo K, Ge RL, Koizumi T, Fujimoto K, Yamanda T, Haniuda M, Honda T.	Respir Physiol. 2000 Mar;120(1):71-9. doi: 10.1016/s0034-5687(00)00090-6.	Kubo K	Respir Physiol	2000	2000/04/29			10.1016/s0034-5687(00)00090-6
8292057	Effect of a new calcium antagonist on hemodynamics at rest and exercise loading in patients with essential hypertension	Suzuki S, Hashimoto T, Kusano S, Kapuku K, Utsunomiya T, Yano K.	Arzneimittelforschung. 1993 Nov;43(11):1152-6.	Suzuki S	Arzneimittelforschung	1993	1993/11/01
2534417	Effect of a new angiotensin converting enzyme inhibitor, cilazapril, on circulating atrial natriuretic factor during exercise in patients with essential hypertension	Kohno M, Yasunari K, Murakawa K, Yokokawa K, Horio T, Kurihara N, Takeda T.	J Hypertens Suppl. 1989 Dec;7(6):S298-9. doi: 10.1097/00004872-198900076-00145.	Kohno M	J Hypertens Suppl	1989	1989/12/01			10.1097/00004872-198900076-00145
11079668	Exercise BP response in subjects with high-normal BP: exaggerated blood pressure response to exercise and risk of future hypertension in subjects with high-normal blood pressure	Miyai N, Arita M, Morioka I, Miyashita K, Nishio I, Takeda S.	J Am Coll Cardiol. 2000 Nov 1;36(5):1626-31. doi: 10.1016/s0735-1097(00)00903-7.	Miyai N	J Am Coll Cardiol	2000	2000/11/18			10.1016/s0735-1097(00)00903-7
9648619	Analysis of blood pressure responses during exercise by logistic function curve in hypertension: effects of age, gender and physical training	Sugimoto SI, Takenaka K, Hirano K, Miyake Y, Imaizumi T.	Acta Physiol Scand. 1998 May;163(1):17-24. doi: 10.1046/j.1365-201x.1998.00340.x.	Sugimoto SI	Acta Physiol Scand	1998	1998/07/02			10.1046/j.1365-201x.1998.00340.x
1591786	Exercise and the hypertensive athlete	Tanji JL.	Clin Sports Med. 1992 Apr;11(2):291-302.	Tanji JL	Clin Sports Med	1992	1992/04/01
8836328	Hemodynamic alterations in alcohol-related transitory hypertension	King AC, Bernardy NC, Parsons OA, Lovallo WR.	Alcohol. 1996 Jul-Aug;13(4):387-93. doi: 10.1016/0741-8329(96)00029-8.	King AC	Alcohol	1996	1996/07/01			10.1016/0741-8329(96)00029-8
17566416	[Every step counts: what is the physical activity level of our patients? A pedometer study]	Ruckstuhl N, Vetter W, Suter PM.	Praxis (Bern 1994). 2007 May 16;96(20):805-10. doi: 10.1024/1661-8157.96.20.805.	Ruckstuhl N	Praxis (Bern 1994)	2007	2007/06/15			10.1024/1661-8157.96.20.805
10534477	Percutaneous transluminal coronary angioplasty reverses vasoconstriction of stenotic coronary arteries in hypertensive patients	Ward MR, Herity NA.	Circulation. 1999 Oct 26;100(17):e84-5. doi: 10.1161/01.cir.100.17.e84-a.	Ward MR	Circulation	1999	1999/10/27			10.1161/01.cir.100.17.e84-a
547903	[Cardiopulmonary response to exercise in patients with pulmonary arterial hypertension of unknown etiology]	Lupi-Herrera E, Bialostozky D.	Arch Inst Cardiol Mex. 1979 Sep-Oct;49(5):969-83.	Lupi-Herrera E	Arch Inst Cardiol Mex	1979	1979/09/01
14689101	[Arterial hypertension and metabolic syndrome]	Christ M, Klima T, Maisch B.	Herz. 2003 Dec;28(8):674-85. doi: 10.1007/s00059-003-2518-4.	Christ M	Herz	2003	2003/12/23			10.1007/s00059-003-2518-4
11570120	Exercise as hypertension therapy	Kokkinos PF, Narayan P, Papademetriou V.	Cardiol Clin. 2001 Aug;19(3):507-16. doi: 10.1016/s0733-8651(05)70232-0.	Kokkinos PF	Cardiol Clin	2001	2001/09/26			10.1016/s0733-8651(05)70232-0
15029134	[Efficacy of nondrug correction of hypertension in general medical practice]	Frolova EV, Plavinskiĭ SL, Moiseeva IE, Kuznetsova OIu, Filatov VN.	Kardiologiia. 2004;44(2):35-9.	Frolova EV	Kardiologiia	2004	2004/03/19
16281157	[Results of the "Health Program Hypertension" of the German Health Insurance (DKV)]	Lickvers K, Kottmair S, Rose I, Müller M, Middeke M.	Dtsch Med Wochenschr. 2005 Nov 18;130(46):2628-30. doi: 10.1055/s-2005-922045.	Lickvers K	Dtsch Med Wochenschr	2005	2005/11/11			10.1055/s-2005-922045
10912740	Aerobic exercise training fails to reduce blood pressure in nondipper-type hypertension	Nami R, Mondillo S, Agricola E, Lenti S, Ferro G, Nami N, Tarantino M, Glauco G, Spanò E, Gennari C.	Am J Hypertens. 2000 Jun;13(6 Pt 1):593-600. doi: 10.1016/s0895-7061(99)00265-4.	Nami R	Am J Hypertens	2000	2000/07/27			10.1016/s0895-7061(99)00265-4
17516849	Increase in kinins on post-exercise hypotension in normotensive and hypertensive volunteers	Moraes MR, Bacurau RF, Ramalho JD, Reis FC, Casarini DE, Chagas JR, Oliveira V, Higa EM, Abdalla DS, Pesquero JL, Pesquero JB, Araujo RC.	Biol Chem. 2007 May;388(5):533-40. doi: 10.1515/BC.2007.055.	Moraes MR	Biol Chem	2007	2007/05/23			10.1515/BC.2007.055
12180029	[Hypertension and arteriopathy]	Krzesinski JM.	Rev Med Liege. 2002 Jun;57(6):370-4.	Krzesinski JM	Rev Med Liege	2002	2002/08/16
14699783	[Sports and hypertension]	Dubach P, Bösch C.	Praxis (Bern 1994). 2003 Dec 3;92(49):2103-6. doi: 10.1024/0369-8394.92.49.2103.	Dubach P	Praxis (Bern 1994)	2003	2004/01/01			10.1024/0369-8394.92.49.2103
679226	Haemodynamic effects of static and dynamic exercise in males with arterial hypertension of varying severity	Brorson L, Wasir H, Sannerstedt R.	Cardiovasc Res. 1978 May;12(5):269-75. doi: 10.1093/cvr/12.5.269.	Brorson L	Cardiovasc Res	1978	1978/05/01			10.1093/cvr/12.5.269
17059930	Aortic arch shape deformation after coarctation surgery: effect on blood pressure response	Ou P, Mousseaux E, Celermajer DS, Pedroni E, Vouhe P, Sidi D, Bonnet D.	J Thorac Cardiovasc Surg. 2006 Nov;132(5):1105-11. doi: 10.1016/j.jtcvs.2006.05.061.	Ou P	J Thorac Cardiovasc Surg	2006	2006/10/25			10.1016/j.jtcvs.2006.05.061
15536231	Physical, behavioral, and body image characteristics in a tri-racial group of adolescent girls	Perry AC, Rosenblatt EB, Wang X.	Obes Res. 2004 Oct;12(10):1670-9. doi: 10.1038/oby.2004.207.	Perry AC	Obes Res	2004	2004/11/13			10.1038/oby.2004.207
2523557	Left ventricular hypertrophy induced by elevated blood pressure and physical activity. Echocardiographic assessment in children and young adults	Rokkedal Nielsen J, Hansen HS, Froberg K, Pedersen PK, Oxhøj H.	Scand J Clin Lab Invest Suppl. 1989;192:32-6.	Rokkedal Nielsen J	Scand J Clin Lab Invest Suppl	1989	1989/01/01
16945046	Discordant beta-blocker effects on clinic, ambulatory, resting, and exercise hemodynamics in patients with hypertension	Beitelshees AL, Zineh I, Yarandi HN, Pauly DF, Johnson JA.	Pharmacotherapy. 2006 Sep;26(9):1247-54. doi: 10.1592/phco.26.9.1247.	Beitelshees AL	Pharmacotherapy	2006	2006/09/02			10.1592/phco.26.9.1247
10081709	Exercise gas transport determinants in elderly normotensive and hypertensive humans	Petrella RJ, Cunningham DA, Paterson DH.	Exp Physiol. 1999 Jan;84(1):79-91. doi: 10.1111/j.1469-445x.1999.tb00074.x.	Petrella RJ	Exp Physiol	1999	1999/03/19			10.1111/j.1469-445x.1999.tb00074.x
2758439	[Relations between pressure overload and early signs of cardiac involvement in arterial hypertension]	Radice M, Alli C, Di Tullio M, Guiducci D, Mariotti G, Salmoirago E, Taioli E.	Cardiologia. 1989 Apr;34(4):341-5.	Radice M	Cardiologia	1989	1989/04/01
8553333	[Effect of 1-alpha blockader on maximal oxygen consumption and physical endurance in hypertensive men]	Tomten SE, Nilsson S, Kjeldsen SE, Westheim AS.	Tidsskr Nor Laegeforen. 1996 Jan 10;116(1):37-40.	Tomten SE	Tidsskr Nor Laegeforen	1996	1996/01/10
8306514	Crossover comparison between the depressor effects of low and high work-rate exercise in mild hypertension	Tashiro E, Miura S, Koga M, Sasaguri M, Ideishi M, Ikeda M, Tanaka H, Shindo M, Arakawa K.	Clin Exp Pharmacol Physiol. 1993 Nov;20(11):689-96. doi: 10.1111/j.1440-1681.1993.tb01653.x.	Tashiro E	Clin Exp Pharmacol Physiol	1993	1993/11/01			10.1111/j.1440-1681.1993.tb01653.x
15964024	Exercise training attenuates blood pressure elevation and adverse remodeling in the aorta of spontaneously hypertensive rats	Horta PP, de Carvalho JJ, Mandarim-de-Lacerda CA.	Life Sci. 2005 Nov 12;77(26):3336-43. doi: 10.1016/j.lfs.2005.05.044. Epub 2005 Jun 17.	Horta PP	Life Sci	2005	2005/06/21			10.1016/j.lfs.2005.05.044
11276183	Effects of aerobic exercise on energy metabolism in the hypertensive rat heart	Kinney LaPier TL, Rodnick KJ.	Phys Ther. 2001 Apr;81(4):1006-17.	Kinney LaPier TL	Phys Ther	2001	2001/03/29
3041529	Blood pressure behaviour during physical activity	Palatini P.	Sports Med. 1988 Jun;5(6):353-74. doi: 10.2165/00007256-198805060-00002.	Palatini P	Sports Med	1988	1988/06/01			10.2165/00007256-198805060-00002
9528544	Managing risk factors for hypertension in primary care	Roberts C, Banning M.	Nurs Stand. 1998 Feb 25-Mar 3;12(23):39-43. doi: 10.7748/ns.12.23.39.s47.	Roberts C	Nurs Stand	1998	1998/04/07			10.7748/ns.12.23.39.s47
15673482	[Analysis of risk factors for hypertension in Colima, Mexico]	Espinoza-Gómez F, Ceja-Espíritu G, Trujillo-Hernández B, Uribe-Araiza T, Abarca-de Hoyos P, Flores-Vázquez DP.	Rev Panam Salud Publica. 2004 Dec;16(6):402-7. doi: 10.1590/s1020-49892004001200006.	Espinoza-Gómez F	Rev Panam Salud Publica	2004	2005/01/28			10.1590/s1020-49892004001200006
2191071	Long-term nopharmacological treatment for mild to moderate hypertension	Jula A, Rönnemaa T, Rastas M, Karvetti RL, Mäki J.	J Intern Med. 1990 Jun;227(6):413-21. doi: 10.1111/j.1365-2796.1990.tb00180.x.	Jula A	J Intern Med	1990	1990/06/01			10.1111/j.1365-2796.1990.tb00180.x
2044101	Hypertension in blacks: nonpharmacologic and pharmacologic therapy	Hall WD, Kong W.	Cardiovasc Clin. 1991;21(3):157-69.	Hall WD	Cardiovasc Clin	1991	1991/01/01
2913765	Effect of atenolol or prazosin on maximal exercise performance in hypertensive joggers	Thompson PD, Cullinane EM, Nugent AM, Sady MA, Sady SP.	Am J Med. 1989 Jan 23;86(1B):104-9. doi: 10.1016/0002-9343(89)90143-5.	Thompson PD	Am J Med	1989	1989/01/23			10.1016/0002-9343(89)90143-5
8554024	Parental hypertension and cardiac alterations in normotensive children and adolescents	Mehta SK, Super DM, Anderson RL, Harcar-Sevcik RA, Babjak M, Liu X, Bahler RC.	Am Heart J. 1996 Jan;131(1):81-8. doi: 10.1016/s0002-8703(96)90054-x.	Mehta SK	Am Heart J	1996	1996/01/01			10.1016/s0002-8703(96)90054-x
2920095	Blood pressure recovery curves after submaximal exercise. A predictor of hypertension at ten-year follow-up	Tanji JL, Champlin JJ, Wong GY, Lew EY, Brown TC, Amsterdam EA.	Am J Hypertens. 1989 Mar;2(3 Pt 1):135-8. doi: 10.1093/ajh/2.3.135.	Tanji JL	Am J Hypertens	1989	1989/03/01			10.1093/ajh/2.3.135
6860472	[Method of detecting the early stages of heart failure in arterial hypertension patients in prophylactic studies in an unselected population]	Adon'ev BI, Britov AN, Konstantinov EN, Zil'bert NL.	Biull Vsesoiuznogo Kardiol Nauchn Tsentra AMN SSSR. 1983;6(1):35-8.	Adon'ev BI	Biull Vsesoiuznogo Kardiol Nauchn Tsentra AMN SSSR	1983	1983/01/01
16679979	Exercise and vasorelaxing effects of CO-releasing molecules in hypertensive rats	Boissiere J, Lemaire MC, Antier D, Courteix D, Bonnet P.	Med Sci Sports Exerc. 2006 Apr;38(4):652-9. doi: 10.1249/01.mss.0000210205.17823.74.	Boissiere J	Med Sci Sports Exerc	2006	2006/05/09			10.1249/01.mss.0000210205.17823.74
16979021	Beta-blockers and exercise	Bangalore S, Messerli FH.	J Am Coll Cardiol. 2006 Sep 19;48(6):1284-5; author reply 1285. doi: 10.1016/j.jacc.2006.06.038. Epub 2006 Aug 28.	Bangalore S	J Am Coll Cardiol	2006	2006/09/19			10.1016/j.jacc.2006.06.038
11185652	Effects of voluntary running exercise on blood pressure and renin-angiotensin system in spontaneously hypertensive rats and normotensive Wistar-Kyoto rats	Hayashi A, Kobayashi A, Takahashi R, Suzuki F, Nakagawa T, Kimotro K.	J Nutr Sci Vitaminol (Tokyo). 2000 Aug;46(4):165-70. doi: 10.3177/jnsv.46.165.	Hayashi A	J Nutr Sci Vitaminol (Tokyo)	2000	2001/02/24			10.3177/jnsv.46.165
11566961	Treatment of obesity hypertension and diabetes syndrome	Zanella MT, Kohlmann O Jr, Ribeiro AB.	Hypertension. 2001 Sep;38(3 Pt 2):705-8. doi: 10.1161/01.hyp.38.3.705.	Zanella MT	Hypertension	2001	2001/09/22			10.1161/01.hyp.38.3.705
2342648	[Nifedipine and isometric exercise. Evaluation of the pressure response in hypertensive patients]	Montemurro G, Rossi G, Antognini P, Stifani A, Ghezzi I, Rezzonico E.	Minerva Cardioangiol. 1990 Jan-Feb;38(1-2):55-9.	Montemurro G	Minerva Cardioangiol	1990	1990/01/01
12623513	Effect of light exercise on renal hemodynamics in patients with hypertension and chronic renal disease	Svarstad E, Myking O, Ofstad J, Iversen BM.	Scand J Urol Nephrol. 2002;36(6):464-72. doi: 10.1080/003655902762467648.	Svarstad E	Scand J Urol Nephrol	2002	2003/03/08			10.1080/003655902762467648
16050368	The role of aerobic exercise in blood pressure reduction and quality of life	Phillips K.	CANNT J. 2005 Apr-Jun;15(2):60-1.	Phillips K	CANNT J	2005	2005/07/30
10980585	Twenty-four hour, ambulatory blood pressure responses following acute exercise: impact of exercise intensity	Quinn TJ.	J Hum Hypertens. 2000 Sep;14(9):547-53. doi: 10.1038/sj.jhh.1001106.	Quinn TJ	J Hum Hypertens	2000	2000/09/12			10.1038/sj.jhh.1001106
2150692	[Effects of hypertrophy on cardiac systolic and diastolic performance in athletes with mild hypertension]	Gaddi O, Mori F, Manari A, Benelli L, Braschi A, Cupelli V, Guiducci U.	Minerva Cardioangiol. 1990 Sep;38(9):387-93.	Gaddi O	Minerva Cardioangiol	1990	1990/09/01
9813920	Adherence to non-pharmacologic therapy for hypertension: problems and solutions	Fodor G, Cutler H, Irvine J, Ramsden V, Tremblay G, Chockalingam A.	Can J Public Health. 1998 Sep-Oct;89(5):I12-5. doi: 10.1007/BF03404493.	Fodor G	Can J Public Health	1998	1998/11/14	PMC6990276		10.1007/BF03404493
2632757	Strenuous short-term dynamic exercise: effects on heart rate, blood pressure, potassium homeostasis, and packed cell volume in mild hypertension	Sullivan PA, Grosch C, Lawless D.	J Hypertens Suppl. 1989 Dec;7(6):S90-1. doi: 10.1097/00004872-198900076-00041.	Sullivan PA	J Hypertens Suppl	1989	1989/12/01			10.1097/00004872-198900076-00041
12613089	Exercise considerations in hypertension, obesity, and dyslipidemia	MacKnight JM.	Clin Sports Med. 2003 Jan;22(1):101-21, vii. doi: 10.1016/s0278-5919(02)00069-8.	MacKnight JM	Clin Sports Med	2003	2003/03/05			10.1016/s0278-5919(02)00069-8
1545458	Failure of exercise to reduce hypertension	Stewart KJ, Kelemen MH.	JAMA. 1992 Apr 1;267(13):1776-7; author reply 1777-8.	Stewart KJ	JAMA	1992	1992/04/01
3665737	[Modification of resting and effort hemodynamics in essential arterial hypertension using antihypertensive agents]	Wiechmann HW.	Dtsch Med Wochenschr. 1987 Oct 9;112(41):1566-71. doi: 10.1055/s-2008-1068292.	Wiechmann HW	Dtsch Med Wochenschr	1987	1987/10/09			10.1055/s-2008-1068292
676167	[Effect of medical gymnastics and swimming in a swimming pool on hypertension patients]	Vasil'ev PP.	Voen Med Zh. 1978 Jul;(7):66-9.	Vasil'ev PP	Voen Med Zh	1978	1978/07/01
7242626	The antihypertensive effect of jogging--a hypothesis	Messerli FH.	N Engl J Med. 1981 Jul 30;305(5):286.	Messerli FH	N Engl J Med	1981	1981/07/30
9400906	The effectiveness of exercise training in lowering blood pressure: a meta-analysis of randomised controlled trials of 4 weeks or longer	Halbert JA, Silagy CA, Finucane P, Withers RT, Hamdorf PA, Andrews GR.	J Hum Hypertens. 1997 Oct;11(10):641-9. doi: 10.1038/sj.jhh.1000509.	Halbert JA	J Hum Hypertens	1997	1997/12/24			10.1038/sj.jhh.1000509
2087577	Cardiovascular complications of inactivity	Thompson WG, Namey TC.	Rheum Dis Clin North Am. 1990 Nov;16(4):803-13.	Thompson WG	Rheum Dis Clin North Am	1990	1990/11/01
3070376	Clinical utility of nondrug therapy for hypertension	Vertes V, Frolkis JP, Martin PJ.	Mt Sinai J Med. 1988 Sep;55(4):296-302.	Vertes V	Mt Sinai J Med	1988	1988/09/01
11975832	Approach to the treatment of hypertension in children	Friedman AL.	Heart Dis. 2002 Jan-Feb;4(1):47-50. doi: 10.1097/00132580-200201000-00008.	Friedman AL	Heart Dis	2002	2002/04/27			10.1097/00132580-200201000-00008
7898595	Do exercise and weight loss reduce blood pressure in patients with mild hypertension?	Blumenthal JA, Thyrum ET, Gullette ED, Sherwood A, Waugh R.	N C Med J. 1995 Feb;56(2):92-5.	Blumenthal JA	N C Med J	1995	1995/02/01
2142542	[Risk factors in chronic noncommunicable diseases]	Avramenko TV, Kozlov ID, Fomina RF, Apanasevich VV, Bobrovich PV, Stepanchik IuA, Filatova VN.	Sov Zdravookhr. 1990;(4):23-7.	Avramenko TV	Sov Zdravookhr	1990	1990/01/01
13074265	[Electrocardiographic exercise test in subjects not suffering from angina]	MUSSAFIA A, BOLDRINI R, BOCCARDELLI V.	Prog Med (Napoli). 1953 Mar 15;9(5):133-6.	MUSSAFIA A	Prog Med (Napoli)	1953	1953/03/15
15897368	Management of prehypertension	Svetkey LP.	Hypertension. 2005 Jun;45(6):1056-61. doi: 10.1161/01.HYP.0000167152.98618.4b. Epub 2005 May 16.	Svetkey LP	Hypertension	2005	2005/05/18			10.1161/01.HYP.0000167152.98618.4b
15971433	Successful therapy of bosentan-refractory pulmonary arterial hypertension (PAH) with inhalative iloprost	Ahmadi-Simab K, Lamprecht P, Gross WL.	Clin Exp Rheumatol. 2005 May-Jun;23(3):402-3.	Ahmadi-Simab K	Clin Exp Rheumatol	2005	2005/06/24
1561509	Endurance exercise training and treatment of hypertension. The controversy	Gilders RM, Dudley GA.	Sports Med. 1992 Feb;13(2):71-7. doi: 10.2165/00007256-199213020-00001.	Gilders RM	Sports Med	1992	1992/02/01			10.2165/00007256-199213020-00001
1805051	[Non-drug treatment of patients with hypertension]	Sidorenko GI, Nechesova TA, Pavlova AI, Stepanchik IuA.	Kardiologiia. 1991 Nov;31(11):102-6.	Sidorenko GI	Kardiologiia	1991	1991/11/01
2759978	Blood pressure changes during running in humans: the "beat" phenomenon	Palatini P, Mos L, Mormino P, Di Marco A, Munari L, Fazio G, Giuliano G, Pessina AC, Dal Palu C.	J Appl Physiol (1985). 1989 Jul;67(1):52-9. doi: 10.1152/jappl.1989.67.1.52.	Palatini P	J Appl Physiol (1985)	1989	1989/07/01			10.1152/jappl.1989.67.1.52
17613405	Creation of a model comparing 6-minute walk test to metabolic equivalent in evaluating treatment effects in pulmonary arterial hypertension	Gomberg-Maitland M, Huo D, Benza RL, McLaughlin VV, Tapson VF, Barst RJ.	J Heart Lung Transplant. 2007 Jul;26(7):732-8. doi: 10.1016/j.healun.2007.04.013. Epub 2007 Jun 13.	Gomberg-Maitland M	J Heart Lung Transplant	2007	2007/07/07			10.1016/j.healun.2007.04.013
2376887	Treadmill testing in hypertensives	Miller AJ.	JAMA. 1990 Aug 22-29;264(8):973.	Miller AJ	JAMA	1990	1990/08/22
8377362	[The clinical characteristics of ischemic heart disease in patients with arterial hypertension of different origins]	Azizov VA, Savchenko AP, At'kov OIu, Arabidze GG.	Kardiologiia. 1993;33(6):38-41.	Azizov VA	Kardiologiia	1993	1993/01/01
10653838	Essential hypertension : part II: treatment	Carretero OA, Oparil S.	Circulation. 2000 Feb 1;101(4):446-53. doi: 10.1161/01.cir.101.4.446.	Carretero OA	Circulation	2000	2000/02/02			10.1161/01.cir.101.4.446
1795207	Can behavioural factors produce a sustained elevation of blood pressure? Some observations and a hypothesis	Pickering TG, Schnall PL, Schwartz JE, Pieper CF.	J Hypertens Suppl. 1991 Dec;9(8):S66-8.	Pickering TG	J Hypertens Suppl	1991	1991/12/01
9877517	Influence of mild to moderate obesity on left ventricular stress filling pattern in hypertension	Seto S, Kapuku GK, Kawahara F, Suzuki S, Yano K.	Hypertens Res. 1998 Dec;21(4):245-50. doi: 10.1291/hypres.21.245.	Seto S	Hypertens Res	1998	1999/01/07			10.1291/hypres.21.245
8267940	Plasma norepinephrine changes after arousal and exercise were enhanced in conscious pigs with perinephritic hypertension	Zhao S, Pinto JM, Bergau D, Lown B, Kirby DA.	Am J Hypertens. 1993 Oct;6(10):844-50. doi: 10.1093/ajh/6.10.844.	Zhao S	Am J Hypertens	1993	1993/10/01			10.1093/ajh/6.10.844
15761784	[Reduced distensibility of the hypertensive heart under stress as an early sign of diastolic dysfunction]	Plehn G, Schwartzkopff B.	Dtsch Med Wochenschr. 2005 Mar 18;130(11):568-73. doi: 10.1055/s-2005-865063.	Plehn G	Dtsch Med Wochenschr	2005	2005/03/12			10.1055/s-2005-865063
11760293	Exercise and dietary behaviors in African American elders: stages of change in efficacy expectancies	Davis L.	ABNF J. 2000 May-Jun;11(3):56-8.	Davis L	ABNF J	2000	2002/01/05
1600777	Exercise performance in patients with uncomplicated essential hypertension. Effects of nifedipine-induced acute blood pressure reduction	Agostoni P, Doria E, Berti M, Alimento M, Tamborini G, Fiorentini C.	Chest. 1992 Jun;101(6):1591-6. doi: 10.1378/chest.101.6.1591.	Agostoni P	Chest	1992	1992/06/01			10.1378/chest.101.6.1591
12783046	Sympathoadrenergic mechanisms in reduced hemodynamic stress responses after exercise	Brownley KA, Hinderliter AL, West SG, Girdler SS, Sherwood A, Light KC.	Med Sci Sports Exerc. 2003 Jun;35(6):978-86. doi: 10.1249/01.MSS.0000069335.12756.1B.	Brownley KA	Med Sci Sports Exerc	2003	2003/06/05			10.1249/01.MSS.0000069335.12756.1B
11409352	[The autonomic nervous system and hypertension]	Javorka K.	Cesk Fysiol. 2001 May;50(2):71-80.	Javorka K	Cesk Fysiol	2001	2001/06/21
8205470	Non-pharmacological therapy of hypertension	Ramsay LE, Yeo WW, Chadwick IG, Jackson PR.	Br Med Bull. 1994 Apr;50(2):494-508. doi: 10.1093/oxfordjournals.bmb.a072905.	Ramsay LE	Br Med Bull	1994	1994/04/01			10.1093/oxfordjournals.bmb.a072905
2294682	Assessment of four ambulatory blood pressure monitors and measurements by clinicians versus intraarterial blood pressure at rest and during exercise	White WB, Lund-Johansen P, Omvik P.	Am J Cardiol. 1990 Jan 1;65(1):60-6. doi: 10.1016/0002-9149(90)90026-w.	White WB	Am J Cardiol	1990	1990/01/01			10.1016/0002-9149(90)90026-w
12928461	Effects of exercise and weight loss on hypertension	Beilin LJ, Burke V, Puddey IB.	JAMA. 2003 Aug 20;290(7):887; author reply 887-8. doi: 10.1001/jama.290.7.887-a.	Beilin LJ	JAMA	2003	2003/08/21			10.1001/jama.290.7.887-a
9035569	[Non-pharmacological control of hypertension]	Yosefy C, Viskoper R.	Harefuah. 1997 Jan 1;132(1):42-5.	Yosefy C	Harefuah	1997	1997/01/01
15361758	Exercise intensity alters postexercise hypotension	Pescatello LS, Guidry MA, Blanchard BE, Kerr A, Taylor AL, Johnson AN, Maresh CM, Rodriguez N, Thompson PD.	J Hypertens. 2004 Oct;22(10):1881-8. doi: 10.1097/00004872-200410000-00009.	Pescatello LS	J Hypertens	2004	2004/09/14			10.1097/00004872-200410000-00009
2267525	Hypertension: the role of diet and lifestyle	Cerrato PL.	RN. 1990 Dec;53(12):46-51.	Cerrato PL	RN	1990	1990/12/01
9356599	Nonpharmacologic approaches to hypertension. Weight, sodium, alcohol, exercise, and tobacco considerations	Reisin E.	Med Clin North Am. 1997 Nov;81(6):1289-303. doi: 10.1016/s0025-7125(05)70583-6.	Reisin E	Med Clin North Am	1997	1997/11/14			10.1016/s0025-7125(05)70583-6
8731628	The importance of diet and physical activity in the treatment of conditions managed in general practice	Little P, Margetts B.	Br J Gen Pract. 1996 Mar;46(404):187-92.	Little P	Br J Gen Pract	1996	1996/03/01	PMC1239582
13111539	[Variations in blood pressure and pulse of hypertensive patients during work after methonium therapy]	RØNNOV-JESSEN V.	Nord Med. 1953 Oct 1;50(40):1356-60.	RØNNOV-JESSEN V	Nord Med	1953	1953/10/01
3788105	[Health-promoting running as a method for correcting the homeostatic disorders in hypertension patients]	Mishchenko VP, Loban' GA, Eremina EL, Sorokina SI, Gritsaĭ IN.	Vrach Delo. 1986 Sep;(9):24-6.	Mishchenko VP	Vrach Delo	1986	1986/09/01
2220647	Characteristics of participants at baseline in the Treatment of Mild Hypertension Study (TOMHS)	Mascioli SR, Grimm RH Jr, Neaton JD, Stamler J, Prineas RJ, Cutler JA, Elmer PJ, McDonald R, Schnaper H, Schoenberger J.	Am J Cardiol. 1990 Sep 25;66(9):32C-35C. doi: 10.1016/0002-9149(90)90760-x.	Mascioli SR	Am J Cardiol	1990	1990/09/25			10.1016/0002-9149(90)90760-x
12928457	Effects of exercise and weight loss on hypertension	Blumenthal JA, Sherwood A, Bacon SL, Hinderliter A.	JAMA. 2003 Aug 20;290(7):885-6; author reply 886-7. doi: 10.1001/jama.290.7.885-b.	Blumenthal JA	JAMA	2003	2003/08/21			10.1001/jama.290.7.885-b
8377364	[The mechanisms of the adaptation of the cardiovascular system to physical loading in patients with arterial hypertension in the late periods following the hemodynamically adequate correction of aortic coarctation]	Kassirskiĭ GI, Poliakova ND.	Kardiologiia. 1993;33(6):41-5.	Kassirskiĭ GI	Kardiologiia	1993	1993/01/01
7832135	Effect of doxazosin or atenolol on exercise performance in physically active, hypertensive men	Fahrenbach MC, Yurgalevitch SM, Zmuda JM, Thompson PD.	Am J Cardiol. 1995 Feb 1;75(4):258-63. doi: 10.1016/0002-9149(95)80032-n.	Fahrenbach MC	Am J Cardiol	1995	1995/02/01			10.1016/0002-9149(95)80032-n
6860469	[Tolerance for physical loading in relation to arterial hypertension and excess body weight in a population of 11 to 17-year-old schoolchildren]	Il'chemko IN, Tubol IB, Shal'nova SA, Zinenko GM, Likov AF.	Biull Vsesoiuznogo Kardiol Nauchn Tsentra AMN SSSR. 1983;6(1):22-6.	Il'chemko IN	Biull Vsesoiuznogo Kardiol Nauchn Tsentra AMN SSSR	1983	1983/01/01
1760889	Blood pressure and anthropometric differences in regularly exercising and nonexercising black adults	Melby CL, Goldflies DG, Hyner GC.	Clin Exp Hypertens A. 1991;13(6-7):1233-48. doi: 10.3109/10641969109042125.	Melby CL	Clin Exp Hypertens A	1991	1991/01/01			10.3109/10641969109042125
8466377	Weight loss intervention in phase 1 of the Trials of Hypertension Prevention. The TOHP Collaborative Research Group	Stevens VJ, Corrigan SA, Obarzanek E, Bernauer E, Cook NR, Hebert P, Mattfeldt-Beman M, Oberman A, Sugars C, Dalcin AT, et al.	Arch Intern Med. 1993 Apr 12;153(7):849-58.	Stevens VJ	Arch Intern Med	1993	1993/04/12
19126937	Efficacy and safety of PDE-5 inhibitor tadalafil in pulmonary arterial hypertension	Bharani A, Patel A, Saraf J, Jain A, Mehrotra S, Lunia B.	Indian Heart J. 2007 Jul-Aug;59(4):323-8.	Bharani A	Indian Heart J	2007	2009/01/08
15952480	Complementary approaches to hypertension	Eliopoulos C.	Director. 2005 Spring;13(2):102-3.	Eliopoulos C	Director	2005	2005/06/15
10408585	The magnitude and duration of ambulatory blood pressure reduction following acute exercise	Wallace JP, Bogle PG, King BA, Krasnoff JB, Jastremski CA.	J Hum Hypertens. 1999 Jun;13(6):361-6. doi: 10.1038/sj.jhh.1000797.	Wallace JP	J Hum Hypertens	1999	1999/07/17			10.1038/sj.jhh.1000797
2795592	Cardiovascular responses to physical exercise and tyramine infusion in hypertensive and normotensive subjects	Colombo F, Porro T, del Rosso G, Bertalero P, Orlandi L, Libretti A.	J Hum Hypertens. 1989 Aug;3(4):245-9.	Colombo F	J Hum Hypertens	1989	1989/08/01
16718371	Physiological basis for effect of physical conditioning on chronic ethanol-induced hypertension in a rat model	Husain K, Mejia J, Lalla J.	Mol Cell Biochem. 2006 Sep;289(1-2):175-83. doi: 10.1007/s11010-006-9161-3. Epub 2006 May 23.	Husain K	Mol Cell Biochem	2006	2006/05/24			10.1007/s11010-006-9161-3
8173697	Exercise performance and diastolic filling in essential hypertension	Missault LH, Duprez DA, Brandt AA, de Buyzere ML, Adang LT, Clement DL.	Blood Press. 1993 Dec;2(4):284-8. doi: 10.3109/08037059309077169.	Missault LH	Blood Press	1993	1993/12/01			10.3109/08037059309077169
16813260	[Arterial hypertension among children and teenagers in the Upper Silesia]	Dukalska M, Szydłowski L, Bilewicz-Wyrozumska T, Skierska A, Dubiel J.	Wiad Lek. 2006;59(3-4):177-83.	Dukalska M	Wiad Lek	2006	2006/07/04
16060136	Physical training increases renal injury in rats with chronic NOS inhibition	Kuru O, Sentürk UK, Gülkesen H, Demir N, Gündüz F.	Ren Fail. 2005;27(4):459-63.	Kuru O	Ren Fail	2005	2005/08/03
17456999	Aortic elastic properties in patients with hypertensive response to exercise	Bitigen A, Türkyilmaz E, Barutcu I, Kahveci G, Tanboga IH, Aung SM, Ozdemir N, Kaymaz C.	Circ J. 2007 May;71(5):727-30. doi: 10.1253/circj.71.727.	Bitigen A	Circ J	2007	2007/04/26			10.1253/circj.71.727
14703273	Evaluation of exercise prescription for hypertensive obese men by ventilatory threshold	Miyatake N, Nishikawa H, Morishita A, Kunitomi M, Wada J, Makino H, Takahashi K, Kira S, Fujii M.	J Chin Med Assoc. 2003 Oct;66(10):572-8.	Miyatake N	J Chin Med Assoc	2003	2004/01/02
17507344	Effects of different doses of physical activity on cardiorespiratory fitness among sedentary, overweight or obese postmenopausal women with elevated blood pressure: a randomized controlled trial	Church TS, Earnest CP, Skinner JS, Blair SN.	JAMA. 2007 May 16;297(19):2081-91. doi: 10.1001/jama.297.19.2081.	Church TS	JAMA	2007	2007/05/18			10.1001/jama.297.19.2081
12928458	Effects of exercise and weight loss on hypertension	McCarthy WJ, Arpawong TE, Dietsch BJ, Yancey AK.	JAMA. 2003 Aug 20;290(7):885; author reply 886-7. doi: 10.1001/jama.290.7.885-a.	McCarthy WJ	JAMA	2003	2003/08/21			10.1001/jama.290.7.885-a
8158420	Effects of blood pressure reduction with trandolapril and enalapril on left ventricular hypertrophy and exercise tolerance	Leonetti G, Fogari R, Mazzola C, Pasotti C, Ponti GB, Marelli C, Zanchetti A.	J Hypertens Suppl. 1993 Dec;11(5):S356-7.	Leonetti G	J Hypertens Suppl	1993	1993/12/01
15810564	Physical activity, cardiorespiratory fitness, and their relationship to cardiovascular risk factors in African Americans and non-African Americans with above-optimal blood pressure	Young DR, Aickin M, Brantley P, Elmer PJ, Harsha DW, King AC, Stevens VJ.	J Community Health. 2005 Apr;30(2):107-24. doi: 10.1007/s10900-004-1095-7.	Young DR	J Community Health	2005	2005/04/07			10.1007/s10900-004-1095-7
16751820	Do snacks of exercise lower blood pressure? A randomised crossover trial	Elley R, Bagrie E, Arroll B.	N Z Med J. 2006 Jun 2;119(1235):U1996.	Elley R	N Z Med J	2006	2006/06/06
14756050	[Physical exercise and vascular endothelium]	Mitu F, Mitu M.	Rev Med Chir Soc Med Nat Iasi. 2003 Jul-Sep;107(3):487-93.	Mitu F	Rev Med Chir Soc Med Nat Iasi	2003	2004/02/06
2561594	Angiotensin converting enzyme inhibition, parasympathetic activity and exercise in essential hypertension	Fariello R, Alicandri C, Boni E, Zaninelli A, Cantalamessa A, Corda L, Muiesan G.	Drugs Exp Clin Res. 1989;15(11-12):571-6.	Fariello R	Drugs Exp Clin Res	1989	1989/01/01
1512975	[Blood pressure response to exercise]	Kuwajima I.	Nihon Rinsho. 1992 May;50 Suppl:356-62.	Kuwajima I	Nihon Rinsho	1992	1992/05/01
9581736	Partitioning of pulmonary vascular resistance in primary pulmonary hypertension	Kafi SA, Mélot C, Vachiéry JL, Brimioulle S, Naeije R.	J Am Coll Cardiol. 1998 May;31(6):1372-6. doi: 10.1016/s0735-1097(98)00091-6.	Kafi SA	J Am Coll Cardiol	1998	1998/05/15			10.1016/s0735-1097(98)00091-6
7849658	Blood pressure responses to a progressive step test in normotensive males and females	Jetté M, Sidney K, Landry F, Quenneville J.	Can J Appl Physiol. 1994 Dec;19(4):421-31. doi: 10.1139/h94-034.	Jetté M	Can J Appl Physiol	1994	1994/12/01			10.1139/h94-034
17244941	Moderate exercise training reduces arterial chemoreceptor reflex drive in mild hypertension	Izdebska E, Izdebski J, Cybulska I, Makowiecka-Ciesla M, Trzebski A.	J Physiol Pharmacol. 2006 Nov;57 Suppl 11:93-102.	Izdebska E	J Physiol Pharmacol	2006	2007/01/25
17980217	Effects of exercise and weight loss on depressive symptoms among men and women with hypertension	Smith PJ, Blumenthal JA, Babyak MA, Georgiades A, Hinderliter A, Sherwood A.	J Psychosom Res. 2007 Nov;63(5):463-9. doi: 10.1016/j.jpsychores.2007.05.011.	Smith PJ	J Psychosom Res	2007	2007/11/06	PMC2291072	NIHMS34211	10.1016/j.jpsychores.2007.05.011
10918547	How well do office and exercise blood pressures predict sustained hypertension? A Dundee Step Test Study	Lim PO, Donnan PT, MacDonald TM.	J Hum Hypertens. 2000 Jul;14(7):429-33. doi: 10.1038/sj.jhh.1001041.	Lim PO	J Hum Hypertens	2000	2000/08/05			10.1038/sj.jhh.1001041
11702034	The accumulative effects of physical activity in hypertensive post-menopausal women	Staffileno BA, Braun LT, Rosenson RS.	J Cardiovasc Risk. 2001 Oct;8(5):283-90. doi: 10.1177/174182670100800507.	Staffileno BA	J Cardiovasc Risk	2001	2001/11/10			10.1177/174182670100800507
10522434	[Relationship between essential arterial hypertension and osteoporosis:impact of antihypertensive treatment on extracellular metabolism of calcium]	Honorato Pérez J, Escolar Jurado M, García Quetglas E.	Rev Clin Esp. 1999 Aug;199(8):523-9.	Honorato Pérez J	Rev Clin Esp	1999	1999/10/16
2953661	Pathophysiology of exercise hypertension	Pickering TG.	Herz. 1987 Apr;12(2):119-24.	Pickering TG	Herz	1987	1987/04/01
17507789	Analysis of alteration of blood pressure response to exercise through baroreflex	Manabe H, Fukuma N, Tuchida T, Kato Y, Mabuchi K, Takano T.	J Nippon Med Sch. 2007 Apr;74(2):123-30. doi: 10.1272/jnms.74.123.	Manabe H	J Nippon Med Sch	2007	2007/05/18			10.1272/jnms.74.123
15673062	Dietary patterns in hypertensive and obese adolescents	D'Addesa D, Censi L, Martone D, Sette S, Spagnolo A, Menghetti E.	Nutr Metab Cardiovasc Dis. 2004 Oct;14(5):276-7. doi: 10.1016/s0939-4753(04)80055-3.	D'Addesa D	Nutr Metab Cardiovasc Dis	2004	2005/01/28			10.1016/s0939-4753(04)80055-3
12219880	Circadian blood pressure overswinging in a physically fit, normotensive African American woman	Borer KT, Cornelissen G, Halberg F, Brook R, Rajagopalan S, Fay W.	Am J Hypertens. 2002 Sep;15(9):827-30. doi: 10.1016/s0895-7061(02)02973-4.	Borer KT	Am J Hypertens	2002	2002/09/11			10.1016/s0895-7061(02)02973-4
1930924	Physical activity and hypertension: an epidemiological view	Paffenbarger RS Jr, Jung DL, Leung RW, Hyde RT.	Ann Med. 1991 Aug;23(3):319-27. doi: 10.3109/07853899109148067.	Paffenbarger RS Jr	Ann Med	1991	1991/08/11			10.3109/07853899109148067
11234146	[Modern principles in antihypertensive therapy]	Ivashkin VT, Kuznetsov EN.	Ter Arkh. 2001;73(1):59-62.	Ivashkin VT	Ter Arkh	2001	2001/03/10
11208566	Chronic exercise alters caudal hypothalamic regulation of the cardiovascular system in hypertensive rats	Kramer JM, Beatty JA, Little HR, Plowey ED, Waldrop TG.	Am J Physiol Regul Integr Comp Physiol. 2001 Feb;280(2):R389-97. doi: 10.1152/ajpregu.2001.280.2.R389.	Kramer JM	Am J Physiol Regul Integr Comp Physiol	2001	2001/02/24			10.1152/ajpregu.2001.280.2.R389
2488103	Acute and long-term hemodynamic effects of tiapamil at rest and during exercise in essential hypertension	Omvik P, Lund-Johansen P.	Cardiovasc Drugs Ther. 1989 Aug;3(4):517-23. doi: 10.1007/BF01865510.	Omvik P	Cardiovasc Drugs Ther	1989	1989/08/01			10.1007/BF01865510
1283770	Physical activity and the metabolic cardiovascular syndrome	Westheim A, Os I.	J Cardiovasc Pharmacol. 1992;20 Suppl 8:S49-53.	Westheim A	J Cardiovasc Pharmacol	1992	1992/01/01
16198012	Exercise urotensin II dynamics in myocardial infarction survivors with and without hypertension	Rdzanek A, Filipiak KJ, Karpiński G, Grabowski M, Opolski G.	Int J Cardiol. 2006 Jun 16;110(2):175-8. doi: 10.1016/j.ijcard.2005.07.008. Epub 2005 Sep 28.	Rdzanek A	Int J Cardiol	2006	2005/10/04			10.1016/j.ijcard.2005.07.008
16453054	Effectiveness of a community based low intensity exercise program for older adults	Kolbe-Alexander TL, Lambert EV, Charlton KE.	J Nutr Health Aging. 2006 Jan-Feb;10(1):21-9.	Kolbe-Alexander TL	J Nutr Health Aging	2006	2006/02/03
17477091	[Physical activity as component of cardiovascular disease prevention in elderly people]	Kałka D, Sobieszczańska M, Marciniak W.	Pol Merkur Lekarski. 2007 Jan;22(127):48-53.	Kałka D	Pol Merkur Lekarski	2007	2007/05/05
8872833	Blood pressure response to exercise in young subjects with and without parental history of hypertension	Biagini M, Brassetti B, Pierangeli L, Roscio G, Arrabito B.	J Hum Hypertens. 1996 Sep;10 Suppl 3:S81-3.	Biagini M	J Hum Hypertens	1996	1996/09/01
11697288	[Exercise lowers blood pressure--also in the elderly]	Weisser B.	MMW Fortschr Med. 2001 Oct 18;143(42):47.	Weisser B	MMW Fortschr Med	2001	2001/11/08
2093429	[Cardiovascular response to dynamic physical exercise in adolescents with casual raised values of arterial blood pressure]	Seguro C, Sau F, Puddu MB, Cherchi A.	Cardiologia. 1990 Oct;35(10):833-8.	Seguro C	Cardiologia	1990	1990/10/01
20277741	Effect of activity, rest, and natural sleep upon blood pressure of renal hypertensive dogs	KERNODLE CE Jr, HILL HC, GRIMSON KS.	Proc Soc Exp Biol Med. 1946 Nov;63(2):335. doi: 10.3181/00379727-63-15592.	KERNODLE CE Jr	Proc Soc Exp Biol Med	1946	2010/03/19			10.3181/00379727-63-15592
3226093	[Effect of physical exertion on the changes in arterial blood pressure, heart rate and electrocardiogram in orthostatic position]	Vilkov VG, Shamarin VM, Shal'nova SA, Dmitrieva VS.	Kosm Biol Aviakosm Med. 1988 Jul-Aug;22(4):43-7.	Vilkov VG	Kosm Biol Aviakosm Med	1988	1988/07/01
2768739	Dietary and weight control practices among persons with hypertension: findings from the 1986 Behavioral Risk Factor Surveys	Anda RF, Remington PL, Williamson DF, Binkin NJ.	J Am Diet Assoc. 1989 Sep;89(9):1265-8.	Anda RF	J Am Diet Assoc	1989	1989/09/01
5805236	Hemodynamic findings at rest and during exercise in mild arterial hypertension	Sannerstedt R.	Am J Med Sci. 1969 Aug;258(2):70-9.	Sannerstedt R	Am J Med Sci	1969	1969/08/01
15201859	Exercise blood pressure in young adults as a predictor of future blood pressure: a 12-year follow-up of medical school graduates	Nakashima M, Miura K, Kido T, Saeki K, Tamura N, Matsui S, Morikawa Y, Nishijo M, Nakanishi Y, Nakagawa H.	J Hum Hypertens. 2004 Nov;18(11):815-21. doi: 10.1038/sj.jhh.1001749.	Nakashima M	J Hum Hypertens	2004	2004/06/18			10.1038/sj.jhh.1001749
5423203	Exercise performance and perceived exertion in patients with coronary insufficiency, arterial hypertension and vasoregulatory asthenia	Borg G, Linderholm H.	Acta Med Scand. 1970 Jan-Feb;187(1-2):17-26. doi: 10.1111/j.0954-6820.1970.tb02901.x.	Borg G	Acta Med Scand	1970	1970/01/01			10.1111/j.0954-6820.1970.tb02901.x
17594145	Endothelial nitric oxide synthase Glu298Asp gene polymorphism is associated with hypertensive response to exercise in well-controlled hypertensive patients	Kim JS, Cho JR, Park S, Shim J, Kim JB, Cho DK, Shin HJ, Park CM, Ko YG, Ha JW, Choi D, Rim SJ, Jang Y, Chung N.	Yonsei Med J. 2007 Jun 30;48(3):389-395. doi: 10.3349/ymj.2007.48.3.389.	Kim JS	Yonsei Med J	2007	2007/06/28	PMC2628106		10.3349/ymj.2007.48.3.389
10204815	Baroreflex sensitivity and the blood pressure response to beta-blockade	Chen X, Hassan MO, Jones JV, Sleight P, Floras JS.	J Hum Hypertens. 1999 Mar;13(3):185-90. doi: 10.1038/sj.jhh.1000786.	Chen X	J Hum Hypertens	1999	1999/04/16			10.1038/sj.jhh.1000786
8857071	Lisinopril reduces postexercise albuminuria more effectively than atenolol in primary hypertension	Rangemark C, Lind H, Lindholm L, Hedner T, Samuelsson O.	Eur J Clin Pharmacol. 1996;49(4):267-71. doi: 10.1007/BF00226326.	Rangemark C	Eur J Clin Pharmacol	1996	1996/01/01			10.1007/BF00226326
8037130	Hemodynamic and hemostatic responses to morning and evening exertion in systemic hypertension and implications for triggering of acute cardiovascular disease	Jimenez AH, Tofler GH, Chen X, Stubbs ME, Solomon HS, Muller JE.	Am J Cardiol. 1994 Aug 1;74(3):253-7. doi: 10.1016/0002-9149(94)90366-2.	Jimenez AH	Am J Cardiol	1994	1994/08/01			10.1016/0002-9149(94)90366-2
18161437	[Effect of weight loss on blood pressure]	Bönner G.	MMW Fortschr Med. 2007 Nov 29;149(48):44-7; quiz 48.	Bönner G	MMW Fortschr Med	2007	2007/12/29
2172376	Time-course of the antihypertensive and autonomic effects of regular endurance exercise in human subjects	Meredith IT, Jennings GL, Esler MD, Dewar EM, Bruce AM, Fazio VA, Korner PI.	J Hypertens. 1990 Sep;8(9):859-66. doi: 10.1097/00004872-199009000-00010.	Meredith IT	J Hypertens	1990	1990/09/01			10.1097/00004872-199009000-00010
10948849	Profile of uncontrolled hypertensive patients attending the Specialist Hypertension Clinic, University Hospital of the West Indies	Simpson SH, Duff EM, Whittle S, Wilks R.	West Indian Med J. 2000 Jun;49(2):118-22.	Simpson SH	West Indian Med J	2000	2000/08/19
2360516	Mechanism of abnormal postexercise systolic blood pressure response and its diagnostic value in patients with coronary artery disease	Miyahara T, Yokota M, Iwase M, Watanabe M, Matsunami T, Koide M, Saito H, Takeuchi J.	Am Heart J. 1990 Jul;120(1):40-9. doi: 10.1016/0002-8703(90)90158-t.	Miyahara T	Am Heart J	1990	1990/07/01			10.1016/0002-8703(90)90158-t
1261274	Effects of propranolol on haemodynamic changes and gas exchange at rest, in orthostasis, and on exercise in patients with arterial hypertension	Glezer GA, Moskalenko NP, Megrelishvili RI, Zilbert NL.	Cor Vasa. 1976;18(1):26-41.	Glezer GA	Cor Vasa	1976	1976/01/01
8793701	Non-pharmacological management of hypertension: results from interviews with 100 general practitioners	Arroll B, Jenkins S, North D.	J Hypertens. 1996 Jun;14(6):773-7. doi: 10.1097/00004872-199606000-00014.	Arroll B	J Hypertens	1996	1996/06/01			10.1097/00004872-199606000-00014
18047912	Occupational, commuting, and leisure-time physical activity in relation to cardiovascular mortality among finnish subjects with hypertension	Hu G, Jousilahti P, Antikainen R, Tuomilehto J.	Am J Hypertens. 2007 Dec;20(12):1242-50. doi: 10.1016/j.amjhyper.2007.07.015.	Hu G	Am J Hypertens	2007	2007/12/01			10.1016/j.amjhyper.2007.07.015
11926806	Summary for patients. Exercise lowers blood pressure		Ann Intern Med. 2002 Apr 2;136(7):I16. doi: 10.7326/0003-4819-136-7-200204020-00001.		Ann Intern Med	2002	2002/04/03			10.7326/0003-4819-136-7-200204020-00001
12928460	Effects of exercise and weight loss on hypertension	Yeo S.	JAMA. 2003 Aug 20;290(7):886; author reply 886-7. doi: 10.1001/jama.290.7.886-a.	Yeo S	JAMA	2003	2003/08/21			10.1001/jama.290.7.886-a
7934759	Changes in physical activity and other lifeway patterns influencing longevity	Paffenbarger RS Jr, Kampert JB, Lee IM, Hyde RT, Leung RW, Wing AL.	Med Sci Sports Exerc. 1994 Jul;26(7):857-65.	Paffenbarger RS Jr	Med Sci Sports Exerc	1994	1994/07/01
16327532	Effect of exercise duration on postexercise hypotension	Mach C, Foster C, Brice G, Mikat RP, Porcari JP.	J Cardiopulm Rehabil. 2005 Nov-Dec;25(6):366-9. doi: 10.1097/00008483-200511000-00010.	Mach C	J Cardiopulm Rehabil	2005	2005/12/06			10.1097/00008483-200511000-00010
6620835	[Pathogenesis of borderline arterial hypertension in young persons]	Tsikulin AE.	Kardiologiia. 1983 Aug;23(8):37-40.	Tsikulin AE	Kardiologiia	1983	1983/08/01
16680294	[The effects of nonsupervised exercise program, via internet, on blood pressure and body composition in normotensive and prehypertensive individuals]	Nunes AP, Rios AC, Cunha GA, Barretto AC, Negrão CE.	Arq Bras Cardiol. 2006 Apr;86(4):289-96. doi: 10.1590/s0066-782x2006000400009. Epub 2006 Apr 25.	Nunes AP	Arq Bras Cardiol	2006	2006/05/09			10.1590/s0066-782x2006000400009
16034219	Time spent moving is related to systolic blood pressure among older women	Brennan P, Pescatello LS, Bohannon RW, Marschke L, Murphy M, Coble D, Hasson S.	Prev Cardiol. 2005 Summer;8(3):160-4. doi: 10.1111/j.1520-037x.2005.3820.x.	Brennan P	Prev Cardiol	2005	2005/07/22			10.1111/j.1520-037x.2005.3820.x
1686784	Exercise-induced modifications in cardiorespiratory parameters of hypertensive patients treated with calcium antagonists	Fariello R, Boni E, Corda L, Muiesan ML, Agabiti-Rosei E.	J Hypertens Suppl. 1991 Dec;9(3):S67-72.	Fariello R	J Hypertens Suppl	1991	1991/12/01
10442627	Exercise training for the treatment of hypertension: a review	Tipton CM.	Clin J Sport Med. 1999 Apr;9(2):104. doi: 10.1097/00042752-199904000-00016.	Tipton CM	Clin J Sport Med	1999	1999/08/12			10.1097/00042752-199904000-00016
16858220	Cardiopulmonary function after recovery from swimming-induced pulmonary edema	Ludwig BB, Mahon RT, Schwartzman EL.	Clin J Sport Med. 2006 Jul;16(4):348-51. doi: 10.1097/00042752-200607000-00011.	Ludwig BB	Clin J Sport Med	2006	2006/07/22			10.1097/00042752-200607000-00011
15146684	[Physical activity and chronic disease I. Heart disease and hypertension]	Magnusson P, Torp-Pedersen CT, Backer V, Beyer N, Andersen LB, Hansen IL, Dela F, Astrup AV, Pedersen BK, Tjønneland AM, Schwarz P, Kjaer M.	Ugeskr Laeger. 2004 Apr 19;166(17):1543-7.	Magnusson P	Ugeskr Laeger	2004	2004/05/19
2281393	[The effectiveness of physical training in treating patients with neurocirculatory dystonia]	Bel'chenko DI, Lazarev VI.	Ter Arkh. 1990;62(9):118-22.	Bel'chenko DI	Ter Arkh	1990	1990/01/01
7917158	Comparative effects of quinapril, atenolol, and verapamil on blood pressure and forearm hemodynamics during handgrip exercise	Cléroux J, Beaulieu M, Kouamé N, Lacourcière Y.	Am J Hypertens. 1994 Jun;7(6):566-70. doi: 10.1093/ajh/7.6.566.	Cléroux J	Am J Hypertens	1994	1994/06/01			10.1093/ajh/7.6.566
11303314	[The effect of a single moderate physical exertion on serum leptin levels in patients with essential hypertension (preliminary results)]	Zyśko D, Gajek J, Jołda-Mydłowska B.	Pol Arch Med Wewn. 2000 Aug;104(2):483-7.	Zyśko D	Pol Arch Med Wewn	2000	2001/04/17
11585378	Lifestyle modifications in the prevention and treatment of hypertension	Dickey RA, Janick JJ.	Endocr Pract. 2001 Sep-Oct;7(5):392-9. doi: 10.4158/EP.7.5.392.	Dickey RA	Endocr Pract	2001	2001/10/05			10.4158/EP.7.5.392
12182523	Information from your family doctor. High blood pressure and exercise		Am Fam Physician. 2002 Aug 1;66(3):457-8.		Am Fam Physician	2002	2002/08/17
16788433	[Lung perfusion, physiologic dead space and exercise-induced pulmonary arterial hypertension: running for recruitment]	Dinh-Xuan AT.	Rev Mal Respir. 2006 Apr;23(2 Pt 1):111-3. doi: 10.1016/s0761-8425(06)71472-3.	Dinh-Xuan AT	Rev Mal Respir	2006	2006/06/22			10.1016/s0761-8425(06)71472-3
17027820	Exaggerated morning surge in blood pressure in hypertension	Kario K, Ishikawa J.	Am J Hypertens. 2006 Oct;19(10):1018. doi: 10.1016/j.amjhyper.2006.05.014.	Kario K	Am J Hypertens	2006	2006/10/10			10.1016/j.amjhyper.2006.05.014
2630400	[Non-pharmacological methods of the treatment of initial stages of arterial hypertension in automobile drivers]	E'lgarov AA, Inarokova AM.	Gig Tr Prof Zabol. 1989;(8):42-4.	E'lgarov AA	Gig Tr Prof Zabol	1989	1989/01/01
16164785	The influence of different surgical procedures on hypertension after repair of coarctation	Giordano U, Giannico S, Turchetta A, Hammad F, Calzolari F, Calzolari A.	Cardiol Young. 2005 Oct;15(5):477-80. doi: 10.1017/S1047951105001332.	Giordano U	Cardiol Young	2005	2005/09/17			10.1017/S1047951105001332
2486303	Non pharmacological treatment of hypertension	Wasir HS.	J Assoc Physicians India. 1989 Jul;37(7):454-9.	Wasir HS	J Assoc Physicians India	1989	1989/07/01
2103645	[Risk factors for chronic non-communicable diseases: a domiciliary survey in the municipality of São Paulo, SP (Brazil). Methodology and preliminary results]	Rego RA, Berardo FA, Rodrigues SS, Oliveira ZM, Oliverira MB, Vasconcellos C, Aventurato LV, Moncau JE, Ramos LR.	Rev Saude Publica. 1990 Aug;24(4):277-85. doi: 10.1590/s0034-89101990000400005.	Rego RA	Rev Saude Publica	1990	1990/08/01			10.1590/s0034-89101990000400005
16291984	Sildenafil citrate therapy for pulmonary arterial hypertension	Galiè N, Ghofrani HA, Torbicki A, Barst RJ, Rubin LJ, Badesch D, Fleming T, Parpia T, Burgess G, Branzi A, Grimminger F, Kurzyna M, Simonneau G; Sildenafil Use in Pulmonary Arterial Hypertension (SUPER) Study Group.	N Engl J Med. 2005 Nov 17;353(20):2148-57. doi: 10.1056/NEJMoa050010.	Galiè N	N Engl J Med	2005	2005/11/18			10.1056/NEJMoa050010
15002682	[Hypertension 2004]	Hitzenberger G.	Wien Med Wochenschr. 2004;154(1-2):2-7. doi: 10.1007/s10354-004-0002-2.	Hitzenberger G	Wien Med Wochenschr	2004	2004/03/09			10.1007/s10354-004-0002-2
16075642	[Arterial hypertension and coronary heart disease: clinical and functional aspects]	Leshchinskiĭ LA, Mul'tanovskiĭ BL, Ponomarev SB, Petrov AG.	Klin Med (Mosk). 2005;83(6):33-7.	Leshchinskiĭ LA	Klin Med (Mosk)	2005	2005/08/04
9488234	Maintained autonomic responses to moderate exercise in hypertensive patients treated with lacidipine	Lucini D, Strappazzon P, Colombo F, Malliani A, Pagani M.	J Hypertens. 1997 Dec;15(12 Pt 2):1751-4. doi: 10.1097/00004872-199715120-00084.	Lucini D	J Hypertens	1997	1998/03/06			10.1097/00004872-199715120-00084
8279979	[Hemodynamic variable analysis in patients with systemic arterial hypertension undergoing physical exercise]	de Oliveira SF, Ramires JA, Solimene MC, Ratti M, Lage SG, da Luz PL, Pileggi F.	Arq Bras Cardiol. 1993 Jun;60(6):395-8.	de Oliveira SF	Arq Bras Cardiol	1993	1993/06/01
6624063	[The Kerdo index in patients with borderline arterial hypertension during different periods of physical activity]	Zolotarev AE, Shtan'ko VA.	Vrach Delo. 1983 Jul;(7):69-72.	Zolotarev AE	Vrach Delo	1983	1983/07/01
14576915	Effects of losartan combined with exercise training in spontaneously hypertensive rats	Azevedo LF, Brum PC, Mattos KC, Junqueira CM, Rondon MU, Barretto AC, Negrão CE.	Braz J Med Biol Res. 2003 Nov;36(11):1595-603. doi: 10.1590/s0100-879x2003001100018. Epub 2003 Oct 22.	Azevedo LF	Braz J Med Biol Res	2003	2003/10/25			10.1590/s0100-879x2003001100018
4247118	Correlation between radiological chest findings and systemic haemodynamics in human arterial hypertension	Sannerstedt R, Paulin S, Varnauskas E.	Br Heart J. 1970 Jul;32(4):477-82. doi: 10.1136/hrt.32.4.477.	Sannerstedt R	Br Heart J	1970	1970/07/01	PMC487357		10.1136/hrt.32.4.477
1623900	Effect of dexfenfluramine treatment on body weight, blood pressure and noradrenergic activity in obese hypertensive patients	Kolanowski J, Younis LT, Vanbutsele R, Detry JM.	Eur J Clin Pharmacol. 1992;42(6):599-605. doi: 10.1007/BF00265922.	Kolanowski J	Eur J Clin Pharmacol	1992	1992/01/01			10.1007/BF00265922
2205777	Endorphins and exercise: physiological mechanisms and clinical implications	Thorén P, Floras JS, Hoffmann P, Seals DR.	Med Sci Sports Exerc. 1990 Aug;22(4):417-28.	Thorén P	Med Sci Sports Exerc	1990	1990/08/01
12527653	Exercise blood pressure in congenital heart disease and in patients after coarctation repair	Hauser M.	Heart. 2003 Feb;89(2):125-6. doi: 10.1136/heart.89.2.125.	Hauser M	Heart	2003	2003/01/16	PMC1767566		10.1136/heart.89.2.125
1586046	Oxygen uptake kinetics in response to exercise in patients with pulmonary vascular disease	Sietsema KE.	Am Rev Respir Dis. 1992 May;145(5):1052-7. doi: 10.1164/ajrccm/145.5.1052.	Sietsema KE	Am Rev Respir Dis	1992	1992/05/01			10.1164/ajrccm/145.5.1052
15888840	End-tidal PCO2 abnormality and exercise limitation in patients with primary pulmonary hypertension	Yasunobu Y, Oudiz RJ, Sun XG, Hansen JE, Wasserman K.	Chest. 2005 May;127(5):1637-46. doi: 10.1378/chest.127.5.1637.	Yasunobu Y	Chest	2005	2005/05/13			10.1378/chest.127.5.1637
10795089	[Stroke. Options for primary prevention]	Berlit P.	Nervenarzt. 2000 Apr;71(4):231-6. doi: 10.1007/s001150050552.	Berlit P	Nervenarzt	2000	2000/05/05			10.1007/s001150050552
17394732	Cultural factors and patients' adherence to lifestyle measures	Serour M, Alqhenaei H, Al-Saqabi S, Mustafa AR, Ben-Nakhi A.	Br J Gen Pract. 2007 Apr;57(537):291-5.	Serour M	Br J Gen Pract	2007	2007/03/31	PMC2043336
15076200	Relationship between exercise systolic blood pressure and left ventricular geometry in overweight, mildly hypertensive patients	Pierson LM, Bacon SL, Sherwood A, Hinderliter AL, Babyak M, Gullette EC, Waugh R, Blumenthal JA.	J Hypertens. 2004 Feb;22(2):399-405. doi: 10.1097/00004872-200402000-00026.	Pierson LM	J Hypertens	2004	2004/04/13			10.1097/00004872-200402000-00026
8960623	Patterns of diastolic abnormalities during isometric stress in patients with systemic hypertension	Manolas J.	Cardiology. 1997 Jan-Feb;88(1):36-47. doi: 10.1159/000177307.	Manolas J	Cardiology	1997	1997/01/01			10.1159/000177307
18377475	Pulmonary arterial hypertension associated with a congenital heart defect: advanced medium-term medical treatment stabilizes clinical condition	Duffels M, van Loon L, Berger R, Boonstra A, Vonk-Noordegraaf A, Mulder B.	Congenit Heart Dis. 2007 Jul-Aug;2(4):242-9. doi: 10.1111/j.1747-0803.2007.00104.x.	Duffels M	Congenit Heart Dis	2007	2008/04/02			10.1111/j.1747-0803.2007.00104.x
12238282	Platelet function and fibrinolytic activity in borderline and mild hypertension. The influence of age, exercise, smoking and antihypertensive therapy	Fornitz GG.	Dan Med Bull. 2002 Aug;49(3):210-26.	Fornitz GG	Dan Med Bull	2002	2002/09/20
4522164	Systemic haemodynamics in mild arterial hypertension before and after physical training	Sannerstedt R, Wasir H, Henning R, Werkö L.	Clin Sci Mol Med Suppl. 1973 Aug;45 Suppl 1:145s-9. doi: 10.1042/cs045145s.	Sannerstedt R	Clin Sci Mol Med Suppl	1973	1973/08/01			10.1042/cs045145s
2091440	Effects of reducing diet and increased leisure time physical activity on hypertension associated with obesity	Pecelj-Gec M, Jorga J, Rsumović S, Neradović-Mladenovski L, Zbutega-Milosević G.	Acta Med Iugosl. 1990;44(4):367-76.	Pecelj-Gec M	Acta Med Iugosl	1990	1990/01/01
8341870	Physical activity in older adults. An overview of health benefits	Pescatello LS, DiPietro L.	Sports Med. 1993 Jun;15(6):353-64. doi: 10.2165/00007256-199315060-00001.	Pescatello LS	Sports Med	1993	1993/06/01			10.2165/00007256-199315060-00001
15584577	Non-pharmacological therapy of hypertension: practical limitations	Mittal SR, Maheshwari M.	Indian Heart J. 2004 May-Jun;56(3):259-61.	Mittal SR	Indian Heart J	2004	2004/12/09
10539823	Dynamic exercise normalizes resting blood pressure in mildly hypertensive premenopausal women	Pescatello LS, Miller B, Danias PG, Werner M, Hess M, Baker C, Jane De Souza M.	Am Heart J. 1999 Nov;138(5 Pt 1):916-21. doi: 10.1016/s0002-8703(99)70017-7.	Pescatello LS	Am Heart J	1999	1999/10/28			10.1016/s0002-8703(99)70017-7
11131268	Walking 10,000 steps/day or more reduces blood pressure and sympathetic nerve activity in mild essential hypertension	Iwane M, Arita M, Tomimoto S, Satani O, Matsumoto M, Miyashita K, Nishio I.	Hypertens Res. 2000 Nov;23(6):573-80. doi: 10.1291/hypres.23.573.	Iwane M	Hypertens Res	2000	2000/12/29			10.1291/hypres.23.573
1446996	The relationship of resting and exercise blood pressure in subjects with essential hypertension before and after drug treatment with propranolol	Potempa KM, Folta A, Braun LT, Szidon JP.	Heart Lung. 1992 Nov-Dec;21(6):509-14.	Potempa KM	Heart Lung	1992	1992/11/01
1831068	Left ventricular diastolic function in athletes and borderline hypertensives with mild cardiac hypertrophy	Cuspidi C, Sampieri L, Boselli L, Angioni L, Bragato R, Leonetti G, Zanchetti A.	Cardiology. 1991;78(3):278-81. doi: 10.1159/000174794.	Cuspidi C	Cardiology	1991	1991/01/01			10.1159/000174794
16308413	Exercise effects on cardiac size and left ventricular diastolic function: relationships to changes in fitness, fatness, blood pressure and insulin resistance	Stewart KJ, Ouyang P, Bacher AC, Lima S, Shapiro EP.	Heart. 2006 Jul;92(7):893-8. doi: 10.1136/hrt.2005.079962. Epub 2005 Nov 24.	Stewart KJ	Heart	2006	2005/11/26	PMC1860691		10.1136/hrt.2005.079962
2853091	[Enalapril and acebutolol in essential arterial hypertension. Comparison of the 2 drugs and evaluation of their combination]	Marino A, Bianchetti F, Rossi A, Canel D, Ziacchi V, Moretti L, Lomanto B, Fracalossi C.	G Ital Cardiol. 1988 Jul;18(7):585-91.	Marino A	G Ital Cardiol	1988	1988/07/01
17620944	Qigong for hypertension: a systematic review of randomized clinical trials	Lee MS, Pittler MH, Guo R, Ernst E.	J Hypertens. 2007 Aug;25(8):1525-32. doi: 10.1097/HJH.0b013e328092ee18.	Lee MS	J Hypertens	2007	2007/07/11			10.1097/HJH.0b013e328092ee18
3583205	[Exercise hypertension--significance from the viewpoint of sports]	Rost R, Heck H.	Herz. 1987 Apr;12(2):125-33.	Rost R	Herz	1987	1987/04/01
15249794	Comprehensive lifestyle modification and blood pressure control: a review of the PREMIER trial	McGuire HL, Svetkey LP, Harsha DW, Elmer PJ, Appel LJ, Ard JD.	J Clin Hypertens (Greenwich). 2004 Jul;6(7):383-90. doi: 10.1111/j.1524-6175.2004.03147.x.	McGuire HL	J Clin Hypertens (Greenwich)	2004	2004/07/14	PMC8109651		10.1111/j.1524-6175.2004.03147.x
17847932	Abnormal systolic blood pressure during treadmill test and brachial artery flow-mediated vasodilatation impairment	Mirat J, Bernat R, Majdancić Z, Kolcić I, Galić E, Zeljko H, Bergovec M, Reiner Z.	Coll Antropol. 2007 Jun;31(2):517-22.	Mirat J	Coll Antropol	2007	2007/09/13
16915305	Protective effect of prior physical conditioning on relaxing response of corpus cavernosum from rats made hypertensive by nitric oxide inhibition	Claudino MA, Priviero FB, Camargo EA, Teixeira CE, De Nucci G, Antunes E, Zanesco A.	Int J Impot Res. 2007 Mar-Apr;19(2):189-95. doi: 10.1038/sj.ijir.3901511. Epub 2006 Aug 17.	Claudino MA	Int J Impot Res	2007	2006/08/18			10.1038/sj.ijir.3901511
12826780	The JNC 7: stepped care is alive and well	Moser M.	J Clin Hypertens (Greenwich). 2003 May-Jun;5(3):187-90, 195. doi: 10.1111/j.1524-6175.2003.02565.x.	Moser M	J Clin Hypertens (Greenwich)	2003	2003/06/27	PMC8099227		10.1111/j.1524-6175.2003.02565.x
11392002	[Treatment of hypertension with dyslipidemia]	Ashida T.	Nihon Rinsho. 2001 May;59(5):978-82.	Ashida T	Nihon Rinsho	2001	2001/06/08
12455385	Time trends in the prevalence of hypertension and associated risk factors in Chandigarh	Ahlawat SK, Singh MM, Kumar R, Kumari S, Sharma BK.	J Indian Med Assoc. 2002 Sep;100(9):547-52, 554-5, 572.	Ahlawat SK	J Indian Med Assoc	2002	2002/11/29
16752522	[Heart rate and heart rate variability: two parameters prognostic value of which merits further broadening]	De Vecchis R, Pucciarelli A.	G Ital Cardiol (Rome). 2006 May;7(5):371-2; author reply 372-3.	De Vecchis R	G Ital Cardiol (Rome)	2006	2006/06/07
7478481	[The role of physical activity in the prevention of certain internal diseases]	Jákó P.	Orv Hetil. 1995 Oct 29;136(44):2379-83.	Jákó P	Orv Hetil	1995	1995/10/29
18164288	Acute administration of l-arginine restores nitric oxide-mediated relaxation in isolated pulmonary arteries from pulmonary hypertensive exercise trained rats	Goret L, Tanguy S, Guiraud I, Dauzat M, Obert P.	Eur J Pharmacol. 2008 Feb 26;581(1-2):148-56. doi: 10.1016/j.ejphar.2007.11.037. Epub 2007 Nov 28.	Goret L	Eur J Pharmacol	2008	2008/01/01			10.1016/j.ejphar.2007.11.037
15473050	Study shows sharp rise in U.S. hypertension rate	Levenson D.	Rep Med Guidel Outcomes Res. 2004 Oct 1;15(19):9-10, 12.	Levenson D	Rep Med Guidel Outcomes Res	2004	2004/10/12
10341581	[New aspects of environmental factors leading to hypertension]	Ishimitsu T, Minami J.	Nihon Naika Gakkai Zasshi. 1999 Feb 10;88(2):207-16.	Ishimitsu T	Nihon Naika Gakkai Zasshi	1999	1999/05/26
11564979	In-vivo intracellular pH at rest and during exercise in patients with essential hypertension	Khong TK, McIntyre DJ, Sagnella GA, Markandu ND, Miller MA, Baker EH, Griffiths JR, MacGregor GA.	J Hypertens. 2001 Sep;19(9):1595-600. doi: 10.1097/00004872-200109000-00011.	Khong TK	J Hypertens	2001	2001/09/21			10.1097/00004872-200109000-00011
3518934	Risks for arterial hypertension	Schmieder RE, Messerli FH, Ruddel H.	Cardiol Clin. 1986 Feb;4(1):57-66.	Schmieder RE	Cardiol Clin	1986	1986/02/01
7722372	[Treatment of mild hypertension]	Hiwada K.	Nihon Naika Gakkai Zasshi. 1995 Jan 10;84(1):78-83.	Hiwada K	Nihon Naika Gakkai Zasshi	1995	1995/01/10
12556671	Therapeutic lifestyle changes for hypertension and cardiovascular risk reduction	Watson K, Jamerson K.	J Clin Hypertens (Greenwich). 2003 Jan-Feb;5(1 Suppl 1):32-7. doi: 10.1111/j.1524-6175.2003.02179.x.	Watson K	J Clin Hypertens (Greenwich)	2003	2003/01/31	PMC8101831		10.1111/j.1524-6175.2003.02179.x
2190612	The potential benefits of nonpharmacological therapy	Kaplan NM.	Am J Hypertens. 1990 May;3(5 Pt 1):425-7. doi: 10.1093/ajh/3.5.425.	Kaplan NM	Am J Hypertens	1990	1990/05/01			10.1093/ajh/3.5.425
10776058	[Metabolic capacity of skeletal muscles and health]	Saltin B, Helge JW.	Ugeskr Laeger. 2000 Apr 10;162(15):2159-64.	Saltin B	Ugeskr Laeger	2000	2000/04/25
9045383	[The dynamics of the elevated arterial pressure during exposure to different regimens of physical training]	Kocharov AM, Novikova NK.	Ter Arkh. 1996;68(11):56-9.	Kocharov AM	Ter Arkh	1996	1996/01/01
1827020	Effects of isradipine on peripheral hemodynamic reflex responses in mild-to-moderate essential hypertension	Duprez D, De Backer T, De Pue N, Hermans L, De Buyzere M, Clement DL.	Am J Hypertens. 1991 Feb;4(2 Pt 2):194S-196S. doi: 10.1093/ajh/4.2.194s.	Duprez D	Am J Hypertens	1991	1991/02/01			10.1093/ajh/4.2.194s
3445563	[Value of the isometric exercise test for hand muscles in the diagnosis of arterial hypertension]	Khomaziuk IN, Goncharenko LI.	Vrach Delo. 1987 Dec;(12):30-3.	Khomaziuk IN	Vrach Delo	1987	1987/12/01
8949514	Life style as a blood pressure determinant	Staessen JA, Bieniaszewski L, Pardaens K, Petrov V, Thijs L, Fagard R.	J R Soc Med. 1996 Sep;89(9):484-9. doi: 10.1177/014107689608900903.	Staessen JA	J R Soc Med	1996	1996/09/01	PMC1295909		10.1177/014107689608900903
7690093	Cardiopulmonary response during exercise of a beta 1-selective beta-blocker (atenolol) and a calcium-channel blocker (diltiazem) in untrained subjects with hypertension	Cohen-Solal A, Baleynaud S, Laperche T, Sebag C, Gourgon R.	J Cardiovasc Pharmacol. 1993 Jul;22(1):33-8. doi: 10.1097/00005344-199307000-00006.	Cohen-Solal A	J Cardiovasc Pharmacol	1993	1993/07/01			10.1097/00005344-199307000-00006
8934367	Differential effects of exercise training intensity on blood pressure and cardiovascular responses to stress in borderline hypertensive humans	Rogers MW, Probst MM, Gruber JJ, Berger R, Boone JB Jr.	J Hypertens. 1996 Nov;14(11):1369-75. doi: 10.1097/00004872-199611000-00017.	Rogers MW	J Hypertens	1996	1996/11/01			10.1097/00004872-199611000-00017
2232453	[Comparative study of the hypotensive action of monotherapy using hydrochlorothiazide and its combination with triamterene and amiloride and their effect on hemodynamics at rest and during exercise therapy]	Glezer GA, Lipko DS, Levinzon AM.	Kardiologiia. 1990 Jul;30(7):11-3.	Glezer GA	Kardiologiia	1990	1990/07/01
10756890	[The primary prevention of arterial hypertension. A meta-analysis of controlled clinical studies]	Pop C, Garabagiu D, Bărbulescu B, Daraban D, Schisser G, Schiopu M, Zabreanu M, Roşu R, Fanea A, Popa A, Vlaicu R.	Rev Med Chir Soc Med Nat Iasi. 1999 Jan-Jun;103(1-2):77-87.	Pop C	Rev Med Chir Soc Med Nat Iasi	1999	2000/04/11
8552563	Does counselling for angina and hypertension work?	Browne D.	Practitioner. 1995 Nov;239(1556):679-81.	Browne D	Practitioner	1995	1995/11/01
3240723	Antihypertensive effect of long term ketanserin in elderly essential hypertensive patients. Assessment of left ventricular function at rest and during exercise	Sánchez RA, Otero F, Ramírez AJ, Degrossi O, Glenny J, Marcó EJ.	Drugs. 1988;36 Suppl 1:110-3. doi: 10.2165/00003495-198800361-00020.	Sánchez RA	Drugs	1988	1988/01/01			10.2165/00003495-198800361-00020
17106718	Isometric handgrip training improves local flow-mediated dilation in medicated hypertensives	McGowan CL, Visocchi A, Faulkner M, Verduyn R, Rakobowchuk M, Levy AS, McCartney N, MacDonald MJ.	Eur J Appl Physiol. 2007 Feb;99(3):227-34. doi: 10.1007/s00421-006-0337-z. Epub 2006 Nov 15.	McGowan CL	Eur J Appl Physiol	2007	2006/11/16			10.1007/s00421-006-0337-z
17646572	Training-induced pressure fall in spontaneously hypertensive rats is associated with reduced angiotensinogen mRNA expression within the nucleus tractus solitarii	Felix JV, Michelini LC.	Hypertension. 2007 Oct;50(4):780-5. doi: 10.1161/HYPERTENSIONAHA.107.094474. Epub 2007 Jul 23.	Felix JV	Hypertension	2007	2007/07/25			10.1161/HYPERTENSIONAHA.107.094474
12182522	Managing hypertension in athletes and physically active patients	Niedfeldt MW.	Am Fam Physician. 2002 Aug 1;66(3):445-52.	Niedfeldt MW	Am Fam Physician	2002	2002/08/17
10832135	[The heart patient in the mountains: the behavioral indications]	Ponchia A.	Ital Heart J Suppl. 2000 Apr;1(4):488-96.	Ponchia A	Ital Heart J Suppl	2000	2000/06/01
16284242	Baroreceptor function during exercise: resetting the record	Joyner MJ.	Exp Physiol. 2006 Jan;91(1):27-36. doi: 10.1113/expphysiol.2005.032102. Epub 2005 Nov 11.	Joyner MJ	Exp Physiol	2006	2005/11/15			10.1113/expphysiol.2005.032102
10593519	Physical activity in the prevention and treatment of obesity and its comorbidities	Grundy SM, Blackburn G, Higgins M, Lauer R, Perri MG, Ryan D.	Med Sci Sports Exerc. 1999 Nov;31(11 Suppl):S502-8. doi: 10.1097/00005768-199911001-00003.	Grundy SM	Med Sci Sports Exerc	1999	1999/12/11			10.1097/00005768-199911001-00003
12018559	Status of lifestyle modifications in hypertension	Chhabra MK, Lal A, Sharma KK.	J Indian Med Assoc. 2001 Sep;99(9):504-8.	Chhabra MK	J Indian Med Assoc	2001	2002/05/23
7069979	[Evaluation of the quality of life of cardiovascular disease patients]	Gladkov AG, Zaĭtsev VP, Aronov DM, Sharfnadel' MG.	Kardiologiia. 1982 Feb;22(2):100-3.	Gladkov AG	Kardiologiia	1982	1982/02/01
15835824	Changes in steps per day over the course of a pilot walking intervention	Banks-Wallace J, Conn V.	ABNF J. 2005 Mar-Apr;16(2):28-32.	Banks-Wallace J	ABNF J	2005	2005/04/20
16906660	Making multiple lifestyle changes can lower high blood pressure		FDA Consum. 2006 May-Jun;40(3):9.		FDA Consum	2006	2006/08/16
2531881	[Epidemiology of cardiovascular risk factors in 1505 females working in hospitals]	Estryn-Behar M, Lang T, Peigne E, Masson A, Melonio G, Louet M.	Presse Med. 1989 Dec 2;18(40):1960-4.	Estryn-Behar M	Presse Med	1989	1989/12/02
8743045	Prevention of hypertension and associated cardiovascular disease. A 1995 statement. Conclusions from a joint WHO/ISH Meeting		Clin Exp Hypertens. 1996 Apr-May;18(3-4):581-93. doi: 10.3109/10641969609088987.		Clin Exp Hypertens	1996	1996/04/01			10.3109/10641969609088987
15502501	Evaluation of pulmonary arterial hypertension	Galiè N, Manes A, Branzi A.	Curr Opin Cardiol. 2004 Nov;19(6):575-81. doi: 10.1097/01.hco.0000142066.14966.85.	Galiè N	Curr Opin Cardiol	2004	2004/10/27			10.1097/01.hco.0000142066.14966.85
17558191	Core components of cardiac rehabilitation/secondary prevention programs: 2007 update: a scientific statement from the American Heart Association Exercise, Cardiac Rehabilitation, and Prevention Committee, the Council on Clinical Cardiology; the Councils on Cardiovascular Nursing, Epidemiology and Prevention, and Nutrition, Physical Activity, and Metabolism; and the American Association of Cardiov…	Balady GJ, Williams MA, Ades PA, Bittner V, Comoss P, Foody JA, Franklin B, Sanderson B, Southard D; American Heart Association Exercise, Cardiac Rehabilitation, and Prevention Committee; Council on Clinical Cardiology; Councils on Cardiovascular Nursing, Epidemiology and Prevention, and Nutrition, Physical Activity, and Metabolism; American Association of Cardiovascular and Pulmonary Rehabilitat…	J Cardiopulm Rehabil Prev. 2007 May-Jun;27(3):121-9. doi: 10.1097/01.HCR.0000270696.01635.aa.	Balady GJ	J Cardiopulm Rehabil Prev	2007	2007/06/15			10.1097/01.HCR.0000270696.01635.aa
14594179	Laparoscopically performed gastric banding in a 13 year-old girl with morbid obesity and end stage renal insufficiency allows lifesaving weight loss and hemodialysis	Knerr I, Horbach T, Plank C, Carbon R, Nüsken KD, Rascher W, Dötsch J.	J Pediatr Endocrinol Metab. 2003 Oct-Nov;16(8):1179-82. doi: 10.1515/jpem.2003.16.8.1179.	Knerr I	J Pediatr Endocrinol Metab	2003	2003/11/05			10.1515/jpem.2003.16.8.1179
12134718	Nutritional factors in the control of blood pressure and hypertension	Suter PM, Sierro C, Vetter W.	Nutr Clin Care. 2002 Jan-Feb;5(1):9-19. doi: 10.1046/j.1523-5408.2002.00513.x.	Suter PM	Nutr Clin Care	2002	2002/07/24			10.1046/j.1523-5408.2002.00513.x
7992212	[The regression of the structural-functional changes in the hypertrophic left ventricle during the long-term correction of the arterial pressure with Inhibace (cilazapril)]	Gurochkin AB, Ivleva AIa, Kobavlava ZhD, Moiseev VS.	Ter Arkh. 1994;66(9):46-9.	Gurochkin AB	Ter Arkh	1994	1994/01/01
11702032	Prevention of cardiac disease in the elderly	Gladdish S, Rajkumar C.	J Cardiovasc Risk. 2001 Oct;8(5):271-7. doi: 10.1177/174182670100800505.	Gladdish S	J Cardiovasc Risk	2001	2001/11/10			10.1177/174182670100800505
2174950	Race and gender influence hemodynamic responses to psychological and physical stimuli	McAdoo WG, Weinberger MH, Miller JZ, Fineberg NS, Grim CE.	J Hypertens. 1990 Oct;8(10):961-7. doi: 10.1097/00004872-199010000-00012.	McAdoo WG	J Hypertens	1990	1990/10/01			10.1097/00004872-199010000-00012
1871630	[Effect of exercise on pulmonary circulation in chronic bronchitis]	Volkova LI, Shteĭngardt IuN.	Sov Med. 1991;(4):50-2.	Volkova LI	Sov Med	1991	1991/01/01
16783276	[Nutritional aspects of hypertension]	Paillard F.	Presse Med. 2006 Jun;35(6 Pt 2):1077-80. doi: 10.1016/s0755-4982(06)74751-0.	Paillard F	Presse Med	2006	2006/06/20			10.1016/s0755-4982(06)74751-0
5224795	Hemodynamic response to exercise in patients with arterial hypertension	Sannerstedt R.	Acta Med Scand Suppl. 1966;458:1-83.	Sannerstedt R	Acta Med Scand Suppl	1966	1966/01/01
2475695	Verapamil versus nicardipine in rest and exercise hypertension	Fiasconaro G, Saviolo R.	J Cardiovasc Pharmacol. 1989;13 Suppl 4:S71-2. doi: 10.1097/00005344-198900134-00021.	Fiasconaro G	J Cardiovasc Pharmacol	1989	1989/01/01			10.1097/00005344-198900134-00021
16708067	Relations between obesity and hypertension: preliminary data from a cross-sectional study in primary schoolchildren: the children study	Angelopoulos PD, Milionis HJ, Moschonis G, Manios Y.	Eur J Clin Nutr. 2006 Oct;60(10):1226-34. doi: 10.1038/sj.ejcn.1602442. Epub 2006 May 17.	Angelopoulos PD	Eur J Clin Nutr	2006	2006/05/19			10.1038/sj.ejcn.1602442
14571646	[Dyspnea of effort with an unusual cause: diagnostic significance of stress echocardiography]	Meimoun P, Benali T, Sayah S, Molcar D, Koubbi A, Luycx Bore A, Bailly J, Beausoleil M, Maitre B.	Arch Mal Coeur Vaiss. 2003 Sep;96(9):914-8.	Meimoun P	Arch Mal Coeur Vaiss	2003	2003/10/24
11004757	[Microrheological properties of various erythrocyte populations in patients with elevated blood pressure and in physically active subjects]	Murav'ev AV, Zaĭtsev LG, Murav'ev AA, Zamyshliaev AV.	Fiziol Cheloveka. 2000 Jul-Aug;26(4):101-5.	Murav'ev AV	Fiziol Cheloveka	2000	2000/09/27
8755838	[Evaluation of arterial blood pressure and heart rate during exercise tests in patients with essential hypertension in different stages of hypertension]	Stepień K, Grajek S, Paradowski S.	Pol Arch Med Wewn. 1996 Apr;95(4):323-32.	Stepień K	Pol Arch Med Wewn	1996	1996/04/01
7757376	[Features of mental state, mental and physical work capacity and hemodynamic parameters in healthy persons and patients with arterial hypertension working in conditions of psychoemotional stress]	Dasaeva LA, Vermel' AE.	Med Tr Prom Ekol. 1995;(1):13-5.	Dasaeva LA	Med Tr Prom Ekol	1995	1995/01/01
8925231	[Adrenoreceptors of cell membranes as indicators of strain of the cardiovascular system]	Dlusskaia IG, Striuk RI.	Med Tr Prom Ekol. 1996;(6):28-30.	Dlusskaia IG	Med Tr Prom Ekol	1996	1996/01/01
12975031	Nutrition therapy for hypertension	Zimmerman E, Wylie-Rosett J.	Curr Diab Rep. 2003 Oct;3(5):404-11. doi: 10.1007/s11892-003-0085-y.	Zimmerman E	Curr Diab Rep	2003	2003/09/17			10.1007/s11892-003-0085-y
11376318	Reproducibility of exaggerated blood pressure response to exercise in healthy patients	Sharabi Y, Almer Z, Hanin A, Messerli FH, Ben-Cnaan R, Grossman E.	Am Heart J. 2001 Jun;141(6):1014-7. doi: 10.1067/mhj.2001.114197.	Sharabi Y	Am Heart J	2001	2001/05/29			10.1067/mhj.2001.114197
8490471	Effect of stress management on blood pressure in mild primary hypertension	Johnston DW, Gold A, Kentish J, Smith D, Vallance P, Shah D, Leach G, Robinson B.	BMJ. 1993 Apr 10;306(6883):963-6. doi: 10.1136/bmj.306.6883.963.	Johnston DW	BMJ	1993	1993/04/10	PMC1677411		10.1136/bmj.306.6883.963
9476565	Dynamic exercise-induced changes in diastolic properties of the regional myocardium in hypertensive left ventricular hypertrophy	Takeichi Y, Nagata K, Izawa H, Iwase M, Sobue T, Sugawara M, Yokota M.	Heart Vessels. 1997;Suppl 12:138-41.	Takeichi Y	Heart Vessels	1997	1997/01/01
1965657	Regulation of sympathetic nerve activity in mild human hypertension	Mark AL.	J Hypertens Suppl. 1990 Dec;8(7):S67-75.	Mark AL	J Hypertens Suppl	1990	1990/12/01
17561246	The role of self-efficacy in older people's decisions to initiate and maintain regular walking as exercise -- Findings from a qualitative study	Lee LL, Avis M, Arthur A.	Prev Med. 2007 Jul;45(1):62-5. doi: 10.1016/j.ypmed.2007.04.011. Epub 2007 May 10.	Lee LL	Prev Med	2007	2007/06/15			10.1016/j.ypmed.2007.04.011
3071865	[Non-medication prevention of vascular complications in mild arterial hypertension]	Aleksandrov AA, Martianova II, Nebieridze DV.	Sov Med. 1988;(12):35-9.	Aleksandrov AA	Sov Med	1988	1988/01/01
3283727	[Effect of propranolol on the indicators of carbohydrate metabolism and lipid transport in patients with diabetes mellitus type 2]	Filatova NP, Ostrovskaia TP, Novikov AV, Iliushina IP, Olfer'ev AM.	Probl Endokrinol (Mosk). 1988 Jan-Feb;34(1):5-9.	Filatova NP	Probl Endokrinol (Mosk)	1988	1988/01/01
25017	Sympathetic responsiveness and antihypertensive effect of beta-receptor blockade in essential hypertension	Distler A, Keim HJ, Cordes U, Philipp T, Wolff HP.	Am J Med. 1978 Mar;64(3):446-51. doi: 10.1016/0002-9343(78)90231-0.	Distler A	Am J Med	1978	1978/03/01			10.1016/0002-9343(78)90231-0
16981549	[Exercise and hypertension]	Kumahara H, Tanaka H.	Nihon Rinsho. 2006 Aug;64 Suppl 6:230-5.	Kumahara H	Nihon Rinsho	2006	2006/09/20
16919007	Bosentan for the treatment of pulmonary arterial hypertension associated with congenital heart defects	Sitbon O, Beghetti M, Petit J, Iserin L, Humbert M, Gressin V, Simonneau G.	Eur J Clin Invest. 2006 Sep;36 Suppl 3:25-31. doi: 10.1111/j.1365-2362.2006.01685.x.	Sitbon O	Eur J Clin Invest	2006	2006/08/22			10.1111/j.1365-2362.2006.01685.x
1387013	Cardiovascular and sympathetic nervous response to dynamic exercise in patients with essential hypertension	Saitoh M, Miyakoda H, Kitamura H, Kinugawa T, Hisatome I, Kotake H, Mashiba H.	Intern Med. 1992 May;31(5):606-10. doi: 10.2169/internalmedicine.31.606.	Saitoh M	Intern Med	1992	1992/05/01			10.2169/internalmedicine.31.606
14730328	Intensive training of patients with hypertension is effective in modifying lifestyle risk factors	Fleischmann EH, Friedrich A, Danzer E, Gallert K, Walter H, Schmieder RE.	J Hum Hypertens. 2004 Feb;18(2):127-31. doi: 10.1038/sj.jhh.1001648.	Fleischmann EH	J Hum Hypertens	2004	2004/01/20			10.1038/sj.jhh.1001648
17213880	Exercise in the prevention and treatment of maternal-fetal disease: a review of the literature	Weissgerber TL, Wolfe LA, Davies GA, Mottola MF.	Appl Physiol Nutr Metab. 2006 Dec;31(6):661-74. doi: 10.1139/h06-060.	Weissgerber TL	Appl Physiol Nutr Metab	2006	2007/01/11			10.1139/h06-060
10744401	Management of hypertension. Non-medical remedies should be considered first	Hey A.	BMJ. 2000 Feb 26;320(7234):577-8; author reply 579.	Hey A	BMJ	2000	2000/04/01
2529066	Exercise, cardiovascular disease and blood pressure	Jennings GL, Deakin G, Dewar E, Laufer E, Nelson L.	Clin Exp Hypertens A. 1989;11(5-6):1035-52. doi: 10.3109/10641968909035390.	Jennings GL	Clin Exp Hypertens A	1989	1989/01/01			10.3109/10641968909035390
15956137	Beneficial effect of oral sildenafil therapy on childhood pulmonary arterial hypertension: twelve-month clinical trial of a single-drug, open-label, pilot study	Humpl T, Reyes JT, Holtby H, Stephens D, Adatia I.	Circulation. 2005 Jun 21;111(24):3274-80. doi: 10.1161/CIRCULATIONAHA.104.473371. Epub 2005 Jun 13.	Humpl T	Circulation	2005	2005/06/16			10.1161/CIRCULATIONAHA.104.473371
17573506	Mixed-expired and end-tidal CO2 distinguish between ventilation and perfusion defects during exercise testing in patients with lung and heart diseases	Hansen JE, Ulubay G, Chow BF, Sun XG, Wasserman K.	Chest. 2007 Sep;132(3):977-83. doi: 10.1378/chest.07-0619. Epub 2007 Jun 15.	Hansen JE	Chest	2007	2007/06/19			10.1378/chest.07-0619
2608319	Acute effect of molsidomine on pulmonary circulation of patients with chronic obstructive pulmonary disease	Mwepu AK, Lampert E, Frans A.	Pathol Biol (Paris). 1989 Dec;37(10):1133-6.	Mwepu AK	Pathol Biol (Paris)	1989	1989/12/01
9279605	Association of leisure time physical activity with the risk of coronary heart disease, hypertension and diabetes in middle-aged men and women	Haapanen N, Miilunpalo S, Vuori I, Oja P, Pasanen M.	Int J Epidemiol. 1997 Aug;26(4):739-47. doi: 10.1093/ije/26.4.739.	Haapanen N	Int J Epidemiol	1997	1997/08/01			10.1093/ije/26.4.739
2317402	Ambulatory pulmonary arterial pressure in primary pulmonary hypertension: variability, relation to systemic arterial pressure, and plasma catecholamines	Richards AM, Ikram H, Crozier IG, Nicholls MG, Jans S.	Br Heart J. 1990 Feb;63(2):103-8. doi: 10.1136/hrt.63.2.103.	Richards AM	Br Heart J	1990	1990/02/01	PMC1024335		10.1136/hrt.63.2.103
3692073	[Behavior of arterial pressure during sports activity: track running]	Palatini P, Mos L, Di Marco A, Mormino P, Munari L, Del Torre M, Valle F, Pessina AC, Dal Palù C.	G Ital Cardiol. 1987 Aug;17(8):680-9.	Palatini P	G Ital Cardiol	1987	1987/08/01
7477146	Effects of regular exercise on blood pressure and left ventricular hypertrophy in African-American men with severe hypertension	Kokkinos PF, Narayan P, Colleran JA, Pittaras A, Notargiacomo A, Reda D, Papademetriou V.	N Engl J Med. 1995 Nov 30;333(22):1462-7. doi: 10.1056/NEJM199511303332204.	Kokkinos PF	N Engl J Med	1995	1995/11/30			10.1056/NEJM199511303332204
2078838	[Circadian pressure variability and pressure peaks during treatment of mild to moderate essential hypertension with felodipine]	Fariello R, Boni E, Corda L, Cantalamessa A, Zaninelli A, Pollavini G, Alicandri C, Muiesan G.	Cardiologia. 1990 Jun;35(6):471-7.	Fariello R	Cardiologia	1990	1990/06/01
9436519	[Antihypertensive therapy: why and how?]	Mancia G, Grassi G.	Arch Mal Coeur Vaiss. 1997 Sep;90 Spec No 5:41-4.	Mancia G	Arch Mal Coeur Vaiss	1997	1998/01/22
17477082	[Effect of ambulatory supervised cardiac training on arterial hypertension in patients with coronary artery disease and arterial hypertension]	Kałka D, Sobieszczańska M, Marciniak W, Popielewicz-Kautz A, Markuszewski L, Chorebała A, Korzeniowska J, Janczak J, Adamus J.	Pol Merkur Lekarski. 2007 Jan;22(127):9-14.	Kałka D	Pol Merkur Lekarski	2007	2007/05/05
1875601	[Value of isometric and dynamic exercise tests with standard drug doses for selecting long-term antihypertensive treatment with vasodilators, adrenergic beta blockaders and diuretics]	Korinteli MO, Metelitsa VI, Ostrovskaia TP, Vygodin VA.	Kardiologiia. 1991 Mar;31(3):57-61.	Korinteli MO	Kardiologiia	1991	1991/03/01
9308599	Epidemiology and prevention of hypertension	He J, Whelton PK.	Med Clin North Am. 1997 Sep;81(5):1077-97. doi: 10.1016/s0025-7125(05)70568-x.	He J	Med Clin North Am	1997	1997/10/06			10.1016/s0025-7125(05)70568-x
17483241	Increase in pulse wavelength causes the systemic arterial tree to degenerate into a classical windkessel	Mohiuddin MW, Laine GA, Quick CM.	Am J Physiol Heart Circ Physiol. 2007 Aug;293(2):H1164-71. doi: 10.1152/ajpheart.00133.2007. Epub 2007 May 4.	Mohiuddin MW	Am J Physiol Heart Circ Physiol	2007	2007/05/08			10.1152/ajpheart.00133.2007
8948719	[Prevalence of hypertensive response to exercise in a group of healthy young male athletes. Relationship with left ventricular mass and prospective clinical implications]	Longás Tejero MA, Casanovas Lenguas JA.	Rev Esp Cardiol. 1996 Feb;49(2):104-10.	Longás Tejero MA	Rev Esp Cardiol	1996	1996/02/01
16900019	An evidence-based approach to the management of pulmonary arterial hypertension	Coyne TC.	Curr Opin Cardiol. 2006 Sep;21(5):526; author reply 526-7. doi: 10.1097/01.hco.0000240592.44957.4b.	Coyne TC	Curr Opin Cardiol	2006	2006/08/11			10.1097/01.hco.0000240592.44957.4b
10822318	The effects of exercising muscle mass on post exercise hypotension	MacDonald JR, MacDougall JD, Hogben CD.	J Hum Hypertens. 2000 May;14(5):317-20. doi: 10.1038/sj.jhh.1000999.	MacDonald JR	J Hum Hypertens	2000	2000/05/24			10.1038/sj.jhh.1000999
1693726	Chronic hemodynamic effects of tiapamil and felodipine in essential hypertension at rest and during exercise	Lund-Johansen P, Omvik P.	J Cardiovasc Pharmacol. 1990;15 Suppl 4:S42-7. doi: 10.1097/00005344-199015004-00014.	Lund-Johansen P	J Cardiovasc Pharmacol	1990	1990/01/01			10.1097/00005344-199015004-00014
2649357	Management of hypertension in actively exercising patients. Implications for drug selection	Klaus D.	Drugs. 1989 Feb;37(2):212-8. doi: 10.2165/00003495-198937020-00008.	Klaus D	Drugs	1989	1989/02/01			10.2165/00003495-198937020-00008
1599343	Nonpharmacologic intervention to reduce blood pressure in older patients with mild hypertension	Applegate WB, Miller ST, Elam JT, Cushman WC, el Derwi D, Brewer A, Graney MJ.	Arch Intern Med. 1992 Jun;152(6):1162-6.	Applegate WB	Arch Intern Med	1992	1992/06/01
2852284	[Increase in number and exagerated increment during exercise of lymphocyte beta 2-adrenergic receptors in essential mild arterial hypertension]	Parcerisa X, Cases A, Ingelmo M, Revert L, Rivera F.	Med Clin (Barc). 1988 Nov 5;91(15):570-2.	Parcerisa X	Med Clin (Barc)	1988	1988/11/05
16077462	Pediatric hypertension: diagnosis, evaluation, management, and treatment for the primary care physician	Portman RJ, McNiece KL, Swinford RD, Braun MC, Samuels JA.	Curr Probl Pediatr Adolesc Health Care. 2005 Aug;35(7):262-94. doi: 10.1016/j.cppeds.2005.06.001.	Portman RJ	Curr Probl Pediatr Adolesc Health Care	2005	2005/08/04			10.1016/j.cppeds.2005.06.001
4448120	[The influence of a four-week exerices training on physical working capacity in adolescent scoliosis patients]	Götze HG, Sünram F, Scheele K, Klisa B.	Dtsch Med Wochenschr. 1974 Sep 6;99(36):1761-6. doi: 10.1055/s-0028-1108044.	Götze HG	Dtsch Med Wochenschr	1974	1974/09/06			10.1055/s-0028-1108044
6719866	[Arterial hypertension and hemodynamic support through physical load in patients with a history of myocardial infarct]	Sledzevskaia IK, Golovkov IuZh, Chmir VP, Viatchenko-Karpinskaia EV.	Vrach Delo. 1984 Feb;(2):30-3.	Sledzevskaia IK	Vrach Delo	1984	1984/02/01
11869969	Cutting salt better than exercise at controlling blood pressure		Harv Heart Lett. 2002 Feb;12(6):6.		Harv Heart Lett	2002	2002/03/01
1297874	[Transesophageal electrostimulation of the atrium in patients with ischemic heart disease combined with arterial hypertension in disability evaluation ]	Azizov VA.	Kardiologiia. 1992;32(11-12):25-8.	Azizov VA	Kardiologiia	1992	1992/01/01
11934598	Differential integrin expression by cardiac fibroblasts from hypertensive and exercise-trained rat hearts	Burgess ML, Terracio L, Hirozane T, Borg TK.	Cardiovasc Pathol. 2002 Mar-Apr;11(2):78-87. doi: 10.1016/s1054-8807(01)00104-1.	Burgess ML	Cardiovasc Pathol	2002	2002/04/06			10.1016/s1054-8807(01)00104-1
13018976	The mechanism of effort syncope in primary pulmonary hypertension and cyanotic congenital heart disease	HOWARTH S, LOWE JB.	Br Heart J. 1953 Jan;15(1):47-54. doi: 10.1136/hrt.15.1.47.	HOWARTH S	Br Heart J	1953	1953/01/01	PMC503810		10.1136/hrt.15.1.47
15673366	Exercise-related syncope induced by vasodilator therapy in an elderly hypertensive patient	Ogimoto A, Mizobuchi T, Shigematsu Y, Hara Y, Ohtsuka T, Fukuoka T, Okura T, Higaki J.	J Am Geriatr Soc. 2005 Feb;53(2):351-2. doi: 10.1111/j.1532-5415.2005.53126_2.x.	Ogimoto A	J Am Geriatr Soc	2005	2005/01/28			10.1111/j.1532-5415.2005.53126_2.x
3048877	Non-pharmacological treatment of hypertension. A review	Widimský J, Lefflerová K.	Cor Vasa. 1988;30(3):225-33.	Widimský J	Cor Vasa	1988	1988/01/01
16508578	Acute exercise reduces vascular reactivity to mental challenge in offspring of hypertensive families	Hamer M, Jones J, Boutcher SH.	J Hypertens. 2006 Feb;24(2):315-20. doi: 10.1097/01.hjh.0000200515.33194.38.	Hamer M	J Hypertens	2006	2006/03/02			10.1097/01.hjh.0000200515.33194.38
4823915	[Arterial hypertension. Diagnosis and therapy in practice]	Soballa G.	Fortschr Med. 1974 Feb 7;92(4):137-43.	Soballa G	Fortschr Med	1974	1974/02/07
15720042	Retrospective analysis: consensus statement of the hypertension in African Americans working group of the International Society on Hypertension in Blacks (ISHIB)	Ferdinand KC.	Ethn Dis. 2005 Winter;15(1):3-5.	Ferdinand KC	Ethn Dis	2005	2005/02/22
11689735	The aftereffects of dynamic exercise on ambulatory blood pressure	Pescatello LS, Kulikowich JM.	Med Sci Sports Exerc. 2001 Nov;33(11):1855-61. doi: 10.1097/00005768-200111000-00009.	Pescatello LS	Med Sci Sports Exerc	2001	2001/11/02			10.1097/00005768-200111000-00009
6120740	Jogger's blockade	Breckenridge A.	Br Med J (Clin Res Ed). 1982 Feb 20;284(6315):532-3. doi: 10.1136/bmj.284.6315.532.	Breckenridge A	Br Med J (Clin Res Ed)	1982	1982/02/20	PMC1496175		10.1136/bmj.284.6315.532
13214367	CASE RECORDS of the Massachusetts General Hospital; weekly clinicopathological exercises; case 40481		N Engl J Med. 1954 Dec 2;251(23):948-52. doi: 10.1056/NEJM195412022512308.		N Engl J Med	1954	1954/12/02			10.1056/NEJM195412022512308
11775380	[Special aspects of capacity assessment: the cardiologic evaluation]	Picciotto D, Coppola A.	G Ital Med Lav Ergon. 2001 Oct-Dec;23(4 Suppl):7-14.	Picciotto D	G Ital Med Lav Ergon	2001	2002/01/05
2756879	Comparison of the effects of pindolol and propranolol on exercise performance in young men with systemic hypertension	Martin NB, Broeder CE, Thomas EL, Wambsgans KC, Scruggs KD, Jesek JK, Hofman Z, Wilmore JH.	Am J Cardiol. 1989 Aug 1;64(5):343-7. doi: 10.1016/0002-9149(89)90532-8.	Martin NB	Am J Cardiol	1989	1989/08/01			10.1016/0002-9149(89)90532-8
15264197	Hypertension	Warnock DG, Textor SC.	Am J Kidney Dis. 2004 Aug;44(2):369-75. doi: 10.1053/j.ajkd.2004.06.002.	Warnock DG	Am J Kidney Dis	2004	2004/07/21			10.1053/j.ajkd.2004.06.002
1532318	Exercise performance in essential hypertension with special reference to blood pressure response and left ventricular hypertrophy	Shimizu M, Kitazumi H, Kawabe T, Niitsuma K, Tsuyusaki T, Kikawada R.	Am J Hypertens. 1992 Feb;5(2):92-4. doi: 10.1093/ajh/5.2.92.	Shimizu M	Am J Hypertens	1992	1992/02/01			10.1093/ajh/5.2.92
7986459	Effects of exercise and therapy on ventricular emptying and filling in mildly hypertensive patients	Clements IP, Bailey KR, Zachariah PK.	Am J Hypertens. 1994 Aug;7(8):695-702. doi: 10.1093/ajh/7.8.695.	Clements IP	Am J Hypertens	1994	1994/08/01			10.1093/ajh/7.8.695
16788438	[Cardiopulmonary exercise testing in exercise-induced pulmonary hypertension]	Chenivesse C, Rachenne V, Fournier C, Leroy S, Nevière R, Le Tourneau T, Wallaert B.	Rev Mal Respir. 2006 Apr;23(2 Pt 1):141-8. doi: 10.1016/s0761-8425(06)71477-2.	Chenivesse C	Rev Mal Respir	2006	2006/06/22			10.1016/s0761-8425(06)71477-2
7612791	[Physical activity and health. Benefits of exercising]	Santaularia A.	Aten Primaria. 1995 May 31;15(9):574-9.	Santaularia A	Aten Primaria	1995	1995/05/31
1486664	Can non-pharmacological interventions reduce doses of drugs needed for the treatment of hypertension? World Hypertension League		Bull World Health Organ. 1992;70(6):685-90.		Bull World Health Organ	1992	1992/01/01	PMC2393405
1677080	Exercise and baroreflex sensitivity	Kingwell BA, Dart AM, Jennings GL, Korner PI.	Lancet. 1991 Jul 20;338(8760):183-4. doi: 10.1016/0140-6736(91)90170-t.	Kingwell BA	Lancet	1991	1991/07/20			10.1016/0140-6736(91)90170-t
14717081	[Why is there not an interest for reduced salt intake?]	Aurell M.	Lakartidningen. 2003 Dec 4;100(49):4117-9.	Aurell M	Lakartidningen	2003	2004/01/14
12408409	Current treatment approaches to type 2 diabetes mellitus: successes and shortcomings	Collins FM.	Am J Manag Care. 2002 Oct;8(16 Suppl):S460-71.	Collins FM	Am J Manag Care	2002	2002/11/01
2210908	Pressure-related ventricular tachycardia	Sideris DA, Rokas SG, Kontoyannis DA.	Int J Cardiol. 1990 Sep;28(3):382-3. doi: 10.1016/0167-5273(90)90326-z.	Sideris DA	Int J Cardiol	1990	1990/09/01			10.1016/0167-5273(90)90326-z
8874732	Pulmonary vascular pressures of strenuously exercising thoroughbreds after administration of phenylbutazone	Manohar M, Goetz TE, Griffin R, Sullivan E.	Am J Vet Res. 1996 Sep;57(9):1354-8.	Manohar M	Am J Vet Res	1996	1996/09/01
11515706	Semipersonalized psychological evaluation of quality of life in hypertensive patients during a trial with two calcium antagonists: a multicenter Latin-American Study (LASTLHY)	Velasco M, Lezama E, Hernández-Hernández R, Armas-Hernández MJ, Armas-Padilla MC, Alcocer L.	Int J Clin Pharmacol Ther. 2001 Aug;39(8):325-30. doi: 10.5414/cpp39325.	Velasco M	Int J Clin Pharmacol Ther	2001	2001/08/23			10.5414/cpp39325
1474418	The role of exercise in reducing coronary heart disease and associated risk factors	Leclerc KM.	J Okla State Med Assoc. 1992 Jun;85(6):283-90.	Leclerc KM	J Okla State Med Assoc	1992	1992/06/01
19377540	[Evidence-based guidelines for physical activity of adult Canadians]	Warburton DE, Katzmarzyk PT, Rhodes RE, Shephard RJ.	Appl Physiol Nutr Metab. 2007;32 Suppl 2F:S17-74. doi: 10.1139/H07-168.	Warburton DE	Appl Physiol Nutr Metab	2007	2009/04/21			10.1139/H07-168
11961700	[Impairment of ventilatory parameters and exercise capacity in patients with pulmonary hypertension and chronic heart insufficiency]	Krüger S, Hoffmann R, Skobel E, Breuer C, Janssens U, Hanrath P.	Dtsch Med Wochenschr. 2002 Apr 19;127(16):839-44. doi: 10.1055/s-2002-25187.	Krüger S	Dtsch Med Wochenschr	2002	2002/04/19			10.1055/s-2002-25187
12494112	[Blood pressure profile in patients with hyper- and hypotension: effect of physiological stresses]	Khirmanov VN, Tiurina TV.	Kardiologiia. 2002;42(7):44-6.	Khirmanov VN	Kardiologiia	2002	2002/12/21
17874014	Nitric oxide synthesis blockade increases hypertrophy and cardiac fibrosis in rats submitted to aerobic training	Souza HC, Penteado DM, Martin-Pinge MC, Barbosa Neto O, Teixeira Vde P, Blanco JH, Silva VJ.	Arq Bras Cardiol. 2007 Aug;89(2):88-93, 99-104. doi: 10.1590/s0066-782x2007001400005.	Souza HC	Arq Bras Cardiol	2007	2007/09/18			10.1590/s0066-782x2007001400005
11469767	Intravenous pentoxifylline does not enhance the pulmonary haemodynamic efficacy of frusemide in strenuously exercising thoroughbred horses	Manohar M, Goetz TE, Rothenbaum P, Humphrey S.	Equine Vet J. 2001 Jul;33(4):354-9. doi: 10.2746/042516401776249453.	Manohar M	Equine Vet J	2001	2001/07/27			10.2746/042516401776249453
3262484	Epidemiological characteristics of dyslipoproteinaemia and certain other risk factors of atherosclerosis and ischaemic heart disease in 11- and 14-year children in different climatogeographic zones. Results of a cooperative study	Oganov RG, Tubol IB, Zhukovskii GS, Perova NV, Ilchenko IN, Saava ME, Tur IP, Feizukhanova DV, Nikitin YuP, Dorofeeva TG, et al.	Cor Vasa. 1988;30(4):248-56.	Oganov RG	Cor Vasa	1988	1988/01/01
17065181	Epoprostenol treatment in children with severe pulmonary hypertension	Lammers AE, Hislop AA, Flynn Y, Haworth SG.	Heart. 2007 Jun;93(6):739-43. doi: 10.1136/hrt.2006.096412. Epub 2006 Oct 25.	Lammers AE	Heart	2007	2006/10/27	PMC1955199		10.1136/hrt.2006.096412
3747759	[Radionuclide evaluation of the cardiovascular system in arterial hypertension]	Oganesian NM, Babaian AS, Mikaelian RS, Mnatsakanian EL.	Med Radiol (Mosk). 1986 Aug;31(8):6-10.	Oganesian NM	Med Radiol (Mosk)	1986	1986/08/01
6737647	Joggers may live longer..	Kaplan NM.	JAMA. 1984 Jul 27;252(4):528.	Kaplan NM	JAMA	1984	1984/07/27
11546614	How much does weight loss help lower blood pressure?		Harv Heart Lett. 2001 Aug;11(12):5-6.		Harv Heart Lett	2001	2001/09/08
15300301	[Hypertension from the perspective of a low-income population: an exploratory study of knowledge, attitudes, and practices]	Lima MT, Bucher JS, Lima JW.	Cad Saude Publica. 2004 Jul-Aug;20(4):1079-87. doi: 10.1590/s0102-311x2004000400023. Epub 2004 Jul 29.	Lima MT	Cad Saude Publica	2004	2004/08/10			10.1590/s0102-311x2004000400023
3506628	Pressor response to stress and exercise in the young: intracellular ion content relationships and prognostic implications	Ambrosioni E, Borghi C, Costa FV, Mussi A.	J Hum Hypertens. 1987 Dec;1(3):229-35.	Ambrosioni E	J Hum Hypertens	1987	1987/12/01
880903	[Early digitalisation of patients with arterial hypertension (author's transl)]	Nechwatal W, König E, Eversmann A, Lehnert J.	Dtsch Med Wochenschr. 1977 Jul 8;102(27):989-94. doi: 10.1055/s-0028-1105451.	Nechwatal W	Dtsch Med Wochenschr	1977	1977/07/08			10.1055/s-0028-1105451
15338911	Pulmonary vascular pressures of strenuously exercising Thoroughbreds after administration of varying doses of frusemide	Manohar M, Goetz TE, Sullivan E, Griffin R.	Equine Vet J. 1997 Jul;29(4):298-304. doi: 10.1111/j.2042-3306.1997.tb03127.x.	Manohar M	Equine Vet J	1997	1997/07/01			10.1111/j.2042-3306.1997.tb03127.x
17186601	Diet DASH-es hypertension		Johns Hopkins Med Lett Health After 50. 2006 Nov;18(9):1-2, 7.		Johns Hopkins Med Lett Health After 50	2006	2006/12/26
14578920	Evaluation of the antioxidant response in the plasma of healthy or hypertensive subjects after short-term exercise	Santangelo L, Cigliano L, Montefusco A, Spagnuolo MS, Nigro G, Golino P, Abrescia P.	J Hum Hypertens. 2003 Nov;17(11):791-8. doi: 10.1038/sj.jhh.1001617.	Santangelo L	J Hum Hypertens	2003	2003/10/28			10.1038/sj.jhh.1001617
8078858	Prevalence of health behaviors related to hypertension in three blood pressure treatment groups: the Minnesota Heart Health Program	Nothwehr F, Elmer P, Hannan P.	Prev Med. 1994 May;23(3):362-8. doi: 10.1006/pmed.1994.1050.	Nothwehr F	Prev Med	1994	1994/05/01			10.1006/pmed.1994.1050
7658694	Primary prevention of hypertension	Satterfield S.	J Tenn Med Assoc. 1995 Jul;88(7):273-4.	Satterfield S	J Tenn Med Assoc	1995	1995/07/01
16162624	Effects of angiotensin converting enzyme inhibitors in hypertensive patients with aortic valve stenosis: a drug withdrawal study	Jiménez-Candil J, Bermejo J, Yotti R, Cortina C, Moreno M, Cantalapiedra JL, García-Fernández MA.	Heart. 2005 Oct;91(10):1311-8. doi: 10.1136/hrt.2004.047233.	Jiménez-Candil J	Heart	2005	2005/09/16	PMC1769141		10.1136/hrt.2004.047233
3250316	Hemodynamics in essential hypertension at rest and during exercise--a 20-year follow-up study	Lund-Johansen P.	Ann Clin Res. 1988;20 Suppl 48:31-8.	Lund-Johansen P	Ann Clin Res	1988	1988/01/01
2678544	[Psychological aspects of recovery from hypertension]	Tsikulin AE, Zinkovskiy AK, Volkov VS.	Sante Publique (Bucur). 1989 Jul-Sep;32(3):287-94.	Tsikulin AE	Sante Publique (Bucur)	1989	1989/07/01
12671323	The association between physical activity and the development of acute coronary syndromes in treated and untreated hypertensive subjects	Chrysohoou C, Pitsavos C, Panagiotakos DB, Kokkinos PF, Stefanadis C, Toutouzas P.	J Clin Hypertens (Greenwich). 2003 Mar-Apr;5(2):115-20. doi: 10.1111/j.1524-6175.2003.01734.x.	Chrysohoou C	J Clin Hypertens (Greenwich)	2003	2003/04/03	PMC8101900		10.1111/j.1524-6175.2003.01734.x
1610414	Antihypertensive effects of verapamil, captopril and their combination at rest and during dynamic exercise	Di Somma S, Petitto M, Liguori V, Carotenuto A, Paulucci A, De Divitiis O.	Arzneimittelforschung. 1992 Feb;42(2):103-7.	Di Somma S	Arzneimittelforschung	1992	1992/02/01
14843350	WEEKLY clinicopathological exercises; case 37251		N Engl J Med. 1951 Jun 21;244(25):949-51. doi: 10.1056/NEJM195106212442506.		N Engl J Med	1951	1951/06/21			10.1056/NEJM195106212442506
15333055	Prevalence of nutrition and exercise counseling for patients with hypertension. United States, 1999 to 2000	Mellen PB, Palla SL, Goff DC Jr, Bonds DE.	J Gen Intern Med. 2004 Sep;19(9):917-24. doi: 10.1111/j.1525-1497.2004.30355.x.	Mellen PB	J Gen Intern Med	2004	2004/08/31	PMC1492516		10.1111/j.1525-1497.2004.30355.x
1410527	Platelet activation and prostacyclin release in essential hypertension	Lemne C, Vesterqvist O, Egberg N, Green K, Jogestrand T, de Faire U.	Prostaglandins. 1992 Sep;44(3):219-35. doi: 10.1016/0090-6980(92)90015-l.	Lemne C	Prostaglandins	1992	1992/09/01			10.1016/0090-6980(92)90015-l
9140676	Systemic and regional hemodynamic effects of gallopamil in patients with essential hypertension	Ketelhut RG, Messerli FH, Losem C, Frohlich ED, Michalewicz L.	Cardiovasc Drugs Ther. 1997 Mar;11(1):39-42. doi: 10.1023/a:1007743705737.	Ketelhut RG	Cardiovasc Drugs Ther	1997	1997/03/01			10.1023/a:1007743705737
8806977	Exercise activates renal dysfunction in hypertension	Clorius JH, Mandelbaum A, Hupp T, Reinbold F, Zuna I, Denk S, Fellhauer C, van Kaick G.	Am J Hypertens. 1996 Jul;9(7):653-61. doi: 10.1016/0895-7061(96)00036-2.	Clorius JH	Am J Hypertens	1996	1996/07/01			10.1016/0895-7061(96)00036-2
15331291	Exercise recommendations and risk factors for sudden cardiac death	Cava JR, Danduran MJ, Fedderly RT, Sayger PL.	Pediatr Clin North Am. 2004 Oct;51(5):1401-20. doi: 10.1016/j.pcl.2004.04.004.	Cava JR	Pediatr Clin North Am	2004	2004/08/28			10.1016/j.pcl.2004.04.004
17270528	Do angiotensin-converting enzyme (ACE) inhibitors enhance the effect of exercise rehabilitation in patients with hypertension and ACE DD and DI genotypes?	Duzli Y, Grossman E, Gaides M, Segev S, Gal N, Ben-Dov I.	Arch Phys Med Rehabil. 2007 Feb;88(2):262-4. doi: 10.1016/j.apmr.2006.10.018.	Duzli Y	Arch Phys Med Rehabil	2007	2007/02/03			10.1016/j.apmr.2006.10.018
12040244	Role of blood pressure monitoring in non-pharmacological management of hypertension	Kawano Y.	Blood Press Monit. 2002 Feb;7(1):51-4. doi: 10.1097/00126097-200202000-00010.	Kawano Y	Blood Press Monit	2002	2002/06/01			10.1097/00126097-200202000-00010
11688784	beta-Adrenergic receptors in physiological function	Joyner MJ.	Exerc Sport Sci Rev. 2001 Oct;29(4):139-40. doi: 10.1097/00003677-200110000-00001.	Joyner MJ	Exerc Sport Sci Rev	2001	2001/11/02			10.1097/00003677-200110000-00001
21006158	Effect of exercise on blood pressure of patients with advanced hypertension before and after thoracolumbar sympathectomy	LORD JW Jr, HINTON JW.	J Am Med Assoc. 1945 Dec 22;129:1156-8. doi: 10.1001/jama.1945.02860510022005.	LORD JW Jr	J Am Med Assoc	1945	2010/10/29			10.1001/jama.1945.02860510022005
9403581	Improvement of insulin sensitivity by short-term exercise training in hypertensive African American women	Brown MD, Moore GE, Korytkowski MT, McCole SD, Hagberg JM.	Hypertension. 1997 Dec;30(6):1549-53. doi: 10.1161/01.hyp.30.6.1549.	Brown MD	Hypertension	1997	1997/12/24			10.1161/01.hyp.30.6.1549
9080918	Relationships of quality-of-life measures to long-term lifestyle and drug treatment in the Treatment of Mild Hypertension Study	Grimm RH Jr, Grandits GA, Cutler JA, Stewart AL, McDonald RH, Svendsen K, Prineas RJ, Liebson PR.	Arch Intern Med. 1997 Mar 24;157(6):638-48.	Grimm RH Jr	Arch Intern Med	1997	1997/03/24
2623836	[Left ventricular systolic function during exertion in persons with mild and medium levels of hypertension]	Vizinová H, Myslivecek M, Oral I, Hyzák A.	Vnitr Lek. 1989 Nov;35(11):1072-8.	Vizinová H	Vnitr Lek	1989	1989/11/01
15738346	PGC-1alpha Gly482Ser polymorphism associates with hypertension among Danish whites	Andersen G, Wegner L, Jensen DP, Glümer C, Tarnow L, Drivsholm T, Poulsen P, Hansen SK, Nielsen EM, Ek J, Mouritzen P, Vaag A, Parving HH, Borch-Johnsen K, Jørgensen T, Hansen T, Pedersen O.	Hypertension. 2005 Apr;45(4):565-70. doi: 10.1161/01.HYP.0000158946.53289.24. Epub 2005 Feb 28.	Andersen G	Hypertension	2005	2005/03/02			10.1161/01.HYP.0000158946.53289.24
10408898	Hypertension--A case for lifestyle modification	Steele B.	Can J Cardiol. 1999 Jun;15(6):657-60.	Steele B	Can J Cardiol	1999	1999/07/17
7716049	[Pulmonary hemodynamics in obstructive sleep apnea or overlap syndrome]	Hawryłkiewicz I, Cieślicki J, Koziej M, Pałasiewicz G, Zieliński J.	Pol Arch Med Wewn. 1994 Dec;92(6):467-73.	Hawryłkiewicz I	Pol Arch Med Wewn	1994	1994/12/01
12080437	The effect of the combination of Mediterranean diet and leisure time physical activity on the risk of developing acute coronary syndromes, in hypertensive subjects	Pitsavos C, Panagiotakos DB, Chrysohoou C, Kokkinos PF, Skoumas J, Papaioannou I, Stefanadis C, Toutouzas P.	J Hum Hypertens. 2002 Jul;16(7):517-24. doi: 10.1038/sj.jhh.1001445.	Pitsavos C	J Hum Hypertens	2002	2002/06/25			10.1038/sj.jhh.1001445
16919010	Bosentan for severe pulmonary arterial hypertension related to systemic sclerosis with interstitial lung disease	Ahmadi-Simab K, Hellmich B, Gross WL.	Eur J Clin Invest. 2006 Sep;36 Suppl 3:44-8. doi: 10.1111/j.1365-2362.2006.01695.x.	Ahmadi-Simab K	Eur J Clin Invest	2006	2006/08/22			10.1111/j.1365-2362.2006.01695.x
3488602	[Optimization of the effects of physical and health resort factors in ischemic heart disease and arterial hypertension]	Bogdanov NN, Akhmedzhanov MIu, Buiavykh AG.	Ter Arkh. 1986;58(5):108-11.	Bogdanov NN	Ter Arkh	1986	1986/01/01
7120883	[Current problems of treating arterial hypertension in the polyclinic]	Pomerantsev VP.	Klin Med (Mosk). 1982 Jun;60(6):111-6.	Pomerantsev VP	Klin Med (Mosk)	1982	1982/06/01
11300467	The enigma of primary pulmonary hypertension	Krohn BG.	J Am Coll Cardiol. 2001 Apr;37(5):1476-7. doi: 10.1016/s0735-1097(01)01156-1.	Krohn BG	J Am Coll Cardiol	2001	2001/04/13			10.1016/s0735-1097(01)01156-1
3696346	Physical exercise and antihypertensive drugs	Rost R.	Nephron. 1987;47 Suppl 1:27-9. doi: 10.1159/000184548.	Rost R	Nephron	1987	1987/01/01			10.1159/000184548
16788710	Epidemiology of obesity and hypertension and related risk factors in Uzbekistan	Mishra V, Arnold F, Semenov G, Hong R, Mukuria A.	Eur J Clin Nutr. 2006 Dec;60(12):1355-66. doi: 10.1038/sj.ejcn.1602465. Epub 2006 Jun 21.	Mishra V	Eur J Clin Nutr	2006	2006/06/22			10.1038/sj.ejcn.1602465
2243568	Hypertensive exercise responses in ciclosporin-treated normotensive renal transplant recipients	Scott JP, Hay IF, Higenbottam TW, Evans D, Calne RY.	Nephron. 1990;56(2):143-7. doi: 10.1159/000186122.	Scott JP	Nephron	1990	1990/01/01			10.1159/000186122
9431448	Influence of prior exercise on stroke volume to pulse pressure ratio in young subjects with hypertension or dilated cardiomyopathy	Rahman MA, Hara K, Floras JS.	Can J Physiol Pharmacol. 1997 Oct-Nov;75(10-11):1232-40.	Rahman MA	Can J Physiol Pharmacol	1997	1998/02/12
2000791	Relation of cardiac output at rest and during exercise to age in essential hypertension	Fagard R, Staessen J.	Am J Cardiol. 1991 Mar 15;67(7):585-9. doi: 10.1016/0002-9149(91)90896-s.	Fagard R	Am J Cardiol	1991	1991/03/15			10.1016/0002-9149(91)90896-s
3064599	Effects of angiotensin and angiotensin blockade on coronary circulation and coronary reserve	Magrini F, Reggiani P, Roberts N, Meazza R, Ciulla M, Zanchetti A.	Am J Med. 1988 Mar 11;84(3A):55-60. doi: 10.1016/0002-9343(88)90205-7.	Magrini F	Am J Med	1988	1988/03/11			10.1016/0002-9343(88)90205-7
1921119	[Clinico-hemodynamic characteristics of patients with initial signs of hypertension]	Sokolova LA, Bondarenko BB, Bart AG, Dzhafarova OA, Klochkova NP.	Kardiologiia. 1991 Jun;31(6):11-3.	Sokolova LA	Kardiologiia	1991	1991/06/01
15308956	Effect of cardiorespiratory fitness on mortality among hypertensive and normotensive women and men	Evenson KR, Stevens J, Thomas R, Cai J.	Epidemiology. 2004 Sep;15(5):565-72. doi: 10.1097/01.ede.0000129527.53181.c8.	Evenson KR	Epidemiology	2004	2004/08/17			10.1097/01.ede.0000129527.53181.c8
1595212	[Echocardiographic evaluation of the left ventricle in mild hypertension treated with physical exercise]	Nĕmcová H, Spác J, Blaha M, Dvorák I.	Vnitr Lek. 1992 Mar;38(3):228-33.	Nĕmcová H	Vnitr Lek	1992	1992/03/01
1837564	Influence of age and severity of hypertension on blood pressure response to isometric handgrip exercise	Sumimoto T, Hamada M, Muneta S, Shigematsu Y, Fujiwara Y, Sekiya M, Kazatani Y, Hiwada K.	J Hum Hypertens. 1991 Oct;5(5):399-403.	Sumimoto T	J Hum Hypertens	1991	1991/10/01
11864924	Peroxisome proliferator--activated receptor alpha gene regulates left ventricular growth in response to exercise and hypertension	Jamshidi Y, Montgomery HE, Hense HW, Myerson SG, Torra IP, Staels B, World MJ, Doering A, Erdmann J, Hengstenberg C, Humphries SE, Schunkert H, Flavell DM.	Circulation. 2002 Feb 26;105(8):950-5. doi: 10.1161/hc0802.104535.	Jamshidi Y	Circulation	2002	2002/02/28			10.1161/hc0802.104535
12822466	[Prevention of recurrent events in patients with ischemic heart disease]	Doi Y.	Nihon Ronen Igakkai Zasshi. 2003 May;40(3):219-22. doi: 10.3143/geriatrics.40.219.	Doi Y	Nihon Ronen Igakkai Zasshi	2003	2003/06/26			10.3143/geriatrics.40.219
757356	[Effectiveness of programmed rehabilitational training in a group of patients with borderline arterial hypertension]	Gabaldo S, Zanini S, Vicentini A, Cicogna F, Peretti L.	Boll Soc Ital Cardiol. 1978;23(4):705-6.	Gabaldo S	Boll Soc Ital Cardiol	1978	1978/01/01
12622600	Management of high blood pressure in African Americans: consensus statement of the Hypertension in African Americans Working Group of the International Society on Hypertension in Blacks	Douglas JG, Bakris GL, Epstein M, Ferdinand KC, Ferrario C, Flack JM, Jamerson KA, Jones WE, Haywood J, Maxey R, Ofili EO, Saunders E, Schiffrin EL, Sica DA, Sowers JR, Vidt DG; Hypertension in African Americans Working Group of the International Society on Hypertension in Blacks.	Arch Intern Med. 2003 Mar 10;163(5):525-41. doi: 10.1001/archinte.163.5.525.	Douglas JG	Arch Intern Med	2003	2003/03/08			10.1001/archinte.163.5.525
3189168	Blood pressure at rest and during maximal dynamic and isometric exercise as predictors of systemic hypertension	Chaney RH, Eyman RK.	Am J Cardiol. 1988 Nov 15;62(16):1058-61. doi: 10.1016/0002-9149(88)90548-6.	Chaney RH	Am J Cardiol	1988	1988/11/15			10.1016/0002-9149(88)90548-6
2376167	Exercise limitation in patients with polymyositis	Hebert CA, Byrnes TJ, Baethge BA, Wolf RE, Kinasewitz GT.	Chest. 1990 Aug;98(2):352-7. doi: 10.1378/chest.98.2.352.	Hebert CA	Chest	1990	1990/08/01			10.1378/chest.98.2.352
2338694	Responses of the African hypertensive to exercise training: preliminary observations	Akinpelu AO.	J Hum Hypertens. 1990 Apr;4(2):74-6.	Akinpelu AO	J Hum Hypertens	1990	1990/04/01
9509825	Exercise tolerance and behavior of blood pressure in children and adolescents after renal transplant	Calzolari A, Giordano U, Matteucci MC, Pastore E, Santilli A, Turchetta A, Rizzoni G.	J Sports Med Phys Fitness. 1997 Dec;37(4):267-72.	Calzolari A	J Sports Med Phys Fitness	1997	1998/03/24
7868877	Muscle sympathetic nervous system activity in black and Caucasian hypertensive subjects	Calhoun DA, Mutinga ML, Wyss JM, Oparil S.	J Hypertens. 1994 Nov;12(11):1291-6.	Calhoun DA	J Hypertens	1994	1994/11/01
9484426	Potential for prevention of premature death and disease in New Zealand	Galgali G, Beaglehole R, Scragg R, Tobias M.	N Z Med J. 1998 Jan 23;111(1058):7-10.	Galgali G	N Z Med J	1998	1998/03/04
17531927	Physical fitness and the relationship between hypertension and markers of atherothrombosis	Jessani S, Lip GY.	Am J Hypertens. 2007 Jun;20(6):676-7. doi: 10.1016/j.amjhyper.2007.02.003.	Jessani S	Am J Hypertens	2007	2007/05/29			10.1016/j.amjhyper.2007.02.003
3176908	Effect of exercise on placental blood flow in pregnancies complicated by hypertension, diabetes or intrahepatic cholestasis	Rauramo I, Forss M.	Acta Obstet Gynecol Scand. 1988;67(1):15-20. doi: 10.3109/00016348809004161.	Rauramo I	Acta Obstet Gynecol Scand	1988	1988/01/01			10.3109/00016348809004161
14432669	[Cardiorespiratory function during exercise in chronic cor pulmonale]	PIANE C, GHIRINGHELLI G, CASTELLUCCIO A.	Folia Cardiol. 1959 Oct 31;18:457-77.	PIANE C	Folia Cardiol	1959	1959/10/31
15751240	Myogenic response reduction by high blood glucose levels in human retinal arterioles	Blum M, Brändel C, Müller UA.	Eur J Ophthalmol. 2005 Jan-Feb;15(1):56-61. doi: 10.1177/112067210501500109.	Blum M	Eur J Ophthalmol	2005	2005/03/09			10.1177/112067210501500109
2137735	Left ventricular hypertrophy and impaired diastolic filling in essential hypertension. Diastolic mechanisms for systolic dysfunction during exercise	Cuocolo A, Sax FL, Brush JE, Maron BJ, Bacharach SL, Bonow RO.	Circulation. 1990 Mar;81(3):978-86. doi: 10.1161/01.cir.81.3.978.	Cuocolo A	Circulation	1990	1990/03/01			10.1161/01.cir.81.3.978
15584598	[Thrombocytic hemostasis in hypertensive patients with metabolic syndrome and its correction with lovastatin]	Medvedev IN, Gromnatskiĭ NI, Volobuev IV, Osipova VM, Dement'ev VI, Storozhenko MV.	Klin Med (Mosk). 2004;82(10):37-41.	Medvedev IN	Klin Med (Mosk)	2004	2004/12/09
6496532	Effect of aerobic exercise training on patients with systemic arterial hypertension	Cade R, Mars D, Wagemaker H, Zauner C, Packer D, Privette M, Cade M, Peterson J, Hood-Lewis D.	Am J Med. 1984 Nov;77(5):785-90. doi: 10.1016/0002-9343(84)90513-8.	Cade R	Am J Med	1984	1984/11/01			10.1016/0002-9343(84)90513-8
15309010	Response of B-type natriuretic peptide to exercise in hypertensive patients with suspected diastolic heart failure: correlation with cardiac function, hemodynamics, and workload	Mottram PM, Haluska BA, Marwick TH.	Am Heart J. 2004 Aug;148(2):365-70. doi: 10.1016/j.ahj.2004.02.012.	Mottram PM	Am Heart J	2004	2004/08/17			10.1016/j.ahj.2004.02.012
15206682	Recruitment and entrance of participants into a physical activity intervention for hypertensive African American women	Banks-Wallace J, Enyart J, Johnson C.	ANS Adv Nurs Sci. 2004 Apr-Jun;27(2):102-16. doi: 10.1097/00012272-200404000-00004.	Banks-Wallace J	ANS Adv Nurs Sci	2004	2004/06/23			10.1097/00012272-200404000-00004
16327530	Effect of an aerobic exercise training program on resting metabolic rate in chronically beta-adrenergic blocked hypertensive patients	Bélanger M, Boulay P.	J Cardiopulm Rehabil. 2005 Nov-Dec;25(6):354-60. doi: 10.1097/00008483-200511000-00008.	Bélanger M	J Cardiopulm Rehabil	2005	2005/12/06			10.1097/00008483-200511000-00008
8377361	[Left ventricular myocardial hypertrophy in patients with arterial hypertension: the clinical characteristics and prognostic significance]	Filatova NP, Savina LV, Malysheva NV, Metelitsa VI.	Kardiologiia. 1993;33(6):34-8.	Filatova NP	Kardiologiia	1993	1993/01/01
7248998	Physical training program in arterial hypertension. A long-term prospective follow-up	Román O, Camuzzi AL, Villalón E, Klenner C.	Cardiology. 1981;67(4):230-43. doi: 10.1159/000173248.	Román O	Cardiology	1981	1981/01/01			10.1159/000173248
2947562	Significance of physical exercise in hypertension. Influence of water temperature and beta-blockade on blood pressure, degree of cardiac hypertrophy and cardiac function in swimming training of spontaneously hypertensive rats	Vogt M, Ott B, Rupp H, Jacob R.	Basic Res Cardiol. 1986;81 Suppl 1:157-69. doi: 10.1007/978-3-662-11374-5_16.	Vogt M	Basic Res Cardiol	1986	1986/01/01			10.1007/978-3-662-11374-5_16
16302411	[Whether sick or healthy -- the life style decides. Down from the couch!]	Füessl HS.	MMW Fortschr Med. 2005 Oct 27;147(43):4-6, 8.	Füessl HS	MMW Fortschr Med	2005	2005/11/24
1485630	Hypertension & high cholesterol: a dangerous synergy	Trottier DJ, Kochar MS.	Am J Nurs. 1992 Nov;92(11):40-3.	Trottier DJ	Am J Nurs	1992	1992/11/01
16598537	[Long-standing therapy of the metabolic syndrome in diabetics after coronary artery bypass surgery]	Steinmetz A.	Clin Res Cardiol. 2006 Jan;95 Suppl 1:i110-6. doi: 10.1007/s00392-006-1112-1.	Steinmetz A	Clin Res Cardiol	2006	2006/04/07			10.1007/s00392-006-1112-1
12082492	Cardiovascular and renal responses to mental challenge in highly and moderately active males with a family history of hypertension	Hamer M, Boutcher Y, Boutcher SH.	J Hum Hypertens. 2002 May;16(5):319-26. doi: 10.1038/sj.jhh.1001396.	Hamer M	J Hum Hypertens	2002	2002/06/26			10.1038/sj.jhh.1001396
1920340	Albuminuria induced by exercise in hypertensive type I and type II diabetic patients: a randomised, double-blind study on the effects of acute administration of captopril and nifedipine	Romanelli G, Giustina A, Cravarezza P, Caldonazzo A, Agabiti-Rosei E, Giustina G.	J Hum Hypertens. 1991 Jun;5(3):167-73.	Romanelli G	J Hum Hypertens	1991	1991/06/01
1457272	Effect of alacepril on blood pressure and neurohumoral factors at rest and during dynamic exercise in patients with essential hypertension	Kinugawa T, Kitamura H, Ogino K, Noguchi N, Matsumoto T, Hisatome I, Miyakoda H, Kotake H, Mashiba H.	Br J Clin Pharmacol. 1992 Oct;34(4):366-9. doi: 10.1111/j.1365-2125.1992.tb05922.x.	Kinugawa T	Br J Clin Pharmacol	1992	1992/10/01	PMC1381422		10.1111/j.1365-2125.1992.tb05922.x
16607103	Exercise training attenuates cardiovascular adverse remodeling in adult ovariectomized spontaneously hypertensive rats	Marques CM, Nascimento FA, Mandarim-de-Lacerda CA, Aguila MB.	Menopause. 2006 Jan-Feb;13(1):87-95. doi: 10.1097/01.gme.0000191209.13115.46.	Marques CM	Menopause	2006	2006/04/12			10.1097/01.gme.0000191209.13115.46
17128317	Risk factors for hypertension and diabetes mellitus in metallurgic and siderurgic company's workers	Martinez MC, Latorre Mdo R.	Arq Bras Cardiol. 2006 Oct;87(4):471-9. doi: 10.1590/s0066-782x2006001700012.	Martinez MC	Arq Bras Cardiol	2006	2006/11/28			10.1590/s0066-782x2006001700012
1088032	Haemodynamic diversity and plasma renin activity in labile arterial hypertension	Tourniaire A, Blum J, Tartulier M, Deyrieux F.	Acta Cardiol. 1976;31(3):227-44.	Tourniaire A	Acta Cardiol	1976	1976/01/01
2146408	Exercise, hypertension, and left ventricular mass	Haywood LJ.	JAMA. 1990 Nov 14;264(18):2387.	Haywood LJ	JAMA	1990	1990/11/14
12825395	Providers are missing opportunity to act on BP control in diabetics		Dis Manag Advis. 2003 May;9(5):77-9, 65.		Dis Manag Advis	2003	2003/06/27
2592903	The effect of leisure time physical activity on the risk of pre-eclampsia and gestational hypertension	Marcoux S, Brisson J, Fabia J.	J Epidemiol Community Health. 1989 Jun;43(2):147-52. doi: 10.1136/jech.43.2.147.	Marcoux S	J Epidemiol Community Health	1989	1989/06/01	PMC1052817		10.1136/jech.43.2.147
8092783	Acute exercise- and drug-induced potassium shifts during pregnancy	Kantola I, Kaila T, Erkkola R.	Ann Chir Gynaecol Suppl. 1994;208:88-90.	Kantola I	Ann Chir Gynaecol Suppl	1994	1994/01/01
7029921	[Non-pharmacological treatment of arterial hypertension]	Halawa B.	Wiad Lek. 1981 Apr 15;34(8):667-71.	Halawa B	Wiad Lek	1981	1981/04/15
8858083	Lifestyle modifications for hypertension. The many benefits are worth the effort	Zellner C, Sudhir K.	Postgrad Med. 1996 Oct;100(4):75-9, 83. doi: 10.3810/pgm.1996.10.91.	Zellner C	Postgrad Med	1996	1996/10/01			10.3810/pgm.1996.10.91
8158427	Effects of quinapril and verapamil versus atenolol on blood pressure during dynamic leg exercise	Cléroux J, Beaulieu M, Lemieux SC, Lacourcière Y.	J Hypertens Suppl. 1993 Dec;11(5):S370-1.	Cléroux J	J Hypertens Suppl	1993	1993/12/01
3250315	Comparison of the hemodynamic effects of five calcium channel blockers at rest and during exercise in essential hypertension	Omvik P, Lund-Johansen P.	Ann Clin Res. 1988;20 Suppl 48:23-30.	Omvik P	Ann Clin Res	1988	1988/01/01
2610996	Reduced cardiovascular efficiency and increased reactivity during exercise in borderline and established hypertension	Marraccini P, Palombo C, Giaconi S, Michelassi C, Genovesi-Ebert A, Marabotti C, Fommei E, Ghione S, L'Abbate A.	Am J Hypertens. 1989 Dec;2(12 Pt 1):913-6. doi: 10.1093/ajh/2.12.913.	Marraccini P	Am J Hypertens	1989	1989/12/01			10.1093/ajh/2.12.913
302073	Haemodynamic effects of physical training in essential hypertension	Ressl J, Chrástek J, Jandová R.	Acta Cardiol. 1977;32(2):121-33.	Ressl J	Acta Cardiol	1977	1977/01/01
1512969	[Hypertension and exercise capacity]	Yoshikawa A, Shima H, Nishio I.	Nihon Rinsho. 1992 May;50 Suppl:308-13.	Yoshikawa A	Nihon Rinsho	1992	1992/05/01
7914266	Non-pharmacological treatment of hypertension	Alderman MH.	Lancet. 1994 Jul 30;344(8918):307-11. doi: 10.1016/s0140-6736(94)91343-9.	Alderman MH	Lancet	1994	1994/07/30			10.1016/s0140-6736(94)91343-9
7826819	Clinical pharmacology, physiology and pathophysiology of superficial veins--1	Aellig WH.	Br J Clin Pharmacol. 1994 Sep;38(3):181-96. doi: 10.1111/j.1365-2125.1994.tb04341.x.	Aellig WH	Br J Clin Pharmacol	1994	1994/09/01	PMC1364788		10.1111/j.1365-2125.1994.tb04341.x
10776059	[Physical activity--what minimal level is sufficient seen from health perspective?]	Kjaer M, Andersen LB, Hansen IL.	Ugeskr Laeger. 2000 Apr 10;162(15):2164-9.	Kjaer M	Ugeskr Laeger	2000	2000/04/25
11951747	Your patient may be at risk for isolated systolic hypertension!	Murphy M.	Home Healthc Nurse. 2000 Oct;18(9):606-13; quiz 613-4. doi: 10.1097/00004045-200010000-00013.	Murphy M	Home Healthc Nurse	2000	2002/04/16			10.1097/00004045-200010000-00013
6657106	[Hypotensive effect of sotalol under basic conditions and during exercise. Clinical cases]	Gamna G, Biasci R, Avogliero G, Garrone M, Montrucchio G, Pascale C.	Minerva Med. 1983 Oct 20;74(40):2389-93.	Gamna G	Minerva Med	1983	1983/10/20
11855326	[A case of primary pulmonary hypertension]	Esedov EM, Dzhalilova LM, Shikhnebiev DA.	Klin Med (Mosk). 2002;80(1):62-3.	Esedov EM	Klin Med (Mosk)	2002	2002/02/22
2485264	Exercise blood pressure and baroreflex function in borderline hypertensive and normotensive young men	Welsh K, Ward A, Hanson P.	Clin Sci (Lond). 1985 Jun;68(6):631-8. doi: 10.1042/cs0680631.	Welsh K	Clin Sci (Lond)	1985	1985/06/01			10.1042/cs0680631
6472161	Labile hypertension, jogging, and diet: clues to the etiology of essential hypertension?	FitzGerald WA.	Med Hypotheses. 1984 Jul;14(3):321-33. doi: 10.1016/0306-9877(87)90136-8.	FitzGerald WA	Med Hypotheses	1984	1984/07/01			10.1016/0306-9877(87)90136-8
8659195	[Hemodynamics in arterial hypertension treated with running endurance training or nifedipine therapy]	Winterfeld HJ, Siewert H, Bohm J, Möbes R, Bauer U, Reisinger J, Conradi E.	Z Kardiol. 1996 Mar;85(3):171-7.	Winterfeld HJ	Z Kardiol	1996	1996/03/01
4951468	Hemodynamic effects of pargyline hydrochloride at rest and during exercise in hypertension	Sannerstedt R.	Acta Med Scand. 1967 Jan;181(6):699-706. doi: 10.1111/j.0954-6820.1967.tb07988.x.	Sannerstedt R	Acta Med Scand	1967	1967/01/01			10.1111/j.0954-6820.1967.tb07988.x
16186578	Applying the 2005 Canadian Hypertension Education Program recommendations: 3. Lifestyle modifications to prevent and treat hypertension	Padwal R, Campbell N, Touyz RM; Canadian Hypertension Education Program.	CMAJ. 2005 Sep 27;173(7):749-51. doi: 10.1503/cmaj.050186.	Padwal R	CMAJ	2005	2005/09/28	PMC1216311		10.1503/cmaj.050186
11677380	Hypertension in chronic renal failure	Rodicio JL, Alcazar JM.	J Hypertens. 2001 Nov;19(11):2111-4. doi: 10.1097/00004872-200111000-00027.	Rodicio JL	J Hypertens	2001	2001/10/26			10.1097/00004872-200111000-00027
1530995	Impact of left ventricular hypertrophy on blood pressure responses to exercise	Smith DH, Neutel JM, Graettinger WF, Myers J, Froelicher VF, Weber MA.	Am J Cardiol. 1992 Jan 15;69(3):225-8. doi: 10.1016/0002-9149(92)91309-r.	Smith DH	Am J Cardiol	1992	1992/01/15			10.1016/0002-9149(92)91309-r
10424275	Lifestyle approaches to managing high blood pressure. New Canadian guidelines	Petrella RJ.	Can Fam Physician. 1999 Jul;45:1750-5, 1760-5.	Petrella RJ	Can Fam Physician	1999	1999/07/29	PMC2328363
1572742	Epidemiology of isolated systolic hypertension in Pu-Li, Taiwan	Chou P, Chen CH, Chen HH, Chang MS.	Int J Cardiol. 1992 May;35(2):219-26. doi: 10.1016/0167-5273(92)90180-b.	Chou P	Int J Cardiol	1992	1992/05/01			10.1016/0167-5273(92)90180-b
17890969	Effects of isometric handgrip training among people medicated for hypertension: a multilevel analysis	Millar PJ, Bray SR, McGowan CL, MacDonald MJ, McCartney N.	Blood Press Monit. 2007 Oct;12(5):307-14. doi: 10.1097/MBP.0b013e3282cb05db.	Millar PJ	Blood Press Monit	2007	2007/09/25			10.1097/MBP.0b013e3282cb05db
12800327	Blood pressure high? A new definition of normal makes 45 million Americans "prehypertensive"	Gorman C.	Time. 2003 May 26;161(21):79.	Gorman C	Time	2003	2003/06/13
1317757	Proton efflux from rat skeletal muscle in vivo: changes in hypertension	Kemp GJ, Thompson CH, Radda GK.	Clin Sci (Lond). 1992 May;82(5):489-91. doi: 10.1042/cs0820489.	Kemp GJ	Clin Sci (Lond)	1992	1992/05/01			10.1042/cs0820489
3823581	[Mild arterial hypertension. Usefulness of the exertion test in the evaluation of young patients]	Gimeno Gascón JV, Bordes Siscar P, Ferrer Reig J, Olague de Ros J, Estruch Catalá G, Serra Flores J, Hernández Martínez M, Sánchez Plumed J, Algarra Vidal F.	Rev Esp Cardiol. 1987 Jan-Feb;40(1):51-5.	Gimeno Gascón JV	Rev Esp Cardiol	1987	1987/01/01
9058460	Step treadmill exercise training and blood pressure reduction in women with mild hypertension	Fish AF, Smith BA, Frid DJ, Christman SK, Post D, Montalto NJ.	Prog Cardiovasc Nurs. 1997 Winter;12(1):4-12.	Fish AF	Prog Cardiovasc Nurs	1997	1997/01/01
10967899	[Effect of nocturnal hypoxia on pulmonary hemodynamics in patients with obstructive sleep apnea]	Hawryłkiewicz I, Sliwiński P, Pałasiewicz G, Pływaczewski R, Zieliński J.	Pneumonol Alergol Pol. 2000;68(1-2):28-36.	Hawryłkiewicz I	Pneumonol Alergol Pol	2000	2000/09/01
14621187	Cardiac hypertrophy by hypertension and exercise training exhibits different gene expression of enzymes in energy metabolism	Iemitsu M, Miyauchi T, Maeda S, Sakai S, Fujii N, Miyazaki H, Kakinuma Y, Matsuda M, Yamaguchi I.	Hypertens Res. 2003 Oct;26(10):829-37. doi: 10.1291/hypres.26.829.	Iemitsu M	Hypertens Res	2003	2003/11/19			10.1291/hypres.26.829
7839039	[Nutritional knowledge of patients in the hypertension clinic. An evaluation using the "Nutrition IQ']	Suter PM, Holm D, Vetter W.	Praxis (Bern 1994). 1995 Jan 3;84(1):16-21.	Suter PM	Praxis (Bern 1994)	1995	1995/01/03
1715477	Improved left ventricular systolic and diastolic function after regression of cardiac hypertrophy, treatment withdrawal, and redevelopment of hypertension	Muiesan ML, Agabiti-Rosei E, Romanelli G, Beschi M, Castellano M, Alari G, Rizzoni D, Muiesan G.	J Cardiovasc Pharmacol. 1991;17 Suppl 2:S179-81. doi: 10.1097/00005344-199117002-00046.	Muiesan ML	J Cardiovasc Pharmacol	1991	1991/01/01			10.1097/00005344-199117002-00046
2710907	Effects of aerobic exercise training on hemodynamic responses during psychosocial stress in normotensive and borderline hypertensive type A men: a preliminary report	Sherwood A, Light KC, Blumenthal JA.	Psychosom Med. 1989 Mar-Apr;51(2):123-36. doi: 10.1097/00006842-198903000-00002.	Sherwood A	Psychosom Med	1989	1989/03/01			10.1097/00006842-198903000-00002
18182843	[Pulmonary arterial hypertension]	Reingardiene D.	Medicina (Kaunas). 2007;43(12):978-94.	Reingardiene D	Medicina (Kaunas)	2007	2008/01/10
8615333	Body weight and blood pressure regulation	McCarron DA, Reusser ME.	Am J Clin Nutr. 1996 Mar;63(3 Suppl):423S-425S. doi: 10.1093/ajcn/63.3.423.	McCarron DA	Am J Clin Nutr	1996	1996/03/01			10.1093/ajcn/63.3.423
9841638	Elderly stroke prevention program(ESP2)--Results of a quality assurance program for the management of hypertension in the elderly in Australian general practices	Beckinsale P, Reid CM.	Aust Fam Physician. 1998 Aug;27(8):703-7.	Beckinsale P	Aust Fam Physician	1998	1998/12/05
3244246	[Blood pressure reaction during exercise test in patients with stenocardia]	Zamotaev IP, Dechko EP, Savel'ev MA.	Kardiologiia. 1988 Dec;28(12):104-5.	Zamotaev IP	Kardiologiia	1988	1988/12/01
12231614	Exercise induced ST elevation and T wave alternans associated with critical disease of left anterior descending coronary artery	Krittayaphong R, Chotinaiwatarakul C.	Heart. 2002 Oct;88(4):438. doi: 10.1136/heart.88.4.438-a.	Krittayaphong R	Heart	2002	2002/09/17	PMC1767386		10.1136/heart.88.4.438-a
2737725	Baroreceptor sensitivity in prehypertensive young adults	Kotchen TA, Kotchen JM, Guthrie GP Jr, Berk MR, Knapp CF, McFadden M.	Hypertension. 1989 Jun;13(6 Pt 2):878-83. doi: 10.1161/01.hyp.13.6.878.	Kotchen TA	Hypertension	1989	1989/06/01			10.1161/01.hyp.13.6.878
15903056	[Preventing type 2 diabetes: what does dietary fiber achieve?]	Weickert MO, Pfeiffer AF.	MMW Fortschr Med. 2005 Apr 28;147(17):28-30.	Weickert MO	MMW Fortschr Med	2005	2005/05/21
12045368	Therapeutic considerations in the treatment of obesity hypertension	Wofford MR, Davis MM, Harkins KG, King DS, Wyatt SB, Jones DW.	J Clin Hypertens (Greenwich). 2002 May-Jun;4(3):189-96. doi: 10.1111/j.1524-6175.2002.00502.x.	Wofford MR	J Clin Hypertens (Greenwich)	2002	2002/06/05	PMC8101864		10.1111/j.1524-6175.2002.00502.x
8619763	Risk factors for central retinal vein occlusion. The Eye Disease Case-Control Study Group		Arch Ophthalmol. 1996 May;114(5):545-54.		Arch Ophthalmol	1996	1996/05/01
16499292	Exercise rehabilitation in heart disease: the real "polypill" for primary and secondary prevention	Piepoli MF.	Monaldi Arch Chest Dis. 2005 Jun;64(2):88-93. doi: 10.4081/monaldi.2005.592.	Piepoli MF	Monaldi Arch Chest Dis	2005	2006/02/28			10.4081/monaldi.2005.592
3857846	Blood pressure and response to "stress" in 11-16 year old children	Svensson A, Hansson L.	Acta Med Scand Suppl. 1985;693:51-5. doi: 10.1111/j.0954-6820.1985.tb08776.x.	Svensson A	Acta Med Scand Suppl	1985	1985/01/01			10.1111/j.0954-6820.1985.tb08776.x
12762273	Exercise training counteracts the abnormal release of plasma endothelin-1 in normal subjects at risk for hypertension	Tanzilli G, Barillà F, Pannitteri G, Greco C, Comito C, Schiariti M, Papalia U, Mangieri E.	Ital Heart J. 2003 Feb;4(2):107-12.	Tanzilli G	Ital Heart J	2003	2003/05/24
9951059	[Secondary prevention of myocardial infarct]	Santos AL.	Acta Med Port. 1998 May;11(5):483-91.	Santos AL	Acta Med Port	1998	1999/02/10
16115041	The immune system in the oxidative stress conditions of aging and hypertension: favorable effects of antioxidants and physical exercise	De la Fuente M, Hernanz A, Vallejo MC.	Antioxid Redox Signal. 2005 Sep-Oct;7(9-10):1356-66. doi: 10.1089/ars.2005.7.1356.	De la Fuente M	Antioxid Redox Signal	2005	2005/08/24			10.1089/ars.2005.7.1356
17314112	Determinants of pulmonary artery hypertension at rest and during exercise in patients with heart failure	Tumminello G, Lancellotti P, Lempereur M, D'Orio V, Pierard LA.	Eur Heart J. 2007 Mar;28(5):569-74. doi: 10.1093/eurheartj/ehl561. Epub 2007 Feb 21.	Tumminello G	Eur Heart J	2007	2007/02/23			10.1093/eurheartj/ehl561
1715490	Effects of exercise and other nonpharmacological measures on blood pressure and cardiac hypertrophy	Jennings G, Dart A, Meredith I, Korner P, Laufer E, Dewar E.	J Cardiovasc Pharmacol. 1991;17 Suppl 2:S70-4. doi: 10.1097/00005344-199117002-00015.	Jennings G	J Cardiovasc Pharmacol	1991	1991/01/01			10.1097/00005344-199117002-00015
6495211	[Hemodynamic changes in patients with arterial hypertension during isometric exercise]	Gel'fgat EB, Usubova FN.	Ter Arkh. 1984;56(8):53-7.	Gel'fgat EB	Ter Arkh	1984	1984/01/01
9736138	Impaired exercise capacity late after cardiac transplantation: influence of chronotropic incompetence, hypertension, and calcium channel blockers	Quigg R, Salyer J, Mohanty PK, Simpson P.	Am Heart J. 1998 Sep;136(3):465-73. doi: 10.1016/s0002-8703(98)70221-2.	Quigg R	Am Heart J	1998	1998/09/15			10.1016/s0002-8703(98)70221-2
17882672	Exercise in the menopause - an update	Pines A, Berry EM.	Climacteric. 2007 Oct;10 Suppl 2:42-6. doi: 10.1080/13697130701600153.	Pines A	Climacteric	2007	2007/10/27			10.1080/13697130701600153
17211236	Trends in lifestyle factors affecting blood pressure in hypertensive and normotensive Finns during 1982-2002	Kastarinen M, Laatikainen T, Salomaa V, Jousilahti P, Antikainen R, Tuomilehto J, Nissinen A, Vartiainen E.	J Hypertens. 2007 Feb;25(2):299-305. doi: 10.1097/HJH.0b013e328010ca88.	Kastarinen M	J Hypertens	2007	2007/01/11			10.1097/HJH.0b013e328010ca88
17036903	[Blood pressure measurement during ergometry]	Ketelhut RG.	MMW Fortschr Med. 2006 Sep 14;148(37):42-4.	Ketelhut RG	MMW Fortschr Med	2006	2006/10/14
9596470	Association between self-reported leisure-time physical activity and measures of cardiorespiratory fitness in an elderly population	Tager IB, Hollenberg M, Satariano WA.	Am J Epidemiol. 1998 May 15;147(10):921-31. doi: 10.1093/oxfordjournals.aje.a009382.	Tager IB	Am J Epidemiol	1998	1998/05/22			10.1093/oxfordjournals.aje.a009382
475901	[Late results of the complex staged treatment and rehabilitation of arterial hypertension under seaside sanatorium conditions]	Todorov I.	Vutr Boles. 1979;18(3):224-9.	Todorov I	Vutr Boles	1979	1979/01/01
1512058	Resting blood pressure and cardiovascular response to sympathetic stimulation in adolescents	Ferrara LA, Marotta T, Mainenti G, Borrelli R, Mancini M, Soro S.	Int J Cardiol. 1992 Aug;36(2):197-201. doi: 10.1016/0167-5273(92)90007-p.	Ferrara LA	Int J Cardiol	1992	1992/08/01			10.1016/0167-5273(92)90007-p
2999059	Exercise training and its effects with renal hypertensive rats	Marcus KD, Tipton CM.	J Appl Physiol (1985). 1985 Nov;59(5):1410-5. doi: 10.1152/jappl.1985.59.5.1410.	Marcus KD	J Appl Physiol (1985)	1985	1985/11/01			10.1152/jappl.1985.59.5.1410
1672602	Age-related changes in autonomic control: the use of beta blockers in the treatment of hypertension	Collins KJ.	Cardiovasc Drugs Ther. 1991 Jan;4 Suppl 6:1257-62. doi: 10.1007/BF00114230.	Collins KJ	Cardiovasc Drugs Ther	1991	1991/01/01			10.1007/BF00114230
17317385	Exercise-induced hypertension, endothelial dysfunction, and coronary artery disease in a marathon runner	Goel R, Majeed F, Vogel R, Corretti MC, Weir M, Mangano C, White C, Plotnick GD, Miller M.	Am J Cardiol. 2007 Mar 1;99(5):743-4. doi: 10.1016/j.amjcard.2006.09.127. Epub 2007 Jan 11.	Goel R	Am J Cardiol	2007	2007/02/24			10.1016/j.amjcard.2006.09.127
3414089	[Bronchial asthma and pulmonogenic arterial hypertension]	Petrov D, Georgieva L.	Vutr Boles. 1988;27(1):78-83.	Petrov D	Vutr Boles	1988	1988/01/01
5012109	[Reactions of the cardiovascular system in patients with hypertension during bathing in enclosed baths]	Vasil'ev PP.	Voen Med Zh. 1972 Jan;1:27-30.	Vasil'ev PP	Voen Med Zh	1972	1972/01/01
6168828	Effects of oxprenolol on the intra-arterial blood pressure response to dynamic exercise in hypertensive men	Millar-Craig MW, Mann S, Balasubramanian V, Cashman P, Raftery EB.	J Cardiovasc Pharmacol. 1981 May-Jun;3(3):468-76. doi: 10.1097/00005344-198105000-00006.	Millar-Craig MW	J Cardiovasc Pharmacol	1981	1981/05/01			10.1097/00005344-198105000-00006
6393411	[Nondrug treatment of arterial hypertension]	Kotovskaia ES.	Ter Arkh. 1984;56(9):136-40.	Kotovskaia ES	Ter Arkh	1984	1984/01/01
8021487	Concordance, discordance and prevalence of hypertension in World War II male veteran twins	Carmelli D, Robinette D, Fabsitz R.	J Hypertens. 1994 Mar;12(3):323-8.	Carmelli D	J Hypertens	1994	1994/03/01
8331828	[Age-related alterations in the mechanism of renovascular contractility in patients with essential hypertension]	Takeuchi S.	Nihon Ronen Igakkai Zasshi. 1993 May;30(5):354-62. doi: 10.3143/geriatrics.30.354.	Takeuchi S	Nihon Ronen Igakkai Zasshi	1993	1993/05/01			10.3143/geriatrics.30.354
3283987	[Use of various non-pharmacological methods in the treatment of patients in the early stages of arterial hypertension]	Iurenev AP, Patrusheva IF, Aĭvazian TA, Zaĭtsev VP, Krol VA.	Ter Arkh. 1988;60(1):123-6.	Iurenev AP	Ter Arkh	1988	1988/01/01
3296720	Coronary artery disease risk factor management in the hypertensive patient	Taylor SH.	Am J Cardiol. 1987 May 29;59(14):2G-8G. doi: 10.1016/0002-9149(87)90151-2.	Taylor SH	Am J Cardiol	1987	1987/05/29			10.1016/0002-9149(87)90151-2
10089554	Exercise at menopause: a critical difference	Burghardt M.	Medscape Womens Health. 1999 Jan-Feb;4(1):1.	Burghardt M	Medscape Womens Health	1999	1999/03/25
2351163	Effect of long-term diltiazem treatment on central haemodynamics and exercise endurance in essential hypertension	Lund-Johansen P, Omvik P.	Eur Heart J. 1990 Jun;11(6):543-51. doi: 10.1093/oxfordjournals.eurheartj.a059748.	Lund-Johansen P	Eur Heart J	1990	1990/06/01			10.1093/oxfordjournals.eurheartj.a059748
11427764	Absolute versus relative intensity of physical activity in a dose-response context	Shephard RJ.	Med Sci Sports Exerc. 2001 Jun;33(6 Suppl):S400-18; discussion S419-20. doi: 10.1097/00005768-200106001-00008.	Shephard RJ	Med Sci Sports Exerc	2001	2001/06/28			10.1097/00005768-200106001-00008
3983848	[Results of 2-year nondrug treatment of patients with a mild form of arterial hypertension at the health centers of an industrial enterprise]	Britov AN, Litun IV, Eliseeva NA.	Ter Arkh. 1985;57(1):62-4.	Britov AN	Ter Arkh	1985	1985/01/01
1891656	Non-pharmacological methods reduce drug use in the treatment of hypertension. A two-year trial in general practice	Gran B.	Scand J Prim Health Care. 1991 Jun;9(2):121-8. doi: 10.3109/02813439109026595.	Gran B	Scand J Prim Health Care	1991	1991/06/01			10.3109/02813439109026595
2978153	[Correlation between arterial pressure at rest and during effort and left ventricular mass in hypertensive patients who were never treated]	Cuspidi C, Sampieri L, Boselli L, Angioni L, Castiglioni G, Leonetti G.	G Ital Cardiol. 1988 Dec;18(12):1013-7.	Cuspidi C	G Ital Cardiol	1988	1988/12/01
11544720	[Evaluation of the effect of exercise therapy on the elasticity and viscosity of the myocardium and blood vessels]	Suvorova SS, Epifanov VA.	Vopr Kurortol Fizioter Lech Fiz Kult. 2001 Mar-Apr;(2):18-20.	Suvorova SS	Vopr Kurortol Fizioter Lech Fiz Kult	2001	2001/09/08
1778914	Chronic exercise and its hemodynamic influences on resting blood pressure of hypertensive rats	Tipton CM, Sebastian LA, Overton JM, Woodman CR, Williams SB.	J Appl Physiol (1985). 1991 Dec;71(6):2206-10. doi: 10.1152/jappl.1991.71.6.2206.	Tipton CM	J Appl Physiol (1985)	1991	1991/12/01			10.1152/jappl.1991.71.6.2206
15931399	Exercise and hypertension	Baster T, Baster-Brooks C.	Aust Fam Physician. 2005 Jun;34(6):419-24.	Baster T	Aust Fam Physician	2005	2005/06/03
2309615	Noninvasive evaluation of pulmonary artery systolic pressures during dynamic exercise by saline-enhanced Doppler echocardiography	Himelman RB, Stulbarg MS, Lee E, Kuecherer HF, Schiller NB.	Am Heart J. 1990 Mar;119(3 Pt 1):685-8. doi: 10.1016/s0002-8703(05)80300-x.	Himelman RB	Am Heart J	1990	1990/03/01			10.1016/s0002-8703(05)80300-x
15894900	Long-term exercise training and angiotensin-converting enzyme inhibition differentially enhance myocardial capillarization in the spontaneously hypertensive rat	Ziada AM, Hassan MO, Tahlilkar KI, Inuwa IM.	J Hypertens. 2005 Jun;23(6):1233-40. doi: 10.1097/01.hjh.0000170387.61579.ab.	Ziada AM	J Hypertens	2005	2005/05/17			10.1097/01.hjh.0000170387.61579.ab
2479252	Effects of diuretic therapy and exercise-related arrhythmias in systemic hypertension	Papademetriou V, Notargiacomo A, Heine D, Fletcher RD, Freis ED.	Am J Cardiol. 1989 Nov 15;64(18):1152-6. doi: 10.1016/0002-9149(89)90869-2.	Papademetriou V	Am J Cardiol	1989	1989/11/15			10.1016/0002-9149(89)90869-2
1192710	Plasma catecholamines and renin activity in response to exercise in patients with essential hypertension	Chodakowska J, Nazar K, Wocial B, Jarecki M, Skórka B.	Clin Sci Mol Med. 1975 Nov;49(5):511-4. doi: 10.1042/cs0490511.	Chodakowska J	Clin Sci Mol Med	1975	1975/11/01			10.1042/cs0490511
2068676	[Graded physical loading in assessing the efficacy of hypotensive pharmacotherapy]	Anshelevich IuV, Gersamiia AG.	Ter Arkh. 1991;63(4):37-40.	Anshelevich IuV	Ter Arkh	1991	1991/01/01
1959232	Exercise-loaded blood pressure and Li-Na countertransport system in the erythrocyte membrane as predictors of mild essential hypertension prognosis	Saito T, Onuma N, Yamamoto M, Kai N, Yamamoto K, Iwata J, Yamada K, Deguchi F, Inagaki Y.	Clin Exp Pharmacol Physiol. 1991 Sep;18(9):611-7. doi: 10.1111/j.1440-1681.1991.tb01634.x.	Saito T	Clin Exp Pharmacol Physiol	1991	1991/09/01			10.1111/j.1440-1681.1991.tb01634.x
7755943	Left ventricular anatomy and function in normotensive young adults with hypertensive parents. Study at rest and during handgrip	Grandi AM, Poletti L, Tettamanti F, Finardi G, Venco A.	Am J Hypertens. 1995 Feb;8(2):154-9. doi: 10.1016/0895-7061(94)00163-6.	Grandi AM	Am J Hypertens	1995	1995/02/01			10.1016/0895-7061(94)00163-6
1946791	Stress and hypertension	Boone JL.	Prim Care. 1991 Sep;18(3):623-49.	Boone JL	Prim Care	1991	1991/09/01
16320975	[Feasibility of cardiopulmonary rehabilitation in patients with idiopathic pulmonary arterial hypertension treated with intravenous prostacyclin infusion therapy]	Uchi M, Saji T, Harada T.	J Cardiol. 2005 Nov;46(5):183-93.	Uchi M	J Cardiol	2005	2005/12/03
16236896	Characterization of brain natriuretic peptide in long-term follow-up of pulmonary arterial hypertension	Leuchte HH, Holzapfel M, Baumgartner RA, Neurohr C, Vogeser M, Behr J.	Chest. 2005 Oct;128(4):2368-74. doi: 10.1378/chest.128.4.2368.	Leuchte HH	Chest	2005	2005/10/21			10.1378/chest.128.4.2368
8340996	Effects of volume and pressure overloads and myocardial hypertrophy on exercise-induced changes in electrocardiographic QRS amplitude	Miyakoda H, Noguchi N, Kitamura H, Matsumoto T, Kinugawa T, Ogino K, Kotake H, Mashiba H.	Jpn Circ J. 1993 Jun;57(6):495-502. doi: 10.1253/jcj.57.495.	Miyakoda H	Jpn Circ J	1993	1993/06/01			10.1253/jcj.57.495
17088448	Exercise capacity and blood pressure associations with left ventricular mass in prehypertensive individuals	Kokkinos P, Pittaras A, Narayan P, Faselis C, Singh S, Manolis A.	Hypertension. 2007 Jan;49(1):55-61. doi: 10.1161/01.HYP.0000250759.71323.8b. Epub 2006 Nov 6.	Kokkinos P	Hypertension	2007	2006/11/08			10.1161/01.HYP.0000250759.71323.8b
3794329	Is sodium restriction effective treatment of borderline and mild essential hypertension? A long-term haemodynamic study at rest and during exercise	Omvik P, Lund-Johansen P.	J Hypertens. 1986 Oct;4(5):535-41. doi: 10.1097/00004872-198610000-00004.	Omvik P	J Hypertens	1986	1986/10/01			10.1097/00004872-198610000-00004
11743228	Unpredicted lack of effect of exercise on plasma concentrations of carvedilol	Stoschitzky K, Zweiker R, Klein W, Zitta S, Gruber L, Lamprecht G, Lindner W.	J Cardiovasc Pharmacol. 2002 Jan;39(1):58-60. doi: 10.1097/00005344-200201000-00007.	Stoschitzky K	J Cardiovasc Pharmacol	2002	2001/12/18			10.1097/00005344-200201000-00007
11010076	Warnings about vulnerability in clients with diabetes and hypertension	Weiss J, Hutchinson SA.	Qual Health Res. 2000 Jul;10(4):521-37. doi: 10.1177/104973200129118615.	Weiss J	Qual Health Res	2000	2000/09/30			10.1177/104973200129118615
4006250	Interest of ambulatory blood pressure, exercise test recordings and echocardiographic measurements, in borderline arterial hypertension	De Gaudemaris R, Camaleonte A, Dimitriou R, Debru JL, Mallion JM.	Clin Exp Hypertens A. 1985;7(2-3):371-9. doi: 10.3109/10641968509073559.	De Gaudemaris R	Clin Exp Hypertens A	1985	1985/01/01			10.3109/10641968509073559
2147400	[Borderline arterial hypertension in young adults: contribution of paraclinical investigations]	Giudicelli CP, Chanudet X, Larroque P.	Bull Acad Natl Med. 1990 Apr;174(4):461-6; discussion 466-8.	Giudicelli CP	Bull Acad Natl Med	1990	1990/04/01
2590513	Beats modulate blood pressure during running	Palatini P, Mos L, Munari L, Mormino P, Del Torre M, Valle F, Penzo M, Pessina AC, Dal Palù C.	Am J Hypertens. 1989 Nov;2(11 Pt 1):872-4. doi: 10.1093/ajh/2.11.872.	Palatini P	Am J Hypertens	1989	1989/11/01			10.1093/ajh/2.11.872
1359518	Exercise and hypertension. Maximizing the benefits in patients receiving drug therapy	Houston MC.	Postgrad Med. 1992 Nov 1;92(6):139-44, 150. doi: 10.1080/00325481.1992.11701516.	Houston MC	Postgrad Med	1992	1992/11/01			10.1080/00325481.1992.11701516
11194491	[The importance of syndrome X in daily practice]	Daubresse JC.	Rev Med Brux. 2000 Dec;21(6):473-7.	Daubresse JC	Rev Med Brux	2000	2001/02/24
10811155	Effect of endurance exercise training on left ventricular size and remodeling in older adults with hypertension	Turner MJ, Spina RJ, Kohrt WM, Ehsani AA.	J Gerontol A Biol Sci Med Sci. 2000 Apr;55(4):M245-51. doi: 10.1093/gerona/55.4.m245.	Turner MJ	J Gerontol A Biol Sci Med Sci	2000	2000/05/16			10.1093/gerona/55.4.m245
12637405	Management of peripheral arterial disease in primary care	Burns P, Gough S, Bradbury AW.	BMJ. 2003 Mar 15;326(7389):584-8. doi: 10.1136/bmj.326.7389.584.	Burns P	BMJ	2003	2003/03/15	PMC1125476		10.1136/bmj.326.7389.584
15920456	Temporal changes in the control of blood pressure in an older Australian population	Chua B, Rochtchina E, Mitchell P.	J Hum Hypertens. 2005 Sep;19(9):691-6. doi: 10.1038/sj.jhh.1001881.	Chua B	J Hum Hypertens	2005	2005/05/28			10.1038/sj.jhh.1001881
16296703	Amlodipine in hypertension: its effects on platelet aggregation and dynamic exercise	Hernández R, Carvajal AR, Armas-de Hernande MJ, Guerrero-Pajuelo J, Armas-Padilla MC, Barragan O, Machado-de Alvarado I.	J Cardiovasc Pharmacol. 1991;17 Suppl 1:S25-7.	Hernández R	J Cardiovasc Pharmacol	1991	1991/01/01
12870486	Multiple lifestyle changes effectively lower blood pressure	Rollins G.	Rep Med Guidel Outcomes Res. 2003 May 16;14(10):1, 6-7.	Rollins G	Rep Med Guidel Outcomes Res	2003	2003/07/23
1575148	Augmented norepinephrine and renin output in response to maximal exercise in hypertensive coarctectomy patients	Ross RD, Clapp SK, Gunther S, Paridon SM, Humes RA, Farooki ZQ, Pinsky WW.	Am Heart J. 1992 May;123(5):1293-9. doi: 10.1016/0002-8703(92)91036-z.	Ross RD	Am Heart J	1992	1992/05/01			10.1016/0002-8703(92)91036-z
1335008	Reproducibility of nurse-measured, exercise and ambulatory blood pressure and echocardiographic left ventricular mass in borderline hypertension	Reeves RA, Leenen FH, Joyner CD.	J Hypertens. 1992 Oct;10(10):1249-56. doi: 10.1097/00004872-199210000-00020.	Reeves RA	J Hypertens	1992	1992/10/01			10.1097/00004872-199210000-00020
3210290	Relationship between cardiac function and the sympathetic nervous system during exercise in patients with essential hypertension	Yasuda M, Nishikimi T, Akioka K, Teragaki M, Oku H, Takeuchi K, Takeda T, Naka K, Okuda K, Ikuno Y.	Jpn Circ J. 1988 Oct;52(10):1121-31. doi: 10.1253/jcj.52.1121.	Yasuda M	Jpn Circ J	1988	1988/10/01			10.1253/jcj.52.1121
2239728	Atenolol therapy for exercise-induced hypertension after aortic coarctation repair	Kavey RE, Cotton JL, Blackman MS.	Am J Cardiol. 1990 Nov 15;66(17):1233-6. doi: 10.1016/0002-9149(90)91106-g.	Kavey RE	Am J Cardiol	1990	1990/11/15			10.1016/0002-9149(90)91106-g
4046317	[The hypertensive type of reaction of arterial blood pressure to physical load and its relation to various risk factors of ischemic heart disease in healthy young persons]	Evdokimova EV, Evdokimov VG.	Kardiologiia. 1985 Jun;25(6):64-7.	Evdokimova EV	Kardiologiia	1985	1985/06/01
2258779	Non-pharmacological treatment of hypertension	Silverberg DS.	J Hypertens Suppl. 1990 Sep;8(4):S21-6.	Silverberg DS	J Hypertens Suppl	1990	1990/09/01
14769691	Does inflammation influence cardiovascular risk factor modification?	Milani RV, Lavie CJ.	Circulation. 2004 Feb 10;109(5):e29; author reply e29. doi: 10.1161/01.CIR.0000115203.02025.2C.	Milani RV	Circulation	2004	2004/02/11			10.1161/01.CIR.0000115203.02025.2C
14092663	[BEHAVIOR OF THE T-U STROKE AND THE U WAVE AFTER EXERTION IN NORMAL CONDITIONS, IN ISCHEMIC HEART DISEASE AND IN ARTERIAL HYPERTENSION]	TORREGGIANI GC, MARIANI M, MICHELI G.	Folia Cardiol. 1963 Sep-Oct;22:461-71.	TORREGGIANI GC	Folia Cardiol	1963	1963/09/01
10084493	Gender differences in the oxygen transport system during maximal exercise in hypertensive subjects	Reybrouck T, Fagard R.	Chest. 1999 Mar;115(3):788-92. doi: 10.1378/chest.115.3.788.	Reybrouck T	Chest	1999	1999/03/20			10.1378/chest.115.3.788
8268883	Hypertension and exercise	Arakawa K.	Clin Exp Hypertens. 1993 Nov;15(6):1171-9. doi: 10.3109/10641969309037103.	Arakawa K	Clin Exp Hypertens	1993	1993/11/01			10.3109/10641969309037103
14703610	Endothelial dysfunction and alteration of nitric oxide/ cyclic GMP pathway in patients with exercise-induced hypertension	Chang HJ, Chung JH, Choi BJ, Choi TY, Choi SY, Yoon MH, Hwang GS, Shin JH, Tahk SJ, Choi BI.	Yonsei Med J. 2003 Dec 30;44(6):1014-20. doi: 10.3349/ymj.2003.44.6.1014.	Chang HJ	Yonsei Med J	2003	2004/01/03			10.3349/ymj.2003.44.6.1014
2768823	Plasma noradrenaline response to a multistage exercise test in young men at increased risk of developing essential hypertension	Nielsen JR, Gram LF, Pedersen PK.	J Hypertens. 1989 May;7(5):377-82. doi: 10.1097/00004872-198905000-00005.	Nielsen JR	J Hypertens	1989	1989/05/01			10.1097/00004872-198905000-00005
11317200	Exercise blood pressure correlates with the maximum heart rate corrected QT interval in hypertension	Lim PO, Rana BS, Struthers AD, MacDonald TM.	J Hum Hypertens. 2001 Mar;15(3):169-72. doi: 10.1038/sj.jhh.1001158.	Lim PO	J Hum Hypertens	2001	2001/04/24			10.1038/sj.jhh.1001158
18070810	Left atrial myocardial function in either physiological or pathological left ventricular hypertrophy: a two-dimensional speckle strain study	D'Andrea A, De Corato G, Scarafile R, Romano S, Reigler L, Mita C, Allocca F, Limongelli G, Gigantino G, Liccardo B, Cuomo S, Tagliamonte G, Caso P, Calbrò R.	Br J Sports Med. 2008 Aug;42(8):696-702. doi: 10.1136/bjsm.2007.041210. Epub 2007 Dec 10.	D'Andrea A	Br J Sports Med	2008	2007/12/12			10.1136/bjsm.2007.041210
12913057	Training-induced, pressure-lowering effect in SHR: wide effects on circulatory profile of exercised and nonexercised muscles	Melo RM, Martinho E Jr, Michelini LC.	Hypertension. 2003 Oct;42(4):851-7. doi: 10.1161/01.HYP.0000086201.27420.33. Epub 2003 Aug 11.	Melo RM	Hypertension	2003	2003/08/13			10.1161/01.HYP.0000086201.27420.33
15583074	Comparing the roles of physical activity and fitness in arterial stiffness: how important is exposure measurement error?	Franks PW.	Hypertension. 2005 Feb;45(2):e1; author reply e1. doi: 10.1161/01.HYP.0000151326.48642.6c.	Franks PW	Hypertension	2005	2004/12/08			10.1161/01.HYP.0000151326.48642.6c
2696255	[Hypertension, the heart and physical activity (sports)]	Keul J, Lehmann M, Dickhuth HH.	Z Kardiol. 1989;78 Suppl 7:199-209.	Keul J	Z Kardiol	1989	1989/01/01
2925867	Stability of systolic blood pressure reactivity to exercise in young children	Sallis JF, Patterson TL, McKenzie TL, Buono MJ, Atkins CJ, Nader PR.	J Dev Behav Pediatr. 1989 Feb;10(1):38-43.	Sallis JF	J Dev Behav Pediatr	1989	1989/02/01
3192293	Altered hemodynamics during exercise in older essential hypertensive subjects	Montain SJ, Jilka SM, Ehsani AA, Hagberg JM.	Hypertension. 1988 Nov;12(5):479-84. doi: 10.1161/01.hyp.12.5.479.	Montain SJ	Hypertension	1988	1988/11/01			10.1161/01.hyp.12.5.479
7852461	Nutritional advice and exercise	Knox FG.	Hosp Pract (Off Ed). 1995 Feb 15;30(2):14. doi: 10.1080/21548331.1995.11443141.	Knox FG	Hosp Pract (Off Ed)	1995	1995/02/15			10.1080/21548331.1995.11443141
2217852	[Selected problems of diagnosis, natural course and prognostic significance of borderline arterial hypertension. IV. Evaluation of the usefulness of diagnostic methods]	Kawecka-Jaszcz K.	Przegl Lek. 1990;47(4):379-84.	Kawecka-Jaszcz K	Przegl Lek	1990	1990/01/01
16648182	Acute vascular responses to isometric handgrip exercise and effects of training in persons medicated for hypertension	McGowan CL, Levy AS, Millar PJ, Guzman JC, Morillo CA, McCartney N, Macdonald MJ.	Am J Physiol Heart Circ Physiol. 2006 Oct;291(4):H1797-802. doi: 10.1152/ajpheart.01113.2005. Epub 2006 Apr 28.	McGowan CL	Am J Physiol Heart Circ Physiol	2006	2006/05/02			10.1152/ajpheart.01113.2005
9140799	The influence of exercise on albumin excretion rate in borderline hypertensives and in offspring of hypertensive parents	Purzycki Z, Wyrzykowski B, Gockowski K, Winnicki MM, Kazmirowicz M, Krupa-Wojciechowska B, Sowers JR.	J Hum Hypertens. 1997 Feb;11(2):119-23. doi: 10.1038/sj.jhh.1000388.	Purzycki Z	J Hum Hypertens	1997	1997/02/01			10.1038/sj.jhh.1000388
10333841	Lifestyle changes to prevent and control hypertension: do they work? A summary of the Canadian consensus conference	Campbell NR, Burgess E, Taylor G, Wilson E, Cléroux J, Fodor JG, Leiter L, Spence JD.	CMAJ. 1999 May 4;160(9):1341-3.	Campbell NR	CMAJ	1999	1999/05/20	PMC1230321
11252761	Blood pressure dysregulation syndrome. The case for control throughout the circadian cycle	Alagiakrishnan K, Masaki K, Schatz I, Curb JD, Blanchette PL.	Geriatrics. 2001 Mar;56(3):50-2, 55-6, 59-60.	Alagiakrishnan K	Geriatrics	2001	2001/03/17
14856966	The effects of intravenous protoveratrine on hemodynamics and exercise tolerance in patients with hypertension	LOVEJOY FW Jr, YU PN, BRUCE RA, NYE RE, WELCH G, BRODY BB, MUXWORTHY J.	Am J Med Sci. 1951 Aug;222(2):129-37.	LOVEJOY FW Jr	Am J Med Sci	1951	1951/08/01
2356522	[Results of 3-year non-pharmacological therapy of patients with moderate arterial hypertension in an urban clinic]	Korolenko AV.	Sov Med. 1990;(2):40-2.	Korolenko AV	Sov Med	1990	1990/01/01
11524829	[Risk factors for hypertension. A longitudinal study of middle-aged Japanese male workers]	Suka M, Sugimori H, Iida Y, Yoshida K.	Nihon Koshu Eisei Zasshi. 2001 Jul;48(7):543-50.	Suka M	Nihon Koshu Eisei Zasshi	2001	2001/08/30
17598651	[Hypotensive effect of 6-months cardiac rehabilitation in elderly patients]	Kałka D, Sobieszczańska M, Marciniak W, Chorebała A, Markuszewski L, Metner E, Popielewicz-Kautz A, Korzeniowska J, Janczak J, Adamus J.	Pol Merkur Lekarski. 2007 Feb;22(128):95-100.	Kałka D	Pol Merkur Lekarski	2007	2007/06/30
15257254	Management of the metabolic syndrome	Scheen AJ.	Minerva Endocrinol. 2004 Jun;29(2):31-45.	Scheen AJ	Minerva Endocrinol	2004	2004/07/17
3961685	[The female climacteric and hypertension. An assessment of physical work capacity during treatment]	Tsikulin AE, Nikol'skaia EA.	Ter Arkh. 1986;58(1):16-9.	Tsikulin AE	Ter Arkh	1986	1986/01/01
10711300	Prevention of coronary heart disease. Part I. Primary prevention	Liebson PR, Amsterdam EA.	Dis Mon. 1999 Dec;45(12):497-571. doi: 10.1016/s0011-5029(99)90016-0.	Liebson PR	Dis Mon	1999	2000/03/11			10.1016/s0011-5029(99)90016-0
12127842	What constitutes best medical therapy for peripheral arterial disease?	Burns P, Lima E, Bradbury AW.	Eur J Vasc Endovasc Surg. 2002 Jul;24(1):6-12. doi: 10.1053/ejvs.2002.1684.	Burns P	Eur J Vasc Endovasc Surg	2002	2002/07/20			10.1053/ejvs.2002.1684
16506350	Pharmacotherapy for idiopathic pulmonary arterial hypertension during the past 25 years	Hackman AM, Lackner TE.	Pharmacotherapy. 2006 Jan;26(1):68-94. doi: 10.1592/phco.2006.26.1.68.	Hackman AM	Pharmacotherapy	2006	2006/03/02			10.1592/phco.2006.26.1.68
9797180	Prevalence of episodes of ST-segment depression among mild-to-moderate hypertensive patients in northern Italy: the Cardioscreening Study	Stramba-Badiale M, Bonazzi O, Casadei G, Dal Palù C, Magnani B, Zanchetti A.	J Hypertens. 1998 May;16(5):681-8. doi: 10.1097/00004872-199816050-00016.	Stramba-Badiale M	J Hypertens	1998	1998/10/31			10.1097/00004872-199816050-00016
2272063	Regional pulse wave velocities in hypertensive and normotensive humans	Ting CT, Chang MS, Wang SP, Chiang BN, Yin FC.	Cardiovasc Res. 1990 Nov;24(11):865-72. doi: 10.1093/cvr/24.11.865.	Ting CT	Cardiovasc Res	1990	1990/11/01			10.1093/cvr/24.11.865
2531253	[Atrial natriuretic peptide and its significance for arterial hypertension]	Wambach G, Stimpel M, Bönner G.	Klin Wochenschr. 1989 Nov 3;67(21):1069-76. doi: 10.1007/BF01741781.	Wambach G	Klin Wochenschr	1989	1989/11/03			10.1007/BF01741781
10608356	Blood pressure during adolescence: a study among Belgian adolescents selected from a high cardiovascular risk population	Paulus D, Saint-Remy A, Jeanjean M.	Eur J Epidemiol. 1999 Oct;15(9):783-90. doi: 10.1023/a:1007670613848.	Paulus D	Eur J Epidemiol	1999	1999/12/23			10.1023/a:1007670613848
8149540	Arterial reactivity is significantly impaired in normotensive young adults after successful repair of aortic coarctation in childhood	Gardiner HM, Celermajer DS, Sorensen KE, Georgakopoulos D, Robinson J, Thomas O, Deanfield JE.	Circulation. 1994 Apr;89(4):1745-50. doi: 10.1161/01.cir.89.4.1745.	Gardiner HM	Circulation	1994	1994/04/01			10.1161/01.cir.89.4.1745
1428586	[Blood pressure, physical activity and anthropometry in adolescents]	Almisas Albendiz M, García Vilanova-Zurita C, Cruz Rojo C.	Gac Sanit. 1992 Jul-Aug;6(31):170-5. doi: 10.1016/s0213-9111(92)71109-1.	Almisas Albendiz M	Gac Sanit	1992	1992/07/01			10.1016/s0213-9111(92)71109-1
16116491	Betel nut chewing and other risk factors associated with obesity among Taiwanese male adults	Chang WC, Hsiao CF, Chang HY, Lan TY, Hsiung CA, Shih YT, Tai TY.	Int J Obes (Lond). 2006 Feb;30(2):359-63. doi: 10.1038/sj.ijo.0803053.	Chang WC	Int J Obes (Lond)	2006	2005/08/24			10.1038/sj.ijo.0803053
8582460	Effects of ACE inhibition on endurance exercise haemodynamics in trained subjects with mild hypertension	Palatini P, Bongiovi S, Mario L, Mormino P, Raule G, Pessina AC.	Eur J Clin Pharmacol. 1995;48(6):435-9. doi: 10.1007/BF00194331.	Palatini P	Eur J Clin Pharmacol	1995	1995/01/01			10.1007/BF00194331
17122377	Regional differences in glucose clearance: effects of insulin and resistance training on arm and leg glucose clearance in older hypertensive individuals	Reynolds TH 4th, Supiano MA, Dengel DR.	J Appl Physiol (1985). 2007 Mar;102(3):985-91. doi: 10.1152/japplphysiol.00914.2006. Epub 2006 Nov 22.	Reynolds TH 4th	J Appl Physiol (1985)	2007	2006/11/24			10.1152/japplphysiol.00914.2006
1541044	Prevention of hypertension and associated cardiovascular disease: a 1991 statement. Conclusions from a joint WHO/ISH meeting		Clin Exp Hypertens A. 1992;14(1-2):333-41. doi: 10.3109/10641969209036191.		Clin Exp Hypertens A	1992	1992/01/01			10.3109/10641969209036191
7811189	Prediction of pregnancy-induced hypertension by isometric exercise	Tomoda S, Kitanaka T, Ogita S, Hidaka A.	Asia Oceania J Obstet Gynaecol. 1994 Sep;20(3):249-55. doi: 10.1111/j.1447-0756.1994.tb00465.x.	Tomoda S	Asia Oceania J Obstet Gynaecol	1994	1994/09/01			10.1111/j.1447-0756.1994.tb00465.x
9185826	Sports medicine	Tanji JL.	JAMA. 1997 Jun 18;277(23):1901-2.	Tanji JL	JAMA	1997	1997/06/18
15969891	Effect of bosentan treatment on surrogate markers in pulmonary arterial hypertension	Souza R, Jardim C, Martins B, Cortopassi F, Yaksic M, Rabelo R, Bogossian H.	Curr Med Res Opin. 2005 Jun;21(6):907-11. doi: 10.1185/030079905X46232.	Souza R	Curr Med Res Opin	2005	2005/06/23			10.1185/030079905X46232
16138561	Low frequency regular exercise improves flow-mediated dilatation of subjects with mild hypertension	Moriguchi J, Itoh H, Harada S, Takeda K, Hatta T, Nakata T, Sasaki S.	Hypertens Res. 2005 Apr;28(4):315-21. doi: 10.1291/hypres.28.315.	Moriguchi J	Hypertens Res	2005	2005/09/06			10.1291/hypres.28.315
18078629	Sustained success of therapy with inhaled iloprost for severe pulmonary arterial hypertension associated with systemic sclerosis and pulmonary fibrosis	Ahmadi-Simab K, Köhler A, Gross WL.	Clin Exp Rheumatol. 2007 Sep-Oct;25(5):760-2.	Ahmadi-Simab K	Clin Exp Rheumatol	2007	2007/12/15
11401059	Oxygen desaturation on the six-minute walk test and mortality in untreated primary pulmonary hypertension	Paciocco G, Martinez FJ, Bossone E, Pielsticker E, Gillespie B, Rubenfire M.	Eur Respir J. 2001 Apr;17(4):647-52. doi: 10.1183/09031936.01.17406470.	Paciocco G	Eur Respir J	2001	2001/06/13			10.1183/09031936.01.17406470
11709819	[Management of high-risk or complicated hypertension]	Milon H.	Presse Med. 2000 Nov 13;29(34):1859-61.	Milon H	Presse Med	2000	2001/11/17
2137511	Exercise performance in patients with hypertension. Relation to electrocardiographic criteria for left ventricular hypertrophy	Bahler RC, Gatzoylis K.	J Electrocardiol. 1990 Jan;23(1):41-8. doi: 10.1016/0022-0736(90)90149-v.	Bahler RC	J Electrocardiol	1990	1990/01/01			10.1016/0022-0736(90)90149-v
7074236	Pulmonary haemodynamics at rest and on exercise in patients with idiopathic pulmonary fibrosis	Hawrylkiewicz I, Izdebska-Makosa Z, Grebska E, Zielinski J.	Bull Eur Physiopathol Respir. 1982 May-Jun;18(3):403-10.	Hawrylkiewicz I	Bull Eur Physiopathol Respir	1982	1982/05/01
3630110	[The electrocardiotopogram in assessing the effectiveness of physical exercise in patients who have had a myocardial infarct]	Sledzevskaia IK, Bugaenko VV, Kryzhanovskiĭ VA.	Vrach Delo. 1987 Jul;(7):23-4.	Sledzevskaia IK	Vrach Delo	1987	1987/07/01
15466498	Work, leisure-time physical activity, and risk of preeclampsia and gestational hypertension	Saftlas AF, Logsden-Sackett N, Wang W, Woolson R, Bracken MB.	Am J Epidemiol. 2004 Oct 15;160(8):758-65. doi: 10.1093/aje/kwh277.	Saftlas AF	Am J Epidemiol	2004	2004/10/07			10.1093/aje/kwh277
6528648	[Functional diagnosis in arterial hypertension--its significance for general practice]	Purfürst WD, Linss G.	Z Arztl Fortbild (Jena). 1984;78(24):1025-9.	Purfürst WD	Z Arztl Fortbild (Jena)	1984	1984/01/01
11063561	Ask the doctor. My blood pressure is 180/80 mm Hg. My doctor tells me this a common problem for people in their 70s, like me. The problem is that whenever I try medicines at doses high enough to get my top number under 140 mm Hg (which I understand to be the goal), I get exhausted or have other side effects. Do I really need to worry about my blood pressure when the bottom number is so good?	Lee TH.	Harv Heart Lett. 2000 Nov;11(3):7-8.	Lee TH	Harv Heart Lett	2000	2000/11/04
11689731	Increasing daily walking lowers blood pressure in postmenopausal women	Moreau KL, Degarmo R, Langley J, McMahon C, Howley ET, Bassett DR Jr, Thompson DL.	Med Sci Sports Exerc. 2001 Nov;33(11):1825-31. doi: 10.1097/00005768-200111000-00005.	Moreau KL	Med Sci Sports Exerc	2001	2001/11/02			10.1097/00005768-200111000-00005
2263232	The prevalence of nonpharmacologic measures of blood pressure control in Missouri	Pratt M, Brownson RC.	Mo Med. 1990 Nov;87(11):818-21.	Pratt M	Mo Med	1990	1990/11/01
8803758	Exercise performance of rats after isogenic left or right lung transplantation followed by contralateral pulmonary artery ligation	Yoon HE, Mizuta T, Minami M, Fujii Y, Matsumura A, Nakahara K, Matsuda H.	J Heart Lung Transplant. 1996 Jun;15(6):605-11.	Yoon HE	J Heart Lung Transplant	1996	1996/06/01
2956390	Circulating atrial natriuretic polypeptide during exercise in patients with essential hypertension	Nishikimi T, Kohno M, Matsuura T, Kanayama Y, Akioka K, Teragaki M, Yasuda M, Oku H, Takeuchi K, Takeda T.	J Hypertens Suppl. 1986 Dec;4(6):S546-9.	Nishikimi T	J Hypertens Suppl	1986	1986/12/01
1686457	How important is heart rate?	Thaulow E, Erikssen JE.	J Hypertens Suppl. 1991 Dec;9(7):S27-30. doi: 10.1097/00004872-199112007-00007.	Thaulow E	J Hypertens Suppl	1991	1991/12/01			10.1097/00004872-199112007-00007
17589282	Cardiovascular risks and physical activity in middle-aged and elderly African American women	Crane PB, Wallace DC.	J Cardiovasc Nurs. 2007 Jul-Aug;22(4):297-303. doi: 10.1097/01.JCN.0000278960.82877.91.	Crane PB	J Cardiovasc Nurs	2007	2007/06/26			10.1097/01.JCN.0000278960.82877.91
2086323	[Obesity and hypertension]	Pinna G, Veglio F, Rabbia F, Panarelli M, Chiandussi L.	G Clin Med. 1990 Nov;71(11):669-73.	Pinna G	G Clin Med	1990	1990/11/01
2972182	Relationship between ambulatory and exercise blood pressure and cardiac structure	Devereux RB, Pickering TG.	Am Heart J. 1988 Oct;116(4):1124-33. doi: 10.1016/0002-8703(88)90176-7.	Devereux RB	Am Heart J	1988	1988/10/01			10.1016/0002-8703(88)90176-7
17145992	Emergence of sex differences in prevalence of high systolic blood pressure: analysis of a longitudinal adolescent cohort	Dasgupta K, O'Loughlin J, Chen S, Karp I, Paradis G, Tremblay J, Hamet P, Pilote L.	Circulation. 2006 Dec 12;114(24):2663-70. doi: 10.1161/CIRCULATIONAHA.106.624536. Epub 2006 Dec 4.	Dasgupta K	Circulation	2006	2006/12/06			10.1161/CIRCULATIONAHA.106.624536
1352614	Working group on noncoronary cardiovascular disease and exercise in women	Cowley AW Jr, Dzau V, Buttrick P, Cooke J, Devereux RB, Grines CL, Haidet GC, Thames MD.	Med Sci Sports Exerc. 1992 Jun;24(6 Suppl):S277-87.	Cowley AW Jr	Med Sci Sports Exerc	1992	1992/06/11
8937817	The role of exercise in the control of hypertension and cardiovascular risk	Papademetriou V, Kokkinos PF.	Curr Opin Nephrol Hypertens. 1996 Sep;5(5):459-62.	Papademetriou V	Curr Opin Nephrol Hypertens	1996	1996/09/01
16640071	[Good life after stroke]	Shimazu K.	Nihon Naika Gakkai Zasshi. 2006 Mar 10;95(3):432-8. doi: 10.2169/naika.95.432.	Shimazu K	Nihon Naika Gakkai Zasshi	2006	2006/04/28			10.2169/naika.95.432
2558797	Effects of enalapril on the cardiovascular response to treadmill exercise in patients with mild to moderate systemic hypertension	Yamauchi K, Furui H, Iwase M, Kamihara S, Hayashi H.	Clin Ther. 1989 Nov-Dec;11(6):755-61.	Yamauchi K	Clin Ther	1989	1989/11/01
12151469	Inhaled iloprost for severe pulmonary hypertension	Olschewski H, Simonneau G, Galiè N, Higenbottam T, Naeije R, Rubin LJ, Nikkho S, Speich R, Hoeper MM, Behr J, Winkler J, Sitbon O, Popov W, Ghofrani HA, Manes A, Kiely DG, Ewert R, Meyer A, Corris PA, Delcroix M, Gomez-Sanchez M, Siedentop H, Seeger W; Aerosolized Iloprost Randomized Study Group.	N Engl J Med. 2002 Aug 1;347(5):322-9. doi: 10.1056/NEJMoa020204.	Olschewski H	N Engl J Med	2002	2002/08/02			10.1056/NEJMoa020204
1666134	[Arterial hypertension. Density of alpha 1 and alpha 2 adrenergic receptors in blood platelets, beta adrenergic receptors in the lymphocytes and serum catecholamine levels]	Halawa B.	Kardiol Pol. 1991;35(12):340-4.	Halawa B	Kardiol Pol	1991	1991/01/01
16003449	The 2005 Canadian Hypertension Education Program recommendations for the management of hypertension: part II - therapy	Khan NA, McAlister FA, Lewanczuk RZ, Touyz RM, Padwal R, Rabkin SW, Leiter LA, Lebel M, Herbert C, Schiffrin EL, Herman RJ, Hamet P, Fodor G, Carruthers G, Culleton B, DeChamplain J, Pylypchuk G, Logan AG, Gledhill N, Petrella R, Campbell NR, Arnold M, Moe G, Hill MD, Jones C, Larochelle P, Ogilvie RI, Tobe S, Houlden R, Burgess E, Feldman RD; Canadian Hypertension Education Program.	Can J Cardiol. 2005 Jun;21(8):657-72.	Khan NA	Can J Cardiol	2005	2005/07/09
16938909	For the patient. How exercise affects high blood pressure		Ethn Dis. 2006 Summer;16(3):755-6.		Ethn Dis	2006	2006/08/30
14998628	Patients with a hypertensive response to exercise have impaired systolic function without diastolic dysfunction or left ventricular hypertrophy	Mottram PM, Haluska B, Yuda S, Leano R, Marwick TH.	J Am Coll Cardiol. 2004 Mar 3;43(5):848-53. doi: 10.1016/j.jacc.2003.08.057.	Mottram PM	J Am Coll Cardiol	2004	2004/03/05			10.1016/j.jacc.2003.08.057
8412028	Physical activity and associated risk factors in South Carolina 1988-1990	Wheeler FC, Muneta B, Jones J, Lane MJ.	J S C Med Assoc. 1993 Aug;89(8):365-70.	Wheeler FC	J S C Med Assoc	1993	1993/08/01
8737222	The effects of isometric stress on left ventricular filling in athletes with isometric or isotonic training compared to hypertensive and normal controls	Abinader EG, Sharif D, Sagiv M, Goldhammer E.	Eur Heart J. 1996 Mar;17(3):457-61. doi: 10.1093/oxfordjournals.eurheartj.a014880.	Abinader EG	Eur Heart J	1996	1996/03/01			10.1093/oxfordjournals.eurheartj.a014880
17987553	[Resistance training and arterial hypertension]	Siewers M, Weisser B.	Dtsch Med Wochenschr. 2007 Nov;132(46):2449-52. doi: 10.1055/s-2007-991672.	Siewers M	Dtsch Med Wochenschr	2007	2007/11/08			10.1055/s-2007-991672
11828231	Commuting, leisure-time physical activity, and cardiovascular risk factors in China	Hu G, Pekkarinen H, Hänninen O, Yu Z, Guo Z, Tian H.	Med Sci Sports Exerc. 2002 Feb;34(2):234-8. doi: 10.1097/00005768-200202000-00009.	Hu G	Med Sci Sports Exerc	2002	2002/02/06			10.1097/00005768-200202000-00009
2661717	Family physicians and general internists: do they treat hypertensive patients differently?	Adamson TE, Rodnick JE, Guillion DS.	J Fam Pract. 1989 Jul;29(1):93-9.	Adamson TE	J Fam Pract	1989	1989/07/01
9218185	Swimming training lowers the resting blood pressure in individuals with hypertension	Tanaka H, Bassett DR Jr, Howley ET, Thompson DL, Ashraf M, Rawson FL.	J Hypertens. 1997 Jun;15(6):651-7. doi: 10.1097/00004872-199715060-00012.	Tanaka H	J Hypertens	1997	1997/06/01			10.1097/00004872-199715060-00012
8640851	[Hemodynamic assessment at rest and during dynamic physical exercise in young subjects with and without hypertensive parents]	Seguro C, Sau F, Zedda N, Mura O, Montaldo C, Scano G, Arru A, Leo MR, Aru A, Cherchi A.	Cardiologia. 1995 Jun;40(6):391-7.	Seguro C	Cardiologia	1995	1995/06/01
15662013	Cardiovascular risk factors emerge after artificial selection for low aerobic capacity	Wisløff U, Najjar SM, Ellingsen O, Haram PM, Swoap S, Al-Share Q, Fernström M, Rezaei K, Lee SJ, Koch LG, Britton SL.	Science. 2005 Jan 21;307(5708):418-20. doi: 10.1126/science.1108177.	Wisløff U	Science	2005	2005/01/22			10.1126/science.1108177
3177189	The influence of daily activity on ambulatory blood pressure	Pickering TG.	Am Heart J. 1988 Oct;116(4):1141-5. doi: 10.1016/0002-8703(88)90178-0.	Pickering TG	Am Heart J	1988	1988/10/01			10.1016/0002-8703(88)90178-0
8905310	Relationship of plasma renin activity with caffeine intake and physical training in mild hypertensive men. HARVEST Study Group	Palatini P, Canali C, Graniero GR, Rossi G, de Toni R, Santonastaso M, dal Follo M, Zanata G, Ferrarese E, Mormino P, Pessina AC.	Eur J Epidemiol. 1996 Oct;12(5):485-91. doi: 10.1007/BF00144001.	Palatini P	Eur J Epidemiol	1996	1996/10/01			10.1007/BF00144001
17987692	For the patient. Walk! It's good for lowering blood pressure		Ethn Dis. 2007 Summer;17(3):586-7.		Ethn Dis	2007	2007/11/08
2345387	Health related behaviour in hypertension	Hunt SM, Hopton J, Padfield PL, Holton DW.	J Hum Hypertens. 1990 Feb;4(1):49-52.	Hunt SM	J Hum Hypertens	1990	1990/02/01
1439393	Exercise training in obese diabetic patients. Special considerations	Zierath JR, Wallberg-Henriksson H.	Sports Med. 1992 Sep;14(3):171-89. doi: 10.2165/00007256-199214030-00004.	Zierath JR	Sports Med	1992	1992/09/01			10.2165/00007256-199214030-00004
13416726	The effect of exercise in the supine position on cardiovascular and renal function in hypertensive patients before and during chronic oral hydralazine therapy	JUDSON WE, HOLLANDER W, WILKINS RW.	J Lab Clin Med. 1957 May;49(5):672-83.	JUDSON WE	J Lab Clin Med	1957	1957/05/01
16942939	Abnormal muscle metaboreflex control of sympathetic activity in never-treated hypertensive subjects	Rondon MU, Laterza MC, de Matos LD, Trombetta IC, Braga AM, Roveda F, Alves MJ, Krieger EM, Negrão CE.	Am J Hypertens. 2006 Sep;19(9):951-7. doi: 10.1016/j.amjhyper.2006.02.001.	Rondon MU	Am J Hypertens	2006	2006/09/01			10.1016/j.amjhyper.2006.02.001
1071668	Effect of long-term anti-hypertensive beta-receptor-blocking treatment on haemodynamic and metabolic responses to prolonged exercise in man	Frisk-Holmberg M, Juhlin-Dannfeldt A, Jorfeldt L, Aström H.	Clin Sci Mol Med Suppl. 1976 Dec;3:489s-491s. doi: 10.1042/cs051489s.	Frisk-Holmberg M	Clin Sci Mol Med Suppl	1976	1976/12/01			10.1042/cs051489s
9119541	Diastolic function in various forms of left ventricular hypertrophy: contribution of active Doppler stress echo	Möckel M, Störk T.	Int J Sports Med. 1996 Nov;17 Suppl 3:S184-90. doi: 10.1055/s-2007-972922.	Möckel M	Int J Sports Med	1996	1996/11/01			10.1055/s-2007-972922
16270476	Pulmonary hypertension: classification and diagnostic algorithm	Manes A, Campana C.	Ital Heart J. 2005 Oct;6(10):834-9.	Manes A	Ital Heart J	2005	2005/11/08
8426621	The association of changes in physical-activity level and other lifestyle characteristics with mortality among men	Paffenbarger RS Jr, Hyde RT, Wing AL, Lee IM, Jung DL, Kampert JB.	N Engl J Med. 1993 Feb 25;328(8):538-45. doi: 10.1056/NEJM199302253280804.	Paffenbarger RS Jr	N Engl J Med	1993	1993/02/25			10.1056/NEJM199302253280804
2475681	Effects of sustained-release verapamil on 24-hour ambulatory blood pressure and on pressor response to isometric exertion in hypertensive patients	Cardillo C, Musumeci V, Mores N, Folli G.	J Cardiovasc Pharmacol. 1989;13 Suppl 4:S31-3. doi: 10.1097/00005344-198900134-00008.	Cardillo C	J Cardiovasc Pharmacol	1989	1989/01/01			10.1097/00005344-198900134-00008
16413880	Controversies in hypertension	Kaplan NM, Opie LH.	Lancet. 2006 Jan 14;367(9505):168-76. doi: 10.1016/S0140-6736(06)67965-8.	Kaplan NM	Lancet	2006	2006/01/18			10.1016/S0140-6736(06)67965-8
1861800	The treatment of mild to moderate hypertension in patients with diabetes mellitus	Collins JW.	Nurse Pract. 1991 Jun;16(6):28-30, 35-9, 43.	Collins JW	Nurse Pract	1991	1991/06/01
10697304	Similar central hemodynamics in salt-sensitive and salt-resistant hypertensive patients	Omvik P, Gerdts E, Myking O, Lund-Johansen P.	Blood Press. 1999;8(4):233-41. doi: 10.1080/080370599439625.	Omvik P	Blood Press	1999	2000/03/04			10.1080/080370599439625
14565066	[Treatment of hypertension with device-guided breathing exercise]	Grossman A, Grossman E.	Harefuah. 2003 Oct;142(10):677-9, 718.	Grossman A	Harefuah	2003	2003/10/21
17225306	Four short walks better for hypertension than one long		Duke Med Health News. 2006 Nov;12(11):6.		Duke Med Health News	2006	2007/01/18
8689848	Abnormal response to exercise in middle-aged NIDDM patients with and without autonomic neuropathy	Radice M, Rocca A, Bedon E, Musacchio N, Morabito A, Segalini G.	Diabet Med. 1996 Mar;13(3):259-65. doi: 10.1002/(SICI)1096-9136(199603)13:3<259::AID-DIA30>3.0.CO;2-E.	Radice M	Diabet Med	1996	1996/03/01			10.1002/(SICI)1096-9136(199603)13:3<259::AID-DIA30>3.0.CO;2-E
7596968	Cardiac risk evaluation for elementary school children	Purath J, Lansinger T, Ragheb C.	Public Health Nurs. 1995 Jun;12(3):189-95. doi: 10.1111/j.1525-1446.1995.tb00008.x.	Purath J	Public Health Nurs	1995	1995/06/01			10.1111/j.1525-1446.1995.tb00008.x
14872149	Analysis of recent papers in hypertension	Basile JN.	J Clin Hypertens (Greenwich). 2004 Feb;6(2):96-101. doi: 10.1111/j.1524-6175.2004.02844.x.	Basile JN	J Clin Hypertens (Greenwich)	2004	2004/02/12	PMC8109385		10.1111/j.1524-6175.2004.02844.x
12091756	Genetics and blood pressure response to exercise, and its interactions with adiposity	Rankinen T, Bouchard C.	Prev Cardiol. 2002 Summer;5(3):138-44. doi: 10.1111/j.1520-037x.2002.00544.x.	Rankinen T	Prev Cardiol	2002	2002/07/02			10.1111/j.1520-037x.2002.00544.x
1295213	[Carbon dioxide baths in the early prevention of hypertensive and ischemic heart diseases in adolescents with arterial hypertension and a hereditary predisposition to these diseases]	Kazets AI, Tarasova AS, Grinshpan IS.	Vopr Kurortol Fizioter Lech Fiz Kult. 1992 Sep-Dec;(5-6):18-22.	Kazets AI	Vopr Kurortol Fizioter Lech Fiz Kult	1992	1992/09/01
15311577	Lifestyle modifications for the prevention and treatment of cardiovascular disease: an evidence-based approach	Harris GD, White RD.	Mo Med. 2004 May-Jun;101(3):222-6.	Harris GD	Mo Med	2004	2004/08/18
6876895	Lighting cycle and social isolation affect development of elevated blood pressure in spontaneously hypertensive rats	Connolly MS, Suman MA, Halberg E, Halberg F.	Med Biol. 1983 Apr;61(2):113-9.	Connolly MS	Med Biol	1983	1983/04/01
3979300	[Hemodynamics during long-term combination therapy of arterial hypertension]	Wiechmann HW, Schuster P, Sturm A.	Dtsch Med Wochenschr. 1985 Apr 12;110(15):588-92. doi: 10.1055/s-2008-1068869.	Wiechmann HW	Dtsch Med Wochenschr	1985	1985/04/12			10.1055/s-2008-1068869
1686746	Influence of beta-blockade on circulating plasma levels of 3-methoxy-4-hydroxy phenylethylene glycol (MHPG) during exercise in moderate hypertension	Drici MD, Roux M, Candito M, Rimailho A, Morand P, Lapalus P.	Clin Exp Pharmacol Physiol. 1991 Dec;18(12):807-11. doi: 10.1111/j.1440-1681.1991.tb01399.x.	Drici MD	Clin Exp Pharmacol Physiol	1991	1991/12/01			10.1111/j.1440-1681.1991.tb01399.x
1405288	[Relationship of physical work capacity, blood pressure and other hypertension risk factors with the rate of erythrocyte Na/Li countertransport]	Kocharov AM, Britov AN, Kobal' AM, Grishenkov EA.	Kardiologiia. 1992 Jun;32(6):30-1.	Kocharov AM	Kardiologiia	1992	1992/06/01
6095398	Physical activity in human hypertension. A mechanisms approach	Kenney WL, Zambraski EJ.	Sports Med. 1984 Nov-Dec;1(6):459-73. doi: 10.2165/00007256-198401060-00005.	Kenney WL	Sports Med	1984	1984/11/01			10.2165/00007256-198401060-00005
16388774	Clinical inquiries. How effective are lifestyle changes for controlling hypertension?	Lochner J, Rugge B, Judkins D, Saseen J.	J Fam Pract. 2006 Jan;55(1):73-4.	Lochner J	J Fam Pract	2006	2006/01/04
16738452	Exaggerated exercise blood pressure: is it all about inflammation?	Kokkinos P.	J Cardiopulm Rehabil. 2006 May-Jun;26(3):150-1. doi: 10.1097/00008483-200605000-00006.	Kokkinos P	J Cardiopulm Rehabil	2006	2006/06/02			10.1097/00008483-200605000-00006
3084168	Haemodynamic and humoral reaction in arterial hypertension during acute blood pressure lowering induced by nitroglycerin	Eisenberg BM, Frille J, Linss G, Günther KH, Taube C, Strangfeld D, Förster W.	Cor Vasa. 1986;28(1):38-43.	Eisenberg BM	Cor Vasa	1986	1986/01/01
8872289	Supervised exercise and electrocardiographic monitoring during cardiac rehabilitation. Impact on patient care	Vongvanich P, Bairey Merz CN.	J Cardiopulm Rehabil. 1996 Jul-Aug;16(4):233-8. doi: 10.1097/00008483-199607000-00004.	Vongvanich P	J Cardiopulm Rehabil	1996	1996/07/01			10.1097/00008483-199607000-00004
2756880	Effect of exercise training in 60- to 69-year-old persons with essential hypertension	Hagberg JM, Montain SJ, Martin WH 3rd, Ehsani AA.	Am J Cardiol. 1989 Aug 1;64(5):348-53. doi: 10.1016/0002-9149(89)90533-x.	Hagberg JM	Am J Cardiol	1989	1989/08/01			10.1016/0002-9149(89)90533-x
8490481	Management guidelines in essential hypertension: report of the second working party of the British Hypertension Society	Sever P, Beevers G, Bulpitt C, Lever A, Ramsay L, Reid J, Swales J.	BMJ. 1993 Apr 10;306(6883):983-7. doi: 10.1136/bmj.306.6883.983.	Sever P	BMJ	1993	1993/04/10	PMC1677457		10.1136/bmj.306.6883.983
10459869	Hypertensive men who exercise regularly have lower rate of cardiovascular mortality	Engström G, Hedblad B, Janzon L.	J Hypertens. 1999 Jun;17(6):737-42. doi: 10.1097/00004872-199917060-00003.	Engström G	J Hypertens	1999	1999/08/25			10.1097/00004872-199917060-00003
2612969	[Morphofunctional criteria for the selection of patients with ischemic heart disease and associated arterial hypertension for surgical treatment]	Gor'kavaia OF, Buziashvili IuI, Fitileva LM, Kertsman VP, Kuznetsova TIu.	Grudn Khir. 1989 Nov-Dec;(6):42-5.	Gor'kavaia OF	Grudn Khir	1989	1989/11/01
8275184	Predicting exercise and smoking behaviors in diabetic and hypertensive patients. Age, race, sex, and psychological factors	Spangler JG, Konen JC.	Arch Fam Med. 1993 Feb;2(2):149-55. doi: 10.1001/archfami.2.2.149.	Spangler JG	Arch Fam Med	1993	1993/02/01			10.1001/archfami.2.2.149
15958373	Carotid intima-media thickness in post-coarctectomy patients with exercise induced hypertension	Vriend JW, de Groot E, Bouma BJ, Hrudova J, Kastelein JJ, Tijssen JG, Mulder BJ.	Heart. 2005 Jul;91(7):962-3. doi: 10.1136/hrt.2004.045245.	Vriend JW	Heart	2005	2005/06/17	PMC1768975		10.1136/hrt.2004.045245
17610345	Endogenous and exogenous cardiac glycosides and their mechanisms of action	Schoner W, Scheiner-Bobis G.	Am J Cardiovasc Drugs. 2007;7(3):173-89. doi: 10.2165/00129784-200707030-00004.	Schoner W	Am J Cardiovasc Drugs	2007	2007/07/06			10.2165/00129784-200707030-00004
8480503	Isradipine: a profile in essential hypertension	Hansson L.	Acta Anaesthesiol Scand Suppl. 1993;99:26-8. doi: 10.1111/j.1399-6576.1993.tb03820.x.	Hansson L	Acta Anaesthesiol Scand Suppl	1993	1993/01/01			10.1111/j.1399-6576.1993.tb03820.x
15311165	Normal exercise blood pressure response in African-American women with parental history of hypertension	Bond V, Millis RM, Adams RG, Williams D, Obisesan TO, Oke LM, Blakely R, Vaccaro P, Franks BD, Neita M, Davis GC, Lewis-Jack O, Dotson CO.	Am J Med Sci. 2004 Aug;328(2):78-83. doi: 10.1097/00000441-200408000-00002.	Bond V	Am J Med Sci	2004	2004/08/18	PMC3166527	NIHMS317882	10.1097/00000441-200408000-00002
16919011	Bosentan therapy of pulmonary arterial hypertension in connective tissue diseases	Cozzi F, Montisci R, Marotta H, Bobbo F, Durigon N, Ruscazio M, Sfriso P, Iliceto S, Todesco S.	Eur J Clin Invest. 2006 Sep;36 Suppl 3:49-53. doi: 10.1111/j.1365-2362.2006.01684.x.	Cozzi F	Eur J Clin Invest	2006	2006/08/22			10.1111/j.1365-2362.2006.01684.x
16709643	Role of endothelin receptor activation in secondary pulmonary hypertension in awake swine after myocardial infarction	Houweling B, Merkus D, Sorop O, Boomsma F, Duncker DJ.	J Physiol. 2006 Jul 15;574(Pt 2):615-26. doi: 10.1113/jphysiol.2006.107060. Epub 2006 May 18.	Houweling B	J Physiol	2006	2006/05/20	PMC1817769		10.1113/jphysiol.2006.107060
9754818	No excess 12-year mortality in men with impaired glucose tolerance who participated in the Malmö Preventive Trial with diet and exercise	Eriksson KF, Lindgärde F.	Diabetologia. 1998 Sep;41(9):1010-6. doi: 10.1007/s001250051024.	Eriksson KF	Diabetologia	1998	1998/10/01			10.1007/s001250051024
16440464	Preventing high blood pressure. Taking action can help		Mayo Clin Health Lett. 2005 Dec;23(12):1-3.		Mayo Clin Health Lett	2005	2006/01/31
8205457	Environmental factors in the development of essential hypertension	Perry IJ, Whincup PH, Shaper AG.	Br Med Bull. 1994 Apr;50(2):246-59. doi: 10.1093/oxfordjournals.bmb.a072890.	Perry IJ	Br Med Bull	1994	1994/04/01			10.1093/oxfordjournals.bmb.a072890
1352778	Influence of alpha 1-adrenoceptor blockade and/or 5-HT1A agonism on blood pressure and heart rate at rest and during exercise in hypertensive dogs	Grohs JG, Huber S, Fischer G, Raberger G.	J Auton Pharmacol. 1992 Jun;12(3):157-64. doi: 10.1111/j.1474-8673.1992.tb00373.x.	Grohs JG	J Auton Pharmacol	1992	1992/06/01			10.1111/j.1474-8673.1992.tb00373.x
15729379	Effects of weight status on the recommendations of and adherence to lifestyle modifications among hypertensive adults	Xu KT, Ragain RM.	J Hum Hypertens. 2005 May;19(5):365-71. doi: 10.1038/sj.jhh.1001828.	Xu KT	J Hum Hypertens	2005	2005/02/25			10.1038/sj.jhh.1001828
8659638	Natural history of male psychological health, XIII: Who develops high blood pressure and who responds to treatment	Vaillant GE, Gerber PD.	Am J Psychiatry. 1996 Jul;153(7 Suppl):24-9. doi: 10.1176/ajp.153.7.24.	Vaillant GE	Am J Psychiatry	1996	1996/07/01			10.1176/ajp.153.7.24
12709472	Lifestyle modification and blood pressure control: is the glass half full or half empty?	Pickering TG.	JAMA. 2003 Apr 23-30;289(16):2131-2. doi: 10.1001/jama.289.16.2131.	Pickering TG	JAMA	2003	2003/04/24			10.1001/jama.289.16.2131
10193589	Primary prevention of CHD: nine ways to reduce risk	Havranek EP.	Am Fam Physician. 1999 Mar 15;59(6):1455-63, 1466.	Havranek EP	Am Fam Physician	1999	1999/04/08
1224607	[Results of the rehabilitation of hypertension patients through swimming in an enclosed pool under sanatorium conditions]	Dimitrov I, Todorov T, Nikitasov D.	Vutr Boles. 1975;14(5):26-32.	Dimitrov I	Vutr Boles	1975	1975/01/01
15471972	Daily exercise-induced cardioprotection is associated with changes in calcium regulatory proteins in hypertensive rats	Collins HL, Loka AM, Dicarlo SE.	Am J Physiol Heart Circ Physiol. 2005 Feb;288(2):H532-40. doi: 10.1152/ajpheart.00873.2004. Epub 2004 Oct 7.	Collins HL	Am J Physiol Heart Circ Physiol	2005	2004/10/09			10.1152/ajpheart.00873.2004
1930928	Hypertension, plasma lipids and antihypertensive drugs	Kesäniemi YA, Lilja M.	Ann Med. 1991 Aug;23(3):347-51. doi: 10.3109/07853899109148071.	Kesäniemi YA	Ann Med	1991	1991/08/01			10.3109/07853899109148071
2324601	[General considerations in the treatment of hypertension]	Arakawa K.	Nihon Naika Gakkai Zasshi. 1990 Jan 10;79(1):33-7.	Arakawa K	Nihon Naika Gakkai Zasshi	1990	1990/01/10
10894313	Effect of voluntary weight loss on bone mineral density in older overweight women	Chao D, Espeland MA, Farmer D, Register TC, Lenchik L, Applegate WB, Ettinger WH Jr.	J Am Geriatr Soc. 2000 Jul;48(7):753-9. doi: 10.1111/j.1532-5415.2000.tb04749.x.	Chao D	J Am Geriatr Soc	2000	2000/07/14			10.1111/j.1532-5415.2000.tb04749.x
6145591	Do beta blockers prevent pressor responses to mental stress and physical exercise?	François B, Cahen R, Gravejat MF, Estrade M.	Eur Heart J. 1984 May;5(5):348-53. doi: 10.1093/oxfordjournals.eurheartj.a061667.	François B	Eur Heart J	1984	1984/05/01			10.1093/oxfordjournals.eurheartj.a061667
16871818	Health professionals' advice to Iowa adults with hypertension using the 2002 Behavioral Risk Factor Surveillance System	Moeller MA, Snelling AM.	Am J Health Promot. 2006 Jul-Aug;20(6):392-5. doi: 10.4278/0890-1171-20.6.392.	Moeller MA	Am J Health Promot	2006	2006/07/29			10.4278/0890-1171-20.6.392
2933910	[Cardiac and hemodynamic disorders in the pathogenesis of the initial manifestations of cerebrovascular pathology]	Troshin VD, Gonzova IP.	Zh Nevropatol Psikhiatr Im S S Korsakova. 1985;85(9):1300-5.	Troshin VD	Zh Nevropatol Psikhiatr Im S S Korsakova	1985	1985/01/01
3679062	Effects of propranolol and swim-training on blood pressure, plasma electrolytes, and vasopressin in spontaneously hypertensive and normotensive rats	Ghaemmaghami F, Gauquelin G, Geelen G, Ibanez J, Bouzeghrane F, Cherbal F, Meunier C, Gharib C.	Fundam Clin Pharmacol. 1987;1(2):115-24. doi: 10.1111/j.1472-8206.1987.tb00550.x.	Ghaemmaghami F	Fundam Clin Pharmacol	1987	1987/01/01			10.1111/j.1472-8206.1987.tb00550.x
8111757	[The stress test in adolescents with and without a family history of arterial hypertension: the prognostic role of a systolic arterial pressure index]	Irace L, Sarubbi B, Caruso C, Tedesco MA, Ratti G, Ducceschi V, Iacono A.	Cardiologia. 1993 Oct;38(10):643-9.	Irace L	Cardiologia	1993	1993/10/01
9655772	Thermoregulatory reflexes and cutaneous active vasodilation during heat stress in hypertensive humans	Kellogg DL Jr, Morris SR, Rodriguez SB, Liu Y, Grossmann M, Stagni G, Shepherd AM.	J Appl Physiol (1985). 1998 Jul;85(1):175-80. doi: 10.1152/jappl.1998.85.1.175.	Kellogg DL Jr	J Appl Physiol (1985)	1998	1998/07/09			10.1152/jappl.1998.85.1.175
3328902	[Attitude of community physicians and patients with hypertension toward implementation of rehabilitation measures in ambulatory clinics]	Volkov VS, Tsikulin AE, Trishin SL.	Ter Arkh. 1987;59(12):107-10.	Volkov VS	Ter Arkh	1987	1987/01/01
7060241	The role of hydralazine therapy for pulmonary arterial hypertension of unknown cause	Lupi-Herrera E, Sandoval J, Seoane M, Bialostozky D.	Circulation. 1982 Apr;65(4):645-50. doi: 10.1161/01.cir.65.4.645.	Lupi-Herrera E	Circulation	1982	1982/04/01			10.1161/01.cir.65.4.645
7284190	[Changes in the response to the exercise test, after treatment, in young patients with arterial hypertension]	Secchi MB, Mariotti G, Wu SC, Giudici V, Radice M.	Boll Soc Ital Cardiol. 1980;25(9):1013-20.	Secchi MB	Boll Soc Ital Cardiol	1980	1980/01/01
10148833	Black male college students and hypertension: a qualitative investigation	Ludescher G, Nishiwaki R, Lewis D, Brown E, Glacken D, Jenkins E.	Health Educ Res. 1993 Jun;8(2):271-82. doi: 10.1093/her/8.2.271.	Ludescher G	Health Educ Res	1993	1993/05/08			10.1093/her/8.2.271
2099246	[Cardiovascular response to sympathetic stimulation in normal subjects with or without familial hypertension]	Salerno L, Corrao S, Curiale B, Sallì L, Scalici G, D'Angelo A, Arnone S.	Cardiologia. 1990 Nov;35(11):919-23.	Salerno L	Cardiologia	1990	1990/11/01
7373973	[Dynamics of systemic arterial pressure and mean pulmonary artery pressure during graded exercise in essential hypertension]	Moczurad K, Sedziwy L, Szczepkowski J.	Kardiol Pol. 1980;23(3):227-33.	Moczurad K	Kardiol Pol	1980	1980/01/01
9471231	[The exercise test in adolescents]	Rodríguez de Roa E.	Invest Clin. 1997 Nov;38 Suppl 2:47-54.	Rodríguez de Roa E	Invest Clin	1997	1998/02/21
16335653	Some risk factors for hypertension in the United Arab Emirates	Sabri S, Bener A, Eapen V, Abu Zeid MS, Al-Mazrouei AM, Singh J.	East Mediterr Health J. 2004 Jul-Sep;10(4-5):610-9.	Sabri S	East Mediterr Health J	2004	2005/12/13
18082002	Can newly acquired healthy behaviors persist? An analysis of health behavior decay	Merrill RM, Aldana SG, Greenlaw RL, Diehl HA, Salberg A, Englert H.	Prev Chronic Dis. 2008 Jan;5(1):A13. Epub 2007 Dec 15.	Merrill RM	Prev Chronic Dis	2008	2007/12/18	PMC2248778
1576623	Combination of nifedipine and carteolol compared to nifedipine alone in diurnal blood pressure variation and exercise blood pressure in patients with essential hypertension	Inoue I, Matsuura H, Fujii T, Ishida T, Ozono R, Kainouchi M, Tsuchioka Y, Kajiyama G.	Clin Ther. 1992 Jan-Feb;14(1):22-9.	Inoue I	Clin Ther	1992	1992/01/01
2150043	Cardiogenic reflexes and left ventricular hypertrophy	Grassi G, Giannattasio C, Seravalle G, Cattaneo BM, Cléroux J, Mancia G.	Eur Heart J. 1990 Nov;11 Suppl G:95-9. doi: 10.1093/eurheartj/11.suppl_g.95.	Grassi G	Eur Heart J	1990	1990/11/01			10.1093/eurheartj/11.suppl_g.95
15718410	Voluntary exercise training enhances glucose transport but not insulin signaling capacity in muscle of hypertensive TG(mREN2)27 rats	Lemieux AM, Diehl CJ, Sloniger JA, Henriksen EJ.	J Appl Physiol (1985). 2005 Jul;99(1):357-62. doi: 10.1152/japplphysiol.00100.2005. Epub 2005 Feb 17.	Lemieux AM	J Appl Physiol (1985)	2005	2005/02/19			10.1152/japplphysiol.00100.2005
8366660	[Ischemic heart disease should have causal treatment]	Fedorowski JJ, Pasyk S.	Kardiol Pol. 1993 Jun;38(6):453-5.	Fedorowski JJ	Kardiol Pol	1993	1993/06/01
1884682	[Changes in the electrophysiological parameters of hypertensives under the influence of therapeutic swimming]	Kiselkova E, Bichev K, Venova L.	Eksp Med Morfol. 1991;30(1):10-4.	Kiselkova E	Eksp Med Morfol	1991	1991/01/01
7349130	[The exercise test with the bicycle ergometer: significance and limitations in the diagnostic and therapeutic evaluation of systemic arterial hypertension]	Bettinelli CA, Telò D, Cirelli S, Perini A, Savino S.	Boll Soc Ital Cardiol. 1981;26(10):1119-27.	Bettinelli CA	Boll Soc Ital Cardiol	1981	1981/01/01
10831966	Plasma brain natriuretic peptide in athletes	Yamazaki H, Senju Y, Kinoshita N, Katsukawa F, Onishi S.	Am J Cardiol. 2000 Jun 1;85(11):1393-4. doi: 10.1016/s0002-9149(00)00781-5.	Yamazaki H	Am J Cardiol	2000	2000/06/01			10.1016/s0002-9149(00)00781-5
6385698	Treatment of hypertension with calcium channel blockers: European data	Klein WW.	Am J Med. 1984 Oct 5;77(4A):143-6. doi: 10.1016/s0002-9343(84)80050-9.	Klein WW	Am J Med	1984	1984/10/05			10.1016/s0002-9343(84)80050-9
7070696	[Clinical, ergometric and polygraphic evaluation of the effects of metoprolol and labetalol administration in essential arterial hypertension. Comparative study]	Schirripa V, Attisano N, Sarica G, Grenci G, Martelli G.	Minerva Med. 1982 Apr 2;73(14):845-9.	Schirripa V	Minerva Med	1982	1982/04/02
7769495	Non-pharmacological management of hypertension: optimal strategies for reducing cardiovascular risk	Beilin LJ.	J Hypertens Suppl. 1994 Dec;12(10):S71-81.	Beilin LJ	J Hypertens Suppl	1994	1994/12/01
8353905	Behavior changes and the prevention of high blood pressure. Workshop II. AHA Prevention Conference III. Behavior change and compliance: keys to improving cardiovascular health	Levine DM, Cohen JD, Dustan HP, Falkner B, Flora JA, Lefebvre RC, Morisky DE, Oberman A, Pickering TG, Roccella EJ, et al.	Circulation. 1993 Sep;88(3):1387-90. doi: 10.1161/01.cir.88.3.1387.	Levine DM	Circulation	1993	1993/09/01			10.1161/01.cir.88.3.1387
15838366	STRIDE 1: effects of the selective ET(A) receptor antagonist, sitaxsentan sodium, in a patient population with pulmonary arterial hypertension that meets traditional inclusion criteria of previous pulmonary arterial hypertension trials	Langleben D, Brock T, Dixon R, Barst R; STRIDE-1 study group.	J Cardiovasc Pharmacol. 2004 Nov;44 Suppl 1:S80-4. doi: 10.1097/01.fjc.0000166207.74178.d0.	Langleben D	J Cardiovasc Pharmacol	2004	2005/04/20			10.1097/01.fjc.0000166207.74178.d0
10797042	ABC of arterial and vascular disease. Secondary prevention of peripheral vascular disease	Tierney S, Fennessy F, Hayes DB.	BMJ. 2000 May 6;320(7244):1262-5. doi: 10.1136/bmj.320.7244.1262.	Tierney S	BMJ	2000	2000/05/08	PMC1117996		10.1136/bmj.320.7244.1262
9916565	I like to run for exercise and fitness but have never been a speed demon. I used to run my four-mile route in 35 minutes, but since I started taking a beta blocker for high blood pressure, my time has stretched to more than 40 minutes. Should I stop taking this medication?	Lee TH.	Harv Heart Lett. 1999 Jan;9(5):7.	Lee TH	Harv Heart Lett	1999	1999/01/23
14650356	Effect of chronic treatment with beta-blockers on resting energy expenditure in obese hypertensive patients during a low-calorie and physical training program	Gondoni LA, Tagliaferri MA, Titon AM, Nibbio F, Liuzzi A, Leonetti G.	Nutr Metab Cardiovasc Dis. 2003 Aug;13(4):232-7. doi: 10.1016/s0939-4753(03)80016-9.	Gondoni LA	Nutr Metab Cardiovasc Dis	2003	2003/12/03			10.1016/s0939-4753(03)80016-9
11475925	[Sports and hypertension]	Krzesinski JM, Ancion G.	Rev Med Liege. 2001 May;56(5):306-12.	Krzesinski JM	Rev Med Liege	2001	2001/07/31
15194178	End points and clinical trial designs in pulmonary arterial hypertension: clinical and regulatory perspectives	Hoeper MM, Oudiz RJ, Peacock A, Tapson VF, Haworth SG, Frost AE, Torbicki A.	J Am Coll Cardiol. 2004 Jun 16;43(12 Suppl S):48S-55S. doi: 10.1016/j.jacc.2004.02.010.	Hoeper MM	J Am Coll Cardiol	2004	2004/06/15			10.1016/j.jacc.2004.02.010
2860992	Haemodynamic and metabolic responses to prolonged exercise after chronic beta 1-adrenoceptor blockade in hypertensive man	Frisk-Holmberg M, Juhlin-Dannfelt A, Aström H.	Clin Physiol. 1985 Jun;5(3):231-42.	Frisk-Holmberg M	Clin Physiol	1985	1985/06/01
1502285	Diminished pulse pressure response to psychological stress: early precursor of essential hypertension?	Ewart CK, Kolodner KB.	Psychosom Med. 1992 Jul-Aug;54(4):436-46. doi: 10.1097/00006842-199207000-00006.	Ewart CK	Psychosom Med	1992	1992/07/01			10.1097/00006842-199207000-00006
16961681	One year follow-up of overweight and obese hypertensive adults following intensive lifestyle therapy	Jehn ML, Patt MR, Appel LJ, Miller ER 3rd.	J Hum Nutr Diet. 2006 Oct;19(5):349-54. doi: 10.1111/j.1365-277X.2006.00711.x.	Jehn ML	J Hum Nutr Diet	2006	2006/09/12			10.1111/j.1365-277X.2006.00711.x
7946161	Effect of alpha 1-adrenoceptor blockade on maximal VO2 and endurance capacity in well-trained athletic hypertensive men	Tomten SE, Kjeldsen SE, Nilsson S, Westheim AS.	Am J Hypertens. 1994 Jul;7(7 Pt 1):603-8. doi: 10.1093/ajh/7.7.603.	Tomten SE	Am J Hypertens	1994	1994/07/01			10.1093/ajh/7.7.603
1486575	[The effect of nifedipine on arterial pressure and exercise tolerance in hypertensive patients]	Seguro C, Sau F, Lai C, Onnis E, Orani E, Soro A, Leo MR, Cherchi A.	Cardiologia. 1992 Aug;37(8):547-53.	Seguro C	Cardiologia	1992	1992/08/01
6587749	Hemodynamic effects of verapamil in essential hypertension at rest and during exercise	Lund-Johansen P.	Acta Med Scand Suppl. 1984;681:109-15. doi: 10.1111/j.0954-6820.1984.tb08684.x.	Lund-Johansen P	Acta Med Scand Suppl	1984	1984/01/01			10.1111/j.0954-6820.1984.tb08684.x
2084085	Autonomic reflexes in borderline hypertensives	Mahajan SK, Mahajan KK, Gupta JP.	J Assoc Physicians India. 1990 Oct;38(10):784-6.	Mahajan SK	J Assoc Physicians India	1990	1990/10/01
2022409	Body weight is more important than family history of hypertension for left ventricular function	Suurküla MB, Wikstrand J, Berglund G, Sivertsson R.	Hypertension. 1991 May;17(5):661-8. doi: 10.1161/01.hyp.17.5.661.	Suurküla MB	Hypertension	1991	1991/05/01			10.1161/01.hyp.17.5.661
7629406	Influence of naloxone on muscle sympathetic nerve activity, systemic and calf haemodynamics and ambulatory blood pressure after exercise in mild essential hypertension	Hara K, Floras JS.	J Hypertens. 1995 Apr;13(4):447-61.	Hara K	J Hypertens	1995	1995/04/01
481335	[Cycloergometry in the detection of latent arterial hypertension]	Stanić R.	Med Pregl. 1979;32(5-6):205-9.	Stanić R	Med Pregl	1979	1979/01/01
15171448	[Future aspects of the Japanese guidelines for the management of hypertension]	Saruta T.	Nihon Rinsho. 2004 Mar;62 Suppl 3:639-43.	Saruta T	Nihon Rinsho	2004	2004/06/03
9056687	Relation between exercise-induced left ventricular wall motion abnormalities and coronary artery disease in hypertensive patients: effects of blood pressure normalization	Pepi M, Maltagliati A, Berti M, Muratori M, Tavasci E, Passaretti B, Tamborini G.	Am J Hypertens. 1997 Mar;10(3):297-305. doi: 10.1016/s0895-7061(96)00411-6.	Pepi M	Am J Hypertens	1997	1997/03/01			10.1016/s0895-7061(96)00411-6
2309606	Verapamil but not nifedipine impairs left ventricular function during exercise in hypertensive patients	Ashmore RC, Corkadel LK, Green CL, Horwitz LD.	Am Heart J. 1990 Mar;119(3 Pt 1):636-41. doi: 10.1016/s0002-8703(05)80287-x.	Ashmore RC	Am Heart J	1990	1990/03/01			10.1016/s0002-8703(05)80287-x
7010807	[Non-drug modification of high blood pressure]	Richter-Heinrich E, Priebe U.	Z Gesamte Inn Med. 1980 Oct 15;35(20):suppl 116-9.	Richter-Heinrich E	Z Gesamte Inn Med	1980	1980/10/15
3379880	[Effect of propranolol on hemodynamic manifestations of emotional stress of different types in patients with arterial hypertension]	Ol'kha RP, Belova EV, Rudakova OG.	Kardiologiia. 1988 Mar;28(3):19-24.	Ol'kha RP	Kardiologiia	1988	1988/03/01
17533476	Hypertension prevalence in the city of Formiga, MG, Brazil	Castro RA, Moncau JE, Marcopito LF.	Arq Bras Cardiol. 2007 Mar;88(3):334-9. doi: 10.1590/s0066-782x2007000300013.	Castro RA	Arq Bras Cardiol	2007	2007/05/30			10.1590/s0066-782x2007000300013
10922341	Quantifying the association between habitual energy expenditure and blood pressure	Wareham NJ, Wong MY, Hennings S, Mitchell J, Rennie K, Cruickshank K, Day NE.	Int J Epidemiol. 2000 Aug;29(4):655-60. doi: 10.1093/ije/29.4.655.	Wareham NJ	Int J Epidemiol	2000	2000/08/03			10.1093/ije/29.4.655
8997321	Chronic exercise enhances cardiac alpha 1-adrenergic inotropic responsiveness in rats with mild hypertension	Korzick DH, Moore RL.	Am J Physiol. 1996 Dec;271(6 Pt 2):H2599-608. doi: 10.1152/ajpheart.1996.271.6.H2599.	Korzick DH	Am J Physiol	1996	1996/12/01			10.1152/ajpheart.1996.271.6.H2599
17472992	Selective endothelin A receptor antagonism with sitaxsentan for pulmonary arterial hypertension associated with connective tissue disease	Girgis RE, Frost AE, Hill NS, Horn EM, Langleben D, McLaughlin VV, Oudiz RJ, Robbins IM, Seibold JR, Shapiro S, Tapson VF, Barst RJ.	Ann Rheum Dis. 2007 Nov;66(11):1467-72. doi: 10.1136/ard.2007.069609. Epub 2007 May 1.	Girgis RE	Ann Rheum Dis	2007	2007/05/03	PMC2111639		10.1136/ard.2007.069609
7701173	[Experiences with running therapy in essential hypertension]	Winterfeld HJ, Siewert H, Strangfeld D.	Praxis (Bern 1994). 1995 Mar 21;84(12):341-8.	Winterfeld HJ	Praxis (Bern 1994)	1995	1995/03/21
2091385	[The effect of obzidan on the tolerance for physical loading of hypertension patients]	Kokutsov A, Petev L.	Vutr Boles. 1990;29(6):57-62.	Kokutsov A	Vutr Boles	1990	1990/01/01
2332919	Exercise training combined with antihypertensive drug therapy. Effects on lipids, blood pressure, and left ventricular mass	Kelemen MH, Effron MB, Valenti SA, Stewart KJ.	JAMA. 1990 May 23-30;263(20):2766-71.	Kelemen MH	JAMA	1990	1990/05/23
17218443	Exercise training-induced remodeling of paraventricular nucleus (nor)adrenergic innervation in normotensive and hypertensive rats	Higa-Taniguchi KT, Silva FC, Silva HM, Michelini LC, Stern JE.	Am J Physiol Regul Integr Comp Physiol. 2007 Apr;292(4):R1717-27. doi: 10.1152/ajpregu.00613.2006. Epub 2007 Jan 11.	Higa-Taniguchi KT	Am J Physiol Regul Integr Comp Physiol	2007	2007/01/16			10.1152/ajpregu.00613.2006
1121055	The stroke volume in juvenile borderline hypertension	Safar ME, Weiss YA, London GM, Milliez PL.	Jpn Circ J. 1975 Apr;39(4):411-6. doi: 10.1253/jcj.39.411.	Safar ME	Jpn Circ J	1975	1975/04/01			10.1253/jcj.39.411
9313597	Nitric oxide production during exercise in chronic heart failure	Adachi H, Nguyen PH, Belardinelli R, Hunter D, Jung T, Wasserman K.	Am Heart J. 1997 Aug;134(2 Pt 1):196-202. doi: 10.1016/s0002-8703(97)70124-8.	Adachi H	Am Heart J	1997	1997/08/01			10.1016/s0002-8703(97)70124-8
2405244	Initial therapy of primary hypertension	Jennings GL, Sudhir K.	Med J Aust. 1990 Feb 19;152(4):198-203. doi: 10.5694/j.1326-5377.1990.tb125150.x.	Jennings GL	Med J Aust	1990	1990/02/19			10.5694/j.1326-5377.1990.tb125150.x
7064454	[Therapeutic physical exercise in the combined treatment of hypertension and alimentary obesity]	Luganskiĭ IuN, Lonskiĭ LA, Paramonchik VM, Pilashevich AA, Silant'eva TS.	Vrach Delo. 1982 Feb;(2):54-7.	Luganskiĭ IuN	Vrach Delo	1982	1982/02/01
9173939	Fibrinolytic responses to acute physical activity in older hypertensive men	DeSouza CA, Dengel DR, Rogers MA, Cox K, Macko RF.	J Appl Physiol (1985). 1997 Jun;82(6):1765-70. doi: 10.1152/jappl.1997.82.6.1765.	DeSouza CA	J Appl Physiol (1985)	1997	1997/06/01			10.1152/jappl.1997.82.6.1765
11132604	Peripheral blood mononuclear cell-endothelial adhesion in human hypertension following exercise	Mills PJ, Maisel AS, Ziegler MG, Dimsdale JE, Carter S, Kennedy B, Woods VL Jr.	J Hypertens. 2000 Dec;18(12):1801-6. doi: 10.1097/00004872-200018120-00014.	Mills PJ	J Hypertens	2000	2001/01/02			10.1097/00004872-200018120-00014
17490955	Reductions in dietary energy density are associated with weight loss in overweight and obese participants in the PREMIER trial	Ledikwe JH, Rolls BJ, Smiciklas-Wright H, Mitchell DC, Ard JD, Champagne C, Karanja N, Lin PH, Stevens VJ, Appel LJ.	Am J Clin Nutr. 2007 May;85(5):1212-21. doi: 10.1093/ajcn/85.5.1212.	Ledikwe JH	Am J Clin Nutr	2007	2007/05/11			10.1093/ajcn/85.5.1212
6889222	Nifedipine tablets for hypertension: a study using continuous ambulatory intra-arterial recording	Hornung RS, Gould BA, Jones RI, Sonecha T, Raftery EB.	Postgrad Med J. 1983;59 Suppl 2:95-7.	Hornung RS	Postgrad Med J	1983	1983/01/01
14755979	[The effects of the physical training on the hypertensive patients with glycoregulation disorder]	Chiriac S, Cozma CD, Jerca O, Pandele GI.	Rev Med Chir Soc Med Nat Iasi. 2003 Jan-Mar;107(1):108-12.	Chiriac S	Rev Med Chir Soc Med Nat Iasi	2003	2004/02/06
8541962	Evaluation and recommendations for participation in athletics for children with heart disease	Kaminer SJ, Hixon RL, Strong WB.	Curr Opin Pediatr. 1995 Oct;7(5):595-600. doi: 10.1097/00008480-199510000-00017.	Kaminer SJ	Curr Opin Pediatr	1995	1995/10/01			10.1097/00008480-199510000-00017
8995981	Just say NO	Ashutosh K.	Chest. 1997 Jan;111(1):4-7. doi: 10.1378/chest.111.1.4.	Ashutosh K	Chest	1997	1997/01/01			10.1378/chest.111.1.4
2856815	Acute regulation of lymphocyte beta 2-adrenoceptors is altered in patients with essential hypertension	Brodde OE, Daul AE, O'Hara N, Wang XL, Bock KD.	J Hypertens Suppl. 1985 Dec;3(3):S149-52.	Brodde OE	J Hypertens Suppl	1985	1985/12/01
17625083	Six-minute walk test and health status assessment in sarcoidosis	Baughman RP, Sparkman BK, Lower EE.	Chest. 2007 Jul;132(1):207-13. doi: 10.1378/chest.06-2822.	Baughman RP	Chest	2007	2007/07/13			10.1378/chest.06-2822
8746639	Blood pressure response to exercise of obese and lean hypertensive and normotensive male adolescents	Tulio S, Eglé S, Greily B.	J Hum Hypertens. 1995 Dec;9(12):953-8.	Tulio S	J Hum Hypertens	1995	1995/12/01
17325254	Pulmonary vascular disease in adults with congenital heart disease	Diller GP, Gatzoulis MA.	Circulation. 2007 Feb 27;115(8):1039-50. doi: 10.1161/CIRCULATIONAHA.105.592386.	Diller GP	Circulation	2007	2007/02/28			10.1161/CIRCULATIONAHA.105.592386
6498634	Modulation of myosin isoenzyme populations and activities of monoamine oxidase and phenylethanolamine-N-methyltransferase in pressure loaded and normal rat heart by swimming exercise and stress arising from electrostimulation in pairs	Rupp H, Felbier HR, Bukhari AR, Jacob R.	Can J Physiol Pharmacol. 1984 Sep;62(9):1209-18. doi: 10.1139/y84-202.	Rupp H	Can J Physiol Pharmacol	1984	1984/09/01			10.1139/y84-202
15661980	Medicine. Low-power mitochondria may raise risk of cardiovascular problems	Marx J.	Science. 2005 Jan 21;307(5708):334-5. doi: 10.1126/science.307.5708.334a.	Marx J	Science	2005	2005/01/22			10.1126/science.307.5708.334a
1893302	Absence of post exercise hypotension and sympathoinhibition in normal subjects: additional evidence for increased sympathetic outflow in borderline hypertension	Floras JS, Senn BL.	Can J Cardiol. 1991 Jul-Aug;7(6):253-8.	Floras JS	Can J Cardiol	1991	1991/07/01
1750115	Coronary heart disease and coronary risk profile in a primitive population	Mendis S.	Trop Geogr Med. 1991 Jan-Apr;43(1-2):199-202.	Mendis S	Trop Geogr Med	1991	1991/01/01
1826253	Acute effects of alpha- and beta-adrenoceptor blockade on plasma atrial natriuretic peptides during exercise in elderly patients with mild hypertension	Kohno M, Yokokawa K, Yasunari K, Murakawa K, Kurihara N, Takeda T.	Chest. 1991 Apr;99(4):847-54. doi: 10.1378/chest.99.4.847.	Kohno M	Chest	1991	1991/04/01			10.1378/chest.99.4.847
11677895	Helping the obese man lose weight	Lean M.	Practitioner. 2001 Oct;245(1627):800-2, 805-7.	Lean M	Practitioner	2001	2001/10/27
12090906	Exercise does not affect plasma concentrations of (R)- and (S)-carvedilol	Stoschitzky K, Koshucharova G, Zweiker R, Lercher P, Maier R, Klein W, Zitta S, Gruber L, Lamprecht G, Lindner W.	Cardiovasc Drugs Ther. 2002 Mar;16(2):133-40. doi: 10.1023/a:1015705516496.	Stoschitzky K	Cardiovasc Drugs Ther	2002	2002/07/02			10.1023/a:1015705516496
2680777	Nonpharmacologic therapy for hypertension in the elderly	Black HR.	Geriatrics. 1989 Oct;44 Suppl B:20-9.	Black HR	Geriatrics	1989	1989/10/01
3294533	[Dynamic behavior of arterial pressure during exertion. Effects of treatment with 2 different calcium blockers: nifedipine and verapamil]	González Juanatey JR, Pose Reino A, Amaro Cendón A, Gil de la Peña M.	Med Clin (Barc). 1988 Apr 23;90(16):651-5.	González Juanatey JR	Med Clin (Barc)	1988	1988/04/23
10795142	[Fat control--an effective antihypertensive strategy. Special recommendations for therapy of the overweight patient]	Bönner G.	MMW Fortschr Med. 1999 Nov 18;141(46):34-6.	Bönner G	MMW Fortschr Med	1999	2000/05/05
9190632	[Environmental factors and blood pressure]	Markiewicz A.	Przegl Lek. 1997;54(1):31-6.	Markiewicz A	Przegl Lek	1997	1997/01/01
16467407	Physical training ameliorates chronic alcohol-induced hypertension and aortic reactivity in rats	Husain K, Vazquez Ortiz M, Lalla J.	Alcohol Alcohol. 2006 May-Jun;41(3):247-53. doi: 10.1093/alcalc/agl005. Epub 2006 Feb 8.	Husain K	Alcohol Alcohol	2006	2006/02/10			10.1093/alcalc/agl005
12888481	PREMIER results		Harv Heart Lett. 2003 Jul;13(11):7.		Harv Heart Lett	2003	2003/07/31
6892439	[Cycloergometry test in labile arterial hypertension]	Mazza F, Messore T, Corvino A, Genovese A, Smaldone P, Condorelli M.	Cardiologia. 1982;27(6):587-91.	Mazza F	Cardiologia	1982	1982/01/01
655468	Hemodynamic effects of isometric exercise in normotensive and hypertensive subjects	Chrysant SG.	Angiology. 1978 May;29(5):379-85. doi: 10.1177/000331977802900505.	Chrysant SG	Angiology	1978	1978/05/01			10.1177/000331977802900505
1651201	Submaximal endurance exercise performance during enalapril treatment in patients with essential hypertension	van Baak MA, Mooij JM, Wijnen JA, Tan FS.	Clin Pharmacol Ther. 1991 Aug;50(2):221-7. doi: 10.1038/clpt.1991.128.	van Baak MA	Clin Pharmacol Ther	1991	1991/08/01			10.1038/clpt.1991.128
2545384	Lymphocyte beta 2-adrenergic receptors in essential hypertension: studies in basal conditions and after dynamic exercise	Parcerisa X, Cases A, Botey A, Gaya J, Ingelmo M, Revert L, Rivera F.	Clin Exp Hypertens A. 1989;11 Suppl 1:303-9. doi: 10.3109/10641968909045435.	Parcerisa X	Clin Exp Hypertens A	1989	1989/01/01			10.3109/10641968909045435
16738451	Exaggerated blood pressure response to exercise is associated with inflammatory markers	Jae SY, Fernhall B, Lee M, Heffernan KS, Lee MK, Choi YH, Hong KP, Park WH.	J Cardiopulm Rehabil. 2006 May-Jun;26(3):145-9. doi: 10.1097/00008483-200605000-00005.	Jae SY	J Cardiopulm Rehabil	2006	2006/06/02			10.1097/00008483-200605000-00005
17703369	Effect of pharmaceutical care programme on blood pressure and quality of life in a Nigerian pharmacy	Aguwa CN, Ukwe CV, Ekwunife OI.	Pharm World Sci. 2008 Jan;30(1):107-10. doi: 10.1007/s11096-007-9151-x. Epub 2007 Aug 17.	Aguwa CN	Pharm World Sci	2008	2007/08/19			10.1007/s11096-007-9151-x
1685605	[Aerobic training guidelines in beta blocker therapy. An update]	Samitz G.	Wien Med Wochenschr. 1991;141(18-19):399-405.	Samitz G	Wien Med Wochenschr	1991	1991/01/01
1841925	[Effects of diltiazem on hemodynamics, plasma catecholamine and renin activity during exercise in hypertension]	Isojima K, Takase B, Arakawa K, Shibuya T, Satomura K, Mizuno K, Kurita A, Nakamura H.	J Cardiol. 1991;21(2):383-90.	Isojima K	J Cardiol	1991	1991/01/01
7826239	[The importance of stress tests in the diagnosis of arterial hypertension]	Herkenhoff FL, Lima EG, Vasquez EC, Mill JG.	Arq Bras Cardiol. 1994 Jun;62(6):439-43.	Herkenhoff FL	Arq Bras Cardiol	1994	1994/06/01
12793971	Physical activity and the prevention of cardiovascular disease	Bassuk SS, Manson JE.	Curr Atheroscler Rep. 2003 Jul;5(4):299-307. doi: 10.1007/s11883-003-0053-7.	Bassuk SS	Curr Atheroscler Rep	2003	2003/06/10			10.1007/s11883-003-0053-7
9706989	Correlation of M235T DNA polymorphism with cardiovascular and endocrine responses during physical exercise in healthy subjects	Krizanová O, Koska J, Vigas M, Kvetnanský R.	Physiol Res. 1998;47(2):81-8.	Krizanová O	Physiol Res	1998	1998/08/26
4058907	[Hemodynamic studies during physical exercise in borderline hypertension]	Gercsák G, Szokolova LA, Jevdokimova TA, Utyemiseva GU.	Orv Hetil. 1985 Oct 20;126(42):2583-6.	Gercsák G	Orv Hetil	1985	1985/10/20
12948425	Nonpharmacologic treatment of hypertension in primary health care	Kaplan NM, Vidt DG.	Curr Hypertens Rep. 2003 Oct;5(5):361-2. doi: 10.1007/s11906-003-0078-x.	Kaplan NM	Curr Hypertens Rep	2003	2003/09/02			10.1007/s11906-003-0078-x
1487868	[Vasodilators and the catecholamine content of the blood plasma in patients with the moderate form of hypertension]	Mazur NA, Nazarov EA, Titov VN.	Kardiologiia. 1992 Jul;32(7-8):10-2.	Mazur NA	Kardiologiia	1992	1992/07/01
1313481	The cardiac functional reserve in elderly hypertensive patients with abnormal diurnal change in blood pressure	Suzuki Y, Kuwajima I, Kanemaru A, Shimosawa T, Hoshino S, Sakai M, Matsushita S, Ueda K, Kuramoto K.	J Hypertens. 1992 Feb;10(2):173-9. doi: 10.1097/00004872-199202000-00011.	Suzuki Y	J Hypertens	1992	1992/02/01			10.1097/00004872-199202000-00011
11721888	Sympathetic nervous system and insulin resistance: from obesity to diabetes	Esler M, Rumantir M, Wiesner G, Kaye D, Hastings J, Lambert G.	Am J Hypertens. 2001 Nov;14(11 Pt 2):304S-309S. doi: 10.1016/s0895-7061(01)02236-1.	Esler M	Am J Hypertens	2001	2001/11/28			10.1016/s0895-7061(01)02236-1
8082954	Moderate and vigorous leisure-time physical activity and cardiovascular disease risk factors in West Germany, 1984-1991	Helmert U, Herman B, Shea S.	Int J Epidemiol. 1994 Apr;23(2):285-92. doi: 10.1093/ije/23.2.285.	Helmert U	Int J Epidemiol	1994	1994/04/01			10.1093/ije/23.2.285
8438701	Diagnostic value of postexercise systolic blood pressure response for detecting coronary artery disease in patients with or without hypertension	Tsuda M, Hatano K, Hayashi H, Yokota M, Hirai M, Saito H.	Am Heart J. 1993 Mar;125(3):718-25. doi: 10.1016/0002-8703(93)90163-4.	Tsuda M	Am Heart J	1993	1993/03/01			10.1016/0002-8703(93)90163-4
15060711	Thermoregulation in hypertensive men exercising in the heat with water ingestion	Ribeiro GA, Rodrigues LO, Moreira MC, Silami-Garcia E, Pascoa MR, Camargos FF.	Braz J Med Biol Res. 2004 Mar;37(3):409-17. doi: 10.1590/s0100-879x2004000300019. Epub 2004 Mar 3.	Ribeiro GA	Braz J Med Biol Res	2004	2004/04/03			10.1590/s0100-879x2004000300019
18274353	[Nutrition and metabolic syndrome]	Matía Martín P, Lecumberri Pascual E, Calle Pascual AL.	Rev Esp Salud Publica. 2007 Sep-Oct;81(5):489-505. doi: 10.1590/s1135-57272007000500006.	Matía Martín P	Rev Esp Salud Publica	2007	2008/02/16			10.1590/s1135-57272007000500006
15363812	Amlodipine increases nitric oxide production in exhaled air during exercise in patients with essential hypertension	Kato M, Matsumoto A, Nakajima T, Hirose K, Iwasawa K, Takenaka K, Yamashita H, Sugiura S, Hirata Y, Nagai R.	Am J Hypertens. 2004 Sep;17(9):729-33. doi: 10.1016/j.amjhyper.2004.05.025.	Kato M	Am J Hypertens	2004	2004/09/15			10.1016/j.amjhyper.2004.05.025
13372779	Effects of experimental hypertension and of aging on the spontaneous running activity of rats	COOK CS, FREGLY MJ.	Am J Physiol. 1956 Nov;187(2):293-6. doi: 10.1152/ajplegacy.1956.187.2.293.	COOK CS	Am J Physiol	1956	1956/11/01			10.1152/ajplegacy.1956.187.2.293
1889854	Long-term effectiveness of nonpharmacological treatment of hypertension	Kaplan NM.	Hypertension. 1991 Sep;18(3 Suppl):I153-60. doi: 10.1161/01.hyp.18.3_suppl.i153.	Kaplan NM	Hypertension	1991	1991/09/01			10.1161/01.hyp.18.3_suppl.i153
16635772	Prevalence and interrelations of cardiovascular risk factors in urban and rural Mexican adolescents	Yamamoto-Kimura L, Posadas-Romero C, Posadas-Sánchez R, Zamora-González J, Cardoso-Saldaña G, Méndez Ramírez I.	J Adolesc Health. 2006 May;38(5):591-8. doi: 10.1016/j.jadohealth.2005.04.004.	Yamamoto-Kimura L	J Adolesc Health	2006	2006/04/26			10.1016/j.jadohealth.2005.04.004
8990647	Blood pressure and heart rate dynamics during and after exercise in an unselected population	Sullivan PA, Crowley M, Grosch C.	Ir J Med Sci. 1996 Oct-Dec;165(4):250-3. doi: 10.1007/BF02943082.	Sullivan PA	Ir J Med Sci	1996	1996/10/01			10.1007/BF02943082
10072750	Physical activity and incident hypertension in black and white adults: the Atherosclerosis Risk in Communities Study	Pereira MA, Folsom AR, McGovern PG, Carpenter M, Arnett DK, Liao D, Szklo M, Hutchinson RG.	Prev Med. 1999 Mar;28(3):304-12. doi: 10.1006/pmed.1998.0431.	Pereira MA	Prev Med	1999	1999/03/12			10.1006/pmed.1998.0431
6474972	[Graded physical exercise test in patients with initial stages of hypertension]	Zanozdra NS, Nazarenko VR.	Vrach Delo. 1984 Jun;(6):23-5.	Zanozdra NS	Vrach Delo	1984	1984/06/01
12900746	Pulmonary hypertension: work in progress	Boyce PD, Waxman AB.	J Nucl Cardiol. 2003 Jul-Aug;10(4):413-23. doi: 10.1016/s1071-3581(03)00549-x.	Boyce PD	J Nucl Cardiol	2003	2003/08/06			10.1016/s1071-3581(03)00549-x
17478158	Aortic arch geometry and exercise-induced hypertension in aortic coarctation	De Caro E, Trocchio G, Smeraldi A, Calevo MG, Pongiglione G.	Am J Cardiol. 2007 May 1;99(9):1284-7. doi: 10.1016/j.amjcard.2006.12.049. Epub 2007 Mar 15.	De Caro E	Am J Cardiol	2007	2007/05/05			10.1016/j.amjcard.2006.12.049
17299380	Gene-environment interaction and the GNB3 gene in the Atherosclerosis Risk in Communities study	Grove ML, Morrison A, Folsom AR, Boerwinkle E, Hoelscher DM, Bray MS.	Int J Obes (Lond). 2007 Jun;31(6):919-26. doi: 10.1038/sj.ijo.0803545. Epub 2007 Feb 13.	Grove ML	Int J Obes (Lond)	2007	2007/02/15			10.1038/sj.ijo.0803545
2154086	Comparison of long-term hemodynamic effects at rest and during exercise of lisinopril plus sodium restriction versus hydrochlorothiazide in essential hypertension	Omvik P, Lund-Johansen P.	Am J Cardiol. 1990 Feb 1;65(5):331-8. doi: 10.1016/0002-9149(90)90297-e.	Omvik P	Am J Cardiol	1990	1990/02/01			10.1016/0002-9149(90)90297-e
3663017	Myocardial energetics and diastolic dimensions of the heart in experimental hypertension	Friberg P.	Basic Res Cardiol. 1987;82 Suppl 2:201-14. doi: 10.1007/978-3-662-11289-2_20.	Friberg P	Basic Res Cardiol	1987	1987/01/01			10.1007/978-3-662-11289-2_20
8287957	Effect of pulmonary hypertension on gas exchange	Agustí AG, Rodriguez-Roisin R.	Eur Respir J. 1993 Oct;6(9):1371-7.	Agustí AG	Eur Respir J	1993	1993/10/01
1822833	Responses to sympathetic stimulation and tilting during antihypertensive treatment with nisoldipine	Pasanisi F, Soro S, Ferrara LA.	Drugs Exp Clin Res. 1991;17(8):405-10.	Pasanisi F	Drugs Exp Clin Res	1991	1991/01/01
17017491	[The treatment of obesity-related hypertension]	Skoczylas A.	Wiad Lek. 2006;59(5-6):403-6.	Skoczylas A	Wiad Lek	2006	2006/10/05
3287872	Long-term systemic hypertension in children after successful repair of coarctation of the aorta	Simsolo R, Grunfeld B, Gimenez M, Lopez M, Berri G, Becú L, Barontini M.	Am Heart J. 1988 Jun;115(6):1268-73. doi: 10.1016/0002-8703(88)90020-8.	Simsolo R	Am Heart J	1988	1988/06/01			10.1016/0002-8703(88)90020-8
3733213	Failure of plasma norepinephrine to consistently reflect sympathetic activity in humans	Floras J, Vann Jones J, Hassan MO, Osikowska BA, Sever PS, Sleight P.	Hypertension. 1986 Aug;8(8):641-9. doi: 10.1161/01.hyp.8.8.641.	Floras J	Hypertension	1986	1986/08/01			10.1161/01.hyp.8.8.641
8006265	Persistent hyperdynamic cardiovascular state at rest and during exercise in children after successful repair of coarctation of the aorta	Kimball TR, Reynolds JM, Mays WA, Khoury P, Claytor RP, Daniels SR.	J Am Coll Cardiol. 1994 Jul;24(1):194-200. doi: 10.1016/0735-1097(94)90563-0.	Kimball TR	J Am Coll Cardiol	1994	1994/07/01			10.1016/0735-1097(94)90563-0
1779513	[Screening of single doses of the main antihypertensive drugs at rest and during various exercise tests in patients with hypertension]	Korinteli MO, Metelitsa VI, Ostrovskaia TP, Duda SG, Vygodin VA.	Kardiologiia. 1991 Jul;31(7):33-6.	Korinteli MO	Kardiologiia	1991	1991/07/01
16217106	Applying the 2005 Canadian Hypertension Education Program recommendations: 4. Managing uncomplicated hypertension	Khan NA, Hamet P, Lewanczuk RZ; Canadian Hypertension Education Program.	CMAJ. 2005 Oct 11;173(8):865-7. doi: 10.1503/cmaj.050187.	Khan NA	CMAJ	2005	2005/10/12	PMC1247696		10.1503/cmaj.050187
3351300	Nisoldipine. Central haemodynamics at rest and during exercise in essential hypertension: acute and chronic studies	Omvik P, Lund-Johansen P, Haugland H.	J Hypertens. 1988 Feb;6(2):95-103.	Omvik P	J Hypertens	1988	1988/02/01
11513304	Left ventricular contractile performance in the early stage of hypertension in humans	Palatini P, Frigo G, Visentin P, Mario L, Mormino P, Pessina AC.	Eur J Appl Physiol. 2001 Jul;85(1-2):118-24. doi: 10.1007/s004210100416.	Palatini P	Eur J Appl Physiol	2001	2001/08/22			10.1007/s004210100416
16981383	[To lower blood pressure without medication]	Predel HG.	MMW Fortschr Med. 2006 Aug 17;148(33-34):34-6. doi: 10.1007/BF03364707.	Predel HG	MMW Fortschr Med	2006	2006/09/20			10.1007/BF03364707
14296544	[USE OF THERAPEUTIC GYMNASTICS FOR PATIENTS WITH HYPERTENSION IN A SANATORIUM]	BATINA TI.	Voen Med Zh. 1964;60:74-5.	BATINA TI	Voen Med Zh	1964	1964/01/01
1656723	Exercise-induced secretion of atrial natriuretic factor and its relation to hemodynamic and sympathetic stimulation in untreated essential hypertension	Cody RJ, Kubo SH, Laragh JH, Atlas SA, Shaknovich A, Ryman K.	Am J Cardiol. 1991 Oct 1;68(9):918-24. doi: 10.1016/0002-9149(91)90409-e.	Cody RJ	Am J Cardiol	1991	1991/10/01			10.1016/0002-9149(91)90409-e
16121314	The role of exercise testing in the management of pulmonary arterial hypertension	Oudiz RJ.	Semin Respir Crit Care Med. 2005 Aug;26(4):379-84. doi: 10.1055/s-2005-916152.	Oudiz RJ	Semin Respir Crit Care Med	2005	2005/08/27			10.1055/s-2005-916152
3556364	[Exercise hypertension: historical, physiologic and clinical aspects of ergometry]	Hollmann W.	Herz. 1987 Apr;12(2):83-98.	Hollmann W	Herz	1987	1987/04/01
8898644	Physical exercise increases portal pressure in patients with cirrhosis and portal hypertension	García-Pagàn JC, Santos C, Barberá JA, Luca A, Roca J, Rodriguez-Roisin R, Bosch J, Rodés J.	Gastroenterology. 1996 Nov;111(5):1300-6. doi: 10.1053/gast.1996.v111.pm8898644.	García-Pagàn JC	Gastroenterology	1996	1996/11/01			10.1053/gast.1996.v111.pm8898644
15459583	Surrogate end points for pulmonary arterial hypertension	Kawut SM, Palevsky HI.	Am Heart J. 2004 Oct;148(4):559-65. doi: 10.1016/j.ahj.2004.04.017.	Kawut SM	Am Heart J	2004	2004/10/02			10.1016/j.ahj.2004.04.017
7888984	Hypertension and blood pressure awareness among American Indians of the northern plains	Sharlin KS, Heath GW, Ford ES, Welty TK.	Ethn Dis. 1993 Fall;3(4):337-43.	Sharlin KS	Ethn Dis	1993	1993/01/01
463771	Effects of antihypertensive therapy on cardiovascular response to exercise	Lee WR, Fox LM, Slotkoff LM.	Am J Cardiol. 1979 Aug;44(2):325-8. doi: 10.1016/0002-9149(79)90324-2.	Lee WR	Am J Cardiol	1979	1979/08/01			10.1016/0002-9149(79)90324-2
17053380	Pulmonary arterial hypertension and women	De Marco T.	Cardiol Rev. 2006 Nov-Dec;14(6):312-8. doi: 10.1097/01.crd.0000240529.49704.2e.	De Marco T	Cardiol Rev	2006	2006/10/21			10.1097/01.crd.0000240529.49704.2e
10598895	Influence of exercise on QT dispersion in hypertensive patients with left ventricular hypertrophy without coronary artery disease	Yoshimura M, Matsumoto K, Watanabe M, Yamashita N, Sanuki E, Sumida Y.	Jpn Circ J. 1999 Nov;63(11):881-4. doi: 10.1253/jcj.63.881.	Yoshimura M	Jpn Circ J	1999	1999/12/22			10.1253/jcj.63.881
6983803	STI usefulness during isometric exercise in labile hypertensive patients	Cinelli P, Romano S, Calzolari F, Israel M, Gizdulich P, Mori F.	Acta Cardiol. 1982;37(5):313-24.	Cinelli P	Acta Cardiol	1982	1982/01/01
10815262	[Physiopathology of exercise. Respiratory adaptations]	Ambrosino N.	Ital Heart J Suppl. 2000 Mar;1(3):347-51.	Ambrosino N	Ital Heart J Suppl	2000	2000/05/18
11041086	Relationships among diet, physical activity and other lifestyle factors and debilitating diseases in the elderly	Woo J.	Eur J Clin Nutr. 2000 Jun;54 Suppl 3:S143-7. doi: 10.1038/sj.ejcn.1601036.	Woo J	Eur J Clin Nutr	2000	2000/10/21			10.1038/sj.ejcn.1601036
16599070	Evaluation of cardiovascular risks for non cardiac surgery	Rodríguez CO, Medina-Ruiz A.	Bol Asoc Med P R. 2005 Oct-Dec;97(4):296-303.	Rodríguez CO	Bol Asoc Med P R	2005	2006/04/08
7433345	The effect of exercise on intra-arterial blood pressure and pulse rate before and during long-term high-dose treatment with labetalol in patients with severe, therapy-resistant hypertension	la Cour Petersen E, Kristensen BO.	Postgrad Med J. 1980;56 Suppl 2:60-4.	la Cour Petersen E	Postgrad Med J	1980	1980/01/01
16239039	Short-term isometric exercise reduces systolic blood pressure in hypertensive adults: possible role of reactive oxygen species	Peters PG, Alessio HM, Hagerman AE, Ashton T, Nagy S, Wiley RL.	Int J Cardiol. 2006 Jun 16;110(2):199-205. doi: 10.1016/j.ijcard.2005.07.035. Epub 2005 Oct 18.	Peters PG	Int J Cardiol	2006	2005/10/22			10.1016/j.ijcard.2005.07.035
8995991	Exhaled nitric oxide during exercise in primary pulmonary hypertension and pulmonary fibrosis	Riley MS, Pórszász J, Miranda J, Engelen MP, Brundage B, Wasserman K.	Chest. 1997 Jan;111(1):44-50. doi: 10.1378/chest.111.1.44.	Riley MS	Chest	1997	1997/01/01			10.1378/chest.111.1.44
6356247	[Residual arterial hypertension in coartectomized patients. Pathogenetic role of the renin-angiotensin-aldosterone system and of residual isthmic stenosis]	Carazo Carazo M, Alonso Pulpón L, González M, de Teresa E, Puente Rodero B, Puente A, Ortigosa J, de Artaza M.	Rev Esp Cardiol. 1983;36(3):193-7.	Carazo Carazo M	Rev Esp Cardiol	1983	1983/01/01
11325694	Functional and structural involvement of afferent and efferent glomerular arterioles in hypertension	Zhou X, Frohlich ED.	Am J Kidney Dis. 2001 May;37(5):1092-7. doi: 10.1016/s0272-6386(05)80028-9.	Zhou X	Am J Kidney Dis	2001	2001/04/28			10.1016/s0272-6386(05)80028-9
11860880	[A study on the risk factors of cerebral infarction as complication of type 2 diabetes mellitu patients]	Meng Q, Wang J, Wang Z.	Zhonghua Liu Xing Bing Xue Za Zhi. 2001 Jun;22(3):208-11.	Meng Q	Zhonghua Liu Xing Bing Xue Za Zhi	2001	2002/02/28
2148191	Management of vascular risk factors in the hypertensive patient	Taylor SH.	J Hum Hypertens. 1990 Oct;4 Suppl 3:10-6.	Taylor SH	J Hum Hypertens	1990	1990/10/01
2987178	Influence of exercise training on reactivity and contractility of arterial strips from hypertensive rats	Edwards JG, Tipton CM, Matthes RD.	J Appl Physiol (1985). 1985 May;58(5):1683-8. doi: 10.1152/jappl.1985.58.5.1683.	Edwards JG	J Appl Physiol (1985)	1985	1985/05/01			10.1152/jappl.1985.58.5.1683
8357338	ACE-inhibitors and coronary microcirculation	Strauer BE, Vogt M, Motz W.	Basic Res Cardiol. 1993;88 Suppl 1:97-106. doi: 10.1007/978-3-642-72497-8_7.	Strauer BE	Basic Res Cardiol	1993	1993/01/01			10.1007/978-3-642-72497-8_7
15221718	Geriatric rehabilitation. 4. Physical medicine and rehabilitation interventions for common age-related disorders and geriatric syndromes	Phillips EM, Bodenheimer CF, Roig RL, Cifu DX.	Arch Phys Med Rehabil. 2004 Jul;85(7 Suppl 3):S18-22; quiz S27-30. doi: 10.1016/j.apmr.2004.03.008.	Phillips EM	Arch Phys Med Rehabil	2004	2004/06/29			10.1016/j.apmr.2004.03.008
16762599	Pulmonary hypertension and exercise echocardiography	Callejas-Rubio JL, Moreno-Escobar E, Martín-de la Fuente P, Ortego-Centeno N.	Eur J Echocardiogr. 2006 Aug;7(4):261-2; author reply 263. doi: 10.1016/j.euje.2006.03.012. Epub 2006 Jun 8.	Callejas-Rubio JL	Eur J Echocardiogr	2006	2006/06/10			10.1016/j.euje.2006.03.012
12781109	[Ambulatory blood pressure monitoring in multicystic dysplastic kidney disease]	Pardo de la Vega R, Herrero Morín D, Ordóñez Alvarez FA, Martínez Suárez V, Santos Rodríguez F, Málaga Guerrero S.	An Pediatr (Barc). 2003 Jun;58(6):545-9. doi: 10.1016/s1695-4033(03)78119-3.	Pardo de la Vega R	An Pediatr (Barc)	2003	2003/06/05			10.1016/s1695-4033(03)78119-3
8766265	[Non-medicamentous therapy of metabolic syndrome]	Reimers CD, Harder T, Nau R.	Internist (Berl). 1996 Jul;37(7):712-21.	Reimers CD	Internist (Berl)	1996	1996/07/01
324693	Influence of alprenolol on hemodynamic and metabolic responses to prolonged exercise in subjects with hypertension	Frisk-Holmberg M, Jorfeldt L, Juhlin-Dannfeldt A.	Clin Pharmacol Ther. 1977 Jun;21(6):675-84. doi: 10.1002/cpt1977216675.	Frisk-Holmberg M	Clin Pharmacol Ther	1977	1977/06/01			10.1002/cpt1977216675
10436600	Diabetes: meeting the new challenge	Hall M.	Practitioner. 1999 Feb;243(1595):67.	Hall M	Practitioner	1999	1999/08/07
17327140	Long-term follow-up of participants in a health promotion program for treated hypertensives (ADAPT)	Burke V, Mansour J, Beilin LJ, Mori TA.	Nutr Metab Cardiovasc Dis. 2008 Mar;18(3):198-206. doi: 10.1016/j.numecd.2006.10.004. Epub 2007 Feb 26.	Burke V	Nutr Metab Cardiovasc Dis	2008	2007/03/01			10.1016/j.numecd.2006.10.004
17396074	Exaggerated systolic blood pressure response to exercise	Cohen DL, Townsend RR.	J Clin Hypertens (Greenwich). 2007 Apr;9(4):291-2. doi: 10.1111/j.1524-6175.2007.06272.x.	Cohen DL	J Clin Hypertens (Greenwich)	2007	2007/03/31	PMC8109871		10.1111/j.1524-6175.2007.06272.x
2338675	Gender differences in health practices of black couples with a hypertensive spouse	Bomar PJ, Hautman MA.	J Hum Hypertens. 1990 Apr;4(2):100-2.	Bomar PJ	J Hum Hypertens	1990	1990/04/01
11374493	Noninvasive assessment of coronary artery disease: the role of stress echocardiography	Cortigiani L, Desideri A, Bigi R.	Ital Heart J. 2001 Apr;2(4):250-5.	Cortigiani L	Ital Heart J	2001	2001/05/26
1230521	[Medical rehabilitation of patients having undergone cardiovascular operations]	Gladkova MA, Kassirskiĭ GI.	Kardiologiia. 1975 Sep;15(9):26-32.	Gladkova MA	Kardiologiia	1975	1975/09/01
2298131	[Resting and exercise hemodynamics in essential arterial hypertension]	Wiechmann HW.	Dtsch Med Wochenschr. 1990 Feb 2;115(5):163-8. doi: 10.1055/s-2008-1064986.	Wiechmann HW	Dtsch Med Wochenschr	1990	1990/02/02			10.1055/s-2008-1064986
6531100	[Essential arterial hypertension: influence of the hormonal pattern and the exercise test on hemorheology. Preliminary results]	Caimi G, Morici ML, Capobianco D, Cerasola G, Sarno A.	Minerva Cardioangiol. 1984 Dec;32(12):941-7.	Caimi G	Minerva Cardioangiol	1984	1984/12/01
12079708	Sports ability in young men and the incidence of cardiovascular disease	Houston TK, Meoni LA, Ford DE, Brancati FL, Cooper LA, Levine DM, Liang KY, Klag MJ.	Am J Med. 2002 Jun 15;112(9):689-95. doi: 10.1016/s0002-9343(02)01126-9.	Houston TK	Am J Med	2002	2002/06/25			10.1016/s0002-9343(02)01126-9
4499921	Effect of atenolol in angina pectoris of effort	Hernández-Cañero A, González A, Cardonne A, Pérez-Medina T, Garcia-Barreto D.	Cor Vasa. 1972;20(2):99-103.	Hernández-Cañero A	Cor Vasa	1972	1972/01/01
17324741	Epicardial coronary vessels and coronary microcirculation in pressure overload hypertrophy: a complex interaction	Galderisi M.	Am J Hypertens. 2007 Mar;20(3):285-6. doi: 10.1016/j.amjhyper.2006.08.008.	Galderisi M	Am J Hypertens	2007	2007/02/28			10.1016/j.amjhyper.2006.08.008
1920343	Effect of atenolol or enalapril on diurnal changes of blood pressure in Japanese mild to moderate hypertensives: a double-blind, randomised, crossover trial	Takabatake T, Ohta H, Yamamoto Y, Ishida Y, Hara H, Nakamura S, Takakuwa H, Kobayashi K.	J Hum Hypertens. 1991 Jun;5(3):199-204.	Takabatake T	J Hum Hypertens	1991	1991/06/01
16981587	[Treatment of hypertension in the elderly]	Ohishi M, Ogihara T.	Nihon Rinsho. 2006 Aug;64 Suppl 6:525-30.	Ohishi M	Nihon Rinsho	2006	2006/09/20
10888969	Exercise and weight loss reduce blood pressure in men and women with mild hypertension: effects on cardiovascular, metabolic, and hemodynamic functioning	Blumenthal JA, Sherwood A, Gullette EC, Babyak M, Waugh R, Georgiades A, Craighead LW, Tweedy D, Feinglos M, Appelbaum M, Hayano J, Hinderliter A.	Arch Intern Med. 2000 Jul 10;160(13):1947-58. doi: 10.1001/archinte.160.13.1947.	Blumenthal JA	Arch Intern Med	2000	2000/07/11			10.1001/archinte.160.13.1947
2526204	Left ventricular mass in borderline hypertension, assessed by echocardiography. Relationships with resting and stress blood pressure	Giaconi S, Palombo C, Marabotti C, Genovesi-Ebert A, Mezzasalma L, Volterrani D, Ghione S.	J Nucl Med Allied Sci. 1989 Jan-Mar;33(1):26-31.	Giaconi S	J Nucl Med Allied Sci	1989	1989/01/01
6226192	Function of the hypertrophied left ventricle at rest and during exercise. Hypertension and aortic stenosis	Borer JS, Jason M, Devereux RB, Fisher J, Green MV, Bacharach SL, Pickering T, Laragh JH.	Am J Med. 1983 Sep 26;75(3A):34-9. doi: 10.1016/0002-9343(83)90115-8.	Borer JS	Am J Med	1983	1983/09/26			10.1016/0002-9343(83)90115-8
7717286	Exercise-induced hypertension in the arms due to impaired arterial reactivity after successful coarctation resection	Guenthard J, Wyler F.	Am J Cardiol. 1995 Apr 15;75(12):814-7. doi: 10.1016/s0002-9149(99)80418-4.	Guenthard J	Am J Cardiol	1995	1995/04/15			10.1016/s0002-9149(99)80418-4
12454300	Ambulatory pulmonary artery pressure monitoring during sleep and exercise in normal individuals and patients with COPD	Raeside DA, Brown A, Patel KR, Welsh D, Peacock AJ.	Thorax. 2002 Dec;57(12):1050-3. doi: 10.1136/thorax.57.12.1050.	Raeside DA	Thorax	2002	2002/11/28	PMC1758791		10.1136/thorax.57.12.1050
11952154	Exercise conditioning attenuates the hypertensive effects of nitric oxide synthase inhibitor in rat	Husain K.	Mol Cell Biochem. 2002 Feb;231(1-2):129-37. doi: 10.1023/a:1014416915643.	Husain K	Mol Cell Biochem	2002	2002/04/16			10.1023/a:1014416915643
[truncated: 8,178 more rows]
