# Supplementary material for: Strength training for arterial hypertension treatment: a systematic review and meta-analysis of randomized clinical trials
Source: Sci Rep. 2023 Jan 5;13:201. doi: 10.1038/s41598-022-26583-3 (PMC9814600; doi:10.1038/s41598-022-26583-3)
Supplement: Supplementary file 1 — Supplementary Information 1. [file 41598_2022_26583_MOESM1_ESM.zip › PUBMED - Arterial hypertension and physical exercises (2008- 2019).csv]

PMID	Title	Authors	Citation	First Author	Journal/Book	Publication Year	Create Date	PMCID	NIHMS ID	DOI
26987496	Hypertension and physical exercise: The role of oxidative stress	Korsager Larsen M, Matchkov VV.	Medicina (Kaunas). 2016;52(1):19-27. doi: 10.1016/j.medici.2016.01.005. Epub 2016 Jan 29.	Korsager Larsen M	Medicina (Kaunas)	2016	2016/03/19			10.1016/j.medici.2016.01.005
19554028	Effects of aerobic training intensity on resting, exercise and post-exercise blood pressure, heart rate and heart-rate variability	Cornelissen VA, Verheyden B, Aubert AE, Fagard RH.	J Hum Hypertens. 2010 Mar;24(3):175-82. doi: 10.1038/jhh.2009.51. Epub 2009 Jun 25.	Cornelissen VA	J Hum Hypertens	2010	2009/06/26			10.1038/jhh.2009.51
24052212	Physical activity and the prevention of hypertension	Diaz KM, Shimbo D.	Curr Hypertens Rep. 2013 Dec;15(6):659-68. doi: 10.1007/s11906-013-0386-8.	Diaz KM	Curr Hypertens Rep	2013	2013/09/21	PMC3901083	NIHMS526172	10.1007/s11906-013-0386-8
26787705	Physical activity and exercise lower blood pressure in individuals with hypertension: narrative review of 27 RCTs	Börjesson M, Onerup A, Lundqvist S, Dahlöf B.	Br J Sports Med. 2016 Mar;50(6):356-61. doi: 10.1136/bjsports-2015-095786. Epub 2016 Jan 19.	Börjesson M	Br J Sports Med	2016	2016/01/21			10.1136/bjsports-2015-095786
27604656	Exercise intensity and hypertension: what's new?	Boutcher YN, Boutcher SH.	J Hum Hypertens. 2017 Mar;31(3):157-164. doi: 10.1038/jhh.2016.62. Epub 2016 Sep 8.	Boutcher YN	J Hum Hypertens	2017	2016/09/09			10.1038/jhh.2016.62
30189978	Arterial Hypertension	Jordan J, Kurschat C, Reuter H.	Dtsch Arztebl Int. 2018 Aug 20;115(33-34):557-568. doi: 10.3238/arztebl.2018.0557.	Jordan J	Dtsch Arztebl Int	2018	2018/09/08	PMC6156553		10.3238/arztebl.2018.0557
25305061	Exercise and cardiovascular risk in patients with hypertension	Sharman JE, La Gerche A, Coombes JS.	Am J Hypertens. 2015 Feb;28(2):147-58. doi: 10.1093/ajh/hpu191. Epub 2014 Oct 10.	Sharman JE	Am J Hypertens	2015	2014/10/12			10.1093/ajh/hpu191
29762150	Physical activity and fitness for the prevention of hypertension	Bakker EA, Sui X, Brellenthin AG, Lee DC.	Curr Opin Cardiol. 2018 Jul;33(4):394-401. doi: 10.1097/HCO.0000000000000526.	Bakker EA	Curr Opin Cardiol	2018	2018/05/16			10.1097/HCO.0000000000000526
29098616	Hypertension and Exercise Training: Evidence from Clinical Studies	Moraes-Silva IC, Mostarda CT, Silva-Filho AC, Irigoyen MC.	Adv Exp Med Biol. 2017;1000:65-84. doi: 10.1007/978-981-10-4304-8_5.	Moraes-Silva IC	Adv Exp Med Biol	2017	2017/11/04			10.1007/978-981-10-4304-8_5
28770948	Curative treatment of hypertension by physical exercise	Lou M, Zong XF, Wang LL.	Eur Rev Med Pharmacol Sci. 2017 Jul;21(14):3320-3326.	Lou M	Eur Rev Med Pharmacol Sci	2017	2017/08/04
28348016	Dose-Response Association Between Physical Activity and Incident Hypertension: A Systematic Review and Meta-Analysis of Cohort Studies	Liu X, Zhang D, Liu Y, Sun X, Han C, Wang B, Ren Y, Zhou J, Zhao Y, Shi Y, Hu D, Zhang M.	Hypertension. 2017 May;69(5):813-820. doi: 10.1161/HYPERTENSIONAHA.116.08994. Epub 2017 Mar 27.	Liu X	Hypertension	2017	2017/03/29			10.1161/HYPERTENSIONAHA.116.08994
26398971	[Physical activity, exercise and arterial hypertension]	Gojanovic B.	Rev Med Suisse. 2015 Jul 15;11(481):1426-30, 1432-3.	Gojanovic B	Rev Med Suisse	2015	2015/09/25
27779565	Combined exercise reduces arterial stiffness, blood pressure, and blood markers for cardiovascular risk in postmenopausal women with hypertension	Son WM, Sung KD, Cho JM, Park SY.	Menopause. 2017 Mar;24(3):262-268. doi: 10.1097/GME.0000000000000765.	Son WM	Menopause	2017	2016/10/26			10.1097/GME.0000000000000765
27697533	Exercise and Hypertension: Uncovering the Mechanisms of Vascular Control	Sabbahi A, Arena R, Elokda A, Phillips SA.	Prog Cardiovasc Dis. 2016 Nov-Dec;59(3):226-234. doi: 10.1016/j.pcad.2016.09.006. Epub 2016 Sep 30.	Sabbahi A	Prog Cardiovasc Dis	2016	2016/10/05			10.1016/j.pcad.2016.09.006
29313359	Effects of different aerobic exercise programmes with nutritional intervention in sedentary adults with overweight/obesity and hypertension: EXERDIET-HTA study	Gorostegi-Anduaga I, Corres P, MartinezAguirre-Betolaza A, Pérez-Asenjo J, Aispuru GR, Fryer SM, Maldonado-Martín S.	Eur J Prev Cardiol. 2018 Mar;25(4):343-353. doi: 10.1177/2047487317749956. Epub 2018 Jan 9.	Gorostegi-Anduaga I	Eur J Prev Cardiol	2018	2018/01/10			10.1177/2047487317749956
30149647	Cardiovascular Benefits of Exercise Training in Postmenopausal Hypertension	Lin YY, Lee SD.	Int J Mol Sci. 2018 Aug 25;19(9):2523. doi: 10.3390/ijms19092523.	Lin YY	Int J Mol Sci	2018	2018/08/29	PMC6163560		10.3390/ijms19092523
22802220	Aerobic exercise reduces blood pressure in resistant hypertension	Dimeo F, Pagonas N, Seibert F, Arndt R, Zidek W, Westhoff TH.	Hypertension. 2012 Sep;60(3):653-8. doi: 10.1161/HYPERTENSIONAHA.112.197780. Epub 2012 Jul 16.	Dimeo F	Hypertension	2012	2012/07/18			10.1161/HYPERTENSIONAHA.112.197780
24582191	Isometric exercise training for blood pressure management: a systematic review and meta-analysis	Carlson DJ, Dieberg G, Hess NC, Millar PJ, Smart NA.	Mayo Clin Proc. 2014 Mar;89(3):327-34. doi: 10.1016/j.mayocp.2013.10.030.	Carlson DJ	Mayo Clin Proc	2014	2014/03/04			10.1016/j.mayocp.2013.10.030
28247560	Left ventricular hypertrophy in athletes and hypertensive patients	Lovic D, Narayan P, Pittaras A, Faselis C, Doumas M, Kokkinos P.	J Clin Hypertens (Greenwich). 2017 Apr;19(4):413-417. doi: 10.1111/jch.12977. Epub 2017 Mar 1.	Lovic D	J Clin Hypertens (Greenwich)	2017	2017/03/02	PMC8031199		10.1111/jch.12977
31078222	Pulmonary Hypertension and Exercise	Vallerand JR, Weatherald J, Laveneziana P.	Clin Chest Med. 2019 Jun;40(2):459-469. doi: 10.1016/j.ccm.2019.02.003.	Vallerand JR	Clin Chest Med	2019	2019/05/13			10.1016/j.ccm.2019.02.003
20360924	Acute and chronic effects of aerobic and resistance exercise on ambulatory blood pressure	Cardoso CG Jr, Gomides RS, Queiroz AC, Pinto LG, da Silveira Lobo F, Tinucci T, Mion D Jr, de Moraes Forjaz CL.	Clinics (Sao Paulo). 2010 Mar;65(3):317-25. doi: 10.1590/S1807-59322010000300013.	Cardoso CG Jr	Clinics (Sao Paulo)	2010	2010/04/03	PMC2845774		10.1590/S1807-59322010000300013
29873240	Physical exercise and risk of arterial hypertension and diabetes mellitus. Let's move, it is never too late	Abrignani MG.	Eur J Prev Cardiol. 2018 Jul;25(10):1063-1064. doi: 10.1177/2047487318781116. Epub 2018 Jun 6.	Abrignani MG	Eur J Prev Cardiol	2018	2018/06/07			10.1177/2047487318781116
31656311	Prescription of exercise training for hypertensives	Sakamoto S.	Hypertens Res. 2020 Mar;43(3):155-161. doi: 10.1038/s41440-019-0344-1. Epub 2019 Oct 28.	Sakamoto S	Hypertens Res	2020	2019/10/29			10.1038/s41440-019-0344-1
31263960	Physical activity in incident patients with pulmonary arterial and chronic thromboembolic hypertension	Saxer S, Lichtblau M, Berlier C, Hasler ED, Schwarz EI, Ulrich S.	Lung. 2019 Oct;197(5):617-625. doi: 10.1007/s00408-019-00248-x. Epub 2019 Jul 1.	Saxer S	Lung	2019	2019/07/03			10.1007/s00408-019-00248-x
21545932	Exercise testing and training in chronic lung disease and pulmonary arterial hypertension	Arena R.	Prog Cardiovasc Dis. 2011 May-Jun;53(6):454-63. doi: 10.1016/j.pcad.2011.02.003.	Arena R	Prog Cardiovasc Dis	2011	2011/05/07			10.1016/j.pcad.2011.02.003
23009913	Exercise physiology and pulmonary arterial hypertension	Waxman AB.	Prog Cardiovasc Dis. 2012 Sep-Oct;55(2):172-9. doi: 10.1016/j.pcad.2012.07.003.	Waxman AB	Prog Cardiovasc Dis	2012	2012/09/27			10.1016/j.pcad.2012.07.003
29424402	[Effects of high intensity interval training on blood pressure in hypertensive subjects]	Olea MA, Mancilla R, Martínez S, Díaz E.	Rev Med Chil. 2017 Sep;145(9):1154-1159. doi: 10.4067/s0034-98872017000901154.	Olea MA	Rev Med Chil	2017	2018/02/10			10.4067/s0034-98872017000901154
28622156	Aerobic versus isometric handgrip exercise in hypertension: a randomized controlled trial	Pagonas N, Vlatsas S, Bauer F, Seibert FS, Zidek W, Babel N, Schlattmann P, Westhoff TH.	J Hypertens. 2017 Nov;35(11):2199-2206. doi: 10.1097/HJH.0000000000001445.	Pagonas N	J Hypertens	2017	2017/06/17			10.1097/HJH.0000000000001445
19669034	[Physical exercise and menopause]	Zanesco A, Zaros PR.	Rev Bras Ginecol Obstet. 2009 May;31(5):254-61. doi: 10.1590/s0100-72032009000500009.	Zanesco A	Rev Bras Ginecol Obstet	2009	2009/08/12			10.1590/s0100-72032009000500009
31166126	Analysis of type 2 diabetes mellitus and arterial hypertension content in exercise physiology textbooks	de Lira CAB, Viana RB, Luz NF, de Santana MG, Campos MH, Vancini RL, Andrade MS.	Adv Physiol Educ. 2019 Sep 1;43(3):253-258. doi: 10.1152/advan.00043.2019.	de Lira CAB	Adv Physiol Educ	2019	2019/06/06			10.1152/advan.00043.2019
31582784	Exercise and sport science australia position stand update on exercise and hypertension	Sharman JE, Smart NA, Coombes JS, Stowasser M.	J Hum Hypertens. 2019 Dec;33(12):837-843. doi: 10.1038/s41371-019-0266-z. Epub 2019 Oct 3.	Sharman JE	J Hum Hypertens	2019	2019/10/05			10.1038/s41371-019-0266-z
28284324	Readdressing the entity of exercise pulmonary arterial hypertension	Medarov BI, Jogani S, Sun J, Judson MA.	Respir Med. 2017 Mar;124:65-71. doi: 10.1016/j.rmed.2017.02.012. Epub 2017 Feb 17.	Medarov BI	Respir Med	2017	2017/03/13			10.1016/j.rmed.2017.02.012
27737768	Ventricular-Arterial Coupling and Exercise-Induced Pulmonary Hypertension During Low-Level Exercise in Heart Failure With Preserved or Reduced Ejection Fraction	Obokata M, Nagata Y, Kado Y, Kurabayashi M, Otsuji Y, Takeuchi M.	J Card Fail. 2017 Mar;23(3):216-220. doi: 10.1016/j.cardfail.2016.10.001. Epub 2016 Oct 11.	Obokata M	J Card Fail	2017	2016/10/15			10.1016/j.cardfail.2016.10.001
29972415	Physical Exercise and Regulation of Intracellular Calcium in Cardiomyocytes of Hypertensive Rats	Rodrigues JA, Prímola-Gomes TN, Soares LL, Leal TF, Nóbrega C, Pedrosa DL, Rezende LMT, Oliveira EM, Natali AJ.	Arq Bras Cardiol. 2018 Aug;111(2):172-179. doi: 10.5935/abc.20180113. Epub 2018 Jul 2.	Rodrigues JA	Arq Bras Cardiol	2018	2018/07/05	PMC6122899		10.5935/abc.20180113
27443433	Pre-Capillary, Combined, and Post-Capillary Pulmonary Hypertension: A Pathophysiological Continuum	Opitz CF, Hoeper MM, Gibbs JS, Kaemmerer H, Pepke-Zaba J, Coghlan JG, Scelsi L, D'Alto M, Olsson KM, Ulrich S, Scholtz W, Schulz U, Grünig E, Vizza CD, Staehler G, Bruch L, Huscher D, Pittrow D, Rosenkranz S.	J Am Coll Cardiol. 2016 Jul 26;68(4):368-78. doi: 10.1016/j.jacc.2016.05.047.	Opitz CF	J Am Coll Cardiol	2016	2016/07/23			10.1016/j.jacc.2016.05.047
29150159	Diagnostic Performance of Pulmonary Capacitance at Rest and During Exercise in Idiopathic Pulmonary Arterial Hypertension	Jain P, Rao S, Macdonald P, Kotlyar E, Jabbour A, Hayward C, Keogh A.	Heart Lung Circ. 2019 Feb;28(2):289-294. doi: 10.1016/j.hlc.2017.10.019. Epub 2017 Nov 8.	Jain P	Heart Lung Circ	2019	2017/11/19			10.1016/j.hlc.2017.10.019
23359316	Inverse relationship between physical activity and arterial stiffness in adults with hypertension	O'Donovan C, Lithander FE, Raftery T, Gormley J, Mahmud A, Hussey J.	J Phys Act Health. 2014 Feb;11(2):272-7. doi: 10.1123/jpah.2012-0075. Epub 2013 Jan 28.	O'Donovan C	J Phys Act Health	2014	2013/01/30			10.1123/jpah.2012-0075
25190022	Metabolic syndrome and hypertension: regular exercise as part of lifestyle management	Lackland DT, Voeks JH.	Curr Hypertens Rep. 2014 Nov;16(11):492. doi: 10.1007/s11906-014-0492-2.	Lackland DT	Curr Hypertens Rep	2014	2014/09/06			10.1007/s11906-014-0492-2
23100502	Haemodynamics, exercise capacity and clinical events in pulmonary arterial hypertension	Savarese G, Musella F, D'Amore C, Losco T, Marciano C, Gargiulo P, Rengo G, Dellegrottaglie S, Bossone E, Leosco D, Perrone-Filardi P.	Eur Respir J. 2013 Aug;42(2):414-24. doi: 10.1183/09031936.00123712. Epub 2012 Oct 25.	Savarese G	Eur Respir J	2013	2012/10/27			10.1183/09031936.00123712
30065938	Association between Physical Exercise and Biomarkers of Oxidative Stress among Middle-Aged and Elderly Community Residents with Essential Hypertension in China	Yu Y, Gao Q, Xia W, Zhang L, Hu Z, Wu X, Jia X.	Biomed Res Int. 2018 Jul 3;2018:4135104. doi: 10.1155/2018/4135104. eCollection 2018.	Yu Y	Biomed Res Int	2018	2018/08/02	PMC6051290		10.1155/2018/4135104
29046980	Aortic Stiffness in Aging and Hypertension: Prevention and Treatment with Habitual Aerobic Exercise	Pierce GL.	Curr Hypertens Rep. 2017 Oct 18;19(11):90. doi: 10.1007/s11906-017-0788-0.	Pierce GL	Curr Hypertens Rep	2017	2017/10/20			10.1007/s11906-017-0788-0
28867020	Skeletal muscle exercise training in pulmonary arterial hypertension	Madden BP, Shaw EJ.	Int J Cardiol. 2017 Nov 1;246:59-60. doi: 10.1016/j.ijcard.2017.03.017.	Madden BP	Int J Cardiol	2017	2017/09/05			10.1016/j.ijcard.2017.03.017
21536177	[Resting and exercise hemodynamics in pulmonary arterial hypertension]	Provencher S, Chemla D, Hervé P.	Presse Med. 2011 Apr;40 Suppl 1:1S28-38. doi: 10.1016/S0755-4982(11)70005-7.	Provencher S	Presse Med	2011	2011/05/04			10.1016/S0755-4982(11)70005-7
29677054	Effects of acute aerobic exercise on arterial stiffness and cerebrovascular pulsatility in adults with and without hypertension	Lefferts WK, DeBlois JP, Receno CN, Barreira TV, Brutsaert TD, Carhart RL, Heffernan KS.	J Hypertens. 2018 Aug;36(8):1743-1752. doi: 10.1097/HJH.0000000000001752.	Lefferts WK	J Hypertens	2018	2018/04/21			10.1097/HJH.0000000000001752
28131663	Pulmonary hypertension and ventilation during exercise: Role of the pre-capillary component	Caravita S, Faini A, Deboeck G, Bondue A, Naeije R, Parati G, Vachiéry JL.	J Heart Lung Transplant. 2017 Jul;36(7):754-762. doi: 10.1016/j.healun.2016.12.011. Epub 2016 Dec 23.	Caravita S	J Heart Lung Transplant	2017	2017/01/30			10.1016/j.healun.2016.12.011
28770819	A systematic review and meta-analysis of exercise and exercise hypertension in patients with aortic coarctation	Foulds HJA, Giacomantonio NB, Bredin SSD, Warburton DER.	J Hum Hypertens. 2017 Dec;31(12):768-775. doi: 10.1038/jhh.2017.55. Epub 2017 Aug 3.	Foulds HJA	J Hum Hypertens	2017	2017/08/04			10.1038/jhh.2017.55
31073087	Effect of domiciliary oxygen therapy on exercise capacity and quality of life in patients with pulmonary arterial or chronic thromboembolic pulmonary hypertension: a randomised, placebo-controlled trial	Ulrich S, Saxer S, Hasler ED, Schwarz EI, Schneider SR, Furian M, Bader PR, Lichtblau M, Bloch KE.	Eur Respir J. 2019 Aug 1;54(2):1900276. doi: 10.1183/13993003.002762019. Print 2019 Aug.	Ulrich S	Eur Respir J	2019	2019/05/11			10.1183/13993003.002762019
28914562	The effect of regular aquatic exercise on blood pressure: A meta-analysis of randomized controlled trials	Igarashi Y, Nogami Y.	Eur J Prev Cardiol. 2018 Jan;25(2):190-199. doi: 10.1177/2047487317731164. Epub 2017 Sep 15.	Igarashi Y	Eur J Prev Cardiol	2018	2017/09/16			10.1177/2047487317731164
31169988	The effectiveness of aerobic exercise for hypertensive population: A systematic review and meta-analysis	Cao L, Li X, Yan P, Wang X, Li M, Li R, Shi X, Liu X, Yang K.	J Clin Hypertens (Greenwich). 2019 Jul;21(7):868-876. doi: 10.1111/jch.13583. Epub 2019 Jun 6.	Cao L	J Clin Hypertens (Greenwich)	2019	2019/06/07	PMC8030461		10.1111/jch.13583
23100508	Repeatability and responsiveness of exercise tests in pulmonary arterial hypertension	Mainguy V, Malenfant S, Neyron AS, Bonnet S, Maltais F, Saey D, Provencher S.	Eur Respir J. 2013 Aug;42(2):425-34. doi: 10.1183/09031936.00107012. Epub 2012 Oct 25.	Mainguy V	Eur Respir J	2013	2012/10/27			10.1183/09031936.00107012
28137988	Physical Activity and Incident Hypertension in African Americans: The Jackson Heart Study	Diaz KM, Booth JN 3rd, Seals SR, Abdalla M, Dubbert PM, Sims M, Ladapo JA, Redmond N, Muntner P, Shimbo D.	Hypertension. 2017 Mar;69(3):421-427. doi: 10.1161/HYPERTENSIONAHA.116.08398. Epub 2017 Jan 30.	Diaz KM	Hypertension	2017	2017/02/01	PMC5302780	NIHMS838652	10.1161/HYPERTENSIONAHA.116.08398
28914858	[Bosentan use in pulmonary arterial hypertension: Russian and foreign experience]	Valieva ZS, Martynyuk TV, Chazova IE.	Ter Arkh. 2017;89(8):95-103. doi: 10.17116/terarkh201789895-103.	Valieva ZS	Ter Arkh	2017	2017/09/16			10.17116/terarkh201789895-103
25251989	Aerobic, resistance and combined exercise training on arterial stiffness in normotensive and hypertensive adults: A review	Li Y, Hanssen H, Cordes M, Rossmeissl A, Endes S, Schmidt-Trucksäss A.	Eur J Sport Sci. 2015;15(5):443-57. doi: 10.1080/17461391.2014.955129. Epub 2014 Sep 24.	Li Y	Eur J Sport Sci	2015	2014/09/25			10.1080/17461391.2014.955129
22921033	Hemodynamics in pulmonary arterial hypertension: current and future perspectives	Saggar R, Sitbon O.	Am J Cardiol. 2012 Sep 15;110(6 Suppl):9S-15S. doi: 10.1016/j.amjcard.2012.06.011.	Saggar R	Am J Cardiol	2012	2012/08/28			10.1016/j.amjcard.2012.06.011
29022270	Exercise Training in Pulmonary Hypertension and Right Heart Failure: Insights from Pre-clinical Studies	Moreira-Gonçalves D, Ferreira-Nogueira R, Santos M, Silva AF, Ferreira R, Leite-Moreira A, Duarte JA, Henriques-Coelho T.	Adv Exp Med Biol. 2017;999:307-324. doi: 10.1007/978-981-10-4307-9_17.	Moreira-Gonçalves D	Adv Exp Med Biol	2017	2017/10/13			10.1007/978-981-10-4307-9_17
26185169	Efficacy and Safety of Exercise Training in Chronic Pulmonary Hypertension: Systematic Review and Meta-Analysis	Pandey A, Garg S, Khunger M, Garg S, Kumbhani DJ, Chin KM, Berry JD.	Circ Heart Fail. 2015 Nov;8(6):1032-43. doi: 10.1161/CIRCHEARTFAILURE.115.002130. Epub 2015 Jul 16.	Pandey A	Circ Heart Fail	2015	2015/07/18			10.1161/CIRCHEARTFAILURE.115.002130
28456777	Short-term changes of serum potassium concentration induced by physical exercise in patient with arterial hypertension treated with angiotensin-converting enzyme inhibitor alone or in combination with statin	Deska P, Nowicki M.	J Physiol Pharmacol. 2017 Feb;68(1):133-138.	Deska P	J Physiol Pharmacol	2017	2017/05/01
18823861	Exercise blood pressure response, albuminuria, and arterial stiffness in hypertension	Tsioufis C, Dimitriadis K, Thomopoulos C, Tsiachris D, Selima M, Stefanadi E, Tousoulis D, Kallikazaros I, Stefanadis C.	Am J Med. 2008 Oct;121(10):894-902. doi: 10.1016/j.amjmed.2008.05.035.	Tsioufis C	Am J Med	2008	2008/10/01			10.1016/j.amjmed.2008.05.035
28221197	Physical activity and cognitive function among older adults with hypertension	Frith E, Loprinzi PD.	J Hypertens. 2017 Jun;35(6):1271-1275. doi: 10.1097/HJH.0000000000001311.	Frith E	J Hypertens	2017	2017/02/22			10.1097/HJH.0000000000001311
28189191	Benefits of skeletal-muscle exercise training in pulmonary arterial hypertension: The WHOLEi+12 trial	González-Saiz L, Fiuza-Luces C, Sanchis-Gomar F, Santos-Lozano A, Quezada-Loaiza CA, Flox-Camacho A, Munguía-Izquierdo D, Ara I, Santalla A, Morán M, Sanz-Ayan P, Escribano-Subías P, Lucia A.	Int J Cardiol. 2017 Mar 15;231:277-283. doi: 10.1016/j.ijcard.2016.12.026.	González-Saiz L	Int J Cardiol	2017	2017/02/13			10.1016/j.ijcard.2016.12.026
18981305	Exercise-induced pulmonary arterial hypertension	Tolle JJ, Waxman AB, Van Horn TL, Pappagianopoulos PP, Systrom DM.	Circulation. 2008 Nov 18;118(21):2183-9. doi: 10.1161/CIRCULATIONAHA.108.787101. Epub 2008 Nov 3.	Tolle JJ	Circulation	2008	2008/11/05	PMC2767322	NIHMS126455	10.1161/CIRCULATIONAHA.108.787101
23478192	Effect of aerobic exercise training on fatigue and physical activity in patients with pulmonary arterial hypertension	Weinstein AA, Chin LM, Keyser RE, Kennedy M, Nathan SD, Woolstenhulme JG, Connors G, Chan L.	Respir Med. 2013 May;107(5):778-84. doi: 10.1016/j.rmed.2013.02.006. Epub 2013 Mar 7.	Weinstein AA	Respir Med	2013	2013/03/13	PMC3752591	NIHMS454450	10.1016/j.rmed.2013.02.006
30817451	A brief submaximal isometric exercise test 'unmasks' systolic and diastolic masked hypertension	Koletsos N, Dipla K, Triantafyllou A, Gkaliagkousi E, Sachpekidis V, Zafeiridis A, Douma S.	J Hypertens. 2019 Apr;37(4):710-719. doi: 10.1097/HJH.0000000000001943.	Koletsos N	J Hypertens	2019	2019/03/01			10.1097/HJH.0000000000001943
21248462	[Evaluation of exercise capacity in pulmonary arterial hypertension]	Demir R, Küçükoğlu MS.	Turk Kardiyol Dern Ars. 2010 Dec;38(8):580-8.	Demir R	Turk Kardiyol Dern Ars	2010	2011/01/21
25362114	Effects of acute and chronic exercise in patients with essential hypertension: benefits and risks	Gkaliagkousi E, Gavriilaki E, Douma S.	Am J Hypertens. 2015 Apr;28(4):429-39. doi: 10.1093/ajh/hpu203. Epub 2014 Oct 31.	Gkaliagkousi E	Am J Hypertens	2015	2014/11/02			10.1093/ajh/hpu203
19324955	Pulmonary arterial pressure during rest and exercise in healthy subjects: a systematic review	Kovacs G, Berghold A, Scheidl S, Olschewski H.	Eur Respir J. 2009 Oct;34(4):888-94. doi: 10.1183/09031936.00145608. Epub 2009 Mar 26.	Kovacs G	Eur Respir J	2009	2009/03/28			10.1183/09031936.00145608
29923978	Correlations between health-promoting lifestyle and health-related quality of life among elderly people with hypertension in Hengyang, Hunan, China	Li J, Yu J, Chen X, Quan X, Zhou L.	Medicine (Baltimore). 2018 Jun;97(25):e10937. doi: 10.1097/MD.0000000000010937.	Li J	Medicine (Baltimore)	2018	2018/06/21	PMC6023794		10.1097/MD.0000000000010937
23235716	Resistance exercise training reduces arterial reservoir pressure in older adults with prehypertension and hypertension	Heffernan KS, Yoon ES, Sharman JE, Davies JE, Shih YT, Chen CH, Fernhall B, Jae SY.	Hypertens Res. 2013 May;36(5):422-7. doi: 10.1038/hr.2012.198. Epub 2012 Dec 13.	Heffernan KS	Hypertens Res	2013	2012/12/14			10.1038/hr.2012.198
18277824	Exercise in patients with pulmonary arterial hypertension	Desai SA, Channick RN.	J Cardiopulm Rehabil Prev. 2008 Jan-Feb;28(1):12-6. doi: 10.1097/01.HCR.0000311502.57022.73.	Desai SA	J Cardiopulm Rehabil Prev	2008	2008/02/19			10.1097/01.HCR.0000311502.57022.73
26703447	Effects of Exercise Training on Exercise Capacity in Pulmonary Arterial Hypertension: A Systematic Review of Clinical Trials	Babu AS, Padmakumar R, Maiya AG, Mohapatra AK, Kamath RL.	Heart Lung Circ. 2016 Apr;25(4):333-41. doi: 10.1016/j.hlc.2015.10.015. Epub 2015 Nov 18.	Babu AS	Heart Lung Circ	2016	2015/12/26			10.1016/j.hlc.2015.10.015
28694397	[Effect of disease severity on upper extremity muscle strength, exercise capacity, and activities of daily living in individuals with pulmonary arterial hypertension]	Özcan Kahraman B, Özsoy İ, Acar S, Özpelit E, Akdeniz B, Sevinç C, Savcı S.	Turk Kardiyol Dern Ars. 2017 Jul;45(5):434-440. doi: 10.5543/tkda.2017.24557.	Özcan Kahraman B	Turk Kardiyol Dern Ars	2017	2017/07/12			10.5543/tkda.2017.24557
31392903	Effects of aerobic exercise training on the arterial stiffness and intramyocellular or extramyocellular lipid in overweight and obese men	Park J, Choi Y, Myoenzono K, Yoshikawa T, Tagawa K, Isobe T, Saotome K, Sankai Y, Shimojo N, Maeda S.	Clin Exp Hypertens. 2020 May 18;42(4):302-308. doi: 10.1080/10641963.2019.1649686. Epub 2019 Aug 8.	Park J	Clin Exp Hypertens	2020	2019/08/09			10.1080/10641963.2019.1649686
26807635	Older Women with Controlled Isolated Systolic Hypertension: Exercise and Blood Pressure	Ubolsakka-Jones C, Sangthong B, Aueyingsak S, Jones DA.	Med Sci Sports Exerc. 2016 Jun;48(6):983-9. doi: 10.1249/MSS.0000000000000883.	Ubolsakka-Jones C	Med Sci Sports Exerc	2016	2016/01/26			10.1249/MSS.0000000000000883
24082054	Physical activity and risk of hypertension: a meta-analysis of prospective cohort studies	Huai P, Xun H, Reilly KH, Wang Y, Ma W, Xi B.	Hypertension. 2013 Dec;62(6):1021-6. doi: 10.1161/HYPERTENSIONAHA.113.01965. Epub 2013 Sep 30.	Huai P	Hypertension	2013	2013/10/02			10.1161/HYPERTENSIONAHA.113.01965
21293388	Taurine prevents hypertension and increases exercise capacity in rats with fructose-induced hypertension	Rahman MM, Park HM, Kim SJ, Go HK, Kim GB, Hong CU, Lee YU, Kim SZ, Kim JS, Kang HS.	Am J Hypertens. 2011 May;24(5):574-81. doi: 10.1038/ajh.2011.4. Epub 2011 Feb 3.	Rahman MM	Am J Hypertens	2011	2011/02/05			10.1038/ajh.2011.4
27720893	Aerobic exercise-related attenuation of arterial pulmonary hypertension: A right arrow targets the disease?	Madonna R, De Caterina R, Geng YJ.	Vascul Pharmacol. 2016 Dec;87:6-9. doi: 10.1016/j.vph.2016.10.002. Epub 2016 Oct 5.	Madonna R	Vascul Pharmacol	2016	2016/10/11			10.1016/j.vph.2016.10.002
28137989	Physical Activity and Hypertension: Knowing Is Not Enough; We Must Apply. Willing Is Not Enough; We Must Do-von Goethe	Egan BM.	Hypertension. 2017 Mar;69(3):404-406. doi: 10.1161/HYPERTENSIONAHA.116.08508. Epub 2017 Jan 30.	Egan BM	Hypertension	2017	2017/02/01			10.1161/HYPERTENSIONAHA.116.08508
31490088	A call for attention: Is it time to revise the exercise guidelines for hypertension in African and Asian populations?	Goessler KF, Peçanha T.	Eur J Prev Cardiol. 2020 Mar;27(5):455-456. doi: 10.1177/2047487319874896. Epub 2019 Sep 6.	Goessler KF	Eur J Prev Cardiol	2020	2019/09/07			10.1177/2047487319874896
24816520	Hemodynamic ranges during daily activities and exercise testing in patients with pulmonary arterial hypertension	Kjellström B, Frantz RP, Benza RL, Bennett T, Bourge RC, McGoon MD.	J Card Fail. 2014 Jul;20(7):485-91. doi: 10.1016/j.cardfail.2014.04.019. Epub 2014 May 9.	Kjellström B	J Card Fail	2014	2014/05/13			10.1016/j.cardfail.2014.04.019
24684997	Determinants of exercise-induced pulmonary arterial hypertension in systemic sclerosis	Voilliot D, Magne J, Dulgheru R, Kou S, Henri C, Laaraibi S, Sprynger M, Andre B, Pierard LA, Lancellotti P.	Int J Cardiol. 2014 May 15;173(3):373-9. doi: 10.1016/j.ijcard.2014.02.042. Epub 2014 Feb 28.	Voilliot D	Int J Cardiol	2014	2014/04/02			10.1016/j.ijcard.2014.02.042
26463598	Cardioprotective effects of early and late aerobic exercise training in experimental pulmonary arterial hypertension	Moreira-Gonçalves D, Ferreira R, Fonseca H, Padrão AI, Moreno N, Silva AF, Vasques-Nóvoa F, Gonçalves N, Vieira S, Santos M, Amado F, Duarte JA, Leite-Moreira AF, Henriques-Coelho T.	Basic Res Cardiol. 2015 Nov;110(6):57. doi: 10.1007/s00395-015-0514-5. Epub 2015 Oct 13.	Moreira-Gonçalves D	Basic Res Cardiol	2015	2015/10/15			10.1007/s00395-015-0514-5
22588968	Detection of exercise-induced pulmonary arterial hypertension by cardiopulmonary exercise testing	Schwaiblmair M, Faul C, von Scheidt W, Berghaus TM.	Clin Cardiol. 2012 Sep;35(9):548-53. doi: 10.1002/clc.22009. Epub 2012 May 15.	Schwaiblmair M	Clin Cardiol	2012	2012/05/17	PMC6652325		10.1002/clc.22009
26046413	Assessing the Existing Professional Exercise Recommendations for Hypertension: A Review and Recommendations for Future Research Priorities	Pescatello LS, MacDonald HV, Ash GI, Lamberti LM, Farquhar WB, Arena R, Johnson BT.	Mayo Clin Proc. 2015 Jun;90(6):801-12. doi: 10.1016/j.mayocp.2015.04.008.	Pescatello LS	Mayo Clin Proc	2015	2015/06/06			10.1016/j.mayocp.2015.04.008
22073428	Non-exercise physical activity in agricultural and urban people	Levine JA, McCrady SK, Boyne S, Smith J, Cargill K, Forrester T.	Urban Stud. 2011;48(11):2417-27. doi: 10.1177/0042098010379273.	Levine JA	Urban Stud	2011	2011/11/12			10.1177/0042098010379273
23750682	Evaluating exercise capacity in patients with pulmonary arterial hypertension	Babu AS, Myers J, Arena R, Maiya AG, Padmakumar R.	Expert Rev Cardiovasc Ther. 2013 Jun;11(6):729-37. doi: 10.1586/erc.13.33.	Babu AS	Expert Rev Cardiovasc Ther	2013	2013/06/12			10.1586/erc.13.33
24897471	[Arterial hypertension among adolescents in Rio de Janeiro: prevalence and association with physical activity and obesity]	Corrêa-Neto VG, Sperandei S, Silva LA, Maranhão-Neto Gde A, Palma A.	Cien Saude Colet. 2014 Jun;19(6):1699-708. doi: 10.1590/1413-81232014196.05262013.	Corrêa-Neto VG	Cien Saude Colet	2014	2014/06/05			10.1590/1413-81232014196.05262013
28883668	Daily physical activity of Brazilian carriers of arterial hypertension: a transversal analysis	Ferrari de Lima D, Anguera Lima L, do Carmo Luiz O.	Colomb Med (Cali). 2017 Jun 30;48(2):82-87.	Ferrari de Lima D	Colomb Med (Cali)	2017	2017/09/09	PMC5549888
28181133	Effects of aerobic exercise training on metabolism of nitric oxide and endothelin-1 in lung parenchyma of rats with pulmonary arterial hypertension	Zimmer A, Teixeira RB, Bonetto JH, Siqueira R, Carraro CC, Donatti LM, Hickmann A, Litvin IE, Godoy AE, Araujo AS, Colombo R, Belló-Klein A.	Mol Cell Biochem. 2017 May;429(1-2):73-89. doi: 10.1007/s11010-016-2937-1. Epub 2017 Feb 8.	Zimmer A	Mol Cell Biochem	2017	2017/02/10			10.1007/s11010-016-2937-1
24928464	[High blood pressure and physical exercise]	Sosner P, Gremeaux V, Bosquet L, Herpin D.	Ann Cardiol Angeiol (Paris). 2014 Jun;63(3):197-203. doi: 10.1016/j.ancard.2014.05.003. Epub 2014 Jun 2.	Sosner P	Ann Cardiol Angeiol (Paris)	2014	2014/06/15			10.1016/j.ancard.2014.05.003
25904593	Exercise blood pressure and the risk for future hypertension among normotensive middle-aged adults	Berger A, Grossman E, Katz M, Kivity S, Klempfner R, Segev S, Goldenberg I, Sidi Y, Maor E.	J Am Heart Assoc. 2015 Apr 22;4(4):e001710. doi: 10.1161/JAHA.114.001710.	Berger A	J Am Heart Assoc	2015	2015/04/24	PMC4579952		10.1161/JAHA.114.001710
28178426	Physical Activity in Pediatric Pulmonary Arterial Hypertension Measured by Accelerometry. A Candidate Clinical Endpoint	Zijlstra WMH, Ploegstra MJ, Vissia-Kazemier T, Roofthooft MTR, Sarvaas GDM, Bartelds B, Rackowitz A, van den Heuvel F, Hillege HL, Plasqui G, Berger RMF.	Am J Respir Crit Care Med. 2017 Jul 15;196(2):220-227. doi: 10.1164/rccm.201608-1576OC.	Zijlstra WMH	Am J Respir Crit Care Med	2017	2017/02/09			10.1164/rccm.201608-1576OC
28181824	Objectively Measured Physical Activity and Healthcare Expenditures Related to Arterial Hypertension and Diabetes Mellitus in Older Adults: SABE Study	Bueno DR, Marucci MFN, Rosa CSDC, Fernandes RA, de Oliveira Duarte YA, Lebão ML.	J Aging Phys Act. 2017 Oct 1;25(4):553-558. doi: 10.1123/japa.2016-0023. Epub 2017 Sep 23.	Bueno DR	J Aging Phys Act	2017	2017/02/10			10.1123/japa.2016-0023
26589119	Vascular function in health, hypertension, and diabetes: effect of physical activity on skeletal muscle microcirculation	Nyberg M, Gliemann L, Hellsten Y.	Scand J Med Sci Sports. 2015 Dec;25 Suppl 4:60-73. doi: 10.1111/sms.12591.	Nyberg M	Scand J Med Sci Sports	2015	2015/11/22			10.1111/sms.12591
22505056	A comparison of the acute haemodynamic response to aerobic and resistance exercise in subjects with exercise-induced pulmonary arterial hypertension	Fowler RM, Maiorana AJ, Jenkins SC, Gain KR, O'Driscoll G, Gabbay E.	Eur J Prev Cardiol. 2013 Aug;20(4):605-12. doi: 10.1177/2047487312445424. Epub 2012 Apr 13.	Fowler RM	Eur J Prev Cardiol	2013	2012/04/17			10.1177/2047487312445424
23971695	The promises and challenges of the use of genomics in the prescription of exercise for hypertension: the 2013 update	Ash GI, Eicher JD, Pescatello LS.	Curr Hypertens Rev. 2013 May;9(2):130-47. doi: 10.2174/15734021113099990010.	Ash GI	Curr Hypertens Rev	2013	2013/08/27			10.2174/15734021113099990010
24698257	The impact of aerobic exercise training on arterial stiffness in pre- and hypertensive subjects: a systematic review and meta-analysis	Montero D, Roche E, Martinez-Rodriguez A.	Int J Cardiol. 2014 May 15;173(3):361-8. doi: 10.1016/j.ijcard.2014.03.072. Epub 2014 Mar 20.	Montero D	Int J Cardiol	2014	2014/04/05			10.1016/j.ijcard.2014.03.072
30445764	Exercise Training-Induced Changes in MicroRNAs: Beneficial Regulatory Effects in Hypertension, Type 2 Diabetes, and Obesity	Improta Caria AC, Nonaka CKV, Pereira CS, Soares MBP, Macambira SG, Souza BSF.	Int J Mol Sci. 2018 Nov 15;19(11):3608. doi: 10.3390/ijms19113608.	Improta Caria AC	Int J Mol Sci	2018	2018/11/18	PMC6275070		10.3390/ijms19113608
24833765	Prognostic value of exercise pulmonary haemodynamics in pulmonary arterial hypertension	Chaouat A, Sitbon O, Mercy M, Ponçot-Mongars R, Provencher S, Guillaumot A, Gomez E, Selton-Suty C, Malvestio P, Regent D, Paris C, Hervé P, Chabot F.	Eur Respir J. 2014 Sep;44(3):704-13. doi: 10.1183/09031936.00153613. Epub 2014 May 15.	Chaouat A	Eur Respir J	2014	2014/05/17			10.1183/09031936.00153613
28033302	The efficacy of isometric resistance training utilizing handgrip exercise for blood pressure management: A randomized trial	Carlson DJ, Inder J, Palanisamy SKA, McFarlane JR, Dieberg G, Smart NA.	Medicine (Baltimore). 2016 Dec;95(52):e5791. doi: 10.1097/MD.0000000000005791.	Carlson DJ	Medicine (Baltimore)	2016	2016/12/30	PMC5207598		10.1097/MD.0000000000005791
29719968	Association of baseline level of physical activity and its temporal changes with incident hypertension and diabetes mellitus	Lee JY, Ryu S, Sung KC.	Eur J Prev Cardiol. 2018 Jul;25(10):1065-1073. doi: 10.1177/2047487318774419. Epub 2018 May 3.	Lee JY	Eur J Prev Cardiol	2018	2018/05/04			10.1177/2047487318774419
21152731	[Physical exercise and its prescription in patients with chronic degenerative diseases]	Gómez R, Monteiro H, Cossio-Bolaños MA, Fama-Cortez D, Zanesco A.	Rev Peru Med Exp Salud Publica. 2010 Sep;27(3):379-86. doi: 10.1590/s1726-46342010000300011.	Gómez R	Rev Peru Med Exp Salud Publica	2010	2010/12/15			10.1590/s1726-46342010000300011
19954321	Hypertension in adolescents	Aglony M, Acevedo M, Ambrosio G.	Expert Rev Cardiovasc Ther. 2009 Dec;7(12):1595-603. doi: 10.1586/erc.09.150.	Aglony M	Expert Rev Cardiovasc Ther	2009	2009/12/04			10.1586/erc.09.150
28525440	Prevention and Management of Hypertension and Diabetes Using Social Capital and Physical Activity Among Socioeconomically Disadvantaged Populations	Kamimura A, Tabler J, Nourian MM, Assasnik N, Wright L, Ashby J.	Fam Community Health. 2017 Jul/Sep;40(3):205-211. doi: 10.1097/FCH.0000000000000156.	Kamimura A	Fam Community Health	2017	2017/05/20			10.1097/FCH.0000000000000156
27390986	Effect of dance therapy on blood pressure and exercise capacity of individuals with hypertension: A systematic review and meta-analysis	Conceição LS, Neto MG, do Amaral MA, Martins-Filho PR, Oliveira Carvalho V.	Int J Cardiol. 2016 Oct 1;220:553-7. doi: 10.1016/j.ijcard.2016.06.182. Epub 2016 Jun 26.	Conceição LS	Int J Cardiol	2016	2016/07/09			10.1016/j.ijcard.2016.06.182
27381618	Physical Training, Hemodynamic Parameters and Arterial Stiffness: Friends or Foes of the Hypertensive Patient?	Iurciuc S, Avram C, Turi V, Militaru A, Avram A, Cimpean AM, Iurciuc M.	In Vivo. 2016 Jul-Aug;30(4):521-8.	Iurciuc S	In Vivo	2016	2016/07/07
22936028	Lack of tight association between quality of life and exercise capacity in pulmonary arterial hypertension	Cícero C, Franchi SM, Barreto AC, Lopes AA.	Arq Bras Cardiol. 2012 Oct;99(4):876-85. doi: 10.1590/s0066-782x2012005000079. Epub 2012 Aug 30.	Cícero C	Arq Bras Cardiol	2012	2012/09/01			10.1590/s0066-782x2012005000079
30630111	Sensory consequences of critical inspiratory constraints during exercise in pulmonary arterial hypertension	Dorneles RG, Plachi F, Gass R, Toniazzo VT, Thome P, Sanches PR, Gazzana MB, Neder JA, Berton DC.	Respir Physiol Neurobiol. 2019 Mar;261:40-47. doi: 10.1016/j.resp.2019.01.002. Epub 2019 Jan 7.	Dorneles RG	Respir Physiol Neurobiol	2019	2019/01/11			10.1016/j.resp.2019.01.002
23458587	The interplay of exercise heart rate and blood pressure as a predictor of coronary artery disease and arterial hypertension	Michaelides AP, Liakos CI, Vyssoulis GP, Chatzistamatiou EI, Markou MI, Tzamou V, Stefanadis CI.	J Clin Hypertens (Greenwich). 2013 Mar;15(3):162-70. doi: 10.1111/jch.12035. Epub 2012 Nov 26.	Michaelides AP	J Clin Hypertens (Greenwich)	2013	2013/03/06	PMC8033935		10.1111/jch.12035
29098621	Evidence on Exercise Training in Pulmonary Hypertension	Babu AS, Arena R, Morris NR.	Adv Exp Med Biol. 2017;1000:153-172. doi: 10.1007/978-981-10-4304-8_10.	Babu AS	Adv Exp Med Biol	2017	2017/11/04			10.1007/978-981-10-4304-8_10
22110770	Assessment of daily life physical activities in pulmonary arterial hypertension	Mainguy V, Provencher S, Maltais F, Malenfant S, Saey D.	PLoS One. 2011;6(11):e27993. doi: 10.1371/journal.pone.0027993. Epub 2011 Nov 16.	Mainguy V	PLoS One	2011	2011/11/24	PMC3218075		10.1371/journal.pone.0027993
23041100	Efficacy of exercise training in pulmonary arterial hypertension associated with congenital heart disease	Becker-Grünig T, Klose H, Ehlken N, Lichtblau M, Nagel C, Fischer C, Gorenflo M, Tiede H, Schranz D, Hager A, Kaemmerer H, Miera O, Ulrich S, Speich R, Uiker S, Grünig E.	Int J Cardiol. 2013 Sep 20;168(1):375-81. doi: 10.1016/j.ijcard.2012.09.036. Epub 2012 Oct 5.	Becker-Grünig T	Int J Cardiol	2013	2012/10/09			10.1016/j.ijcard.2012.09.036
27739019	Hypertension in Athletes and Active Populations	Schleich KT, Smoot MK, Ernst ME.	Curr Hypertens Rep. 2016 Nov;18(11):77. doi: 10.1007/s11906-016-0685-y.	Schleich KT	Curr Hypertens Rep	2016	2016/10/15			10.1007/s11906-016-0685-y
25168762	Comparing exercise interventions to increase persistence with physical exercise and sporting activity among people with hypertension or high normal blood pressure: study protocol for a randomised controlled trial	Fife-Schaw C, de Lusignan S, Wainwright J, Sprake H, Laver S, Heald V, Orton J, Prescott M, Carr H, O'Neill M.	Trials. 2014 Aug 28;15:336. doi: 10.1186/1745-6215-15-336.	Fife-Schaw C	Trials	2014	2014/08/30	PMC4155107		10.1186/1745-6215-15-336
30778964	Sport bei Bluthochdruck: Was empfehlen, was nicht?	von Grätz PG.	MMW Fortschr Med. 2019 Feb;161(3):47-48. doi: 10.1007/s15006-019-0186-4.	von Grätz PG	MMW Fortschr Med	2019	2019/02/20			10.1007/s15006-019-0186-4
22441747	Exercise testing to predict outcome in idiopathic versus associated pulmonary arterial hypertension	Deboeck G, Scoditti C, Huez S, Vachiéry JL, Lamotte M, Sharples L, Melot C, Naeije R.	Eur Respir J. 2012 Dec;40(6):1410-9. doi: 10.1183/09031936.00217911. Epub 2012 Mar 22.	Deboeck G	Eur Respir J	2012	2012/03/24			10.1183/09031936.00217911
20720553	Interaction between exercise and hypertension in spontaneously hypertensive rats: a meta-analysis of experimental studies	Schlüter KD, Schreckenberg R, da Costa Rebelo RM.	Hypertens Res. 2010 Nov;33(11):1155-61. doi: 10.1038/hr.2010.155. Epub 2010 Aug 19.	Schlüter KD	Hypertens Res	2010	2010/08/20			10.1038/hr.2010.155
29466485	Autonomic and Vascular Control in Prehypertensive Subjects with a Family History of Arterial Hypertension	Amaral JF, Borsato DMA, Freitas IMG, Toschi-Dias E, Martinez DG, Laterza MC.	Arq Bras Cardiol. 2018 Feb;110(2):166-174. doi: 10.5935/abc.20180006. Epub 2018 Feb 19.	Amaral JF	Arq Bras Cardiol	2018	2018/02/22	PMC5855910		10.5935/abc.20180006
28578257	Melatonin supplementation plus exercise behavior ameliorate insulin resistance, hypertension and fatigue in a rat model of type 2 diabetes mellitus	Rahman MM, Kwon HS, Kim MJ, Go HK, Oak MH, Kim DH.	Biomed Pharmacother. 2017 Aug;92:606-614. doi: 10.1016/j.biopha.2017.05.035. Epub 2017 Jun 1.	Rahman MM	Biomed Pharmacother	2017	2017/06/05			10.1016/j.biopha.2017.05.035
21225278	Kinetics of skeletal muscle O2 delivery and utilization at the onset of heavy-intensity exercise in pulmonary arterial hypertension	Barbosa PB, Ferreira EM, Arakaki JS, Takara LS, Moura J, Nascimento RB, Nery LE, Neder JA.	Eur J Appl Physiol. 2011 Aug;111(8):1851-61. doi: 10.1007/s00421-010-1799-6. Epub 2011 Jan 12.	Barbosa PB	Eur J Appl Physiol	2011	2011/01/13			10.1007/s00421-010-1799-6
18403670	Exercise-induced pulmonary arterial hypertension in patients with systemic sclerosis	Steen V, Chou M, Shanmugam V, Mathias M, Kuru T, Morrissey R.	Chest. 2008 Jul;134(1):146-51. doi: 10.1378/chest.07-2324. Epub 2008 Apr 10.	Steen V	Chest	2008	2008/04/12			10.1378/chest.07-2324
20113912	Exercise-uncovered pulmonary arterial hypertension and pharmacologic therapy: Clinical benefits	Park MH, Ramani GV, Kop WJ, Uber PA, Mehra MR.	J Heart Lung Transplant. 2010 Feb;29(2):228-9. doi: 10.1016/j.healun.2009.10.010.	Park MH	J Heart Lung Transplant	2010	2010/02/02			10.1016/j.healun.2009.10.010
19307479	Stress Doppler echocardiography in relatives of patients with idiopathic and familial pulmonary arterial hypertension: results of a multicenter European analysis of pulmonary artery pressure response to exercise and hypoxia	Grünig E, Weissmann S, Ehlken N, Fijalkowska A, Fischer C, Fourme T, Galié N, Ghofrani A, Harrison RE, Huez S, Humbert M, Janssen B, Kober J, Koehler R, Machado RD, Mereles D, Naeije R, Olschewski H, Provencher S, Reichenberger F, Retailleau K, Rocchi G, Simonneau G, Torbicki A, Trembath R, Seeger W.	Circulation. 2009 Apr 7;119(13):1747-57. doi: 10.1161/CIRCULATIONAHA.108.800938. Epub 2009 Mar 23.	Grünig E	Circulation	2009	2009/03/25			10.1161/CIRCULATIONAHA.108.800938
30724876	[Dynamics of the profile of biochemical markers of arterial hypertension in the elderly patients under exposure to a physical load]	Agranovich NV, Anopchenko AS, Pilipovich LA, Albotova LV, Matsukatova VS.	Vopr Kurortol Fizioter Lech Fiz Kult. 2019;96(1):4-10. doi: 10.17116/kurort2019960114.	Agranovich NV	Vopr Kurortol Fizioter Lech Fiz Kult	2019	2019/02/07			10.17116/kurort2019960114
24821944	Exercise capacity and all-cause mortality in male veterans with hypertension aged ≥70 years	Faselis C, Doumas M, Pittaras A, Narayan P, Myers J, Tsimploulis A, Kokkinos P.	Hypertension. 2014 Jul;64(1):30-5. doi: 10.1161/HYPERTENSIONAHA.114.03510. Epub 2014 May 12.	Faselis C	Hypertension	2014	2014/05/14			10.1161/HYPERTENSIONAHA.114.03510
30481076	Exercise as a therapeutic approach to improve blood pressure in patients with peripheral arterial disease: current literature and future directions	Ritti-Dias RM, Correia MA, Andrade-Lima A, Cucato GG.	Expert Rev Cardiovasc Ther. 2019 Jan;17(1):65-73. doi: 10.1080/14779072.2019.1553676. Epub 2018 Dec 4.	Ritti-Dias RM	Expert Rev Cardiovasc Ther	2019	2018/11/28			10.1080/14779072.2019.1553676
30489494	Morning versus Evening Aerobic Training Effects on Blood Pressure in Treated Hypertension	Brito LC, Peçanha T, Fecchio RY, Rezende RA, Sousa P, DA Silva-Júnior N, Abreu A, Silva G, Mion-Junior D, Halliwill JR, Forjaz CLM.	Med Sci Sports Exerc. 2019 Apr;51(4):653-662. doi: 10.1249/MSS.0000000000001852.	Brito LC	Med Sci Sports Exerc	2019	2018/11/30			10.1249/MSS.0000000000001852
29590122	Association between six-minute walk distance and long-term outcomes in patients with pulmonary arterial hypertension: Data from the randomized SERAPHIN trial	Souza R, Channick RN, Delcroix M, Galiè N, Ghofrani HA, Jansa P, Le Brun FO, Mehta S, Perchenet L, Pulido T, Sastry BKS, Sitbon O, Torbicki A, Rubin LJ, Simonneau G.	PLoS One. 2018 Mar 28;13(3):e0193226. doi: 10.1371/journal.pone.0193226. eCollection 2018.	Souza R	PLoS One	2018	2018/03/29	PMC5873992		10.1371/journal.pone.0193226
31639399	Voluntary running counteracts right ventricular adverse remodeling and myocyte contraction impairment in pulmonary arterial hypertension model	Soares LL, Drummond FR, Rezende LMT, Lopes Dantas Costa AJ, Leal TF, Fidelis MR, Neves MM, Prímola-Gomes TN, Carneiro-Junior MA, Carlo Reis EC, Natali AJ.	Life Sci. 2019 Dec 1;238:116974. doi: 10.1016/j.lfs.2019.116974. Epub 2019 Oct 19.	Soares LL	Life Sci	2019	2019/10/23			10.1016/j.lfs.2019.116974
19535887	[Impact of duration and treatment of arterial hypertension on health-related quality of life]	Raskeliene V, Babarskiene MR, Macijauskiene J, Seskevicius A.	Medicina (Kaunas). 2009;45(5):405-11.	Raskeliene V	Medicina (Kaunas)	2009	2009/06/19
31025109	Recommendations for exercise and screening for safe athletic participation in hypertensive youth	Baker-Smith CM, Pietris N, Jinadu L.	Pediatr Nephrol. 2020 May;35(5):743-752. doi: 10.1007/s00467-019-04258-y. Epub 2019 Apr 26.	Baker-Smith CM	Pediatr Nephrol	2020	2019/04/27			10.1007/s00467-019-04258-y
28381873	From apelin to exercise: emerging therapies for management of hypertension in pregnancy	Gilbert JS.	Hypertens Res. 2017 Jun;40(6):519-525. doi: 10.1038/hr.2017.40. Epub 2017 Apr 6.	Gilbert JS	Hypertens Res	2017	2017/04/07			10.1038/hr.2017.40
27214497	Brain Temperature in Spontaneously Hypertensive Rats during Physical Exercise in Temperate and Warm Environments	Drummond LR, Kunstetter AC, Vaz FF, Campos HO, de Andrade AGP, Coimbra CC, Natali AJ, Wanner SP, Prímola-Gomes TN.	PLoS One. 2016 May 23;11(5):e0155919. doi: 10.1371/journal.pone.0155919. eCollection 2016.	Drummond LR	PLoS One	2016	2016/05/24	PMC4877067		10.1371/journal.pone.0155919
23736111	Exercise training reduces peripheral arterial stiffness and myocardial oxygen demand in young prehypertensive subjects	Beck DT, Martin JS, Casey DP, Braith RW.	Am J Hypertens. 2013 Sep;26(9):1093-102. doi: 10.1093/ajh/hpt080. Epub 2013 Jun 4.	Beck DT	Am J Hypertens	2013	2013/06/06	PMC3741227		10.1093/ajh/hpt080
24039732	Prognostic relevance of changes in exercise test variables in pulmonary arterial hypertension	Groepenhoff H, Vonk-Noordegraaf A, van de Veerdonk MC, Boonstra A, Westerhof N, Bogaard HJ.	PLoS One. 2013 Sep 5;8(9):e72013. doi: 10.1371/journal.pone.0072013. eCollection 2013.	Groepenhoff H	PLoS One	2013	2013/09/17	PMC3764059		10.1371/journal.pone.0072013
22790921	Dynamic respiratory mechanics and exertional dyspnoea in pulmonary arterial hypertension	Laveneziana P, Garcia G, Joureau B, Nicolas-Jilwan F, Brahimi T, Laviolette L, Sitbon O, Simonneau G, Humbert M, Similowski T.	Eur Respir J. 2013 Mar;41(3):578-87. doi: 10.1183/09031936.00223611. Epub 2012 Jul 12.	Laveneziana P	Eur Respir J	2013	2012/07/14			10.1183/09031936.00223611
23181955	A Tai Chi exercise programme improved exercise behaviour and reduced blood pressure in outpatients with hypertension	Lo HM, Yeh CY, Chang SC, Sung HC, Smith GD.	Int J Nurs Pract. 2012 Dec;18(6):545-51. doi: 10.1111/ijn.12006.	Lo HM	Int J Nurs Pract	2012	2012/11/28			10.1111/ijn.12006
29909553	Increasing quality of life in pulmonary arterial hypertension: is there a role for nutrition?	Vinke P, Jansen SM, Witkamp RF, van Norren K.	Heart Fail Rev. 2018 Sep;23(5):711-722. doi: 10.1007/s10741-018-9717-9.	Vinke P	Heart Fail Rev	2018	2018/06/18	PMC6096781		10.1007/s10741-018-9717-9
23628072	High-sensitive Troponin T increase after exercise in patients with pulmonary arterial hypertension	Völkers M, Rohde D, Zelniker T, Weiss CS, Giannitsis E, Katus HA, Meyer FJ.	BMC Pulm Med. 2013 Apr 29;13:28. doi: 10.1186/1471-2466-13-28.	Völkers M	BMC Pulm Med	2013	2013/05/01	PMC3644246		10.1186/1471-2466-13-28
25675846	Principles of rehabilitation and reactivation: pulmonary hypertension	Marra AM, Egenlauf B, Bossone E, Eichstaedt C, Grünig E, Ehlken N.	Respiration. 2015;89(4):265-73. doi: 10.1159/000371855. Epub 2015 Feb 13.	Marra AM	Respiration	2015	2015/02/14			10.1159/000371855
18633189	Arterial stiffness, physical activity, and atrial natriuretic Peptide gene polymorphism in older subjects	Iemitsu M, Maeda S, Otsuki T, Sugawara J, Kuno S, Ajisaka R, Matsuda M.	Hypertens Res. 2008 Apr;31(4):767-74. doi: 10.1291/hypres.31.767.	Iemitsu M	Hypertens Res	2008	2008/07/18			10.1291/hypres.31.767
19147407	Australian association for exercise and sports science position statement on exercise and hypertension	Sharman JE, Stowasser M.	J Sci Med Sport. 2009 Mar;12(2):252-7. doi: 10.1016/j.jsams.2008.10.009. Epub 2009 Jan 14.	Sharman JE	J Sci Med Sport	2009	2009/01/17			10.1016/j.jsams.2008.10.009
18259019	Gender-related difference in arterial elastance during exercise in patients with hypertension	Park S, Ha JW, Shim CY, Choi EY, Kim JM, Ahn JA, Lee SW, Rim SJ, Chung N.	Hypertension. 2008 Apr;51(4):1163-9. doi: 10.1161/HYPERTENSIONAHA.107.106690. Epub 2008 Feb 7.	Park S	Hypertension	2008	2008/02/09			10.1161/HYPERTENSIONAHA.107.106690
18417516	Changes in exercise haemodynamics during treatment in pulmonary arterial hypertension	Provencher S, Hervé P, Sitbon O, Humbert M, Simonneau G, Chemla D.	Eur Respir J. 2008 Aug;32(2):393-8. doi: 10.1183/09031936.00009008. Epub 2008 Apr 16.	Provencher S	Eur Respir J	2008	2008/04/18			10.1183/09031936.00009008
22967327	[Psychological factors of adopting and maintaining physical activity for individuals with hypertension in a community]	Yan YQ, Li SJ, Yang NN, Sun HL, Li F, Zhang G, Li WP, Gong J.	Zhonghua Liu Xing Bing Xue Za Zhi. 2012 Aug;33(8):779-83.	Yan YQ	Zhonghua Liu Xing Bing Xue Za Zhi	2012	2012/09/13
19720810	Effects of exercise training in patients with idiopathic pulmonary arterial hypertension	de Man FS, Handoko ML, Groepenhoff H, van 't Hul AJ, Abbink J, Koppers RJ, Grotjohan HP, Twisk JW, Bogaard HJ, Boonstra A, Postmus PE, Westerhof N, van der Laarse WJ, Vonk-Noordegraaf A.	Eur Respir J. 2009 Sep;34(3):669-75. doi: 10.1183/09031936.00027909.	de Man FS	Eur Respir J	2009	2009/09/02			10.1183/09031936.00027909
27434101	Exercise training attenuates dexamethasone-induced hypertension by improving autonomic balance to the heart, sympathetic vascular modulation and skeletal muscle microcirculation	Herrera NA, Jesus I, Shinohara AL, Dionísio TJ, Santos CF, Amaral SL.	J Hypertens. 2016 Oct;34(10):1967-76. doi: 10.1097/HJH.0000000000001032.	Herrera NA	J Hypertens	2016	2016/07/20			10.1097/HJH.0000000000001032
24330071	Mild arterial hypertension: a form of exercise for the heart?	Moulopoulos SD.	J Clin Hypertens (Greenwich). 2014 Jan;16(1):12-3. doi: 10.1111/jch.12232. Epub 2013 Dec 13.	Moulopoulos SD	J Clin Hypertens (Greenwich)	2014	2013/12/17	PMC8032022		10.1111/jch.12232
19197248	The association of cardiorespiratory fitness and physical activity with incidence of hypertension in men	Chase NL, Sui X, Lee DC, Blair SN.	Am J Hypertens. 2009 Apr;22(4):417-24. doi: 10.1038/ajh.2009.6. Epub 2009 Feb 5.	Chase NL	Am J Hypertens	2009	2009/02/07			10.1038/ajh.2009.6
21926340	Arterial vasodilatory and ventricular diastolic reserves determine the stroke volume response to exercise in elderly female hypertensive patients	Sahlén A, Abdula G, Norman M, Manouras A, Brodin LÅ, Lund LH, Shahgaldi K, Winter R.	Am J Physiol Heart Circ Physiol. 2011 Dec;301(6):H2433-41. doi: 10.1152/ajpheart.00555.2011. Epub 2011 Sep 16.	Sahlén A	Am J Physiol Heart Circ Physiol	2011	2011/09/20			10.1152/ajpheart.00555.2011
28074635	Physician step prescription and monitoring to improve ARTERial health (SMARTER): A randomized controlled trial in patients with type 2 diabetes and hypertension	Dasgupta K, Rosenberg E, Joseph L, Cooke AB, Trudeau L, Bacon SL, Chan D, Sherman M, Rabasa-Lhoret R, Daskalopoulou SS; SMARTER Trial Group.	Diabetes Obes Metab. 2017 May;19(5):695-704. doi: 10.1111/dom.12874. Epub 2017 Feb 22.	Dasgupta K	Diabetes Obes Metab	2017	2017/01/12	PMC5412851		10.1111/dom.12874
23071127	Aerobic exercise and circulatory dysfunction in resistant hypertension	Tsuda K.	Hypertension. 2012 Dec;60(6):e45; author reply e44. doi: 10.1161/HYPERTENSIONAHA.111.00030. Epub 2012 Oct 15.	Tsuda K	Hypertension	2012	2012/10/17			10.1161/HYPERTENSIONAHA.111.00030
29334941	The association of the N-terminal pro-brain-type natriuretic peptide response to exercise with disease severity in therapy-naive pulmonary arterial hypertension: a cohort study	Kutsch J, Faul C, von Scheidt W, Schwaiblmair M, Berghaus TM.	Respir Res. 2018 Jan 15;19(1):8. doi: 10.1186/s12931-017-0712-9.	Kutsch J	Respir Res	2018	2018/01/17	PMC5769493		10.1186/s12931-017-0712-9
25389528	Speckle-tracking and tissue-Doppler stress echocardiography in arterial hypertension: a sensitive tool for detection of subclinical LV impairment	Hensel KO, Jenke A, Leischik R.	Biomed Res Int. 2014;2014:472562. doi: 10.1155/2014/472562. Epub 2014 Oct 15.	Hensel KO	Biomed Res Int	2014	2014/11/13	PMC4214170		10.1155/2014/472562
31200710	Medium-term health-related quality of life in patients with pulmonary arterial hypertension treated with goal-oriented sequential combination therapy based on exercise capacity	Hirashiki A, Adachi S, Okumura N, Nakano Y, Shimokata S, Shimizu A, Arai H, Toba K, Murohara T, Kondo T.	Health Qual Life Outcomes. 2019 Jun 14;17(1):103. doi: 10.1186/s12955-019-1178-x.	Hirashiki A	Health Qual Life Outcomes	2019	2019/06/16	PMC6570916		10.1186/s12955-019-1178-x
29438269	The effects of stair climbing on arterial stiffness, blood pressure, and leg strength in postmenopausal women with stage 2 hypertension	Wong A, Figueroa A, Son WM, Chernykh O, Park SY.	Menopause. 2018 Jul;25(7):731-737. doi: 10.1097/GME.0000000000001072.	Wong A	Menopause	2018	2018/02/14			10.1097/GME.0000000000001072
23052048	Exercise training restores the endothelial progenitor cells number and function in hypertension: implications for angiogenesis	Fernandes T, Nakamuta JS, Magalhães FC, Roque FR, Lavini-Ramos C, Schettert IT, Coelho V, Krieger JE, Oliveira EM.	J Hypertens. 2012 Nov;30(11):2133-43. doi: 10.1097/HJH.0b013e3283588d46.	Fernandes T	J Hypertens	2012	2012/10/12			10.1097/HJH.0b013e3283588d46
28470072	Experiences of patients with hypertension at primary health care in facilitating own lifestyle change of regular physical exercise	Magobe NBD, Poggenpoel M, Myburgh C.	Curationis. 2017 Apr 26;40(1):e1-e8. doi: 10.4102/curationis.v40i1.1679.	Magobe NBD	Curationis	2017	2017/05/05	PMC6091569		10.4102/curationis.v40i1.1679
18677587	[Hypertension and overweight]	Slany J.	Wien Med Wochenschr. 2008;158(13-14):370-2. doi: 10.1007/s10354-008-0560-9.	Slany J	Wien Med Wochenschr	2008	2008/08/05			10.1007/s10354-008-0560-9
30522633	Reprint of: Prevention and Control of Hypertension: JACC Health Promotion Series	Carey RM, Muntner P, Bosworth HB, Whelton PK.	J Am Coll Cardiol. 2018 Dec 11;72(23 Pt B):2996-3011. doi: 10.1016/j.jacc.2018.10.022.	Carey RM	J Am Coll Cardiol	2018	2018/12/08			10.1016/j.jacc.2018.10.022
20054347	Blood pressure status and post-exercise hypotension: an example of a spurious correlation in hypertension research?	Taylor CE, Jones H, Zaregarizi M, Cable NT, George KP, Atkinson G.	J Hum Hypertens. 2010 Sep;24(9):585-92. doi: 10.1038/jhh.2009.112. Epub 2010 Jan 7.	Taylor CE	J Hum Hypertens	2010	2010/01/08			10.1038/jhh.2009.112
28682707	Effectiveness of a Behavior Change Program on Physical Activity and Eating Habits in Patients With Hypertension: A Randomized Controlled Trial	Gerage AM, Benedetti TRB, Ritti-Dias RM, Dos Santos ACO, de Souza BCC, Almeida FA.	J Phys Act Health. 2017 Dec 1;14(12):943-952. doi: 10.1123/jpah.2016-0268. Epub 2017 Sep 22.	Gerage AM	J Phys Act Health	2017	2017/07/07			10.1123/jpah.2016-0268
22294301	[Supervised exercise training in patients with pulmonary arterial hypertension - analyses of the effectiveness and safety]	Saxer S, Rhyner M, Treder U, Speich R, van Gestel AJ.	Praxis (Bern 1994). 2012 Feb 1;101(3):163-8. doi: 10.1024/1661-8157/a000825.	Saxer S	Praxis (Bern 1994)	2012	2012/02/02			10.1024/1661-8157/a000825
23529918	Self-reported quality of life before and after aerobic exercise training in individuals with hypertension: a randomised-controlled trial	Maruf FA, Akinpelu AO, Salako BL.	Appl Psychol Health Well Being. 2013 Jul;5(2):209-24. doi: 10.1111/aphw.12005. Epub 2013 Mar 25.	Maruf FA	Appl Psychol Health Well Being	2013	2013/03/27			10.1111/aphw.12005
28129250	Carotid femoral pulse wave velocity in type 2 diabetes and hypertension: capturing arterial health effects of step counts	Dasgupta K, Rosenberg E, Joseph L, Trudeau L, Garfield N, Chan D, Sherman M, Rabasa-Lhoret R, Daskalopoulou SS.	J Hypertens. 2017 May;35(5):1061-1069. doi: 10.1097/HJH.0000000000001277.	Dasgupta K	J Hypertens	2017	2017/01/28	PMC5377988		10.1097/HJH.0000000000001277
23992766	Potential benefits of exercise on blood pressure and vascular function	Pal S, Radavelli-Bagatini S, Ho S.	J Am Soc Hypertens. 2013 Nov-Dec;7(6):494-506. doi: 10.1016/j.jash.2013.07.004. Epub 2013 Aug 28.	Pal S	J Am Soc Hypertens	2013	2013/09/03			10.1016/j.jash.2013.07.004
27622959	Pilates Exercise for Hypertensive Patients: A Review of the Literature	Gonzáles AI, Nery T, Fragnani SG, Pereira F, Lemos RR, Bezerra PP, Haas P.	Altern Ther Health Med. 2016 Sep;22(5):38-43.	Gonzáles AI	Altern Ther Health Med	2016	2016/09/14
21252216	Resistance and aerobic exercise protects against acute endothelial impairment induced by a single exposure to hypertension during exertion	Phillips SA, Das E, Wang J, Pritchard K, Gutterman DD.	J Appl Physiol (1985). 2011 Apr;110(4):1013-20. doi: 10.1152/japplphysiol.00438.2010. Epub 2011 Jan 20.	Phillips SA	J Appl Physiol (1985)	2011	2011/01/22	PMC3075126		10.1152/japplphysiol.00438.2010
30442035	A Bayesian network meta-analysis on the efficacy and safety of eighteen targeted drugs or drug combinations for pulmonary arterial hypertension	Wang S, Yu M, Zheng X, Dong S.	Drug Deliv. 2018 Nov;25(1):1898-1909. doi: 10.1080/10717544.2018.1523257.	Wang S	Drug Deliv	2018	2018/11/17	PMC6249551		10.1080/10717544.2018.1523257
28319484	Nonpharmacologic management of hypertension: a multidisciplinary approach	Ozemek C, Phillips SA, Popovic D, Laddu-Patel D, Fancher IS, Arena R, Lavie CJ.	Curr Opin Cardiol. 2017 Jul;32(4):381-388. doi: 10.1097/HCO.0000000000000406.	Ozemek C	Curr Opin Cardiol	2017	2017/03/21			10.1097/HCO.0000000000000406
21214718	Physical exercise with weight reduction lowers blood pressure and improves abnormal left ventricular relaxation in pharmacologically treated hypertensive patients	Cocco G, Pandolfi S.	J Clin Hypertens (Greenwich). 2011 Jan;13(1):23-9. doi: 10.1111/j.1751-7176.2010.00380.x. Epub 2010 Oct 6.	Cocco G	J Clin Hypertens (Greenwich)	2011	2011/01/11	PMC8673266		10.1111/j.1751-7176.2010.00380.x
31280830	Effects of home-based exercise training on functional outcomes and quality of life in patients with pulmonary hypertension: A randomized clinical trial	Babu AS, Padmakumar R, Nayak K, Shetty R, Mohapatra AK, Maiya AG.	Indian Heart J. 2019 Mar-Apr;71(2):161-165. doi: 10.1016/j.ihj.2019.03.002. Epub 2019 Mar 9.	Babu AS	Indian Heart J	2019	2019/07/09	PMC6620412		10.1016/j.ihj.2019.03.002
30562322	The effects of swimming training on arterial function, muscular strength, and cardiorespiratory capacity in postmenopausal women with stage 2 hypertension	Wong A, Kwak YS, Scott SD, Pekas EJ, Son WM, Kim JS, Park SY.	Menopause. 2018 Dec 17;26(6):653-658. doi: 10.1097/GME.0000000000001288.	Wong A	Menopause	2018	2018/12/19			10.1097/GME.0000000000001288
31340334	Health behaviors and hypertension control: the results of ELSI-BRASIL	Firmo JOA, Peixoto SV, Loyola Filho AI, Souza-Júnior PRB, Andrade FB, Lima-Costa MF, Mambrini JVM.	Cad Saude Publica. 2019 Jul 22;35(7):e00091018. doi: 10.1590/0102-311X00091018.	Firmo JOA	Cad Saude Publica	2019	2019/07/25			10.1590/0102-311X00091018
23034540	Synergistic effects of low-intensity exercise conditioning and β-blockade on cardiovascular and autonomic adaptation in pre- and postmenopausal women with hypertension	Goldie CL, Brown CA, Hains SM, Parlow JL, Birtwhistle R.	Biol Res Nurs. 2013 Oct;15(4):433-42. doi: 10.1177/1099800412461562. Epub 2012 Oct 2.	Goldie CL	Biol Res Nurs	2013	2012/10/05			10.1177/1099800412461562
21500519	[Physical exercise in patients with high-blood pressure: a conceptual analysis]	Guedes NG, Lopes MV.	Rev Gaucha Enferm. 2010 Jun;31(2):367-74. doi: 10.1590/s1983-14472010000200023.	Guedes NG	Rev Gaucha Enferm	2010	2011/04/20			10.1590/s1983-14472010000200023
28081353	Clinical correlation between the 6-min walk test andcardiopulmonary exercise testing in patients with pulmonary arterial hypertension	Acar S, Savcı S, Kardibak D, Özcan Kahraman B, Akdeniz B, Özpelit E, Sevinç C.	Turk J Med Sci. 2016 Dec 20;46(6):1658-1664. doi: 10.3906/sag-1505-96.	Acar S	Turk J Med Sci	2016	2017/01/13			10.3906/sag-1505-96
22562742	Cardiovascular effects of exercise in young hypertensives	Palatini P.	Int J Sports Med. 2012 Sep;33(9):683-90. doi: 10.1055/s-0032-1304633. Epub 2012 May 4.	Palatini P	Int J Sports Med	2012	2012/05/08			10.1055/s-0032-1304633
28717812	A New Adaptive Home-based Exercise Technology among Older Adults Living in Nursing Home: A Pilot Study on Feasibility, Acceptability and Physical Performance	Valiani V, Lauzé M, Martel D, Pahor M, Manini TM, Anton S, Aubertin-Leheudre M.	J Nutr Health Aging. 2017;21(7):819-824. doi: 10.1007/s12603-016-0820-0.	Valiani V	J Nutr Health Aging	2017	2017/07/19	PMC5592337	NIHMS899100	10.1007/s12603-016-0820-0
27823790	Prognostic value of the increase in systolic blood pressure with exercise in patients with hypertension and known or suspected coronary artery disease	Bouzas-Mosquera C, Bouzas-Mosquera A, Peteiro J.	Med Clin (Barc). 2017 Jan 20;148(2):51-56. doi: 10.1016/j.medcli.2016.09.016. Epub 2016 Nov 4.	Bouzas-Mosquera C	Med Clin (Barc)	2017	2016/11/09			10.1016/j.medcli.2016.09.016
21359479	A review on post-exercise hypotension in hypertensive individuals	Gomes Anunciação P, Doederlein Polito M.	Arq Bras Cardiol. 2011 May;96(5):e100-109. Epub 2011 Mar 4.	Gomes Anunciação P	Arq Bras Cardiol	2011	2011/03/02
30892385	Thermoregulation in Hypertensive Rats during Exercise: Effects of Physical Training	Gomes LHLS, Drummond LR, Campos HO, Rezende LMT, Carneiro-Júnior MA, Oliveira A, Natali AJ, Prímola-Gomes TN.	Arq Bras Cardiol. 2019 May;112(5):534-542. doi: 10.5935/abc.20190050. Epub 2019 Mar 14.	Gomes LHLS	Arq Bras Cardiol	2019	2019/03/21	PMC6555570		10.5935/abc.20190050
22330004	Ambrisentan for pulmonary arterial hypertension: long term effects on clinical status, exercise capacity and haemodynamics	D'Alto M, Romeo E, Argiento P, Correra A, Sarubbi B, Scognamiglio G, Grimaldi N, Pignatiello M, Calabrò R, Russo MG.	Int J Cardiol. 2012 Apr 19;156(2):244-5. doi: 10.1016/j.ijcard.2012.01.054. Epub 2012 Feb 12.	D'Alto M	Int J Cardiol	2012	2012/02/15			10.1016/j.ijcard.2012.01.054
19142373	Reduction of arterial pressure and double product at rest after resistance exercise training in elderly hypertensive women	Terra DF, Mota MR, Rabelo HT, Bezerra LM, Lima RM, Ribeiro AG, Vinhal PH, Dias RM, Silva FM.	Arq Bras Cardiol. 2008 Nov;91(5):299-305. doi: 10.1590/s0066-782x2008001700003.	Terra DF	Arq Bras Cardiol	2008	2009/01/15			10.1590/s0066-782x2008001700003
25022319	Goal-oriented treatment of pulmonary arterial hypertension	Jardim C, Fernandes CJ, Souza R.	Curr Opin Pulm Med. 2014 Sep;20(5):409-13. doi: 10.1097/MCP.0000000000000086.	Jardim C	Curr Opin Pulm Med	2014	2014/07/16			10.1097/MCP.0000000000000086
27137175	Effects of aerobic exercise intensity on ambulatory blood pressure and vascular responses in resistant hypertension: a crossover trial	Santos LP, Moraes RS, Vieira PJ, Ash GI, Waclawovsky G, Pescatello LS, Umpierre D.	J Hypertens. 2016 Jul;34(7):1317-24. doi: 10.1097/HJH.0000000000000961.	Santos LP	J Hypertens	2016	2016/05/04			10.1097/HJH.0000000000000961
21846346	Stress induced hypertensive response: should it be evaluated more carefully?	Kucukler N, Yalçin F, Abraham TP, Garcia MJ.	Cardiovasc Ultrasound. 2011 Aug 16;9:22. doi: 10.1186/1476-7120-9-22.	Kucukler N	Cardiovasc Ultrasound	2011	2011/08/18	PMC3167747		10.1186/1476-7120-9-22
22786568	Aerobic physical exercise and arterial de-stiffening: a recipe for vascular rejuvenation?	Pucci G, Battista F, Schillaci G.	Hypertens Res. 2012 Oct;35(10):964-6. doi: 10.1038/hr.2012.107. Epub 2012 Jul 12.	Pucci G	Hypertens Res	2012	2012/07/13			10.1038/hr.2012.107
24393423	Step Monitoring to improve ARTERial health (SMARTER) through step count prescription in type 2 diabetes and hypertension: trial design and methods	Dasgupta K, Rosenberg E, Daskalopoulou SS; SMARTER collaborators.	Cardiovasc Diabetol. 2014 Jan 6;13:7. doi: 10.1186/1475-2840-13-7.	Dasgupta K	Cardiovasc Diabetol	2014	2014/01/08	PMC3893520		10.1186/1475-2840-13-7
25070347	Effects of exercise on central aortic pressure before and after treatment with renin-angiotensin system blockade in patients with hypertension	Lacy PS, Brunel P, Baschiera F, Botha J, Williams B.	J Renin Angiotensin Aldosterone Syst. 2015 Dec;16(4):1052-60. doi: 10.1177/1470320314538879. Epub 2014 Jul 27.	Lacy PS	J Renin Angiotensin Aldosterone Syst	2015	2014/07/30			10.1177/1470320314538879
21586437	Prevalence and risk factors for hypertension in Hong Kong Chinese adolescents: waist circumference predicts hypertension, exercise decreases risk	Leung LC, Sung RY, So HK, Wong SN, Lee KW, Lee KP, Yam MC, Li SP, Yuen SF, Chim S, Chan KK, Luk D.	Arch Dis Child. 2011 Sep;96(9):804-9. doi: 10.1136/adc.2010.202770. Epub 2011 May 17.	Leung LC	Arch Dis Child	2011	2011/05/19			10.1136/adc.2010.202770
21470356	Measurement properties of the 6-min walk test in individuals with exercise-induced pulmonary arterial hypertension	Fowler RM, Jenkins SC, Maiorana AJ, Gain KR, O'Driscoll G, Gabbay E.	Intern Med J. 2011 Sep;41(9):679-87. doi: 10.1111/j.1445-5994.2011.02501.x.	Fowler RM	Intern Med J	2011	2011/04/08			10.1111/j.1445-5994.2011.02501.x
23453442	Usefulness of cardiopulmonary exercise testing to predict the development of arterial hypertension in adult patients with repaired isolated coarctation of the aorta	Buys R, Van De Bruaene A, Müller J, Hager A, Khambadkone S, Giardini A, Cornelissen V, Budts W, Vanhees L.	Int J Cardiol. 2013 Oct 3;168(3):2037-41. doi: 10.1016/j.ijcard.2013.01.171. Epub 2013 Feb 27.	Buys R	Int J Cardiol	2013	2013/03/05			10.1016/j.ijcard.2013.01.171
21292602	The impact of moderate aerobic physical training on left ventricular mass, exercise capacity and blood pressure response during treadmill testing in borderline and mildly hypertensive males	Pitsavos C, Chrysohoou C, Koutroumbi M, Aggeli C, Kourlaba G, Panagiotakos D, Michaelides A, Stefanadis C.	Hellenic J Cardiol. 2011 Jan-Feb;52(1):6-14.	Pitsavos C	Hellenic J Cardiol	2011	2011/02/05
30501136	Relationship between fitness and arterial stiffness according to hypertensive state	Sung J, Cho SJ, Hong KP.	Clin Exp Hypertens. 2019;41(8):733-738. doi: 10.1080/10641963.2018.1545849. Epub 2018 Nov 30.	Sung J	Clin Exp Hypertens	2019	2018/12/02			10.1080/10641963.2018.1545849
18931967	Aging-associated insulin resistance predisposes to hypertension and its reversal by exercise: the role of vascular vasorelaxation to insulin	Li QX, Xiong ZY, Hu BP, Tian ZJ, Zhang HF, Gou WY, Wang HC, Gao F, Zhang QJ.	Basic Res Cardiol. 2009 May;104(3):269-84. doi: 10.1007/s00395-008-0754-8. Epub 2008 Oct 16.	Li QX	Basic Res Cardiol	2009	2008/10/22			10.1007/s00395-008-0754-8
28658266	Post-exercise hypotension and heart rate variability response after water- and land-ergometry exercise in hypertensive patients	Bocalini DS, Bergamin M, Evangelista AL, Rica RL, Pontes FL Junior, Figueira A Junior, Serra AJ, Rossi EM, Tucci PJF, Dos Santos L.	PLoS One. 2017 Jun 28;12(6):e0180216. doi: 10.1371/journal.pone.0180216. eCollection 2017.	Bocalini DS	PLoS One	2017	2017/06/29	PMC5489191		10.1371/journal.pone.0180216
20360917	Intra-arterial blood pressure response in hypertensive subjects during low- and high-intensity resistance exercise	de Souza Nery S, Gomides RS, da Silva GV, de Moraes Forjaz CL, Mion D Jr, Tinucci T.	Clinics (Sao Paulo). 2010 Mar;65(3):271-7. doi: 10.1590/S1807-59322010000300006.	de Souza Nery S	Clinics (Sao Paulo)	2010	2010/04/03	PMC2845767		10.1590/S1807-59322010000300006
19015412	Exercise-induced pulmonary arterial hypertension: a new addition to the spectrum of pulmonary vascular diseases	Oudiz RJ, Rubin LJ.	Circulation. 2008 Nov 18;118(21):2120-1. doi: 10.1161/CIRCULATIONAHA.108.819573.	Oudiz RJ	Circulation	2008	2008/11/19			10.1161/CIRCULATIONAHA.108.819573
26574809	[Aerobic physical activity lowers blood pressure in hypertension]	Börjesson M, Onerup A, Lundqvist S, Dahlöf B.	Lakartidningen. 2015 Nov 17;112:DRAI.	Börjesson M	Lakartidningen	2015	2015/11/18
31475866	Benefits of exercise training on blood pressure and beyond in cardiovascular diseases	Lavie CJ, Stewart M, Ozemek C.	Eur J Prev Cardiol. 2020 Feb;27(3):244-246. doi: 10.1177/2047487319874344. Epub 2019 Sep 2.	Lavie CJ	Eur J Prev Cardiol	2020	2019/09/03			10.1177/2047487319874344
19150992	Effects of low-intensity exercise conditioning on blood pressure, heart rate, and autonomic modulation of heart rate in men and women with hypertension	Hua LP, Brown CA, Hains SJ, Godwin M, Parlow JL.	Biol Res Nurs. 2009 Oct;11(2):129-43. doi: 10.1177/1099800408324853. Epub 2009 Jan 15.	Hua LP	Biol Res Nurs	2009	2009/01/20			10.1177/1099800408324853
24225307	Incremental shuttle walk test as a valuable assessment of exercise performance in patients with pulmonary arterial hypertension	Irisawa H, Takeuchi K, Inui N, Miyakawa S, Morishima Y, Mizushima T, Watanabe H.	Circ J. 2014;78(1):215-21. doi: 10.1253/circj.cj-13-0238. Epub 2013 Nov 12.	Irisawa H	Circ J	2014	2013/11/15			10.1253/circj.cj-13-0238
19255360	Beneficial effects of moderate exercise in arterial hypertension	Schulze PC.	Hypertension. 2009 Apr;53(4):600-1. doi: 10.1161/HYPERTENSIONAHA.109.128652. Epub 2009 Mar 2.	Schulze PC	Hypertension	2009	2009/03/04			10.1161/HYPERTENSIONAHA.109.128652
24947808	Effect of a long-term regular physical activity on hypertension and body mass index in type 2 diabetes patients	Mobasseri M, Yavari A, Najafipoor F, Aliasgarzadeh A, Niafar M.	J Sports Med Phys Fitness. 2015 Jan-Feb;55(1-2):84-90. Epub 2014 Jun 19.	Mobasseri M	J Sports Med Phys Fitness	2015	2014/06/21
24557713	Low K⁺ current in arterial myocytes with impaired K⁺-vasodilation and its recovery by exercise in hypertensive rats	Seo EY, Kim HJ, Zhao ZH, Jang JH, Jin CZ, Yoo HY, Zhang YH, Kim SJ.	Pflugers Arch. 2014 Nov;466(11):2101-11. doi: 10.1007/s00424-014-1473-7. Epub 2014 Feb 21.	Seo EY	Pflugers Arch	2014	2014/02/22			10.1007/s00424-014-1473-7
18852385	Neural and nonneural mechanisms for sex differences in elderly hypertension: can exercise training help?	Fu Q, Vongpatanasin W, Levine BD.	Hypertension. 2008 Nov;52(5):787-94. doi: 10.1161/HYPERTENSIONAHA.108.118927. Epub 2008 Oct 13.	Fu Q	Hypertension	2008	2008/10/15	PMC2713673	NIHMS114403	10.1161/HYPERTENSIONAHA.108.118927
18573479	Sex differences in the effects of aerobic and anaerobic exercise on blood pressure and arterial stiffness	Collier SR.	Gend Med. 2008 Jun;5(2):115-23. doi: 10.1016/j.genm.2008.06.002.	Collier SR	Gend Med	2008	2008/06/25			10.1016/j.genm.2008.06.002
22534345	High blood pressure in children and adolescents	Riley M, Bluhm B.	Am Fam Physician. 2012 Apr 1;85(7):693-700.	Riley M	Am Fam Physician	2012	2012/04/27
20606518	Aerobic training restores arterial baroreflex sensitivity in older adults with type 2 diabetes, hypertension, and hypercholesterolemia	Madden KM, Lockhart C, Potter TF, Cuff D.	Clin J Sport Med. 2010 Jul;20(4):312-7. doi: 10.1097/JSM.0b013e3181ea8454.	Madden KM	Clin J Sport Med	2010	2010/07/08	PMC3742433	CAMS3235	10.1097/JSM.0b013e3181ea8454
22902871	Impaired formation of vasodilators in peripheral tissue in essential hypertension is normalized by exercise training: role of adenosine and prostacyclin	Hellsten Y, Jensen L, Thaning P, Nyberg M, Mortensen S.	J Hypertens. 2012 Oct;30(10):2007-14. doi: 10.1097/HJH.0b013e328356dd57.	Hellsten Y	J Hypertens	2012	2012/08/21			10.1097/HJH.0b013e328356dd57
25480390	Advice on exercise for pregnant women with hypertensive disorders of pregnancy	Chawla S, Anim-Nyame N.	Int J Gynaecol Obstet. 2015 Mar;128(3):275-9. doi: 10.1016/j.ijgo.2014.09.024. Epub 2014 Nov 27.	Chawla S	Int J Gynaecol Obstet	2015	2014/12/07			10.1016/j.ijgo.2014.09.024
19841287	Moderate exercise decreases inflammation and oxidative stress in hypertension: but what are the mechanisms?	Briones AM, Touyz RM.	Hypertension. 2009 Dec;54(6):1206-8. doi: 10.1161/HYPERTENSIONAHA.109.136622. Epub 2009 Oct 19.	Briones AM	Hypertension	2009	2009/10/21			10.1161/HYPERTENSIONAHA.109.136622
19422963	Effects of exercise on ocular physiology and disease	Gale J, Wells AP, Wilson G.	Surv Ophthalmol. 2009 May-Jun;54(3):349-55. doi: 10.1016/j.survophthal.2009.02.005.	Gale J	Surv Ophthalmol	2009	2009/05/09			10.1016/j.survophthal.2009.02.005
18725186	Hypothalamic mechanisms coordinating cardiorespiratory function during exercise and defensive behaviour	Dampney RA, Horiuchi J, McDowall LM.	Auton Neurosci. 2008 Nov 3;142(1-2):3-10. doi: 10.1016/j.autneu.2008.07.005. Epub 2008 Aug 24.	Dampney RA	Auton Neurosci	2008	2008/08/30			10.1016/j.autneu.2008.07.005
30354827	Sitting Less and Moving More: Implications for Hypertension	Dempsey PC, Larsen RN, Dunstan DW, Owen N, Kingwell BA.	Hypertension. 2018 Nov;72(5):1037-1046. doi: 10.1161/HYPERTENSIONAHA.118.11190.	Dempsey PC	Hypertension	2018	2018/10/26	PMC7343526	EMS84295	10.1161/HYPERTENSIONAHA.118.11190
29853217	Factors associated with physical activity in African Americans with hypertension	Bolin LP, Crane PB, Powell JR, Horne CE, Floegel TA.	Appl Nurs Res. 2018 Jun;41:62-67. doi: 10.1016/j.apnr.2018.04.003. Epub 2018 Apr 13.	Bolin LP	Appl Nurs Res	2018	2018/06/02			10.1016/j.apnr.2018.04.003
22048712	The effect of 4 weeks of aerobic exercise on vascular and baroreflex function of young men with a family history of hypertension	Goldberg MJ, Boutcher SH, Boutcher YN.	J Hum Hypertens. 2012 Nov;26(11):644-9. doi: 10.1038/jhh.2011.95. Epub 2011 Nov 3.	Goldberg MJ	J Hum Hypertens	2012	2011/11/04			10.1038/jhh.2011.95
31242265	Practice and predictors of self-care behaviors among ambulatory patients with hypertension in Ethiopia	Niriayo YL, Ibrahim S, Kassa TD, Asgedom SW, Atey TM, Gidey K, Demoz GT, Kahsay D.	PLoS One. 2019 Jun 26;14(6):e0218947. doi: 10.1371/journal.pone.0218947. eCollection 2019.	Niriayo YL	PLoS One	2019	2019/06/27	PMC6594646		10.1371/journal.pone.0218947
18294393	Influence of the incremental step size in work rate on exercise response and gas exchange in patients with pulmonary hypertension	Gläser S, Lodziewski S, Koch B, Opitz CF, Völzke H, Ewert R.	BMC Pulm Med. 2008 Feb 23;8:3. doi: 10.1186/1471-2466-8-3.	Gläser S	BMC Pulm Med	2008	2008/02/26	PMC2292676		10.1186/1471-2466-8-3
20216408	Relationship of ambulatory arterial stiffness index with blood pressure response to exercise in the early stages of hypertension	Tsiachris D, Tsioufis C, Dimitriadis K, Kokkinos P, Faselis C, Tousoulis D, Michaelides A, Papademetriou V, Stefanadis C.	Blood Press Monit. 2010 Jun;15(3):132-8. doi: 10.1097/MBP.0b013e328337cf02.	Tsiachris D	Blood Press Monit	2010	2010/03/11			10.1097/MBP.0b013e328337cf02
24780848	Metabolic actions of natriuretic peptides and therapeutic potential in the metabolic syndrome	Schlueter N, de Sterke A, Willmes DM, Spranger J, Jordan J, Birkenfeld AL.	Pharmacol Ther. 2014 Oct;144(1):12-27. doi: 10.1016/j.pharmthera.2014.04.007. Epub 2014 Apr 27.	Schlueter N	Pharmacol Ther	2014	2014/05/01			10.1016/j.pharmthera.2014.04.007
30825543	Impact of moderate- and high-intensity exercise on the endothelial ultrastructure and function in mesenteric arteries from hypertensive rats	Ye F, Wu Y, Chen Y, Xiao D, Shi L.	Life Sci. 2019 Apr 1;222:36-45. doi: 10.1016/j.lfs.2019.01.058. Epub 2019 Feb 27.	Ye F	Life Sci	2019	2019/03/03	PMC6497179	NIHMS1523289	10.1016/j.lfs.2019.01.058
29602293	Swimming exercise demonstrates advantages over running exercise in reducing proteinuria and glomerulosclerosis in spontaneously hypertensive rats	Totou NL, Moura SS, Coelho DB, Oliveira EC, Becker LK, Lima WG.	Physiol Int. 2018 Mar 1;105(1):76-85. doi: 10.1556/2060.105.2018.1.7.	Totou NL	Physiol Int	2018	2018/04/01			10.1556/2060.105.2018.1.7
22573122	The impact of physical activity on mortality in patients with high blood pressure: a systematic review	Rossi A, Dikareva A, Bacon SL, Daskalopoulou SS.	J Hypertens. 2012 Jul;30(7):1277-88. doi: 10.1097/HJH.0b013e3283544669.	Rossi A	J Hypertens	2012	2012/05/11			10.1097/HJH.0b013e3283544669
30626217	Vascular effects of isometric handgrip training in hypertensives	Cahu Rodrigues SL, Farah BQ, Silva G, Correia M, Pedrosa R, Vianna L, Ritti-Dias RM.	Clin Exp Hypertens. 2020;42(1):24-30. doi: 10.1080/10641963.2018.1557683. Epub 2019 Jan 9.	Cahu Rodrigues SL	Clin Exp Hypertens	2020	2019/01/11			10.1080/10641963.2018.1557683
22493882	[Effect of swimming exercise on the expression of apelin and its receptor in pulmonary tissues of rats with hypoxic pulmonary hypertension]	Chen S, Xue F, Jin HL, Chen L, Chen Y, Wang GF, Fan XF, Gong YS.	Zhongguo Ying Yong Sheng Li Xue Za Zhi. 2012 Jan;28(1):5-8.	Chen S	Zhongguo Ying Yong Sheng Li Xue Za Zhi	2012	2012/04/13
30889048	Effects of isometric resistance training on resting blood pressure: individual participant data meta-analysis	Smart NA, Way D, Carlson D, Millar P, McGowan C, Swaine I, Baross A, Howden R, Ritti-Dias R, Wiles J, Cornelissen V, Gordon B, Taylor R, Bleile B.	J Hypertens. 2019 Oct;37(10):1927-1938. doi: 10.1097/HJH.0000000000002105.	Smart NA	J Hypertens	2019	2019/03/20	PMC6727950		10.1097/HJH.0000000000002105
29564997	Effect of the physical activity program on the treatment of resistant hypertension in primary care	Kruk PJ, Nowicki M.	Prim Health Care Res Dev. 2018 Nov;19(6):575-583. doi: 10.1017/S1463423618000154. Epub 2018 Mar 22.	Kruk PJ	Prim Health Care Res Dev	2018	2018/03/23	PMC6692829		10.1017/S1463423618000154
31328670	Increased Activity in Patients with Cardiovascular Risk Factors Increases Heart Rate Variability	Nakayama N, Miyachi M, Tamakoshi K, Negi K, Watanabe K, Hirai M.	West J Nurs Res. 2020 Jun;42(6):431-436. doi: 10.1177/0193945919864700. Epub 2019 Jul 22.	Nakayama N	West J Nurs Res	2020	2019/07/23			10.1177/0193945919864700
18432253	Effect of 4 weeks of aerobic or resistance exercise training on arterial stiffness, blood flow and blood pressure in pre- and stage-1 hypertensives	Collier SR, Kanaley JA, Carhart R Jr, Frechette V, Tobin MM, Hall AK, Luckenbaugh AN, Fernhall B.	J Hum Hypertens. 2008 Oct;22(10):678-86. doi: 10.1038/jhh.2008.36.	Collier SR	J Hum Hypertens	2008	2008/04/25			10.1038/jhh.2008.36
29456025	Effectiveness of User- and Expert-Driven Web-based Hypertension Programs: an RCT	Liu S, Brooks D, Thomas SG, Eysenbach G, Nolan RP.	Am J Prev Med. 2018 Apr;54(4):576-583. doi: 10.1016/j.amepre.2018.01.009. Epub 2018 Feb 16.	Liu S	Am J Prev Med	2018	2018/02/20			10.1016/j.amepre.2018.01.009
28375639	Prognostic Significance of Reduced Blood Pressure Response to Exercise in Pediatric Pulmonary Arterial Hypertension	Zhang HD, Lv ZC, Wang LT, Rothman A, Lian TY, He YY, Wu Y, Lawrie A, Beghetti M, Jing ZC.	Am J Respir Crit Care Med. 2017 Dec 1;196(11):1478-1481. doi: 10.1164/rccm.201701-0131LE.	Zhang HD	Am J Respir Crit Care Med	2017	2017/04/05	PMC5736973		10.1164/rccm.201701-0131LE
30206324	Central and peripheral blood pressure response to a single bout of an exercise session in patients with resistant hypertension	Ribeiro F, Almeida N, Ferreira R, Oliveira N, Oliveira J, Alves AJ, Mesquita-Bastos J.	Hypertens Res. 2019 Jan;42(1):114-116. doi: 10.1038/s41440-018-0100-y. Epub 2018 Sep 11.	Ribeiro F	Hypertens Res	2019	2018/09/13			10.1038/s41440-018-0100-y
24750330	Factors influencing isometric exercise training-induced reductions in resting blood pressure	Lawrence MM, Cooley ID, Huet YM, Arthur ST, Howden R.	Scand J Med Sci Sports. 2015 Apr;25(2):131-42. doi: 10.1111/sms.12225. Epub 2014 Apr 22.	Lawrence MM	Scand J Med Sci Sports	2015	2014/04/23			10.1111/sms.12225
30571553	Obesity, High Blood Pressure, and Physical Activity Determine Vascular Phenotype in Young Children	Köchli S, Endes K, Steiner R, Engler L, Infanger D, Schmidt-Trucksäss A, Zahner L, Hanssen H.	Hypertension. 2019 Jan;73(1):153-161. doi: 10.1161/HYPERTENSIONAHA.118.11872.	Köchli S	Hypertension	2019	2018/12/21			10.1161/HYPERTENSIONAHA.118.11872
25828743	Possible underestimation by sports medicine of the effects of early physical exercise practice on the prevention of diseases in adulthood	Fernandes RA, Coelho-E-Silva MJ, Spiguel Lima MC, Cayres SU, Codogno JS, Lira FS.	Curr Diabetes Rev. 2015;11(3):201-5. doi: 10.2174/1573399811666150401104515.	Fernandes RA	Curr Diabetes Rev	2015	2015/04/02			10.2174/1573399811666150401104515
27439491	Beneficial and harmful effects of exercise in hypertensive patients: the role of oxidative stress	Dekleva M, Lazic JS, Arandjelovic A, Mazic S.	Hypertens Res. 2017 Jan;40(1):15-20. doi: 10.1038/hr.2016.90. Epub 2016 Jul 21.	Dekleva M	Hypertens Res	2017	2016/07/22			10.1038/hr.2016.90
19996021	Letter by Naeije and Melot regarding article, "Exercise-induced pulmonary arterial hypertension"	Naeije R, Mélot C.	Circulation. 2009 Dec 8;120(23):e283; author reply e284. doi: 10.1161/CIRCULATIONAHA.108.846287.	Naeije R	Circulation	2009	2009/12/10			10.1161/CIRCULATIONAHA.108.846287
25611082	Intermittent exercises reduce the hypertension syndromes and improve the quality of life	Gui Y.	J Sports Med Phys Fitness. 2016 Jan-Feb;56(1-2):133-40. Epub 2015 Jan 22.	Gui Y	J Sports Med Phys Fitness	2016	2015/01/23
26258859	Neurovascular Control and Cardiac Structure in Amateur Runners with Hypertension	De Sá Perlingeiro P, Azevedo LF, Gomes-Santos IL, Bortolotto LA, Rondon MU, Negrão CE, De Matos LD.	Med Sci Sports Exerc. 2016 Jan;48(1):26-32. doi: 10.1249/MSS.0000000000000751.	De Sá Perlingeiro P	Med Sci Sports Exerc	2016	2015/08/11			10.1249/MSS.0000000000000751
21157722	[Fitness, sports and blood pressure]	Gojanovic B.	Praxis (Bern 1994). 2010 Dec 15;99(25):1551-7. doi: 10.1024/1661-8157/a000331.	Gojanovic B	Praxis (Bern 1994)	2010	2010/12/16			10.1024/1661-8157/a000331
26016783	Impact of physical activity interventions on blood pressure in Brazilian populations	Bento VF, Albino FB, Moura KF, Maftum GJ, Santos Mde C, Guarita-Souza LC, Faria Neto JR, Baena CP.	Arq Bras Cardiol. 2015 Sep;105(3):301-8. doi: 10.5935/abc.20150048. Epub 2015 May 19.	Bento VF	Arq Bras Cardiol	2015	2015/05/29	PMC4592179		10.5935/abc.20150048
24983263	Why is functional capacity decreased in hypertensive patients? From mechanisms to clinical studies	Tadic M, Ivanovic B.	J Cardiovasc Med (Hagerstown). 2014 Jun;15(6):447-55. doi: 10.2459/JCM.0000000000000050.	Tadic M	J Cardiovasc Med (Hagerstown)	2014	2014/07/02			10.2459/JCM.0000000000000050
20883233	Current evidence on the hemodynamic and blood pressure effects of isometric exercise in normotensive and hypertensive persons	Chrysant SG.	J Clin Hypertens (Greenwich). 2010 Sep;12(9):721-6. doi: 10.1111/j.1751-7176.2010.00328.x.	Chrysant SG	J Clin Hypertens (Greenwich)	2010	2010/10/02	PMC8673318		10.1111/j.1751-7176.2010.00328.x
25630887	Muscle mechanoreflex overactivity in hypertension: a role for centrally-derived nitric oxide	Smith SA, Leal AK, Murphy MN, Downey RM, Mizuno M.	Auton Neurosci. 2015 Mar;188:58-63. doi: 10.1016/j.autneu.2014.12.004. Epub 2015 Jan 2.	Smith SA	Auton Neurosci	2015	2015/01/30	PMC4365425	NIHMS658647	10.1016/j.autneu.2014.12.004
27629731	Compliance Among Adolescents with Arterial Hypertension	Paczkowska A, Kopciuch D, Nowakowska E, Hoffmann K, Bryl W.	Adv Clin Exp Med. 2016 May-Jun;25(3):441-8. doi: 10.17219/acem/33838.	Paczkowska A	Adv Clin Exp Med	2016	2016/09/16			10.17219/acem/33838
20594386	Prospects for delaying the rising tide of worldwide, late-life dementias	Larson EB.	Int Psychogeriatr. 2010 Dec;22(8):1196-202. doi: 10.1017/S1041610210001080. Epub 2010 Jul 1.	Larson EB	Int Psychogeriatr	2010	2010/07/03	PMC3164829	NIHMS314220	10.1017/S1041610210001080
24174307	Evidence for the role of isometric exercise training in reducing blood pressure: potential mechanisms and future directions	Millar PJ, McGowan CL, Cornelissen VA, Araujo CG, Swaine IL.	Sports Med. 2014 Mar;44(3):345-56. doi: 10.1007/s40279-013-0118-x.	Millar PJ	Sports Med	2014	2013/11/01			10.1007/s40279-013-0118-x
31526636	Cardiovascular responses to low-intensity isometric handgrip exercise in coronary artery disease: effects of posture	Gois MO, Simões RP, Porta A, Kunz VC, Pastre CM, Catai AM.	Braz J Phys Ther. 2020 Sep-Oct;24(5):449-457. doi: 10.1016/j.bjpt.2019.07.010. Epub 2019 Aug 31.	Gois MO	Braz J Phys Ther	2020	2019/09/19	PMC7564016		10.1016/j.bjpt.2019.07.010
29694556	Exercise Training Attenuates Sympathetic Activity and Improves Morphometry of Splenic Arterioles in Spontaneously Hipertensive Rats	Lemos MP, Mota GRD, Marocolo M, Sordi CC, Chriguer RS, Barbosa Neto O.	Arq Bras Cardiol. 2018 Mar;110(3):263-269. doi: 10.5935/abc.20180053.	Lemos MP	Arq Bras Cardiol	2018	2018/04/26	PMC5898777		10.5935/abc.20180053
31058797	Using the immediate blood pressure benefits of exercise to improve exercise adherence among adults with hypertension: a randomized clinical trial	Zaleski AL, Taylor BA, Park CL, Santos LP, Panza G, Kramarz M, McCormick K, Thompson PD, Fernandez AB, Chen MH, Blissmer B, Gans KM, Pescatello LS.	J Hypertens. 2019 Sep;37(9):1877-1888. doi: 10.1097/HJH.0000000000002115.	Zaleski AL	J Hypertens	2019	2019/05/07			10.1097/HJH.0000000000002115
29106772	Effects of aerobic interval training on arterial stiffness and microvascular function in patients with metabolic syndrome	Mora-Rodriguez R, Ramirez-Jimenez M, Fernandez-Elias VE, Guio de Prada MV, Morales-Palomo F, Pallares JG, Nelson RK, Ortega JF.	J Clin Hypertens (Greenwich). 2018 Jan;20(1):11-18. doi: 10.1111/jch.13130. Epub 2017 Nov 6.	Mora-Rodriguez R	J Clin Hypertens (Greenwich)	2018	2017/11/07	PMC8031296		10.1111/jch.13130
20413396	Exercise stroke volume and heart rate response differ in right and left heart failure	Groepenhoff H, Westerhof N, Jacobs W, Boonstra A, Postmus PE, Vonk-Noordegraaf A.	Eur J Heart Fail. 2010 Jul;12(7):716-20. doi: 10.1093/eurjhf/hfq062. Epub 2010 Apr 22.	Groepenhoff H	Eur J Heart Fail	2010	2010/04/24			10.1093/eurjhf/hfq062
30504821	Exercise impedance cardiography reveals impaired hemodynamic responses to exercise in hypertensives with dyspnea	Kurpaska M, Krzesiński P, Gielerak G, Uziębło-Życzkowska B, Banak M, Stańczyk A, Piotrowicz K.	Hypertens Res. 2019 Feb;42(2):211-222. doi: 10.1038/s41440-018-0145-y. Epub 2018 Nov 30.	Kurpaska M	Hypertens Res	2019	2018/12/04			10.1038/s41440-018-0145-y
30586209	Dietary nitrate improves muscle microvascular reactivity and lowers blood pressure at rest and during isometric exercise in untreated hypertensives	Zafeiridis A, Triantafyllou A, Papadopoulos S, Koletsos N, Touplikioti P, Zafeiridis AS, Gkaliagkousi E, Dipla K, Douma S.	Microcirculation. 2019 Apr;26(3):e12525. doi: 10.1111/micc.12525. Epub 2019 Jan 11.	Zafeiridis A	Microcirculation	2019	2018/12/27			10.1111/micc.12525
25869875	Effects of exercise training on arterial stiffness in older hypertensive females	Miura H, Takahashi Y, Maki Y, Sugino M.	Eur J Appl Physiol. 2015 Sep;115(9):1847-54. doi: 10.1007/s00421-015-3168-y. Epub 2015 Apr 14.	Miura H	Eur J Appl Physiol	2015	2015/04/15			10.1007/s00421-015-3168-y
29336626	Antihypertensive monotherapy or combined therapy: which is more effective on functional status?	Baptista LC, Amorim AP, Valente-Dos-Santos J, Machado-Rodrigues AM, Veríssimo MT, Martins RA.	Clin Exp Hypertens. 2018;40(7):686-694. doi: 10.1080/10641963.2018.1425419. Epub 2018 Jan 16.	Baptista LC	Clin Exp Hypertens	2018	2018/01/17			10.1080/10641963.2018.1425419
30181658	Prescription of physical activity in the management of high blood pressure in Australian general practices	Smith BJ, Owen AJ, Liew D, Kelly DJ, Reid CM.	J Hum Hypertens. 2019 Jan;33(1):50-56. doi: 10.1038/s41371-018-0098-2. Epub 2018 Sep 4.	Smith BJ	J Hum Hypertens	2019	2018/09/06			10.1038/s41371-018-0098-2
28607132	Impaired Muscle Oxygenation and Elevated Exercise Blood Pressure in Hypertensive Patients: Links With Vascular Stiffness	Dipla K, Triantafyllou A, Koletsos N, Papadopoulos S, Sachpekidis V, Vrabas IS, Gkaliagkousi E, Zafeiridis A, Douma S.	Hypertension. 2017 Aug;70(2):444-451. doi: 10.1161/HYPERTENSIONAHA.117.09558. Epub 2017 Jun 12.	Dipla K	Hypertension	2017	2017/06/14			10.1161/HYPERTENSIONAHA.117.09558
28645696	Exercise training improves functional status in hypertensive older adults under angiotensin converting enzymes inhibitors medication	Baptista LC, Machado-Rodrigues AM, Veríssimo MT, Martins RA.	Exp Gerontol. 2018 Aug;109:82-89. doi: 10.1016/j.exger.2017.06.013. Epub 2017 Jun 21.	Baptista LC	Exp Gerontol	2018	2017/06/25			10.1016/j.exger.2017.06.013
23382484	Phosphodiesterase type 5 inhibition improves arterial stiffness after exercise but not exercise capacity in hypertensive men	Attinà TM, Drummond ID, Malatino LS, Maxwell SR, Webb DJ.	Am J Hypertens. 2013 Mar;26(3):342-50. doi: 10.1093/ajh/hps057. Epub 2013 Jan 7.	Attinà TM	Am J Hypertens	2013	2013/02/06			10.1093/ajh/hps057
29281076	Impaired baroreflex sensitivity, carotid stiffness, and exaggerated exercise blood pressure: a community-based analysis from the Paris Prospective Study III	Sharman JE, Boutouyrie P, Perier MC, Thomas F, Guibout C, Khettab H, Pannier B, Laurent S, Jouven X, Empana JP.	Eur Heart J. 2018 Feb 14;39(7):599-606. doi: 10.1093/eurheartj/ehx714.	Sharman JE	Eur Heart J	2018	2017/12/28			10.1093/eurheartj/ehx714
26150005	Effects of the Pulmonary Hypertension Manual (PulHMan) on Awareness of Exercise in Patients with Pulmonary Hypertension	Babu AS, Ramachandran P, Maiya AG.	Heart Lung Circ. 2016 Jan;25(1):41-5. doi: 10.1016/j.hlc.2015.05.016. Epub 2015 Jun 22.	Babu AS	Heart Lung Circ	2016	2015/07/08			10.1016/j.hlc.2015.05.016
30907139	Improvements in health parameters of a diabetic and hypertensive patient with only 40 minutes of exercise per week: a case study	Seguro C, Viana R, Lima G, Galvão L, Silva L, Jardim T, Jardim P, Gentil P.	Disabil Rehabil. 2020 Oct;42(21):3119-3125. doi: 10.1080/09638288.2019.1583780. Epub 2019 Mar 23.	Seguro C	Disabil Rehabil	2020	2019/03/26			10.1080/09638288.2019.1583780
23528337	[Management of arterial hypertension in adults: 2013 guidelines of the French Society of Arterial Hypertension]	Blacher J, Halimi JM, Hanon O, Mourad JJ, Pathak A, Schnebert B, Girerd X; Société française d’hypertension artérielle.	Presse Med. 2013 May;42(5):819-25. doi: 10.1016/j.lpm.2013.01.022. Epub 2013 Mar 23.	Blacher J	Presse Med	2013	2013/03/27			10.1016/j.lpm.2013.01.022
29574665	Exercise Blood Pressure Guidelines: Time to Re-evaluate What is Normal and Exaggerated?	Currie KD, Floras JS, La Gerche A, Goodman JM.	Sports Med. 2018 Aug;48(8):1763-1771. doi: 10.1007/s40279-018-0900-x.	Currie KD	Sports Med	2018	2018/03/26			10.1007/s40279-018-0900-x
29267716	[Interdisciplinarity as a strategy for the prevention of systemic arterial hypertension in children: a systematic review]	Bernardi L, França MC, Xavier AM, Novello D.	Cien Saude Colet. 2017 Dec;22(12):3987-4000. doi: 10.1590/1413-812320172212.09052016.	Bernardi L	Cien Saude Colet	2017	2017/12/22			10.1590/1413-812320172212.09052016
28704259	Systemic blood pressure at exercise in hypoxia in hypertensive and normotensive patients	Winkler L, Lhuissier FJ, Richalet JP.	J Hypertens. 2017 Dec;35(12):2402-2410. doi: 10.1097/HJH.0000000000001479.	Winkler L	J Hypertens	2017	2017/07/14			10.1097/HJH.0000000000001479
30843981	[Factors associated with adherence to physical activity in patients with chronic non-communicable diseases]	Quiroz-Mora CA, Serrato-Ramírez DM, Bergonzoli-Peláez G.	Rev Salud Publica (Bogota). 2018 Jul-Aug;20(4):460-464. doi: 10.15446/rsap.V20n4.62959.	Quiroz-Mora CA	Rev Salud Publica (Bogota)	2018	2019/03/08			10.15446/rsap.V20n4.62959
19332220	Exercise blood pressure response, albuminuria, and arterial stiffness in patients with hypertension	Bouzas-Mosquera A, Peteiro J, Alvarez-García N.	Am J Med. 2009 Apr;122(4):e9; author reply e11. doi: 10.1016/j.amjmed.2008.10.020.	Bouzas-Mosquera A	Am J Med	2009	2009/04/01			10.1016/j.amjmed.2008.10.020
25478223	Effect of PAH specific therapy on pulmonary hemodynamics and six-minute walk distance in portopulmonary hypertension: a systematic review and meta-analysis	Faisal M, Siddiqi F, Alkaddour A, Bajwa AA, Shujaat A.	Pulm Med. 2014;2014:528783. doi: 10.1155/2014/528783. Epub 2014 Nov 16.	Faisal M	Pulm Med	2014	2014/12/06	PMC4248336		10.1155/2014/528783
31584837	Salt restriction lowers blood pressure at rest and during exercise without altering peripheral hemodynamics in hypertensive individuals	Ratchford SM, Broxterman RM, La Salle DT, Kwon OS, Park SY, Hopkins PN, Richardson RS, Trinity JD.	Am J Physiol Heart Circ Physiol. 2019 Dec 1;317(6):H1194-H1202. doi: 10.1152/ajpheart.00431.2019. Epub 2019 Oct 4.	Ratchford SM	Am J Physiol Heart Circ Physiol	2019	2019/10/05	PMC7199224		10.1152/ajpheart.00431.2019
22693760	[Prevention of arterial hypertension]	Predel HG.	MMW Fortschr Med. 2012 May 3;154(8):59-61. doi: 10.1007/s15006-012-0523-3.	Predel HG	MMW Fortschr Med	2012	2012/06/15			10.1007/s15006-012-0523-3
26731823	Left Ventricular Diastolic Dysfunction in Primary Hypertension and its Relation with Leisure Time Physical Activity	Ratnaparkhe V, Bhangale A.	J Assoc Physicians India. 2015 Jul;63(7):20-4.	Ratnaparkhe V	J Assoc Physicians India	2015	2016/01/07
31574848	Latent profile analysis of walking, sitting, grip strength, and perceived body shape and their association with mental health in older Korean adults with hypertension: A national observational study	Park S, Castaneda-Gameros D, Oh IH.	Medicine (Baltimore). 2019 Sep;98(39):e17287. doi: 10.1097/MD.0000000000017287.	Park S	Medicine (Baltimore)	2019	2019/10/03	PMC6775383		10.1097/MD.0000000000017287
20566950	Exercise pulmonary hypertension in asymptomatic degenerative mitral regurgitation	Magne J, Lancellotti P, Piérard LA.	Circulation. 2010 Jul 6;122(1):33-41. doi: 10.1161/CIRCULATIONAHA.110.938241. Epub 2010 Jun 21.	Magne J	Circulation	2010	2010/06/23			10.1161/CIRCULATIONAHA.110.938241
19385461	Compliance to antihypertensive drugs, salt restriction, exercise and control of systemic hypertension in hypertensive patients at Abbottabad	Ahmed N, Abdul Khaliq M, Shah SH, Anwar W.	J Ayub Med Coll Abbottabad. 2008 Apr-Jun;20(2):66-9.	Ahmed N	J Ayub Med Coll Abbottabad	2008	2009/04/24
27925082	Multi-professional intervention in adults with arterial hypertension: a randomized clinical trial	Radovanovic CA, Bevilaqua CA, Molena-Fernandes CA, Marcon SS.	Rev Bras Enferm. 2016 Nov-Dec;69(6):1067-1073. doi: 10.1590/0034-7167-2016-0320.	Radovanovic CA	Rev Bras Enferm	2016	2016/12/08			10.1590/0034-7167-2016-0320
31607174	Exercise Pressor Reflex Contributes to the Cardiovascular Abnormalities Characterizing: Hypertensive Humans During Exercise	Sidhu SK, Weavil JC, Rossman MJ, Jessop JE, Bledsoe AD, Buys MJ, Supiano MS, Richardson RS, Amann M.	Hypertension. 2019 Dec;74(6):1468-1475. doi: 10.1161/HYPERTENSIONAHA.119.13366. Epub 2019 Oct 14.	Sidhu SK	Hypertension	2019	2019/10/15	PMC6854322	NIHMS1540367	10.1161/HYPERTENSIONAHA.119.13366
28534177	European guidelines on lifestyle changes for management of hypertension : Awareness and implementation of recommendations among German and European physicians	Bolbrinker J, Zaidi Touis L, Gohlke H, Weisser B, Kreutz R.	Herz. 2018 Jun;43(4):352-358. doi: 10.1007/s00059-017-4575-0. Epub 2017 May 22.	Bolbrinker J	Herz	2018	2017/05/24			10.1007/s00059-017-4575-0
24632645	[Predictors of cardiac arrhythmias in patients with arterial hypertension during exercise stress testing]	Kolesnik MIu, Sokolova MV.	Georgian Med News. 2014 Feb;(227):37-42.	Kolesnik MIu	Georgian Med News	2014	2014/03/18
23364850	Physical activity and health outcomes: evidence from Canada	Humphreys BR, McLeod L, Ruseski JE.	Health Econ. 2014 Jan;23(1):33-54. doi: 10.1002/hec.2900. Epub 2013 Jan 31.	Humphreys BR	Health Econ	2014	2013/02/01			10.1002/hec.2900
22124756	Chronic exercise modulates RAS components and improves balance between pro- and anti-inflammatory cytokines in the brain of SHR	Agarwal D, Welsch MA, Keller JN, Francis J.	Basic Res Cardiol. 2011 Nov;106(6):1069-85. doi: 10.1007/s00395-011-0231-7. Epub 2011 Nov 29.	Agarwal D	Basic Res Cardiol	2011	2011/11/30	PMC3261080	NIHMS344858	10.1007/s00395-011-0231-7
26467494	Isometric exercise training for blood pressure management: a systematic review and meta-analysis to optimize benefit	Inder JD, Carlson DJ, Dieberg G, McFarlane JR, Hess NC, Smart NA.	Hypertens Res. 2016 Feb;39(2):88-94. doi: 10.1038/hr.2015.111. Epub 2015 Oct 15.	Inder JD	Hypertens Res	2016	2015/10/16			10.1038/hr.2015.111
19157267	Physical training--beyond increasing exercise capacity	Zdrenghea D, Poantă L, Pop D, Zdrenghea V, Zdrenghea M.	Rom J Intern Med. 2008;46(1):17-27.	Zdrenghea D	Rom J Intern Med	2008	2009/01/23
24293464	The need to move from 6-minute walk distance to outcome trials in pulmonary arterial hypertension	Gaine S, Simonneau G.	Eur Respir Rev. 2013 Dec;22(130):487-94. doi: 10.1183/09059180.00006213.	Gaine S	Eur Respir Rev	2013	2013/12/03			10.1183/09059180.00006213
26390972	Oxygen uptake is more efficient in idiopathic pulmonary arterial hypertension than in chronic thromboembolic pulmonary hypertension	Shi X, Guo J, Gong S, Sapkota R, Yang W, Liu H, Xiang W, Wang L, Sun X, Liu J.	Respirology. 2016 Jan;21(1):149-56. doi: 10.1111/resp.12648. Epub 2015 Sep 22.	Shi X	Respirology	2016	2015/09/23			10.1111/resp.12648
29054562	Exercise attenuates dexamethasone-induced hypertension through an improvement of baroreflex activity independently of the renin-angiotensin system	Constantino PB, Dionísio TJ, Duchatsch F, Herrera NA, Duarte JO, Santos CF, Crestani CC, Amaral SL.	Steroids. 2017 Dec;128:147-154. doi: 10.1016/j.steroids.2017.10.007. Epub 2017 Oct 18.	Constantino PB	Steroids	2017	2017/10/22			10.1016/j.steroids.2017.10.007
29768290	Intense aerobic exercise lowers blood pressure in individuals with metabolic syndrome taking antihypertensive medicine	Ramirez-Jimenez M, Fernandez-Elias V, Morales-Palomo F, Ortega JF, Mora-Rodriguez R.	Blood Press Monit. 2018 Oct;23(5):230-236. doi: 10.1097/MBP.0000000000000328.	Ramirez-Jimenez M	Blood Press Monit	2018	2018/05/17			10.1097/MBP.0000000000000328
21616950	Early detection of pulmonary vascular disease in pulmonary arterial hypertension: time to move forward	Lau EM, Manes A, Celermajer DS, Galiè N.	Eur Heart J. 2011 Oct;32(20):2489-98. doi: 10.1093/eurheartj/ehr160. Epub 2011 May 26.	Lau EM	Eur Heart J	2011	2011/05/28			10.1093/eurheartj/ehr160
31560493	Detection of hypertension and its relation to other cardiovascular risk factors in adolescents who request a medical fitness certificate for school	Amor M, Pronsky L, Irazabal C, Ortiz de Latierro S, Tapia MB, Sarcona E.	Arch Argent Pediatr. 2019 Oct 1;117(5):344. doi: 10.5546/aap.2019.eng.344.	Amor M	Arch Argent Pediatr	2019	2019/09/28			10.5546/aap.2019.eng.344
25300502	Physical activity and better medication compliance improve mini-mental state examination scores in the elderly	Guimarães FC, Amorim PR, Reis FF, Bonoto RT, Oliveira WC, Moura TA, Assis CL, Palotás A, Lima LM.	Dement Geriatr Cogn Disord. 2015;39(1-2):25-31. doi: 10.1159/000366413. Epub 2014 Oct 8.	Guimarães FC	Dement Geriatr Cogn Disord	2015	2014/10/11			10.1159/000366413
25904650	Aortic Hemodynamics and Arterial Stiffness Responses to Muscle Metaboreflex Activation With Concurrent Cold Pressor Test	Kalfon R, Campbell J, Alvarez-Alvarado S, Figueroa A.	Am J Hypertens. 2015 Nov;28(11):1332-8. doi: 10.1093/ajh/hpv043. Epub 2015 Apr 22.	Kalfon R	Am J Hypertens	2015	2015/04/24			10.1093/ajh/hpv043
30030775	Acute responses of hemodynamic and oxidative stress parameters to aerobic exercise with blood flow restriction in hypertensive elderly women	Barili A, Corralo VDS, Cardoso AM, Mânica A, Bonadiman BDSR, Bagatini MD, Da Silva-Grigoletto ME, de Oliveira GG, De Sá CA.	Mol Biol Rep. 2018 Oct;45(5):1099-1109. doi: 10.1007/s11033-018-4261-1. Epub 2018 Jul 20.	Barili A	Mol Biol Rep	2018	2018/07/22			10.1007/s11033-018-4261-1
23246464	Exercise-induced hypertension among healthy firefighters-a comparison between two different definitions	Leiba A, Baur DM, Kales SN.	J Am Soc Hypertens. 2013 Jan-Feb;7(1):40-5. doi: 10.1016/j.jash.2012.11.002. Epub 2012 Dec 14.	Leiba A	J Am Soc Hypertens	2013	2012/12/19			10.1016/j.jash.2012.11.002
19736300	Genetic basis of inter-individual variability in the effects of exercise on the alleviation of lifestyle-related diseases	Mori M, Higuchi K, Sakurai A, Tabara Y, Miki T, Nose H.	J Physiol. 2009 Dec 1;587(Pt 23):5577-84. doi: 10.1113/jphysiol.2009.179283. Epub 2009 Sep 7.	Mori M	J Physiol	2009	2009/09/09	PMC2805370		10.1113/jphysiol.2009.179283
30979034	A Systematically Assembled Signature of Genes to be Deep-Sequenced for Their Associations with the Blood Pressure Response to Exercise	Pescatello LS, Parducci P, Livingston J, Taylor BA.	Genes (Basel). 2019 Apr 11;10(4):295. doi: 10.3390/genes10040295.	Pescatello LS	Genes (Basel)	2019	2019/04/14	PMC6523684		10.3390/genes10040295
24463936	Methodological quality of meta-analyses on the blood pressure response to exercise: a review	Johnson BT, MacDonald HV, Bruneau ML Jr, Goldsby TU, Brown JC, Huedo-Medina TB, Pescatello LS.	J Hypertens. 2014 Apr;32(4):706-23. doi: 10.1097/HJH.0000000000000097.	Johnson BT	J Hypertens	2014	2014/01/28			10.1097/HJH.0000000000000097
30817464	Frequency of achieving a 'fit' cardiorespiratory fitness level and hypertension: a cohort study	Momma H, Sawada SS, Sloan RA, Gando Y, Kawakami R, Miyachi M, Fukunaka Y, Okamoto T, Tsukamoto K, Nagatomi R, Blair SN.	J Hypertens. 2019 Apr;37(4):820-826. doi: 10.1097/HJH.0000000000001935.	Momma H	J Hypertens	2019	2019/03/01			10.1097/HJH.0000000000001935
25873799	Exercise-induced pulmonary artery hypertension in a patient with compensated cardiac disease: hemodynamic and functional response to sildenafil therapy	Nikolaidis L, Memon N, O'Murchu B.	Tex Heart Inst J. 2015 Feb 1;42(1):50-4. doi: 10.14503/THIJ-13-3671. eCollection 2015 Feb.	Nikolaidis L	Tex Heart Inst J	2015	2015/04/16	PMC4378044		10.14503/THIJ-13-3671
21956728	Physical exercise improves cardiac autonomic modulation in hypertensive patients independently of angiotensin-converting enzyme inhibitor treatment	Cozza IC, Di Sacco TH, Mazon JH, Salgado MC, Dutra SG, Cesarino EJ, Souza HC.	Hypertens Res. 2012 Jan;35(1):82-7. doi: 10.1038/hr.2011.162. Epub 2011 Sep 29.	Cozza IC	Hypertens Res	2012	2011/09/30			10.1038/hr.2011.162
25832135	Physical capacity in performing daily activities is reduced in scleroderma patients with early lung involvement	Battaglia S, Bellia M, Serafino-Agrusa L, Giardina A, Messina M, Cannizzaro F, Midiri M, Triolo G, Scichilone N.	Clin Respir J. 2017 Jan;11(1):36-42. doi: 10.1111/crj.12299. Epub 2015 May 6.	Battaglia S	Clin Respir J	2017	2015/04/03			10.1111/crj.12299
27383510	Association between social participation and hypertension among older people in Japan: the JAGES Study	Yazawa A, Inoue Y, Fujiwara T, Stickley A, Shirai K, Amemiya A, Kondo N, Watanabe C, Kondo K.	Hypertens Res. 2016 Nov;39(11):818-824. doi: 10.1038/hr.2016.78. Epub 2016 Jul 7.	Yazawa A	Hypertens Res	2016	2016/07/08			10.1038/hr.2016.78
25662857	Exercise training improves ambulatory blood pressure but not arterial stiffness in heart transplant recipients	Pascoalino LN, Ciolac EG, Tavares AC, Castro RE, Ayub-Ferreira SM, Bacal F, Issa VS, Bocchi EA, Guimarães GV.	J Heart Lung Transplant. 2015 May;34(5):693-700. doi: 10.1016/j.healun.2014.11.013. Epub 2014 Nov 14.	Pascoalino LN	J Heart Lung Transplant	2015	2015/02/10			10.1016/j.healun.2014.11.013
31955972	Effect of lifestyle on blood pressure in patients under antihypertensive medication: An analysis from the Portuguese Health Examination Survey	Salvador MR, Cunha Gonçalves S, Quinaz Romana G, Nunes B, Kislaya I, Matias Dias C, Rodrigues AP.	Rev Port Cardiol (Engl Ed). 2019 Oct;38(10):697-705. doi: 10.1016/j.repc.2018.12.006. Epub 2020 Jan 16.	Salvador MR	Rev Port Cardiol (Engl Ed)	2019	2020/01/21			10.1016/j.repc.2018.12.006
20428710	[Aerobic exercise improves physical capacity in patients under chronic hemodialysis]	Henrique DM, Reboredo Mde M, Chaoubah A, Paula RB.	Arq Bras Cardiol. 2010 Jun;94(6):823-8. doi: 10.1590/s0066-782x2010005000043. Epub 2010 May 28.	Henrique DM	Arq Bras Cardiol	2010	2010/04/30			10.1590/s0066-782x2010005000043
30300060	The Acute Effects of Mat Pilates on Hemodynamic and Salivary Nitrite Responses After Exercise in Postmenopausal Women	Batista JP, Mariano IM, Souza TCF, Costa JG, Giolo JS, Cheik NC, Espindola FS, Everman S, Puga GM.	J Aging Phys Act. 2019 Jun 1;27(3):371-377. doi: 10.1123/japa.2018-0106. Epub 2019 Feb 26.	Batista JP	J Aging Phys Act	2019	2018/10/10			10.1123/japa.2018-0106
31141288	The effects of slow loaded breathing training on exercise blood pressure in isolated systolic hypertension	Ubolsakka-Jones C, Tongdee P, Jones DA.	Physiother Res Int. 2019 Oct;24(4):e1785. doi: 10.1002/pri.1785. Epub 2019 May 29.	Ubolsakka-Jones C	Physiother Res Int	2019	2019/05/30			10.1002/pri.1785
24665594	[The clinical and functional rationale for the application of the baths containing the Siberian Stag velvet antler extracts in the rehabilitative treatment of the patients presenting with arterial hypertension and concomitant chronic psychoemothional overtension]	Antipova II, Smirnova IN, Barabash LV, Naumov AO, Dostovalova OV, Kuleshova NI.	Vopr Kurortol Fizioter Lech Fiz Kult. 2014 Jan-Feb;(1):15-21.	Antipova II	Vopr Kurortol Fizioter Lech Fiz Kult	2014	2014/03/27
22136292	The higher exercise intensity and the presence of allele I of ACE gene elicit a higher post-exercise blood pressure reduction and nitric oxide release in elderly women: an experimental study	Santana HA, Moreira SR, Neto WB, Silva CB, Sales MM, Oliveira VN, Asano RY, Espíndola FS, Nóbrega OT, Campbell CS, Simões HG.	BMC Cardiovasc Disord. 2011 Dec 2;11:71. doi: 10.1186/1471-2261-11-71.	Santana HA	BMC Cardiovasc Disord	2011	2011/12/06	PMC3261092		10.1186/1471-2261-11-71
29313987	Variable role of carotid bodies in cardiovascular responses to exercise, hypoxia and hypercapnia in spontaneously hypertensive rats	Pijacka W, Katayama PL, Salgado HC, Lincevicius GS, Campos RR, McBryde FD, Paton JFR.	J Physiol. 2018 Aug;596(15):3201-3216. doi: 10.1113/JP275487. Epub 2018 Feb 12.	Pijacka W	J Physiol	2018	2018/01/10	PMC6068247		10.1113/JP275487
23740632	Exercise intensity modulates nitric oxide and blood pressure responses in hypertensive older women	Santana HA, Moreira SR, Asano RY, Sales MM, Córdova C, Campbell CS, Espindola FS, Sposito AC, Nóbrega OT, Simões HG.	Aging Clin Exp Res. 2013 Apr;25(1):43-8. doi: 10.1007/s40520-013-0017-x. Epub 2013 Mar 27.	Santana HA	Aging Clin Exp Res	2013	2013/06/07			10.1007/s40520-013-0017-x
26517335	Hypertension is associated with greater heat exchange during exercise recovery in a hot environment	Fonseca SF, Teles MC, Ribeiro VG, Magalhães FC, Mendonça VA, Peixoto MF, Leite LH, Coimbra CC, Lacerda AC.	Braz J Med Biol Res. 2015 Dec;48(12):1122-9. doi: 10.1590/1414-431X20154532. Epub 2015 Sep 18.	Fonseca SF	Braz J Med Biol Res	2015	2015/10/31	PMC4661029		10.1590/1414-431X20154532
23343431	Exercise-induced hypertension: not quite ready for prime time	Siegel D.	Metab Syndr Relat Disord. 2013 Feb;11(1):1-3. doi: 10.1089/met.2013.1502.	Siegel D	Metab Syndr Relat Disord	2013	2013/01/25			10.1089/met.2013.1502
27853886	Home-based isometric exercise training induced reductions resting blood pressure	Wiles JD, Goldring N, Coleman D.	Eur J Appl Physiol. 2017 Jan;117(1):83-93. doi: 10.1007/s00421-016-3501-0. Epub 2016 Nov 16.	Wiles JD	Eur J Appl Physiol	2017	2016/11/18			10.1007/s00421-016-3501-0
20802940	Evaluation of the six-minute walk test in patients with chronic heart failure associated with Chagas' disease and systemic arterial hypertension	Dourado KC, Bestetti RB, Cardinalli-Neto A, Cordeiro JA.	Rev Soc Bras Med Trop. 2010 Jul-Aug;43(4):405-8. doi: 10.1590/s0037-86822010000400014.	Dourado KC	Rev Soc Bras Med Trop	2010	2010/08/31			10.1590/s0037-86822010000400014
21122030	Exercise capacity in idiopathic pulmonary fibrosis: the effect of pulmonary hypertension	Boutou AK, Pitsiou GG, Trigonis I, Papakosta D, Kontou PK, Chavouzis N, Nakou C, Argyropoulou P, Wasserman K, Stanopoulos I.	Respirology. 2011 Apr;16(3):451-8. doi: 10.1111/j.1440-1843.2010.01909.x.	Boutou AK	Respirology	2011	2010/12/03			10.1111/j.1440-1843.2010.01909.x
30691758	Development of a multivariate model of the six-minute walked distance to predict functional exercise capacity in hypertension	Ramos RA, Guimarães FS, Dionyssiotis Y, Tsekoura D, Papathanasiou J, Ferreira AS.	J Bodyw Mov Ther. 2019 Jan;23(1):32-38. doi: 10.1016/j.jbmt.2018.01.010. Epub 2018 Jan 31.	Ramos RA	J Bodyw Mov Ther	2019	2019/01/30			10.1016/j.jbmt.2018.01.010
31317657	Low-intensity aerobic exercise improves cardiac remodelling of adult spontaneously hypertensive rats	Pagan LU, Damatto RL, Gomes MJ, Lima ARR, Cezar MDM, Damatto FC, Reyes DRA, Caldonazo TMM, Polegato BF, Okoshi MP, Okoshi K.	J Cell Mol Med. 2019 Sep;23(9):6504-6507. doi: 10.1111/jcmm.14530. Epub 2019 Jul 17.	Pagan LU	J Cell Mol Med	2019	2019/07/19	PMC6714166		10.1111/jcmm.14530
23962038	Nitric oxide and reactive oxygen species in limb vascular function: what is the effect of physical activity?	Gliemann L, Nyberg M, Hellsten Y.	Free Radic Res. 2014 Jan;48(1):71-83. doi: 10.3109/10715762.2013.835045. Epub 2013 Oct 7.	Gliemann L	Free Radic Res	2014	2013/08/22			10.3109/10715762.2013.835045
24983264	Can aerobic exercise complement antihypertensive drugs to achieve blood pressure control in individuals with essential hypertension?	Maruf FA, Salako BL, Akinpelu AO.	J Cardiovasc Med (Hagerstown). 2014 Jun;15(6):456-62. doi: 10.2459/JCM.0b013e32836263b2.	Maruf FA	J Cardiovasc Med (Hagerstown)	2014	2014/07/02			10.2459/JCM.0b013e32836263b2
25924734	Long-term low intensity physical exercise attenuates heart failure development in aging spontaneously hypertensive rats	Pagan LU, Damatto RL, Cezar MD, Lima AR, Bonomo C, Campos DH, Gomes MJ, Martinez PF, Oliveira SA Jr, Gimenes R, Rosa CM, Guizoni DM, Moukbel YC, Cicogna AC, Okoshi MP, Okoshi K.	Cell Physiol Biochem. 2015;36(1):61-74. doi: 10.1159/000374053. Epub 2015 Apr 27.	Pagan LU	Cell Physiol Biochem	2015	2015/05/01			10.1159/000374053
18091026	Impaired systemic oxygen extraction at maximum exercise in pulmonary hypertension	Tolle J, Waxman A, Systrom D.	Med Sci Sports Exerc. 2008 Jan;40(1):3-8. doi: 10.1249/mss.0b013e318159d1b8.	Tolle J	Med Sci Sports Exerc	2008	2007/12/20			10.1249/mss.0b013e318159d1b8
20432200	Finger blood pressure during leg resistance exercise	Gomides RS, Dias RM, Souza DR, Costa LA, Ortega KC, Mion D Jr, Tinucci T, de Moraes Forjaz CL.	Int J Sports Med. 2010 Aug;31(8):590-5. doi: 10.1055/s-0030-1252054. Epub 2010 Apr 29.	Gomides RS	Int J Sports Med	2010	2010/05/01			10.1055/s-0030-1252054
23425707	Cardiovascular risk assessment in children: role of physical activity, family history and parental smoking on BMI and blood pressure	Giussani M, Antolini L, Brambilla P, Pagani M, Zuccotti G, Valsecchi MG, Lucini D, Genovesi S.	J Hypertens. 2013 May;31(5):983-92. doi: 10.1097/HJH.0b013e32835f17c7.	Giussani M	J Hypertens	2013	2013/02/22			10.1097/HJH.0b013e32835f17c7
25391761	Resistance to recommending exercise in hypertension?	Byrd JB.	J Hum Hypertens. 2015 Jun;29(6):340-1. doi: 10.1038/jhh.2014.105. Epub 2014 Nov 13.	Byrd JB	J Hum Hypertens	2015	2014/11/14			10.1038/jhh.2014.105
21885723	Exercise induces rapid interstitial lung water accumulation in patients with chronic mountain sickness	Pratali L, Rimoldi SF, Rexhaj E, Hutter D, Faita F, Salmòn CS, Villena M, Sicari R, Picano E, Allemann Y, Scherrer U, Sartori C.	Chest. 2012 Apr;141(4):953-958. doi: 10.1378/chest.11-0084. Epub 2011 Sep 1.	Pratali L	Chest	2012	2011/09/03			10.1378/chest.11-0084
26739675	Early sport practice is related to lower prevalence of cardiovascular and metabolic outcomes in adults independently of overweight and current physical activity	Fernandes RA, Zanesco A.	Medicina (Kaunas). 2015;51(6):336-42. doi: 10.1016/j.medici.2015.10.003. Epub 2015 Nov 17.	Fernandes RA	Medicina (Kaunas)	2015	2016/01/08			10.1016/j.medici.2015.10.003
25467762	Exercise training and detraining modify hemorheological parameters of spontaneously hypertensive rats	Kilic-Erkek O, Kilic-Toprak E, Kucukatay V, Bor-Kucukatay M.	Biorheology. 2014;51(6):355-67. doi: 10.3233/BIR-14030.	Kilic-Erkek O	Biorheology	2014	2014/12/04			10.3233/BIR-14030
28677340	Rapid onset pressor response to exercise in young women with a family history of hypertension	Matthews EL, Greaney JL, Wenner MM.	Exp Physiol. 2017 Sep 1;102(9):1092-1099. doi: 10.1113/EP086466. Epub 2017 Jul 23.	Matthews EL	Exp Physiol	2017	2017/07/06	PMC5578889	NIHMS892259	10.1113/EP086466
23545992	Resistance training controls arterial blood pressure in rats with L-NAME- induced hypertension	Araujo AJ, Santos AC, Souza Kdos S, Aires MB, Santana-Filho VJ, Fioretto ET, Mota MM, Santos MR.	Arq Bras Cardiol. 2013 Apr;100(4):339-46. Epub 2013 Apr 2.	Araujo AJ	Arq Bras Cardiol	2013	2013/04/03
19930428	Baroreflex deficit blunts exercise training-induced cardiovascular and autonomic adaptations in hypertensive rats	Moraes-Silva IC, De La Fuente RN, Mostarda C, Rosa K, Flues K, Damaceno-Rodrigues NR, Caldini EG, De Angelis K, Krieger EM, Irigoyen MC.	Clin Exp Pharmacol Physiol. 2010 Mar;37(3):e114-20. doi: 10.1111/j.1440-1681.2009.05333.x. Epub 2009 Nov 23.	Moraes-Silva IC	Clin Exp Pharmacol Physiol	2010	2009/11/26			10.1111/j.1440-1681.2009.05333.x
22706388	Physical activity, fitness and mortality	Fagard RH.	J Hypertens. 2012 Jul;30(7):1310-2. doi: 10.1097/HJH.0b013e3283551eb2.	Fagard RH	J Hypertens	2012	2012/06/19			10.1097/HJH.0b013e3283551eb2
23436107	Calcium handling proteins: structure, function, and modulation by exercise	Locatelli J, de Assis LV, Isoldi MC.	Heart Fail Rev. 2014 Mar;19(2):207-25. doi: 10.1007/s10741-013-9373-z.	Locatelli J	Heart Fail Rev	2014	2013/02/26			10.1007/s10741-013-9373-z
24256097	Amlodipine reduces blood pressure during dynamic resistance exercise in hypertensive patients	Souza DR, Gomides RS, Costa LA, Queiroz AC, Barros S, Ortega KC, Mion D Jr, Tinucci T, Forjaz CL.	Scand J Med Sci Sports. 2015 Feb;25(1):53-60. doi: 10.1111/sms.12152. Epub 2013 Nov 21.	Souza DR	Scand J Med Sci Sports	2015	2013/11/22			10.1111/sms.12152
30165858	Acute effects of different resistance training loads on cardiac autonomic modulation in hypertensive postmenopausal women	Vale AF, Carneiro JA, Jardim PCV, Jardim TV, Steele J, Fisher JP, Gentil P.	J Transl Med. 2018 Aug 30;16(1):240. doi: 10.1186/s12967-018-1615-3.	Vale AF	J Transl Med	2018	2018/09/01	PMC6117915		10.1186/s12967-018-1615-3
28329240	Effect of breathing oxygen-enriched air on exercise performance in patients with precapillary pulmonary hypertension: randomized, sham-controlled cross-over trial	Ulrich S, Hasler ED, Saxer S, Furian M, Müller-Mottet S, Keusch S, Bloch KE.	Eur Heart J. 2017 Apr 14;38(15):1159-1168. doi: 10.1093/eurheartj/ehx099.	Ulrich S	Eur Heart J	2017	2017/03/23			10.1093/eurheartj/ehx099
28219107	Chronic Blood Pressure Reductions and Increments in Plasma Nitric Oxide Bioavailability	Tomeleri CM, Marcori AJ, Ribeiro AS, Gerage AM, Padilha CS, Schiavoni D, Souza MF, Mayhew JL, do Nascimento MA, Venturini D, Barbosa DS, Cyrino ES.	Int J Sports Med. 2017 Apr;38(4):290-299. doi: 10.1055/s-0042-121896. Epub 2017 Feb 20.	Tomeleri CM	Int J Sports Med	2017	2017/02/21			10.1055/s-0042-121896
31496668	Acute antihypertensive effect of self-selected exercise intensity in older women with hypertension: a crossover trial	Costa IBB, Schwade D, Macêdo GAD, Browne RAV, Farias-Junior LF, Freire YA, Sócrates J, Boreskie KF, Duhamel TA, Caldas Costa E.	Clin Interv Aging. 2019 Aug 5;14:1407-1418. doi: 10.2147/CIA.S207254. eCollection 2019.	Costa IBB	Clin Interv Aging	2019	2019/09/10	PMC6689089		10.2147/CIA.S207254
21297179	Gender and income associations in physical activity and blood pressure among older adults	Lee YS, Levy SS.	J Phys Act Health. 2011 Jan;8(1):1-9. doi: 10.1123/jpah.8.1.1.	Lee YS	J Phys Act Health	2011	2011/02/08			10.1123/jpah.8.1.1
25312386	Predicting outcomes in pulmonary arterial hypertension based on the 6-minute walk distance	Farber HW, Miller DP, McGoon MD, Frost AE, Benton WW, Benza RL.	J Heart Lung Transplant. 2015 Mar;34(3):362-8. doi: 10.1016/j.healun.2014.08.020. Epub 2014 Aug 28.	Farber HW	J Heart Lung Transplant	2015	2014/10/15			10.1016/j.healun.2014.08.020
30157058	Physical activity prevents blood pressure increases in individuals under treatment for knee osteoarthritis	Ciolac EG, Rodrigues da Silva JM, de Rezende MU.	Blood Press Monit. 2018 Dec;23(6):297-300. doi: 10.1097/MBP.0000000000000346.	Ciolac EG	Blood Press Monit	2018	2018/08/30			10.1097/MBP.0000000000000346
19196621	Physical activity in the prevention and management of high blood pressure	Kokkinos PF, Giannelou A, Manolis A, Pittaras A.	Hellenic J Cardiol. 2009 Jan-Feb;50(1):52-9.	Kokkinos PF	Hellenic J Cardiol	2009	2009/02/07
19720606	Peripheral muscle dysfunction in idiopathic pulmonary arterial hypertension	Mainguy V, Maltais F, Saey D, Gagnon P, Martel S, Simon M, Provencher S.	Thorax. 2010 Feb;65(2):113-7. doi: 10.1136/thx.2009.117168. Epub 2009 Aug 30.	Mainguy V	Thorax	2010	2009/09/02			10.1136/thx.2009.117168
21362526	Ambulatory rehabilitation improves exercise capacity in patients with pulmonary hypertension	Fox BD, Kassirer M, Weiss I, Raviv Y, Peled N, Shitrit D, Kramer MR.	J Card Fail. 2011 Mar;17(3):196-200. doi: 10.1016/j.cardfail.2010.10.004. Epub 2010 Dec 3.	Fox BD	J Card Fail	2011	2011/03/03			10.1016/j.cardfail.2010.10.004
22327025	Exercise dependence of N-terminal pro-brain natriuretic peptide in patients with precapillary pulmonary hypertension	Grachtrup S, Brügel M, Pankau H, Halank M, Wirtz H, Seyfarth HJ.	Respiration. 2012;84(6):454-60. doi: 10.1159/000334950. Epub 2012 Feb 11.	Grachtrup S	Respiration	2012	2012/02/14			10.1159/000334950
25831206	Dynamic resistance training decreases sympathetic tone in hypertensive ovariectomized rats	Shimojo GL, Palma RK, Brito JO, Sanches IC, Irigoyen MC, De Angelis K.	Braz J Med Biol Res. 2015 Jun;48(6):523-7. doi: 10.1590/1414-431X20154387. Epub 2015 Mar 27.	Shimojo GL	Braz J Med Biol Res	2015	2015/04/02	PMC4470311		10.1590/1414-431X20154387
19255885	Dimensions of physical activity in african american women	Buchholz SW, Artinian NT.	Health Care Women Int. 2009 Apr;30(4):308-23. doi: 10.1080/07399330802694955.	Buchholz SW	Health Care Women Int	2009	2009/03/04			10.1080/07399330802694955
19074443	Regular physical activity prevents development of left ventricular hypertrophy in hypertension	Palatini P, Visentin P, Dorigatti F, Guarnieri C, Santonastaso M, Cozzio S, Pegoraro F, Bortolazzi A, Vriz O, Mos L; HARVEST Study Group.	Eur Heart J. 2009 Jan;30(2):225-32. doi: 10.1093/eurheartj/ehn533. Epub 2008 Dec 11.	Palatini P	Eur Heart J	2009	2008/12/17			10.1093/eurheartj/ehn533
22789029	Exercise during cardiac catheterization distinguishes between pulmonary and left ventricular causes of dyspnea in systemic sclerosis patients	Hager WD, Collins I, Tate JP, Azrin M, Foley R, Lakshminarayanan S, Rothfield NF.	Clin Respir J. 2013 Jul;7(3):227-36. doi: 10.1111/j.1752-699X.2012.00310.x. Epub 2012 Aug 10.	Hager WD	Clin Respir J	2013	2012/07/14			10.1111/j.1752-699X.2012.00310.x
23716581	Exercise central (aortic) blood pressure is predominantly driven by forward traveling waves, not wave reflection	Schultz MG, Davies JE, Roberts-Thomson P, Black JA, Hughes AD, Sharman JE.	Hypertension. 2013 Jul;62(1):175-82. doi: 10.1161/HYPERTENSIONAHA.111.00584. Epub 2013 May 28.	Schultz MG	Hypertension	2013	2013/05/30			10.1161/HYPERTENSIONAHA.111.00584
18989694	Enhanced metaboreflex sensitivity in hypertensive humans	Sausen MT, Delaney EP, Stillabower ME, Farquhar WB.	Eur J Appl Physiol. 2009 Feb;105(3):351-6. doi: 10.1007/s00421-008-0910-8. Epub 2008 Nov 7.	Sausen MT	Eur J Appl Physiol	2009	2008/11/08			10.1007/s00421-008-0910-8
28024409	Exercise Self-Efficacy Scale: Validation of the Arabic Version Among Jordanians With Chronic Diseases	Darawad MW, Hamdan-Mansour AM, Khalil AA, Arabiat D, Samarkandi OA, Alhussami M.	Clin Nurs Res. 2018 Sep;27(7):890-906. doi: 10.1177/1054773816683504. Epub 2016 Dec 26.	Darawad MW	Clin Nurs Res	2018	2016/12/28			10.1177/1054773816683504
24284387	The impact of aerobic exercise on blood pressure variability	Pagonas N, Dimeo F, Bauer F, Seibert F, Kiziler F, Zidek W, Westhoff TH.	J Hum Hypertens. 2014 Jun;28(6):367-71. doi: 10.1038/jhh.2013.121. Epub 2013 Nov 28.	Pagonas N	J Hum Hypertens	2014	2013/11/29			10.1038/jhh.2013.121
19555868	Nonpharmacologic management of hypertension in the elderly	Padiyar A.	Clin Geriatr Med. 2009 May;25(2):213-9. doi: 10.1016/j.cger.2009.01.003.	Padiyar A	Clin Geriatr Med	2009	2009/06/27			10.1016/j.cger.2009.01.003
27054676	Heterogeneous Regulation of Brain Blood Flow during Low-Intensity Resistance Exercise	Hirasawa AI, Sato K, Yoneya M, Sadamoto T, Bailey DM, Ogoh S.	Med Sci Sports Exerc. 2016 Sep;48(9):1829-34. doi: 10.1249/MSS.0000000000000948.	Hirasawa AI	Med Sci Sports Exerc	2016	2016/04/08			10.1249/MSS.0000000000000948
31362531	High-intensity interval training irrespective of its intensity improves markers of blood fluidity in hypertensive patients	Soltani M, Aghaei Bahmanbeglou N, Ahmadizad S.	Clin Exp Hypertens. 2020 May 18;42(4):309-314. doi: 10.1080/10641963.2019.1649687. Epub 2019 Jul 30.	Soltani M	Clin Exp Hypertens	2020	2019/08/01			10.1080/10641963.2019.1649687
21574753	Exercise training enhances flow-mediated dilation in spontaneously hypertensive rats	Gündüz F, Koçer G, Ulker S, Meiselman HJ, Başkurt OK, Sentürk UK.	Physiol Res. 2011;60(4):589-97. doi: 10.33549/physiolres.932166. Epub 2011 May 16.	Gündüz F	Physiol Res	2011	2011/05/18			10.33549/physiolres.932166
23479073	Swimming training prevents alterations in acetylcholinesterase and butyrylcholinesterase activities in hypertensive rats	Cardoso AM, Abdalla FH, Bagatini MD, Martins CC, Fiorin Fda S, Baldissarelli J, Costa P, Mello FF, Fiorenza AM, Serres JD, Gonçalves JF, Chaves H, Royes LF, Belló-Klein A, Morsch VM, Schetinger MR.	Am J Hypertens. 2014 Apr;27(4):522-9. doi: 10.1093/ajh/hpt030. Epub 2013 Mar 11.	Cardoso AM	Am J Hypertens	2014	2013/03/13			10.1093/ajh/hpt030
21360473	Implementation of exercise training programs in a hemodialysis unit: effects on physical performance	Bulckaen M, Capitanini A, Lange S, Caciula A, Giuntoli F, Cupisti A.	J Nephrol. 2011 Nov-Dec;24(6):790-7. doi: 10.5301/JN.2011.6386.	Bulckaen M	J Nephrol	2011	2011/03/02			10.5301/JN.2011.6386
24641953	Cardiopulmonary exercise testing to evaluate the exercise capacity of patients with inoperable chronic thromboembolic pulmonary hypertension: an endothelin receptor antagonist improves the peak PETCO2	Hirashiki A, Adachi S, Nakano Y, Kono Y, Shimazu S, Shimizu S, Morimoto R, Okumura T, Takeshita K, Yamada S, Murohara T, Kondo T.	Life Sci. 2014 Nov 24;118(2):397-403. doi: 10.1016/j.lfs.2014.03.009. Epub 2014 Mar 15.	Hirashiki A	Life Sci	2014	2014/03/20			10.1016/j.lfs.2014.03.009
30137943	[Risk of high blood pressure in hyperreactive cardiovascular individuals.]	Rodríguez MB, León-Regal M, Morejón-Giraldoni A.	Salud Publica Mex. 2018 Jul-Ago;60(4):414-422. doi: 10.21149/8965.	Rodríguez MB	Salud Publica Mex	2018	2018/08/24			10.21149/8965
28701669	Muscle Weakness Is Associated With an Increase of Left Ventricular Mass Through Excessive Blood Pressure Elevation During Exercise in Patients With Hypertension	Kamada Y, Masuda T, Tanaka S, Akiyama A, Nakamura T, Hamazaki N, Okubo M, Kobayashi N, Ako J.	Int Heart J. 2017 Aug 3;58(4):551-556. doi: 10.1536/ihj.16-293. Epub 2017 Jul 13.	Kamada Y	Int Heart J	2017	2017/07/14			10.1536/ihj.16-293
29537217	[The effect of systemic cryotherapy and kinesiotherapy on blood pressure]	Ciosek Ż, Drozd A, Szylińska A, Mosiejczuk H, Rotter I.	Pomeranian J Life Sci. 2016;62(2):22-5.	Ciosek Ż	Pomeranian J Life Sci	2016	2018/03/15
26960880	[Multimodal non-pharmacological therapy of arterial hypertension]	Predel HG.	MMW Fortschr Med. 2015 Dec 14;157(21-22):78-80. doi: 10.1007/s15006-015-7625-7.	Predel HG	MMW Fortschr Med	2015	2016/03/11			10.1007/s15006-015-7625-7
25466493	Obesity indices and haemodynamic response to exercise in obese diabetic hypertensive patients: Randomized controlled trial	Abdelaal AA, Mohamad MA.	Obes Res Clin Pract. 2015 Sep-Oct;9(5):475-86. doi: 10.1016/j.orcp.2014.11.001. Epub 2014 Nov 23.	Abdelaal AA	Obes Res Clin Pract	2015	2014/12/04			10.1016/j.orcp.2014.11.001
30726242	The effect of exercise on blood pressure in chronic kidney disease: A systematic review and meta-analysis of randomized controlled trials	Thompson S, Wiebe N, Padwal RS, Gyenes G, Headley SAE, Radhakrishnan J, Graham M.	PLoS One. 2019 Feb 6;14(2):e0211032. doi: 10.1371/journal.pone.0211032. eCollection 2019.	Thompson S	PLoS One	2019	2019/02/07	PMC6364898		10.1371/journal.pone.0211032
21988095	Higher physical fatigue predicts adherence to a 12-week exercise intervention in women with elevated blood pressure	Sadja J, Tomfohr L, Jiménez JA, Edwards KM, Rock CL, Calfas K, Mills PJ.	Health Psychol. 2012 Mar;31(2):156-63. doi: 10.1037/a0025785. Epub 2011 Oct 10.	Sadja J	Health Psychol	2012	2011/10/13	PMC3295923	NIHMS351429	10.1037/a0025785
18561726	Self-reported knowledge and pattern of physical activity among school students in Al Khobar, Saudi Arabia	Taha AZ.	East Mediterr Health J. 2008 Mar-Apr;14(2):344-55.	Taha AZ	East Mediterr Health J	2008	2008/06/20
30465635	Exercise training in thermo-mineral spring water has beneficial effects on hemodynamic and health-related factors in young-older hypertensive women: A randomized control trial	Arazi H, Asadi R, Taati B.	J Women Aging. 2020 May-Jun;32(3):279-291. doi: 10.1080/08952841.2018.1547003. Epub 2018 Nov 22.	Arazi H	J Women Aging	2020	2018/11/23			10.1080/08952841.2018.1547003
26982037	Restrictive pattern on spirometry: association with cardiovascular risk and level of physical activity in asymptomatic adults	Sperandio EF, Arantes RL, Matheus AC, Silva RP, Lauria VT, Romiti M, Gagliardi AR, Dourado VZ.	J Bras Pneumol. 2016 Jan-Feb;42(1):22-8. doi: 10.1590/S1806-37562016000000030.	Sperandio EF	J Bras Pneumol	2016	2016/03/17	PMC4805383		10.1590/S1806-37562016000000030
29380242	Comparison of short-term and medium-term swimming training on cardiodynamics and coronary flow in high salt-induced hypertensive and normotensive rats	Plecevic S, Jakovljevic B, Savic M, Zivkovic V, Nikolic T, Jeremic J, Milosavljevic I, Srejovic I, Tasic N, Djuric D, Jakovljevic V.	Mol Cell Biochem. 2018 Oct;447(1-2):33-45. doi: 10.1007/s11010-018-3291-2. Epub 2018 Jan 27.	Plecevic S	Mol Cell Biochem	2018	2018/01/31			10.1007/s11010-018-3291-2
21088668	Association of poor physical function and cognitive dysfunction with high nocturnal blood pressure level in treated elderly hypertensive patients	Yano Y, Inokuchi T, Hoshide S, Kanemaru Y, Shimada K, Kario K.	Am J Hypertens. 2011 Mar;24(3):285-91. doi: 10.1038/ajh.2010.224. Epub 2010 Nov 18.	Yano Y	Am J Hypertens	2011	2010/11/20			10.1038/ajh.2010.224
29294160	Low night-time heart rate is longitudinally associated with lower augmentation index and central systolic blood pressure in hypertension	Palatini P, Saladini F, Mos L, Fania C, Mazzer A, Casiglia E.	Eur J Appl Physiol. 2018 Mar;118(3):543-550. doi: 10.1007/s00421-017-3789-4. Epub 2018 Jan 2.	Palatini P	Eur J Appl Physiol	2018	2018/01/03			10.1007/s00421-017-3789-4
26652922	Resting blood pressure reductions following isometric handgrip exercise training and the impact of age and sex: protocol for a systematic review	Bentley DC, Nguyen CH, Thomas SG.	Syst Rev. 2015 Dec 10;4:176. doi: 10.1186/s13643-015-0164-6.	Bentley DC	Syst Rev	2015	2015/12/15	PMC4676188		10.1186/s13643-015-0164-6
23478476	Acute and chronic effects of resistive exercise on blood pressure in hypertensive elderly women	Mota MR, de Oliveira RJ, Dutra MT, Pardono E, Terra DF, Lima RM, Simões HG, da Silva FM.	J Strength Cond Res. 2013 Dec;27(12):3475-80. doi: 10.1519/JSC.0b013e31828f2766.	Mota MR	J Strength Cond Res	2013	2013/03/13			10.1519/JSC.0b013e31828f2766
28185666	[Effects of a recreational general physical activity program with short term and moderate intensity of blood pressure and other cardiovascular risk factors in hypertensive patients over 50 years old]	Torija Archilla A, Pérez González J, Sarmiento Ramírez Á, Fernández Sánchez E, González Ruiz JR, Guisado Barrilao R.	Aten Primaria. 2017 Oct;49(8):473-483. doi: 10.1016/j.aprim.2016.11.005. Epub 2017 Feb 7.	Torija Archilla A	Aten Primaria	2017	2017/02/11	PMC6876056		10.1016/j.aprim.2016.11.005
18392487	[Retiree quality of life assessment with SF-36 questionnaire]	Pimenta FA, Simil FF, Tôrres HO, Amaral CF, Rezende CF, Coelho TO, Rezende NA.	Rev Assoc Med Bras (1992). 2008 Jan-Feb;54(1):55-60. doi: 10.1590/s0104-42302008000100021.	Pimenta FA	Rev Assoc Med Bras (1992)	2008	2008/04/09			10.1590/s0104-42302008000100021
29742935	Effects of Different Exercise Training Programs on Cardiorespiratory Fitness in Overweight/Obese Adults With Hypertension: A Pilot Study	Jurio-Iriarte B, Maldonado-Martín S.	Health Promot Pract. 2019 May;20(3):390-400. doi: 10.1177/1524839918774310. Epub 2018 May 9.	Jurio-Iriarte B	Health Promot Pract	2019	2018/05/11			10.1177/1524839918774310
20802964	Pressure response after resistance exercise for different body segments in hypertensive people	Battagin AM, Dal Corso S, Soares CL, Ferreira S, Letícia A, Souza Cd, Malaguti C.	Arq Bras Cardiol. 2010 Sep;95(3):405-11. doi: 10.1590/s0066-782x2010005000117. Epub 2010 Sep 3.	Battagin AM	Arq Bras Cardiol	2010	2010/08/31			10.1590/s0066-782x2010005000117
25832110	The 6-min walk test in pulmonary arterial hypertension: only for bad news?	Deboeck G.	Respiration. 2015;89(5):363-4. doi: 10.1159/000377708. Epub 2015 Apr 1.	Deboeck G	Respiration	2015	2015/04/03			10.1159/000377708
30952827	Should exercise be considered as an alternative to drug treatment in patients with low-risk mild hypertension?	Sheppard JP.	Br J Sports Med. 2019 Jul;53(14):848-849. doi: 10.1136/bjsports-2019-100892. Epub 2019 Apr 5.	Sheppard JP	Br J Sports Med	2019	2019/04/07			10.1136/bjsports-2019-100892
28174169	Altered Blood Flow Response to Small Muscle Mass Exercise in Cancer Survivors Treated With Adjuvant Therapy	Didier KD, Ederer AK, Reiter LK, Brown M, Hardy R, Caldwell J, Black C, Bemben MG, Ade CJ.	J Am Heart Assoc. 2017 Feb 7;6(2):e004784. doi: 10.1161/JAHA.116.004784.	Didier KD	J Am Heart Assoc	2017	2017/02/09	PMC5523772		10.1161/JAHA.116.004784
23080221	Aerobic training does not alter blood pressure in menopausal women with metabolic syndrome	Lima AH, Couto HE, Cardoso GA, Toscano LT, Silva AS, Mota MP.	Arq Bras Cardiol. 2012 Nov;99(5):979-87. doi: 10.1590/s0066-782x2012005000092. Epub 2012 Oct 18.	Lima AH	Arq Bras Cardiol	2012	2012/10/20			10.1590/s0066-782x2012005000092
25887446	Submaximal Exercise Pulmonary Gas Exchange in Left Heart Disease Patients With Different Forms of Pulmonary Hypertension	Taylor BJ, Smetana MR, Frantz RP, Johnson BD.	J Card Fail. 2015 Aug;21(8):647-55. doi: 10.1016/j.cardfail.2015.04.003. Epub 2015 Apr 14.	Taylor BJ	J Card Fail	2015	2015/04/19	PMC4522389	NIHMS695704	10.1016/j.cardfail.2015.04.003
29420320	High-intensity handgrip training lowers blood pressure and increases heart rate complexity among postmenopausal women: a pilot study	Bentley DC, Nguyen CHP, Thomas SG.	Blood Press Monit. 2018 Apr;23(2):71-78. doi: 10.1097/MBP.0000000000000313.	Bentley DC	Blood Press Monit	2018	2018/02/09			10.1097/MBP.0000000000000313
24853292	Exercise-induced pulse wave velocity changes in untreated patients with essential hypertension: the effect of an angiotensin receptor antagonist	Gkaliagkousi E, Gavriilaki E, Nikolaidou B, Triantafyllou G, Douma S.	J Clin Hypertens (Greenwich). 2014 Jul;16(7):482-7. doi: 10.1111/jch.12340. Epub 2014 May 22.	Gkaliagkousi E	J Clin Hypertens (Greenwich)	2014	2014/05/24	PMC8031989		10.1111/jch.12340
18582809	Continuous hemodynamic monitoring in patients with pulmonary arterial hypertension	Frantz RP, Benza RL, Kjellström B, Bourge RC, Barst RJ, Bennett TD, McGoon MD.	J Heart Lung Transplant. 2008 Jul;27(7):780-8. doi: 10.1016/j.healun.2008.04.009. Epub 2008 Jun 2.	Frantz RP	J Heart Lung Transplant	2008	2008/06/28			10.1016/j.healun.2008.04.009
24931066	Differences in exercise capacity in patients with chronic left heart failure and chronic right heart failure	Liu WH, Luo Q, Liu ZH, Zhao Q, Xi QY, Zhao ZH.	Heart Lung Circ. 2014 Nov;23(11):1036-40. doi: 10.1016/j.hlc.2014.05.003. Epub 2014 May 27.	Liu WH	Heart Lung Circ	2014	2014/06/17			10.1016/j.hlc.2014.05.003
23052045	Exercise activity and endothelial function: the uprising role of endothelial progenitor cells in vascular protection	Savoia C, Grassi G.	J Hypertens. 2012 Nov;30(11):2083-4. doi: 10.1097/HJH.0b013e32835a0d31.	Savoia C	J Hypertens	2012	2012/10/12			10.1097/HJH.0b013e32835a0d31
18605058	[Hypertension and physical exertion: how much is enough?]	Predel HG.	MMW Fortschr Med. 2008 Jun 12;150(24):34-5, 37. doi: 10.1007/BF03365510.	Predel HG	MMW Fortschr Med	2008	2008/07/09			10.1007/BF03365510
24014673	Attenuated muscle metaboreflex-induced increases in cardiac function in hypertension	Sala-Mercado JA, Spranger MD, Abu-Hamdah R, Kaur J, Coutsos M, Stayer D, Augustyniak RA, O'Leary DS.	Am J Physiol Heart Circ Physiol. 2013 Nov 15;305(10):H1548-54. doi: 10.1152/ajpheart.00478.2013. Epub 2013 Sep 6.	Sala-Mercado JA	Am J Physiol Heart Circ Physiol	2013	2013/09/10	PMC3840258		10.1152/ajpheart.00478.2013
30861694	Different exercise modalities exert opposite acute effects on short-term blood pressure variability in male patients with hypertension	Caminiti G, Mancuso A, Raposo AF, Fossati C, Selli S, Volterrani M.	Eur J Prev Cardiol. 2019 Jul;26(10):1028-1031. doi: 10.1177/2047487318819529. Epub 2019 Jan 6.	Caminiti G	Eur J Prev Cardiol	2019	2019/03/14			10.1177/2047487318819529
18214735	Involvement of carotid baroreceptor function in blood pressure control in the chronic phase: effect on 24-hour ambulatory blood pressure	Ino-Oka E, Sekino H, Kajikawa S, Inooka H, Imai Y, Hashimoto J.	Clin Exp Hypertens. 2008 Jan;30(1):69-78. doi: 10.1080/10641960701815895.	Ino-Oka E	Clin Exp Hypertens	2008	2008/01/25			10.1080/10641960701815895
25123256	Similar hypotensive effects of combined aerobic and resistance exercise with 1 set versus 3 sets in women with metabolic syndrome	Tibana RA, Nascimento Dda C, de Sousa NM, de Almeida JA, Moraes MR, Durigan JL, Collier SR, Prestes J.	Clin Physiol Funct Imaging. 2015 Nov;35(6):443-50. doi: 10.1111/cpf.12182. Epub 2014 Aug 15.	Tibana RA	Clin Physiol Funct Imaging	2015	2014/08/16			10.1111/cpf.12182
23129696	Antihypertensive effects of exercise among those with resistant hypertension	Ash GI, Macdonald HV, Pescatello LS.	Hypertension. 2013 Jan;61(1):e1. doi: 10.1161/HYPERTENSIONAHA.111.00126. Epub 2012 Nov 5.	Ash GI	Hypertension	2013	2012/11/07			10.1161/HYPERTENSIONAHA.111.00126
26425078	Effects of exercise intensity on postexercise hypotension after resistance training session in overweight hypertensive patients	Cavalcante PA, Rica RL, Evangelista AL, Serra AJ, Figueira A Jr, Pontes FL Jr, Kilgore L, Baker JS, Bocalini DS.	Clin Interv Aging. 2015 Sep 18;10:1487-95. doi: 10.2147/CIA.S79625. eCollection 2015.	Cavalcante PA	Clin Interv Aging	2015	2015/10/02	PMC4581782		10.2147/CIA.S79625
28049988	Effects of Long-term Physical Training on the Bearers of a Float during the Nagasaki Kunchi Festival	Shibata S, Kawano H, Maemura K.	Intern Med. 2017;56(1):11-16. doi: 10.2169/internalmedicine.56.7333. Epub 2017 Jan 1.	Shibata S	Intern Med	2017	2017/01/05	PMC5313419		10.2169/internalmedicine.56.7333
28562833	The Effect of Physical Resistance Training on Baroreflex Sensitivity of Hypertensive Rats	Gomes MFP, Borges ME, Rossi VA, Moura EOC, Medeiros A.	Arq Bras Cardiol. 2017;108(6):539-545. doi: 10.5935/abc.20170065. Epub 2017 May 25.	Gomes MFP	Arq Bras Cardiol	2017	2017/06/01	PMC5489324		10.5935/abc.20170065
22610907	Effect of exercise on blood pressure in type 2 diabetes: a randomized controlled trial	Dobrosielski DA, Gibbs BB, Ouyang P, Bonekamp S, Clark JM, Wang NY, Silber HA, Shapiro EP, Stewart KJ.	J Gen Intern Med. 2012 Nov;27(11):1453-9. doi: 10.1007/s11606-012-2103-8. Epub 2012 May 19.	Dobrosielski DA	J Gen Intern Med	2012	2012/05/22	PMC3475835		10.1007/s11606-012-2103-8
22506932	Exercise-training reduced blood pressure and improve placental vascularization in pregnant spontaneously hypertensive rats--pilot study	Abate DT, Barbosa Neto O, Rossi e Silva RC, Faleiros AC, Correa RR, da Silva VJ, Castro EC, Reis MA.	Fetal Pediatr Pathol. 2012 Dec;31(6):423-31. doi: 10.3109/15513815.2012.659535. Epub 2012 Apr 16.	Abate DT	Fetal Pediatr Pathol	2012	2012/04/18			10.3109/15513815.2012.659535
20198288	Functional assessment of patients with systemic sclerosis by the use of 'Six-minutes-walking-test'	Coaccioli S, Valeri D, Cassetti F, Del Giorno R, Di Felice F, Natili M, Trastulli E, Giammartino C, Paladini A, Puxeddu A.	Clin Ter. 2009;160(6):461-6.	Coaccioli S	Clin Ter	2009	2010/03/04
30581137	Combined training is the most effective training modality to improve aerobic capacity and blood pressure control in people requiring haemodialysis for end-stage renal disease: systematic review and network meta-analysis	Scapini KB, Bohlke M, Moraes OA, Rodrigues CG, Inácio JF, Sbruzzi G, Leguisamo CP, Sanches IC, Tourinho Filho H, Irigoyen MC.	J Physiother. 2019 Jan;65(1):4-15. doi: 10.1016/j.jphys.2018.11.008. Epub 2018 Dec 21.	Scapini KB	J Physiother	2019	2018/12/25			10.1016/j.jphys.2018.11.008
20657311	The effect of different volumes of acute resistance exercise on elderly individuals with treated hypertension	Scher LM, Ferriolli E, Moriguti JC, Scher R, Lima NK.	J Strength Cond Res. 2011 Apr;25(4):1016-23. doi: 10.1519/JSC.0b013e3181c70b4f.	Scher LM	J Strength Cond Res	2011	2010/07/27			10.1519/JSC.0b013e3181c70b4f
23076449	Regular exercise and a healthy dietary pattern are associated with lower resting blood pressure in non-obese adolescents: a population-based study	So HK, Li AM, Choi KC, Sung RY, Nelson EA.	J Hum Hypertens. 2013 May;27(5):304-8. doi: 10.1038/jhh.2012.41. Epub 2012 Oct 18.	So HK	J Hum Hypertens	2013	2012/10/19			10.1038/jhh.2012.41
26134583	Loss of Vascular Distensibility During Exercise Is an Early Hemodynamic Marker of Pulmonary Vascular Disease	Lau EMT, Chemla D, Godinas L, Zhu K, Sitbon O, Savale L, Montani D, Jaïs X, Celermajer DS, Simonneau G, Humbert M, Hervé P.	Chest. 2016 Feb;149(2):353-361. doi: 10.1378/chest.15-0125. Epub 2016 Jan 12.	Lau EMT	Chest	2016	2015/07/03			10.1378/chest.15-0125
20929695	The influence of α-adducin gene polymorphism on response of blood pressure to exercise in patients with hypertension	Alioğlu E, Ercan E, Tengiz I, Türk UO, Ergün M, Akgöz S, Işlegen C, Berdeli A.	Anadolu Kardiyol Derg. 2010 Oct;10(5):400-4. doi: 10.5152/akd.2010.136.	Alioğlu E	Anadolu Kardiyol Derg	2010	2010/10/09			10.5152/akd.2010.136
30732161	Abnormal pulmonary artery systolic pressure response after exercise in systemic sclerosis patients: A PRISMA-compliant meta-analysis	Yang S, Wu J, Lei S, Song R, Cai YY, Wu SJ.	Medicine (Baltimore). 2019 Feb;98(6):e14342. doi: 10.1097/MD.0000000000014342.	Yang S	Medicine (Baltimore)	2019	2019/02/09	PMC6380788		10.1097/MD.0000000000014342
31240902	The impact of nine weeks swimming exercise on heart function in hypertensive and normotensive rats: role of cardiac oxidative stress	Prokic V, Plecevic S, Bradic J, Petkovic A, Srejovic I, Bolevich S, Jeremic J, Bolevich S, Jakovljevic V, Zivkovic V.	J Sports Med Phys Fitness. 2019 Dec;59(12):2075-2083. doi: 10.23736/S0022-4707.19.09798-6. Epub 2019 Jun 21.	Prokic V	J Sports Med Phys Fitness	2019	2019/06/27			10.23736/S0022-4707.19.09798-6
31122077	High-intensity aerobic training lowers blood pressure and modulates the renal renin-angiotensin system in spontaneously hypertensive rats	Almeida JA, Motta-Santos D, Petriz BA, Gomes CPDC, Nogueira ME, Pereira RW, Araújo RC, Prestes J, Franco OL.	Clin Exp Hypertens. 2020;42(3):233-238. doi: 10.1080/10641963.2019.1619755. Epub 2019 May 23.	Almeida JA	Clin Exp Hypertens	2020	2019/05/25			10.1080/10641963.2019.1619755
21416836	[Hypertension and sports activity]	Mos L, Driussi C, Mihaleje M.	G Ital Cardiol (Rome). 2010 Oct;11(10 Suppl 1):98S-101S.	Mos L	G Ital Cardiol (Rome)	2010	2011/03/23
23766641	Isometric handgrip does not elicit cardiovascular overload or post-exercise hypotension in hypertensive older women	Olher Rdos R, Bocalini DS, Bacurau RF, Rodriguez D, Figueira A Jr, Pontes FL Jr, Navarro F, Simões HG, Araujo RC, Moraes MR.	Clin Interv Aging. 2013;8:649-55. doi: 10.2147/CIA.S40560. Epub 2013 Jun 5.	Olher Rdos R	Clin Interv Aging	2013	2013/06/15	PMC3678710		10.2147/CIA.S40560
26873336	Study of endothelial function response to exercise training in hypertensive individuals (SEFRET): study protocol for a randomized controlled trial	Pedralli ML, Waclawovsky G, Camacho A, Markoski MM, Castro I, Lehnen AM.	Trials. 2016 Feb 13;17:84. doi: 10.1186/s13063-016-1210-y.	Pedralli ML	Trials	2016	2016/02/14	PMC4752791		10.1186/s13063-016-1210-y
24718461	[Effects of a single bout of aerobic exercise on body weight and blood pressure among healthy participants]	Álvarez C, Olivo J, Robinson O, Quintero J, Carrasco V, Ramírez-Campillo R, Andrade DC, Martínez C.	Rev Med Chil. 2013 Nov;141(11):1363-70. doi: 10.4067/S0034-98872013001100001.	Álvarez C	Rev Med Chil	2013	2014/04/11			10.4067/S0034-98872013001100001
21159536	Acute resistance exercise is more effective than aerobic exercise for 24h blood pressure control in type 2 diabetics	Morais PK, Campbell CS, Sales MM, Motta DF, Moreira SR, Cunha VN, Benford RE, Simões HG.	Diabetes Metab. 2011 Apr;37(2):112-7. doi: 10.1016/j.diabet.2010.08.008. Epub 2010 Dec 14.	Morais PK	Diabetes Metab	2011	2010/12/17			10.1016/j.diabet.2010.08.008
28823565	Swim training attenuates the adverse remodeling of LV structural and mechanical properties in the early compensated phase of hypertension	Locatelli J, Paiva NCN, Carvalho SHR, Lavorato VN, Gomes LHLS, Castro QJT, Grabe-Guimarães A, Carneiro CM, Natali AJ, Isoldi MC.	Life Sci. 2017 Oct 15;187:42-49. doi: 10.1016/j.lfs.2017.08.014. Epub 2017 Aug 17.	Locatelli J	Life Sci	2017	2017/08/22			10.1016/j.lfs.2017.08.014
22777623	Brief report: effect of ambrisentan treatment on exercise-induced pulmonary hypertension in systemic sclerosis: a prospective single-center, open-label pilot study	Saggar R, Khanna D, Shapiro S, Furst DE, Maranian P, Clements P, Abtin F, Dua S, Belperio J, Saggar R.	Arthritis Rheum. 2012 Dec;64(12):4072-7. doi: 10.1002/art.34614.	Saggar R	Arthritis Rheum	2012	2012/07/11			10.1002/art.34614
19826291	Effects of treadmill running and resistance exercises on lowering blood pressure during the daily work of hypertensive subjects	Mota MR, Pardono E, Lima LC, Arsa G, Bottaro M, Campbell CS, Simões HG.	J Strength Cond Res. 2009 Nov;23(8):2331-8. doi: 10.1519/JSC.0b013e3181bac418.	Mota MR	J Strength Cond Res	2009	2009/10/15			10.1519/JSC.0b013e3181bac418
18186773	Echocardiographic parameters in athlete and nonathlete offspring of hypertensive parents	Horváth P, Kneffel ZS, Lénárd Z, Kispéter ZS, Petrekanits M, Pavlik G.	Echocardiography. 2008 Jan;25(1):1-7. doi: 10.1111/j.1540-8175.2007.00551.x.	Horváth P	Echocardiography	2008	2008/01/12			10.1111/j.1540-8175.2007.00551.x
21048365	Bosentan ameliorated exercise-induced pulmonary arterial hypertension complicated with systemic sclerosis	Yagi S, Akaike M, Iwase T, Kusunose K, Niki T, Yamaguchi K, Koshiba K, Yoshida S, Sumitomo-Ueda Y, Aihara K, Hirata Y, Dagvasumberel M, Taketani Y, Tomita N, Yamada H, Soeki T, Wakatsuki T, Matsumoto T, Sata M.	Intern Med. 2010;49(21):2309-12. doi: 10.2169/internalmedicine.49.3812. Epub 2010 Nov 1.	Yagi S	Intern Med	2010	2010/11/05			10.2169/internalmedicine.49.3812
26140386	Exercise training restores oxidative stress and nitric oxide synthases in the rostral ventrolateral medulla of renovascular hypertensive rats	Sousa LE, Magalhães WG, Bezerra FS, Santos RA, Campagnole-Santos MJ, Isoldi MC, Alzamora AC.	Free Radic Res. 2015;49(11):1335-43. doi: 10.3109/10715762.2015.1069291. Epub 2015 Aug 11.	Sousa LE	Free Radic Res	2015	2015/07/04			10.3109/10715762.2015.1069291
20568366	[Hypertension in general practice in Switzerland]	Tschudi P, Martina B.	Rev Med Suisse. 2010 May 19;6(249):1011-2, 1014-5.	Tschudi P	Rev Med Suisse	2010	2010/06/24
27339182	Resistance or aerobic training decreases blood pressure and improves cardiovascular autonomic control and oxidative stress in hypertensive menopausal rats	da Palma RK, Moraes-Silva IC, da Silva Dias D, Shimojo GL, Conti FF, Bernardes N, Barboza CA, Sanches IC, da Rosa Araújo AS, Irigoyen MC, De Angelis K.	J Appl Physiol (1985). 2016 Oct 1;121(4):1032-1038. doi: 10.1152/japplphysiol.00130.2016. Epub 2016 Jun 23.	da Palma RK	J Appl Physiol (1985)	2016	2016/06/25			10.1152/japplphysiol.00130.2016
31122039	Brief recommendations for participation in competitive sports of athletes with arterial hypertension: Summary of a Position Statement from the Sports Cardiology Section of the European Association of Preventive Cardiology (EAPC)	Niebauer J, Börjesson M, Carre F, Caselli S, Palatini P, Quattrini F, Serratosa L, Adami PE, Biffi A, Pressler A, Rasmusen HK, Schmied C, van Buuren F, Panhuyzen-Goedkoop N, Solberg EE, Halle M, Gerche A, Papadakis M, Sharma S, Pelliccia A.	Eur J Prev Cardiol. 2019 Sep;26(14):1549-1555. doi: 10.1177/2047487319852807. Epub 2019 May 24.	Niebauer J	Eur J Prev Cardiol	2019	2019/05/25			10.1177/2047487319852807
25567682	Effect of aerobic training and aerobic and resistance training on the inflammatory status of hypertensive older adults	Lima LG, Bonardi JM, Campos GO, Bertani RF, Scher LM, Louzada-Junior P, Moriguti JC, Ferriolli E, Lima NK.	Aging Clin Exp Res. 2015 Aug;27(4):483-9. doi: 10.1007/s40520-014-0307-y. Epub 2015 Jan 8.	Lima LG	Aging Clin Exp Res	2015	2015/01/09			10.1007/s40520-014-0307-y
26515663	Modeling longitudinal changes in hypertensive and waist phenotype: The oporto growth, health, and performance study	Souza M, Eisenmann J, Santos F, Gomes T, Pereira S, Forjaz C, Maia J.	Am J Hum Biol. 2016 May;28(3):387-93. doi: 10.1002/ajhb.22799. Epub 2015 Oct 30.	Souza M	Am J Hum Biol	2016	2015/10/31			10.1002/ajhb.22799
29338111	The exaggerated blood pressure response to exercise in the sub-acute phase after stroke is not affected by aerobic exercise	Wijkman MO, Sandberg K, Kleist M, Falk L, Enthoven P.	J Clin Hypertens (Greenwich). 2018 Jan;20(1):56-64. doi: 10.1111/jch.13157. Epub 2018 Jan 16.	Wijkman MO	J Clin Hypertens (Greenwich)	2018	2018/01/17	PMC8031265		10.1111/jch.13157
27784688	High-intensity interval training, but not continuous training, reverses right ventricular hypertrophy and dysfunction in a rat model of pulmonary hypertension	Brown MB, Neves E, Long G, Graber J, Gladish B, Wiseman A, Owens M, Fisher AJ, Presson RG, Petrache I, Kline J, Lahm T.	Am J Physiol Regul Integr Comp Physiol. 2017 Feb 1;312(2):R197-R210. doi: 10.1152/ajpregu.00358.2016. Epub 2016 Oct 26.	Brown MB	Am J Physiol Regul Integr Comp Physiol	2017	2016/10/28	PMC5504398		10.1152/ajpregu.00358.2016
24429954	[The dynamics of cognitive impairment in elderly patients with psychoorganic syndrome and arterial hypertension during the sanatorium treatment]	Vorontsov SA, Makarova IIu, Khritinin DF.	Zh Nevrol Psikhiatr Im S S Korsakova. 2013;113(11):85-7.	Vorontsov SA	Zh Nevrol Psikhiatr Im S S Korsakova	2013	2014/01/17
22618307	Association of multimodal treatment-induced improvements in stress, exercise volume, nutrition, and weight with improved blood pressure in severely obese women	Annesi JJ.	Int J Behav Med. 2013 Sep;20(3):397-402. doi: 10.1007/s12529-012-9240-7.	Annesi JJ	Int J Behav Med	2013	2012/05/24			10.1007/s12529-012-9240-7
29945945	Heartbeat: Is all physical activity beneficial for cardiovascular health?	Otto CM.	Heart. 2018 Jul;104(14):1137-1139. doi: 10.1136/heartjnl-2018-313725.	Otto CM	Heart	2018	2018/06/28			10.1136/heartjnl-2018-313725
28045559	Acute blood pressure response in hypertensive elderly women immediately after water aerobics exercise: A crossover study	Cunha RM, Vilaça-Alves J, Noleto MV, Silva JS, Costa AM, Silva CN, Póvoa TI, Lehnen AM.	Clin Exp Hypertens. 2017;39(1):17-22. doi: 10.1080/10641963.2016.1226891. Epub 2017 Jan 3.	Cunha RM	Clin Exp Hypertens	2017	2017/01/04			10.1080/10641963.2016.1226891
28575172	Longitudinal Changes in Excess Pressure Independently Predict Declining Renal Function Among Healthy Individuals-A Pilot Study	Climie RED, Picone DS, Sharman JE.	Am J Hypertens. 2017 Aug 1;30(8):772-775. doi: 10.1093/ajh/hpx091.	Climie RED	Am J Hypertens	2017	2017/06/03			10.1093/ajh/hpx091
27658925	Long Term Home-Based Exercise is Effective to Reduce Blood Pressure in Low Income Brazilian Hypertensive Patients: A Controlled Trial	Farinatti P, Monteiro WD, Oliveira RB.	High Blood Press Cardiovasc Prev. 2016 Dec;23(4):395-404. doi: 10.1007/s40292-016-0169-9. Epub 2016 Sep 22.	Farinatti P	High Blood Press Cardiovasc Prev	2016	2016/09/24			10.1007/s40292-016-0169-9
26268117	BLOOD PRESSURE IN HYPERTENSIVE WOMEN AFTER AEROBICS AND HYDROGYMNASTICS SESSIONS	Loiola Souto A, Moreira Lima L, Aparecida Castro E, Peixoto Veras R, Segheto W, Camargos Zanatta T, Aparecida Doimo L.	Nutr Hosp. 2015 Aug 1;32(2):823-8. doi: 10.3305/nh.2015.32.2.9228.	Loiola Souto A	Nutr Hosp	2015	2015/08/14			10.3305/nh.2015.32.2.9228
29530385	A qualitative evaluation of a physician-delivered pedometer-based step count prescription strategy with insight from participants and treating physicians	Cooke AB, Pace R, Chan D, Rosenberg E, Dasgupta K, Daskalopoulou SS.	Diabetes Res Clin Pract. 2018 May;139:314-322. doi: 10.1016/j.diabres.2018.03.008. Epub 2018 Mar 10.	Cooke AB	Diabetes Res Clin Pract	2018	2018/03/14			10.1016/j.diabres.2018.03.008
31387617	Self-care practices and associated factors among adult hypertensive patients in Ayder Comprehensive Specialized Hospital, Tigray, Ethiopia, 2018	Gebremichael GB, Berhe KK, Beyene BG, Gebrekidan KB.	BMC Res Notes. 2019 Aug 6;12(1):489. doi: 10.1186/s13104-019-4502-y.	Gebremichael GB	BMC Res Notes	2019	2019/08/08	PMC6685278		10.1186/s13104-019-4502-y
22466979	Aerobic physical activity based on fast walking does not alter blood pressure values in non-dipper essential hypertensives	Di Raimondo D, Tuttolomondo A, Miceli S, Milio G, Licata G, Pinto A.	Int Angiol. 2012 Apr;31(2):142-9.	Di Raimondo D	Int Angiol	2012	2012/04/03
19172461	A tailored target intervention on influence factors of quality of life in Chinese patients with hypertension	Qian Y, Zhang J, Lin Y, Dong M, Xu M, Qian Y, Wu L, Shi P, Xu Y, Shen H.	Clin Exp Hypertens. 2009 Feb;31(1):71-82. doi: 10.1080/10641960802409804.	Qian Y	Clin Exp Hypertens	2009	2009/01/28			10.1080/10641960802409804
23236099	Response to the antihypertensive effects of exercise among those with resistant hypertension	Dimeo F, Pagonas N, Westhoff TH.	Hypertension. 2013 Jan;61(1):e2. doi: 10.1161/HYP.0b013e3182809e6e.	Dimeo F	Hypertension	2013	2012/12/14			10.1161/HYP.0b013e3182809e6e
21920532	The antihypertensive treatment effect on left ventricular diastolic function is reflected in exercise electrocardiogram	Liakos CI, Michaelides AP, Vyssoulis GP, Chatzistamatiou EI, Dilaveris PE, Markou MI, Stefanadis CI.	J Electrocardiol. 2012 Jan-Feb;45(1):28-35. doi: 10.1016/j.jelectrocard.2011.07.014. Epub 2011 Sep 13.	Liakos CI	J Electrocardiol	2012	2011/09/17			10.1016/j.jelectrocard.2011.07.014
23386080	Stages of health behavior change and factors associated with physical activity in patients with intermittent claudication	Oliveira JG, Barbosa JP, Farah BQ, Chehuen Mda R, Cucato GG, Wolosker N, Forjaz CL, Dias RM.	Einstein (Sao Paulo). 2012 Oct-Dec;10(4):422-7. doi: 10.1590/s1679-45082012000400005.	Oliveira JG	Einstein (Sao Paulo)	2012	2013/02/07			10.1590/s1679-45082012000400005
28049344	Changes in physical activity among coronary and hypertensive patients: A longitudinal study using the Health Action Process Approach	Steca P, Pancani L, Cesana F, Fattirolli F, Giannattasio C, Greco A, D'Addario M, Monzani D, Cappelletti ER, Magrin ME, Miglioretti M, Sarini M, Scrignaro M, Vecchio L, Franzelli C.	Psychol Health. 2017 Mar;32(3):361-380. doi: 10.1080/08870446.2016.1273353. Epub 2017 Jan 4.	Steca P	Psychol Health	2017	2017/01/05			10.1080/08870446.2016.1273353
28296729	Reducing effect of aerobic exercise on blood pressure of essential hypertensive patients: A meta-analysis	Wen H, Wang L.	Medicine (Baltimore). 2017 Mar;96(11):e6150. doi: 10.1097/MD.0000000000006150.	Wen H	Medicine (Baltimore)	2017	2017/03/16	PMC5369884		10.1097/MD.0000000000006150
25052557	Brain BDNF levels elevation induced by physical training is reduced after unilateral common carotid artery occlusion in rats	Banoujaafar H, Van Hoecke J, Mossiat CM, Marie C.	J Cereb Blood Flow Metab. 2014 Oct;34(10):1681-7. doi: 10.1038/jcbfm.2014.133. Epub 2014 Jul 23.	Banoujaafar H	J Cereb Blood Flow Metab	2014	2014/07/24	PMC4269729		10.1038/jcbfm.2014.133
20525647	The 6-min walk distance in pulmonary arterial hypertension: "Je t'aime, moi non plus"	Naeije R.	Chest. 2010 Jun;137(6):1258-60. doi: 10.1378/chest.10-0351.	Naeije R	Chest	2010	2010/06/08			10.1378/chest.10-0351
17551668	The immediate effect of aerobic exercise on haemostatic parameters in patients with recently diagnosed mild to moderate essential hypertension	Lekakis J, Triantafyllidi H, Galea V, Koutroumbi M, Theodoridis T, Komporozos C, Ikonomidis I, Christopoulou-Cokkinou V, Kremastinos DT.	J Thromb Thrombolysis. 2008 Apr;25(2):179-84. doi: 10.1007/s11239-007-0058-0. Epub 2007 Jun 6.	Lekakis J	J Thromb Thrombolysis	2008	2007/06/07			10.1007/s11239-007-0058-0
19629292	Dose-response curve to exercise in hypertensive individuals: analysis of the number of sessions to the hypotensive effect	Viecili PR, Bündchen DC, Richter CM, Dipp T, Lamberti DB, Pereira AM, Barbosa Lde C, Rubin AC, Barbosa EG, Panigas TF.	Arq Bras Cardiol. 2009 May;92(5):361-7, 378-84, 393-9. doi: 10.1590/s0066-782x2009000500010.	Viecili PR	Arq Bras Cardiol	2009	2009/07/25			10.1590/s0066-782x2009000500010
24647561	Maximal cardiac output determines 6 minutes walking distance in pulmonary hypertension	Deboeck G, Taboada D, Hagan G, Treacy C, Page K, Sheares K, Naeije R, Pepke-Zaba J.	PLoS One. 2014 Mar 19;9(3):e92324. doi: 10.1371/journal.pone.0092324. eCollection 2014.	Deboeck G	PLoS One	2014	2014/03/21	PMC3960234		10.1371/journal.pone.0092324
21039760	Atenolol blunts blood pressure increase during dynamic resistance exercise in hypertensives	Gomides RS, Costa LA, Souza DR, Queiroz AC, Fernandes JR, Ortega KC, Junior DM, Tinucci T, Forjaz CL.	Br J Clin Pharmacol. 2010 Nov;70(5):664-73. doi: 10.1111/j.1365-2125.2010.03742.x.	Gomides RS	Br J Clin Pharmacol	2010	2010/11/03	PMC2997306		10.1111/j.1365-2125.2010.03742.x
19037531	Increased sympathetic activity in normotensive offspring of malignant hypertensive parents compared to offspring of normotensive parents	Lopes HF, Consolim-Colombo FM, Barreto-Filho JA, Riccio GM, Negrão CE, Krieger EM.	Braz J Med Biol Res. 2008 Oct;41(10):849-53. doi: 10.1590/s0100-879x2008005000042.	Lopes HF	Braz J Med Biol Res	2008	2008/11/28			10.1590/s0100-879x2008005000042
19208554	Six-minute walk test in scleroderma-associated pulmonary arterial hypertension: are we counting what counts?	Pamidi S, Mehta S.	J Rheumatol. 2009 Feb;36(2):216-8. doi: 10.3899/jrheum.081243.	Pamidi S	J Rheumatol	2009	2009/02/12			10.3899/jrheum.081243
25915881	Swimming training prevents alterations in ecto-NTPDase and adenosine deaminase activities in lymphocytes from Nω-nitro-L-arginine methyl ester hydrochloride induced hypertension rats	Cardoso AM, Abdalla FH, Bagatini MD, Martins CC, Zanini D, Schmatz R, Jaques JA, Leal DB, Morsch VM, Schetinger MR.	J Hypertens. 2015 Apr;33(4):763-72; discussion 772. doi: 10.1097/HJH.0000000000000468.	Cardoso AM	J Hypertens	2015	2015/04/28			10.1097/HJH.0000000000000468
28840546	Obstructive sleep apnea does not impair cardiorespiratory responses to progressive exercise performed until exhaustion in hypertensive elderly	Barbosa BT, da Cruz Santos A, Frazão M, Petrucci TR, Cucato GG, Sarmento AO, Freitas EDS, de Lima AMJ, Brasileiro-Santos MDS.	Sleep Breath. 2018 May;22(2):431-437. doi: 10.1007/s11325-017-1557-7. Epub 2017 Aug 24.	Barbosa BT	Sleep Breath	2018	2017/08/26			10.1007/s11325-017-1557-7
19899701	[Vascular tone and regular physical exercise]	Vikulov AD, Drattsev EIu, Mel'nikov AA, Alekhin VV.	Fiziol Cheloveka. 2009 Sep-Oct;35(5):127-33.	Vikulov AD	Fiziol Cheloveka	2009	2009/11/11
27819385	7th Brazilian Guideline of Arterial Hypertension: Chapter 6 - Non-pharmacological treatment	Malachias MVB, Franco RJ, Forjaz CLM, Pierin AMG, Gowdak MM, Klein MRST, Matsudo V.	Arq Bras Cardiol. 2016 Sep;107(3 Suppl 3):30-34. doi: 10.5935/abc.20160156.	Malachias MVB	Arq Bras Cardiol	2016	2016/11/08	PMC5319467		10.5935/abc.20160156
25823269	[Impact of bosentan therapy on stress-induced pulmonary hypertension in patients with systemic sclerosis]	Volkov AV, Kurmukov IA, Yudkina NN, Glukhova SI, Nikolaeva EV.	Ter Arkh. 2015;87(1):49-56. doi: 10.17116/terarkh201587149-56.	Volkov AV	Ter Arkh	2015	2015/04/01			10.17116/terarkh201587149-56
23830093	Right heart catheterization measuring central hemodynamics in cystic fibrosis during exercise	Hayes D Jr, Daniels CJ, Mansour HM, Kopp BT, Yates AR, McCoy KS, Patel AV, Kirkby S.	Respir Med. 2013 Sep;107(9):1365-9. doi: 10.1016/j.rmed.2013.02.020. Epub 2013 Jul 2.	Hayes D Jr	Respir Med	2013	2013/07/09			10.1016/j.rmed.2013.02.020
29995693	Influence of Acute Concurrent Exercise Performed in Public Fitness Facilities on Ambulatory Blood Pressure Among Older Adults in Rio de Janeiro City	Cordeiro R, Monteiro W, Cunha F, Pescatello LS, Farinatti P.	J Strength Cond Res. 2018 Oct;32(10):2962-2970. doi: 10.1519/JSC.0000000000002734.	Cordeiro R	J Strength Cond Res	2018	2018/07/12			10.1519/JSC.0000000000002734
26047957	Chronic resistance training does not affect post-exercise blood pressure in normotensive older women: a randomized controlled trial	Gerage AM, Ritti-Dias RM, do Nascimento MA, Pina FL, Gonçalves CG, Sardinha LB, Cyrino ES.	Age (Dordr). 2015 Jun;37(3):63. doi: 10.1007/s11357-015-9801-1. Epub 2015 Jun 6.	Gerage AM	Age (Dordr)	2015	2015/06/07	PMC4493716		10.1007/s11357-015-9801-1
29254882	The impact of delayed treatment on 6-minute walk distance test in patients with pulmonary arterial hypertension: A meta-analysis	Vizza CD, Badagliacca R, Messick CR, Rao Y, Nelsen AC, Benza RL.	Int J Cardiol. 2018 Mar 1;254:299-301. doi: 10.1016/j.ijcard.2017.12.016. Epub 2017 Dec 14.	Vizza CD	Int J Cardiol	2018	2017/12/20			10.1016/j.ijcard.2017.12.016
18551008	The cardiovascular effects of upper-limb aerobic exercise in hypertensive patients	Westhoff TH, Schmidt S, Gross V, Joppke M, Zidek W, van der Giet M, Dimeo F.	J Hypertens. 2008 Jul;26(7):1336-42. doi: 10.1097/HJH.0b013e3282ffac13.	Westhoff TH	J Hypertens	2008	2008/06/14			10.1097/HJH.0b013e3282ffac13
26039959	Blood Pressure Increases in OSA due to Maintained Neurovascular Sympathetic Transduction: Impact of CPAP	Tamisier R, Tan CO, Pepin JL, Levy P, Taylor JA.	Sleep. 2015 Dec 1;38(12):1973-80. doi: 10.5665/sleep.5252.	Tamisier R	Sleep	2015	2015/06/04	PMC4667376		10.5665/sleep.5252
26267986	Risk Factors of Stroke in Pathumthani Province, Thailand	Palangrit S, Muengtaweepongsa S.	J Med Assoc Thai. 2015 Jul;98(7):649-55.	Palangrit S	J Med Assoc Thai	2015	2015/08/14
20609788	In-parallel artificial lung attachment at high flows in normal and pulmonary hypertension models	Akay B, Reoma JL, Camboni D, Pohlmann JR, Albert JM, Kawatra A, Gouch AD, Bartlett RH, Cook KE.	Ann Thorac Surg. 2010 Jul;90(1):259-65. doi: 10.1016/j.athoracsur.2010.03.085.	Akay B	Ann Thorac Surg	2010	2010/07/09	PMC4332709	NIHMS454321	10.1016/j.athoracsur.2010.03.085
27029960	One single bout of low-intensity isometric handgrip exercise reduces blood pressure in healthy pre- and hypertensive individuals	van Assche T, Buys R, de Jaeger M, Coeckelberghs E, Cornelissen VA.	J Sports Med Phys Fitness. 2017 Apr;57(4):469-475. doi: 10.23736/S0022-4707.16.06239-3. Epub 2016 Mar 31.	van Assche T	J Sports Med Phys Fitness	2017	2016/04/01			10.23736/S0022-4707.16.06239-3
20658290	Significance of serum uric acid in pulmonary hypertension due to systemic sclerosis: a pilot study	Dimitroulas T, Giannakoulas G, Dimitroula H, Sfetsios T, Parcharidou D, Karvounis H, Settas L.	Rheumatol Int. 2011 Feb;31(2):263-7. doi: 10.1007/s00296-010-1557-4. Epub 2010 Jul 25.	Dimitroulas T	Rheumatol Int	2011	2010/07/27			10.1007/s00296-010-1557-4
24387700	A randomized controlled trial comparing the effects of yoga with an active control on ambulatory blood pressure in individuals with prehypertension and stage 1 hypertension	Hagins M, Rundle A, Consedine NS, Khalsa SB.	J Clin Hypertens (Greenwich). 2014 Jan;16(1):54-62. doi: 10.1111/jch.12244. Epub 2014 Jan 4.	Hagins M	J Clin Hypertens (Greenwich)	2014	2014/01/07	PMC3948002	NIHMS535407	10.1111/jch.12244
30849931	Acute Effects of Interrupting Prolonged Sitting With Intermittent Physical Activity on Blood Pressure in Preadolescent Children	Weston E, Nagy M, Ajibewa TA, O'Sullivan M, Block S, Hasson RE.	Pediatr Exerc Sci. 2019 Nov 1;31(4):408-415. doi: 10.1123/pes.2018-0224. Epub 2019 Jun 27.	Weston E	Pediatr Exerc Sci	2019	2019/03/10			10.1123/pes.2018-0224
26632111	Inoperable chronic thromboembolic pulmonary hypertension treated with riociguat: A case study	Ortiz-Bautista C, Ochoa-Parra N, Navas-Tejedor P, Morán-Fernández L, Gómez-Sánchez MÁ.	Rev Port Cardiol. 2015 Dec;34(12):777.e1-5. doi: 10.1016/j.repc.2015.06.011. Epub 2015 Nov 26.	Ortiz-Bautista C	Rev Port Cardiol	2015	2015/12/04			10.1016/j.repc.2015.06.011
23373532	Delayed blood pressure recovery ratio might indicate increased arterial stiffness in hypertensive patients with reduced aerobic exercise capacity	Kontsas K, Triantafyllidi H, Trivilou P, Ikonomidis I, Tzortzis S, Liazos I, Alevras P, Paraskevaidis I, Kremastinos D, Anastasiou-Nana M, Lekakis J.	Blood Press. 2013 Oct;22(5):290-6. doi: 10.3109/08037051.2012.759694. Epub 2013 Feb 1.	Kontsas K	Blood Press	2013	2013/02/05			10.3109/08037051.2012.759694
23521912	Exercise training lowers the enhanced tonically active glutamatergic input to the rostral ventrolateral medulla in hypertensive rats	Zha YP, Wang YK, Deng Y, Zhang RW, Tan X, Yuan WJ, Deng XM, Wang WZ.	CNS Neurosci Ther. 2013 Apr;19(4):244-51. doi: 10.1111/cns.12065.	Zha YP	CNS Neurosci Ther	2013	2013/03/26	PMC6493496		10.1111/cns.12065
23428411	The relationship between ventricular-vascular uncoupling during exercise and impaired left ventricular longitudinal functional reserve in hypertensive patients	Shim CY, Park S, Choi EY, Hong GR, Choi D, Jang Y, Chung N.	J Am Soc Hypertens. 2013 May-Jun;7(3):198-205. doi: 10.1016/j.jash.2013.01.005. Epub 2013 Feb 19.	Shim CY	J Am Soc Hypertens	2013	2013/02/23			10.1016/j.jash.2013.01.005
24472027	Six-minute walk distance target in elderly patients with idiopathic pulmonary arterial hypertension - consideration of predicted values	Lange TJ, Keller A, Arzt M, Pfeifer M.	Int J Clin Pract. 2014 May;68(5):543-50. doi: 10.1111/ijcp.12351. Epub 2014 Jan 29.	Lange TJ	Int J Clin Pract	2014	2014/01/30			10.1111/ijcp.12351
24845208	Acute and chronic cardiovascular response to 16 weeks of combined eccentric or traditional resistance and aerobic training in elderly hypertensive women: a randomized controlled trial	Dos Santos ES, Asano RY, Filho IG, Lopes NL, Panelli P, Nascimento Dda C, Collier SR, Prestes J.	J Strength Cond Res. 2014 Nov;28(11):3073-84. doi: 10.1519/JSC.0000000000000537.	Dos Santos ES	J Strength Cond Res	2014	2014/05/22			10.1519/JSC.0000000000000537
18712060	Attenuated increases in blood pressure by dynamic resistance exercise in middle-aged men	Kawano H, Nakagawa H, Onodera S, Higuchi M, Miyachi M.	Hypertens Res. 2008 May;31(5):1045-53. doi: 10.1291/hypres.31.1045.	Kawano H	Hypertens Res	2008	2008/08/21			10.1291/hypres.31.1045
25524237	Acute blood pressure changes are related to chronic effects of resistance exercise in medicated hypertensives elderly women	Moreira SR, Cucato GG, Terra DF, Ritti-Dias RM.	Clin Physiol Funct Imaging. 2016 May;36(3):242-8. doi: 10.1111/cpf.12221. Epub 2014 Dec 18.	Moreira SR	Clin Physiol Funct Imaging	2016	2014/12/20			10.1111/cpf.12221
25225715	Whole-body vibration training decreases ankle systolic blood pressure and leg arterial stiffness in obese postmenopausal women with high blood pressure	Figueroa A, Kalfon R, Wong A.	Menopause. 2015 Apr;22(4):423-7. doi: 10.1097/GME.0000000000000332.	Figueroa A	Menopause	2015	2014/09/17			10.1097/GME.0000000000000332
22113356	Effects of physical training on autonomic cardiac modulation in hypertension: assessment by heart rate variability analysis	Parati G, Ochoa JE.	Hypertens Res. 2012 Jan;35(1):25-7. doi: 10.1038/hr.2011.179. Epub 2011 Nov 24.	Parati G	Hypertens Res	2012	2011/11/25			10.1038/hr.2011.179
23628502	A randomized 9-month study of blood pressure and body fat responses to aerobic training versus combined aerobic and resistance training in older men	Sousa N, Mendes R, Abrantes C, Sampaio J, Oliveira J.	Exp Gerontol. 2013 Aug;48(8):727-33. doi: 10.1016/j.exger.2013.04.008. Epub 2013 Apr 26.	Sousa N	Exp Gerontol	2013	2013/05/01			10.1016/j.exger.2013.04.008
18496321	The hypotensive effects of isometric handgrip training using an inexpensive spring handgrip training device	Millar PJ, Bray SR, MacDonald MJ, McCartney N.	J Cardiopulm Rehabil Prev. 2008 May-Jun;28(3):203-7. doi: 10.1097/01.HCR.0000320073.66223.a7.	Millar PJ	J Cardiopulm Rehabil Prev	2008	2008/05/23			10.1097/01.HCR.0000320073.66223.a7
22995024	Do changes of 6-minute walk distance predict clinical events in patients with pulmonary arterial hypertension? A meta-analysis of 22 randomized trials	Savarese G, Paolillo S, Costanzo P, D'Amore C, Cecere M, Losco T, Musella F, Gargiulo P, Marciano C, Perrone-Filardi P.	J Am Coll Cardiol. 2012 Sep 25;60(13):1192-201. doi: 10.1016/j.jacc.2012.01.083.	Savarese G	J Am Coll Cardiol	2012	2012/09/22			10.1016/j.jacc.2012.01.083
24022919	Aquatic exercise is as effective as dry land training to blood pressure reduction in postmenopausal hypertensive women	Arca EA, Martinelli B, Martin LC, Waisberg CB, Franco RJ.	Physiother Res Int. 2014 Jun;19(2):93-8. doi: 10.1002/pri.1565. Epub 2013 Sep 10.	Arca EA	Physiother Res Int	2014	2013/09/12			10.1002/pri.1565
20644524	High-intensity interval vs. moderate steady-state exercise	Ciolac EG, Carvalho VO, Guimarães GV.	Am J Hypertens. 2010 Aug;23(8):812; author reply 813. doi: 10.1038/ajh.2010.108.	Ciolac EG	Am J Hypertens	2010	2010/07/21			10.1038/ajh.2010.108
20694394	Use of 6-minute walk test in pulmonary hypertension management	Fumagalli E, Ribeiro MA, Ferreira MS, Santos CI.	Arq Bras Cardiol. 2010 Jul;95(1):e10-3. doi: 10.1590/s0066-782x2010001100024.	Fumagalli E	Arq Bras Cardiol	2010	2010/08/10			10.1590/s0066-782x2010001100024
22318206	Effect of a single session of aerobic walking exercise on arterial pressure in community-living elderly individuals	Lima LG, Moriguti JC, Ferriolli E, Lima NK.	Hypertens Res. 2012 Apr;35(4):457-62. doi: 10.1038/hr.2011.227. Epub 2012 Feb 9.	Lima LG	Hypertens Res	2012	2012/02/10			10.1038/hr.2011.227
26447511	Natriuretic peptide resistance of mesenteric arteries in spontaneous hypertensive rat is alleviated by exercise	Yu J, Zhang B, Su XL, Tie R, Chang P, Zhang XC, Wang JB, Zhao G, Zhu MZ, Zhang HF, Chen BY.	Physiol Res. 2016 Jun 20;65(2):209-17. doi: 10.33549/physiolres.933007. Epub 2015 Oct 8.	Yu J	Physiol Res	2016	2015/10/09			10.33549/physiolres.933007
24832001	Evaluation of aortic elastic properties in patients with exaggerated systolic blood pressure response to exercise testing	Kilicaslan B, Eren NK, Nazlı C.	Clin Exp Hypertens. 2015;37(2):97-101. doi: 10.3109/10641963.2014.913603. Epub 2014 May 15.	Kilicaslan B	Clin Exp Hypertens	2015	2014/05/17			10.3109/10641963.2014.913603
21793327	Effects of one-year swimming training on blood pressure and insulin sensitivity in mild hypertensive young patients	Chen HH, Chen YL, Huang CY, Lee SD, Chen SC, Kuo CH.	Chin J Physiol. 2010 Jun 30;53(3):185-9. doi: 10.4077/cjp.2010.amk042.	Chen HH	Chin J Physiol	2010	2011/07/29			10.4077/cjp.2010.amk042
28655147	Underlying Mechanism for Reduced Left Ventricular Mass by Physical Activity in Obese and Hypertensive Subjects	Tsuda K.	Am J Hypertens. 2017 Nov 1;30(11):e12. doi: 10.1093/ajh/hpx106.	Tsuda K	Am J Hypertens	2017	2017/06/29			10.1093/ajh/hpx106
20431596	Continuous vs. interval exercise training in hypertensive subjects	Madden KM.	Hypertens Res. 2010 Jun;33(6):544-5. doi: 10.1038/hr.2010.54. Epub 2010 Apr 30.	Madden KM	Hypertens Res	2010	2010/05/01	PMC3742435	CAMS3233	10.1038/hr.2010.54
19927383	The biggest loser		Harv Heart Lett. 2009 Jul;19(11):7.		Harv Heart Lett	2009	2009/11/26
23588504	Is exercise really deleterious for the hypertensive heart?	Libonati JR.	J Physiol. 2013 Apr 15;591(8):2225-6. doi: 10.1113/jphysiol.2012.249094.	Libonati JR	J Physiol	2013	2013/04/17	PMC3634532		10.1113/jphysiol.2012.249094
18277829	Association of hypertensive diastolic blood pressure with dyslipidemia during exercise in apparently healthy subjects	Arena R, Arrowood JA, Fei DY, Helm S, Kraft KA.	J Cardiopulm Rehabil Prev. 2008 Jan-Feb;28(1):38-42. doi: 10.1097/01.HCR.0000311507.31473.f1.	Arena R	J Cardiopulm Rehabil Prev	2008	2008/02/19			10.1097/01.HCR.0000311507.31473.f1
22392904	Microdialysis of prostaglandins, thromboxane, and other eicosanoids: recall past knowledge	Tsikas D, Zoerner AA, Haufe S, Engeli S, Stichtenoth DO, Jordan J.	Hypertension. 2012 May;59(5):e39; author reply e40. doi: 10.1161/HYPERTENSIONAHA.112.191908. Epub 2012 Mar 5.	Tsikas D	Hypertension	2012	2012/03/07			10.1161/HYPERTENSIONAHA.112.191908
19771797	[Hypertension and sports: do we take the opportunity?]	Predel HG.	MMW Fortschr Med. 2009 Aug 20;151(34-35):59-61.	Predel HG	MMW Fortschr Med	2009	2009/09/24
18682474	Latent pulmonary hypertension: looking beyond the scene	Bossone E, Citro R, Armstrong WF, Rubenfire M.	Chest. 2008 Aug;134(2):469-70. doi: 10.1378/chest.08-0640.	Bossone E	Chest	2008	2008/08/07			10.1378/chest.08-0640
23025031	Fitness may help overcome effects of family history of hypertension. New study further underscores the heart-healthy benefits of regular exercise		Heart Advis. 2012 Aug;15(8):5.		Heart Advis	2012	2012/10/03
23301251	Hypertension? You're not alone. There's time to take action if you're among the masses		Harv Health Lett. 2012 Nov;38(1):3.		Harv Health Lett	2012	2013/01/11
21416449	Normalization effect of sports training on blood pressure in hypertensive individuals: regression to the mean?	Atkinson G, Taylor C.	J Sports Sci. 2011 Mar;29(6):643-4; author reply 645-7. doi: 10.1080/02640414.2010.510848.	Atkinson G	J Sports Sci	2011	2011/03/19			10.1080/02640414.2010.510848
30507864	Physical exercise prevents memory impairment in an animal model of hypertension through modulation of CD39 and CD73 activities and A2A receptor expression	Cardoso AM, Manfredi LH, Zanini D, Bagatini MD, Gutierres JM, Carvalho F, Tremblay A, Belló-Klein A, Rubin MA, Morsch VM, Sévigny J, Schetinger MRC.	J Hypertens. 2019 Jan;37(1):135-143. doi: 10.1097/HJH.0000000000001845.	Cardoso AM	J Hypertens	2019	2018/12/04			10.1097/HJH.0000000000001845
31076264	Combined effects of obesity and objectively-measured daily physical activity on the risk of hypertension in middle-aged Japanese men: A 4-year prospective cohort study	Adachi T, Kamiya K, Takagi D, Ashikawa H, Hori M, Kondo T, Yamada S.	Obes Res Clin Pract. 2019 Jul-Aug;13(4):365-370. doi: 10.1016/j.orcp.2019.04.002. Epub 2019 May 7.	Adachi T	Obes Res Clin Pract	2019	2019/05/12			10.1016/j.orcp.2019.04.002
21947813	The effect of different doses of aerobic exercise training on endothelial function in postmenopausal women with elevated blood pressure: results from the DREW study	Swift DL, Earnest CP, Blair SN, Church TS.	Br J Sports Med. 2012 Aug;46(10):753-8. doi: 10.1136/bjsports-2011-090025. Epub 2011 Sep 22.	Swift DL	Br J Sports Med	2012	2011/09/28	PMC7065031	NIHMS1554461	10.1136/bjsports-2011-090025
22696078	Validation of the 6-minute walk in patients with pulmonary arterial hypertension: trying to fit a square PEG into a round hole?	Farber HW.	Circulation. 2012 Jul 17;126(3):258-60. doi: 10.1161/CIRCULATIONAHA.112.118547. Epub 2012 Jun 13.	Farber HW	Circulation	2012	2012/06/15			10.1161/CIRCULATIONAHA.112.118547
21545926	Exercise therapy in hypertensive cardiovascular disease	Fagard RH.	Prog Cardiovasc Dis. 2011 May-Jun;53(6):404-11. doi: 10.1016/j.pcad.2011.03.006.	Fagard RH	Prog Cardiovasc Dis	2011	2011/05/07			10.1016/j.pcad.2011.03.006
19546388	Opposite effects of training in rats with stable and progressive pulmonary hypertension	Handoko ML, de Man FS, Happé CM, Schalij I, Musters RJ, Westerhof N, Postmus PE, Paulus WJ, van der Laarse WJ, Vonk-Noordegraaf A.	Circulation. 2009 Jul 7;120(1):42-9. doi: 10.1161/CIRCULATIONAHA.108.829713. Epub 2009 Jun 22.	Handoko ML	Circulation	2009	2009/06/24			10.1161/CIRCULATIONAHA.108.829713
22261825	Cardiac markers of EIH athletes in ultramarathon	Kim YJ, Kim CH, Shin KA, Kim AC, Lee YH, Goh CW, Oh JK, Nam HS, Park Y.	Int J Sports Med. 2012 Mar;33(3):171-6. doi: 10.1055/s-0031-1285930. Epub 2012 Jan 19.	Kim YJ	Int J Sports Med	2012	2012/01/21			10.1055/s-0031-1285930
18957820	Study of left ventricular long axis function in patients with hypertensive response to exercise	Kranidis A, Pastromas S, Tsilakis D, Manolis AS.	Hypertens Res. 2008 Jul;31(7):1485; author reply 1485-6. doi: 10.1291/hypres.31.1485.	Kranidis A	Hypertens Res	2008	2008/10/30			10.1291/hypres.31.1485
28804812	Predominance of Comorbidities in the Detriment of Daily Activity in Sarcoidosis Patients	Kostorz S, Jastrzębski D, Sikora M, Zebrowska A, Margas A, Stepanik D, Swinder H, Ziora D.	Adv Exp Med Biol. 2018;1040:7-12. doi: 10.1007/5584_2017_87.	Kostorz S	Adv Exp Med Biol	2018	2017/08/15			10.1007/5584_2017_87
20001390	Cardiovascular risk factors in hypertensive patients born in Northern Africa and living in France	Lepoutre-Lussey C, Plouin PF, Steichen O.	Blood Press. 2010 Apr;19(2):75-80. doi: 10.3109/08037050903464741.	Lepoutre-Lussey C	Blood Press	2010	2009/12/17			10.3109/08037050903464741
24916204	Pulmonary function differences in patients with chronic right heart failure secondary to pulmonary arterial hypertension and chronic left heart failure	Liu WH, Luo Q, Liu ZH, Zhao Q, Xi QY, Xue HF, Zhao ZH.	Med Sci Monit. 2014 Jun 11;20:960-6. doi: 10.12659/MSM.890409.	Liu WH	Med Sci Monit	2014	2014/06/12	PMC4067429		10.12659/MSM.890409
22747449	Heart failure in hypertension: prevention and treatment	Georgiopoulou VV, Kalogeropoulos AP, Butler J.	Drugs. 2012 Jul 9;72(10):1373-98. doi: 10.2165/11631100-000000000-00000.	Georgiopoulou VV	Drugs	2012	2012/07/04			10.2165/11631100-000000000-00000
30969227	Left ventricular hypertrophy in middle-aged endurance athletes: is it blood pressure related?	Małek ŁA, Czajkowska A, Mróz A, Witek K, Barczuk-Falęcka M, Nowicki D, Postuła M, Werys K.	Blood Press Monit. 2019 Jun;24(3):110-113. doi: 10.1097/MBP.0000000000000377.	Małek ŁA	Blood Press Monit	2019	2019/04/11			10.1097/MBP.0000000000000377
26423529	Exercise for Hypertension: A Prescription Update Integrating Existing Recommendations with Emerging Research	Pescatello LS, MacDonald HV, Lamberti L, Johnson BT.	Curr Hypertens Rep. 2015 Nov;17(11):87. doi: 10.1007/s11906-015-0600-y.	Pescatello LS	Curr Hypertens Rep	2015	2015/10/02	PMC4589552		10.1007/s11906-015-0600-y
28755806	Physical activity and blood pressure in 10,000 Mediterranean adults: The EPIC-Florence cohort	Masala G, Bendinelli B, Occhini D, Bruno RM, Caini S, Saieva C, Ungar A, Ghiadoni L, Palli D.	Nutr Metab Cardiovasc Dis. 2017 Aug;27(8):670-678. doi: 10.1016/j.numecd.2017.06.003. Epub 2017 Jun 15.	Masala G	Nutr Metab Cardiovasc Dis	2017	2017/07/31			10.1016/j.numecd.2017.06.003
24721929	Modulation of blood pressure response to exercise by physical activity and relationship with resting blood pressure during pregnancy	Bisson M, Rhéaume C, Bujold E, Tremblay A, Marc I.	J Hypertens. 2014 Jul;32(7):1450-7; discussion 1457. doi: 10.1097/HJH.0000000000000185.	Bisson M	J Hypertens	2014	2014/04/12			10.1097/HJH.0000000000000185
22693735	[The influence of physical training on the state of microcirculation in the patients presenting with arterial hypertension when staying at a health resort]	Starshinov DV, Khodasevich LS.	Vopr Kurortol Fizioter Lech Fiz Kult. 2012 Jan-Feb;(1):7-9.	Starshinov DV	Vopr Kurortol Fizioter Lech Fiz Kult	2012	2012/06/15
31607173	Dose-Response Association Between Level of Physical Activity and Mortality in Normal, Elevated, and High Blood Pressure	Joseph G, Marott JL, Torp-Pedersen C, Biering-Sørensen T, Nielsen G, Christensen AE, Johansen MB, Schnohr P, Sogaard P, Mogelvang R.	Hypertension. 2019 Dec;74(6):1307-1315. doi: 10.1161/HYPERTENSIONAHA.119.13786. Epub 2019 Oct 14.	Joseph G	Hypertension	2019	2019/10/15			10.1161/HYPERTENSIONAHA.119.13786
24293465	New perspectives in long-term outcomes in clinical trials of pulmonary arterial hypertension	Preston IR, Suissa S, Humbert M.	Eur Respir Rev. 2013 Dec;22(130):495-502. doi: 10.1183/09059180.00006413.	Preston IR	Eur Respir Rev	2013	2013/12/03			10.1183/09059180.00006413
21910271	Physical activity patterns by campus housing status among African American female college students	Ajibade PB.	J Black Stud. 2011;42(4):548-60. doi: 10.1177/0021934710385116.	Ajibade PB	J Black Stud	2011	2011/09/14			10.1177/0021934710385116
29651756	Aquatic Training in Upright Position as an Alternative to Improve Blood Pressure in Adults and Elderly: A Systematic Review and Meta-Analysis	Reichert T, Costa RR, Barroso BM, da Rocha VMB, Delevatti RS, Kruel LFM.	Sports Med. 2018 Jul;48(7):1727-1737. doi: 10.1007/s40279-018-0918-0.	Reichert T	Sports Med	2018	2018/04/14			10.1007/s40279-018-0918-0
25313820	[Decreasing systolic blood pressure with isometric muscle training: a CAT]	Espinoza Salinas A, Sánchez PA, Zafra Santos E, Cofre Bolados C, Prado Núñez H, Pavez Von Martens G.	Medwave. 2014 Sep 11;14(8):e6017. doi: 10.5867/medwave.2014.08.6017.	Espinoza Salinas A	Medwave	2014	2014/10/15			10.5867/medwave.2014.08.6017
25380153	Motivating patients to exercise: translating high blood pressure into equivalent risk of inactivity	Li CS, Liu CC, Tsai MK, Tai YP, Wai JP, Tsao CK, Wen CP.	J Hypertens. 2015 Feb;33(2):287-93. doi: 10.1097/HJH.0000000000000392.	Li CS	J Hypertens	2015	2014/11/08			10.1097/HJH.0000000000000392
30543638	Energy demand in an active videogame session and the potential to promote hypotension after exercise in hypertensive women	da Silva TF, Cirilo-Souza MDS, de Souza MF, Veloso Neto G, Dos Santos MAP, Silva AS.	PLoS One. 2018 Dec 13;13(12):e0207505. doi: 10.1371/journal.pone.0207505. eCollection 2018.	da Silva TF	PLoS One	2018	2018/12/14	PMC6292658		10.1371/journal.pone.0207505
23786645	Effects of exercise on resting blood pressure in obese children: a meta-analysis of randomized controlled trials	García-Hermoso A, Saavedra JM, Escalante Y.	Obes Rev. 2013 Nov;14(11):919-28. doi: 10.1111/obr.12054. Epub 2013 Jun 21.	García-Hermoso A	Obes Rev	2013	2013/06/22			10.1111/obr.12054
17978836	Pathophysiological adaptations to walking and cycling in primary pulmonary hypertension	Valli G, Vizza CD, Onorati P, Badagliacca R, Ciuffa R, Poscia R, Brandimarte F, Fedele F, Serra P, Palange P.	Eur J Appl Physiol. 2008 Mar;102(4):417-24. doi: 10.1007/s00421-007-0600-y. Epub 2007 Nov 3.	Valli G	Eur J Appl Physiol	2008	2007/11/06			10.1007/s00421-007-0600-y
19102111	[Arterial hypertension and the kidney]	Niang A.	Dakar Med. 2008;53(1):1-6.	Niang A	Dakar Med	2008	2008/12/24
21267956	Usefulness of echocardiography in the identification of an excessive increase in pulmonary arterial pressure in patients with systemic sclerosis	Ciurzyński M, Bienias P, Irzyk K, Rymarczyk Z, Kostrubiec M, Szewczyk A, Glińska-Wielochowska M, Zyłkowska J, Kurzyna M, Pruszczyk P.	Kardiol Pol. 2011;69(1):9-15.	Ciurzyński M	Kardiol Pol	2011	2011/01/27
24897044	Elaboration and validation of instrument to assess adherence to hypertension treatment	Rodrigues MT, Moreira TM, Andrade DF.	Rev Saude Publica. 2014 Apr;48(2):232-40. doi: 10.1590/s0034-8910.2014048005044.	Rodrigues MT	Rev Saude Publica	2014	2014/06/05	PMC4206136		10.1590/s0034-8910.2014048005044
22869027	Exercise-induced acute changes in systolic blood pressure do not alter choroidal thickness as measured by a portable spectral-domain optical coherence tomography device	Alwassia AA, Adhi M, Zhang JY, Regatieri CV, Al-Quthami A, Salem D, Fujimoto JG, Duker JS.	Retina. 2013 Jan;33(1):160-5. doi: 10.1097/IAE.0b013e3182618c22.	Alwassia AA	Retina	2013	2012/08/08	PMC3758128	NIHMS506089	10.1097/IAE.0b013e3182618c22
23382486	Exercise-induced hypertension, cardiovascular events, and mortality in patients undergoing exercise stress testing: a systematic review and meta-analysis	Schultz MG, Otahal P, Cleland VJ, Blizzard L, Marwick TH, Sharman JE.	Am J Hypertens. 2013 Mar;26(3):357-66. doi: 10.1093/ajh/hps053. Epub 2012 Dec 27.	Schultz MG	Am J Hypertens	2013	2013/02/06			10.1093/ajh/hps053
22517349	Does yoga therapy reduce blood pressure in patients with hypertension?: an integrative review	Okonta NR.	Holist Nurs Pract. 2012 May-Jun;26(3):137-41. doi: 10.1097/HNP.0b013e31824ef647.	Okonta NR	Holist Nurs Pract	2012	2012/04/21			10.1097/HNP.0b013e31824ef647
22144263	Cardiovascular risk: gender differences in lifestyle behaviors and coping strategies	Martin LA, Critelli JW, Doster JA, Powers C, Purdum M, Doster MR, Lambert PL.	Int J Behav Med. 2013 Mar;20(1):97-105. doi: 10.1007/s12529-011-9204-3.	Martin LA	Int J Behav Med	2013	2011/12/07			10.1007/s12529-011-9204-3
24265181	Singular and combined effects of nebivolol and lifestyle modification on large artery stiffness in hypertensive adults	Werner TJ, Boutagy NE, Osterberg KL, Rivero JM, Davy KP.	Ther Adv Cardiovasc Dis. 2013 Dec;7(6):285-92. doi: 10.1177/1753944713513062. Epub 2013 Nov 21.	Werner TJ	Ther Adv Cardiovasc Dis	2013	2013/11/23			10.1177/1753944713513062
22548816	Right ventricular adaptation and maladaptation in chronic pulmonary arterial hypertension	Rich S.	Cardiol Clin. 2012 May;30(2):257-69. doi: 10.1016/j.ccl.2012.03.004.	Rich S	Cardiol Clin	2012	2012/05/03			10.1016/j.ccl.2012.03.004
28401531	Exercise during pregnancy and risk of gestational hypertensive disorders: a systematic review and meta-analysis	Magro-Malosso ER, Saccone G, Di Tommaso M, Roman A, Berghella V.	Acta Obstet Gynecol Scand. 2017 Aug;96(8):921-931. doi: 10.1111/aogs.13151. Epub 2017 May 19.	Magro-Malosso ER	Acta Obstet Gynecol Scand	2017	2017/04/13			10.1111/aogs.13151
23588501	Exercise, load and remodelling: do we know what we think we know?	Ibrahim M, Cartledge JE.	J Physiol. 2013 Apr 15;591(8):2025-6. doi: 10.1113/jphysiol.2012.249466.	Ibrahim M	J Physiol	2013	2013/04/17	PMC3634516		10.1113/jphysiol.2012.249466
25455722	Pulmonary arterial hypertension-related myopathy: an overview of current data and future perspectives	Marra AM, Arcopinto M, Bossone E, Ehlken N, Cittadini A, Grünig E.	Nutr Metab Cardiovasc Dis. 2015 Feb;25(2):131-9. doi: 10.1016/j.numecd.2014.10.005. Epub 2014 Oct 19.	Marra AM	Nutr Metab Cardiovasc Dis	2015	2014/12/03			10.1016/j.numecd.2014.10.005
30419828	Subgroups of lifestyle patterns among hypertension patients: a latent-class analysis	Ghanbari J, Mohammadpoorasl A, Jahangiry L, Farhangi MA, Amirzadeh J, Ponnet K.	BMC Med Res Methodol. 2018 Nov 12;18(1):127. doi: 10.1186/s12874-018-0607-6.	Ghanbari J	BMC Med Res Methodol	2018	2018/11/14	PMC6233281		10.1186/s12874-018-0607-6
27823704	Effect of different types of exercise on sleep quality of elderly subjects	Bonardi JMT, Lima LG, Campos GO, Bertani RF, Moriguti JC, Ferriolli E, Lima NKC.	Sleep Med. 2016 Sep;25:122-129. doi: 10.1016/j.sleep.2016.06.025. Epub 2016 Sep 29.	Bonardi JMT	Sleep Med	2016	2016/11/09			10.1016/j.sleep.2016.06.025
21176008	Is exercise-induced pulmonary hypertension ready for prime time in systemic sclerosis?	Steen VD, Champion H.	Int J Clin Pract Suppl. 2011 Jan;(169):1-3. doi: 10.1111/j.1742-1241.2010.02603.x.	Steen VD	Int J Clin Pract Suppl	2011	2010/12/24			10.1111/j.1742-1241.2010.02603.x
25011612	Exercise-referral scheme to promote physical activity among hypertensive patients: design of a cluster randomized trial in the Primary Health Care Units of Mexico's Social Security System	Gallegos-Carrillo K, García-Peña C, Salmerón J, Salgado-de-Snyder VN, Vázquez-Cabrer G, Lobelo F.	BMC Public Health. 2014 Jul 9;14:706. doi: 10.1186/1471-2458-14-706.	Gallegos-Carrillo K	BMC Public Health	2014	2014/07/12	PMC4227118		10.1186/1471-2458-14-706
25111294	Alternatives to the six-minute walk test in pulmonary arterial hypertension	Mainguy V, Malenfant S, Neyron AS, Saey D, Maltais F, Bonnet S, Provencher S.	PLoS One. 2014 Aug 11;9(8):e103626. doi: 10.1371/journal.pone.0103626. eCollection 2014.	Mainguy V	PLoS One	2014	2014/08/12	PMC4128819		10.1371/journal.pone.0103626
23937144	High-intensity exercise promotes postexercise hypotension greater than moderate intensity in elderly hypertensive individuals	Brito Ade F, de Oliveira CV, Santos Mdo S, Santos Ada C.	Clin Physiol Funct Imaging. 2014 Mar;34(2):126-32. doi: 10.1111/cpf.12074. Epub 2013 Aug 13.	Brito Ade F	Clin Physiol Funct Imaging	2014	2013/08/14			10.1111/cpf.12074
30048986	Exercise Training Attenuates Proinflammatory Cytokines, Oxidative Stress and Modulates Neurotransmitters in the Rostral Ventrolateral Medulla of Salt-Induced Hypertensive Rats	Li HB, Huo CJ, Su Q, Li X, Bai J, Zhu GQ, Kang YM.	Cell Physiol Biochem. 2018;48(3):1369-1381. doi: 10.1159/000492095. Epub 2018 Jul 26.	Li HB	Cell Physiol Biochem	2018	2018/07/27			10.1159/000492095
18430048	Post-resistance exercise hypotension in spontaneously hypertensive rats is mediated by nitric oxide	Lizardo JH, Silveira EA, Vassallo DV, Oliveira EM.	Clin Exp Pharmacol Physiol. 2008 Jul;35(7):782-7. doi: 10.1111/j.1440-1681.2008.04950.x. Epub 2008 Apr 21.	Lizardo JH	Clin Exp Pharmacol Physiol	2008	2008/04/24			10.1111/j.1440-1681.2008.04950.x
27270182	Does exercise pulmonary hypertension exist?	Lau EM, Chemla D, Whyte K, Kovacs G, Olschewski H, Herve P.	Curr Opin Pulm Med. 2016 Sep;22(5):400-7. doi: 10.1097/MCP.0000000000000292.	Lau EM	Curr Opin Pulm Med	2016	2016/06/09			10.1097/MCP.0000000000000292
29032569	Medical Treatment of Pulmonary Arterial Hypertension	Sahay S, Humbert M, Sitbon O.	Semin Respir Crit Care Med. 2017 Oct;38(5):686-700. doi: 10.1055/s-0037-1607208. Epub 2017 Oct 15.	Sahay S	Semin Respir Crit Care Med	2017	2017/10/17			10.1055/s-0037-1607208
24952588	Exercise induction of gut microbiota modifications in obese, non-obese and hypertensive rats	Petriz BA, Castro AP, Almeida JA, Gomes CP, Fernandes GR, Kruger RH, Pereira RW, Franco OL.	BMC Genomics. 2014 Jun 21;15(1):511. doi: 10.1186/1471-2164-15-511.	Petriz BA	BMC Genomics	2014	2014/06/23	PMC4082611		10.1186/1471-2164-15-511
28657472	Evaluating the effects of exercise on cognitive function in hypertensive and diabetic patients using the mental test and training system	Teixeira RB, Marins JCB, Amorim PRS, Teoldo I, Cupeiro R, Andrade MOC, Martins YLX, Castilho PR, Magalhães DD, Palotás A, Lima LM.	World J Biol Psychiatry. 2019 Mar;20(3):209-218. doi: 10.1080/15622975.2017.1337222. Epub 2017 Jun 28.	Teixeira RB	World J Biol Psychiatry	2019	2017/06/29			10.1080/15622975.2017.1337222
21482345	[Effects of thromboendarterectomy for post-embolic pulmonary hypertension on physiological dead space on exercise]	Botelho AD, Tercé G, Stervinou-Wemeau L, Robin S, Wallaert B.	Rev Mal Respir. 2011 Mar;28(3):377-80. doi: 10.1016/j.rmr.2010.09.030. Epub 2011 Feb 22.	Botelho AD	Rev Mal Respir	2011	2011/04/13			10.1016/j.rmr.2010.09.030
24089375	Paraventricular nucleus control of blood pressure in two-kidney, one-clip rats: effects of exercise training and resting blood pressure	Rossi NF, Chen H, Maliszewska-Scislo M.	Am J Physiol Regul Integr Comp Physiol. 2013 Dec;305(11):R1390-400. doi: 10.1152/ajpregu.00546.2012. Epub 2013 Oct 2.	Rossi NF	Am J Physiol Regul Integr Comp Physiol	2013	2013/10/04	PMC3882562		10.1152/ajpregu.00546.2012
25742419	Association Between Hemodynamic Profile, Physical Capacity and Quality of Life in Pulmonary Hypertension	Torres Dde F, Zin WA, Lopes AJ, Vigário Pdos S, Garcia MI, Waetge D, Bandeira ML, Bessa LG, Guimarães FS.	Arq Bras Cardiol. 2015 May;104(5):387-93. doi: 10.5935/abc.20150012. Epub 2015 Feb 27.	Torres Dde F	Arq Bras Cardiol	2015	2015/03/06	PMC4495453		10.5935/abc.20150012
20379194	Effects of continuous vs. interval exercise training on blood pressure and arterial stiffness in treated hypertension	Guimarães GV, Ciolac EG, Carvalho VO, D'Avila VM, Bortolotto LA, Bocchi EA.	Hypertens Res. 2010 Jun;33(6):627-32. doi: 10.1038/hr.2010.42. Epub 2010 Apr 9.	Guimarães GV	Hypertens Res	2010	2010/04/10			10.1038/hr.2010.42
25791910	Early decline in six-minute walk distance from the time of diagnosis predicts clinical worsening in pulmonary arterial hypertension	Huang J, Mehta S, Mura M.	Respiration. 2015;89(5):365-73. doi: 10.1159/000370124. Epub 2015 Mar 13.	Huang J	Respiration	2015	2015/03/21			10.1159/000370124
23734826	The relationship between exercise capacity and masked hypertension in sedentary patients with diabetes mellitus	Akilli H, Kayrak M, Arıbas A, Tekinalp M, Ayhan SS, Gündüz M, Alibasic H, Altunbas G, Yazıcı M.	Clin Exp Hypertens. 2014;36(1):9-16. doi: 10.3109/10641963.2013.783047. Epub 2013 Jun 4.	Akilli H	Clin Exp Hypertens	2014	2013/06/06			10.3109/10641963.2013.783047
28215975	Physical activity and cardiovascular prevention: Is healthy urban living a possible reality or utopia?	Buscemi S, Giordano C.	Eur J Intern Med. 2017 May;40:8-15. doi: 10.1016/j.ejim.2017.02.007. Epub 2017 Feb 16.	Buscemi S	Eur J Intern Med	2017	2017/02/21			10.1016/j.ejim.2017.02.007
22585947	Cardiorespiratory fitness reduces the risk of incident hypertension associated with a parental history of hypertension	Shook RP, Lee DC, Sui X, Prasad V, Hooker SP, Church TS, Blair SN.	Hypertension. 2012 Jun;59(6):1220-4. doi: 10.1161/HYPERTENSIONAHA.112.191676. Epub 2012 May 14.	Shook RP	Hypertension	2012	2012/05/16			10.1161/HYPERTENSIONAHA.112.191676
24097187	Physiology of the pulmonary circulation and the right heart	Naeije R.	Curr Hypertens Rep. 2013 Dec;15(6):623-31. doi: 10.1007/s11906-013-0396-6.	Naeije R	Curr Hypertens Rep	2013	2013/10/08			10.1007/s11906-013-0396-6
22391520	Repeatability of blood pressure measurements during treadmill exercise	Instebø A, Helgheim V, Greve G.	Blood Press Monit. 2012 Apr;17(2):69-72. doi: 10.1097/MBP.0b013e328351de5c.	Instebø A	Blood Press Monit	2012	2012/03/07			10.1097/MBP.0b013e328351de5c
29866285	Is Uncontrolled Hypertension a Contraindication for Leisure Time Physical Activity?	Hamer M, O'Donovan G, Stamatakis E.	Mayo Clin Proc. 2018 Jun;93(6):808-810. doi: 10.1016/j.mayocp.2018.03.012.	Hamer M	Mayo Clin Proc	2018	2018/06/06			10.1016/j.mayocp.2018.03.012
22288490	Chronic exercise partially restores the transmural heterogeneity of action potential duration in left ventricular myocytes of spontaneous hypertensive rats	Roman-Campos D, Carneiro-Júnior MA, Prímola-Gomes TN, Silva KA, Quintão-Júnior JF, Gondim AN, Duarte HL, Cruz JS, Natali AJ.	Clin Exp Pharmacol Physiol. 2012 Feb;39(2):155-7. doi: 10.1111/j.1440-1681.2011.05669.x.	Roman-Campos D	Clin Exp Pharmacol Physiol	2012	2012/02/01			10.1111/j.1440-1681.2011.05669.x
29674845	Blood pressure response to resistance training in hypertensive and normotensive older women	Nascimento DDC, da Silva CR, Valduga R, Saraiva B, de Sousa Neto IV, Vieira A, Funghetto SS, Silva AO, Oliveira SDC, Pereira GB, Willardson JM, Prestes J.	Clin Interv Aging. 2018 Apr 9;13:541-553. doi: 10.2147/CIA.S157479. eCollection 2018.	Nascimento DDC	Clin Interv Aging	2018	2018/04/21	PMC5898885		10.2147/CIA.S157479
26552300	[PHYSICAL EXERCISE TRAINING CAN- CELS CONSTITUTIVE NOS UNCOUPLING AND INDUCED VIOLATIONS OF CARDIAC HEMODYNAMICS IN HYPERTENSION (PART III)]	Dorofeyeva NA, Kotsuruba AV, Kopjak BS, Sagach VF.	Fiziol Zh (1994). 2015;61(4):11-21. doi: 10.15407/fz61.04.011.	Dorofeyeva NA	Fiziol Zh (1994)	2015	2015/11/11			10.15407/fz61.04.011
19537365	[Exercise, physical activities and public health (13). Amount of physical activities, exercise volume and physical strength that are necessary to prevent life-style-related diseases]	Tabata I.	Nihon Koshu Eisei Zasshi. 2009 Mar;56(3):184-7.	Tabata I	Nihon Koshu Eisei Zasshi	2009	2009/06/23
25784516	Clinical significance of exercise pulmonary hypertension in secondary mitral regurgitation	Lancellotti P, Magne J, Dulgheru R, Ancion A, Martinez C, Piérard LA.	Am J Cardiol. 2015 May 15;115(10):1454-61. doi: 10.1016/j.amjcard.2015.02.028. Epub 2015 Feb 18.	Lancellotti P	Am J Cardiol	2015	2015/03/19			10.1016/j.amjcard.2015.02.028
28853994	Whole Red Grape Juice Reduces Blood Pressure at Rest and Increases Post-exercise Hypotension	Neto MM, da Silva TF, de Lima FF, Siqueira TMQ, Toscano LT, de Moura SKMSF, Silva AS.	J Am Coll Nutr. 2017 Sep-Oct;36(7):533-540. doi: 10.1080/07315724.2017.1331385. Epub 2017 Aug 30.	Neto MM	J Am Coll Nutr	2017	2017/08/31			10.1080/07315724.2017.1331385
26711885	Sleep Quality and Associated Factors in Older Turkish Adults With Hypertension: A Pilot Study	Kara B, Tenekeci EG.	J Transcult Nurs. 2017 May;28(3):296-305. doi: 10.1177/1043659615623330. Epub 2015 Dec 27.	Kara B	J Transcult Nurs	2017	2015/12/30			10.1177/1043659615623330
31315170	Effects of Physical Exercise on Endothelial Function and DNA Methylation	Ferrari L, Vicenzi M, Tarantini L, Barretta F, Sironi S, Baccarelli AA, Guazzi M, Bollati V.	Int J Environ Res Public Health. 2019 Jul 16;16(14):2530. doi: 10.3390/ijerph16142530.	Ferrari L	Int J Environ Res Public Health	2019	2019/07/19	PMC6678332		10.3390/ijerph16142530
26551742	Characteristics of cardiorespiratory output determining factors among 11-19-year-old boys at rest and during maximal load: Its impact on systolic hypertension	Ihász F, Karsai I, Kaj M, Marton O, Finn KJ, Csányi T.	Acta Physiol Hung. 2015 Sep;102(3):263-73. doi: 10.1556/036.102.2015.3.4.	Ihász F	Acta Physiol Hung	2015	2015/11/10			10.1556/036.102.2015.3.4
22588364	[Hypertension and nutrition. Position paper of the Austrian Nutrition Society]	Dorner TE, Genser D, Krejs G, Slany J, Watschinger B, Ekmekcioglu C, Rieder A.	Herz. 2013 Mar;38(2):153-62. doi: 10.1007/s00059-012-3613-1. Epub 2012 May 17.	Dorner TE	Herz	2013	2012/05/17			10.1007/s00059-012-3613-1
25918732	Cardiovascular control during exercise in type 2 diabetes mellitus	Green S, Egaña M, Baldi JC, Lamberts R, Regensteiner JG.	J Diabetes Res. 2015;2015:654204. doi: 10.1155/2015/654204. Epub 2015 Mar 30.	Green S	J Diabetes Res	2015	2015/04/29	PMC4396731		10.1155/2015/654204
22244035	Effects of swimming training on blood pressure and vascular function in adults >50 years of age	Nualnim N, Parkhurst K, Dhindsa M, Tarumi T, Vavrek J, Tanaka H.	Am J Cardiol. 2012 Apr 1;109(7):1005-10. doi: 10.1016/j.amjcard.2011.11.029. Epub 2012 Jan 11.	Nualnim N	Am J Cardiol	2012	2012/01/17			10.1016/j.amjcard.2011.11.029
21056481	Effects of systolic blood pressure (SBP) on a postural stability in elderly men subjected to moderate exercise	Maciaszek J, Stemplewski R, Osiński W.	Arch Gerontol Geriatr. 2011 Jul-Aug;53(1):e37-40. doi: 10.1016/j.archger.2010.10.009. Epub 2010 Nov 5.	Maciaszek J	Arch Gerontol Geriatr	2011	2010/11/09			10.1016/j.archger.2010.10.009
29241287	[Where and How does Yoga Work? - A Scientific Overview]	Cramer H.	Dtsch Med Wochenschr. 2017 Dec;142(25):1925-1929. doi: 10.1055/s-0043-116158. Epub 2017 Dec 14.	Cramer H	Dtsch Med Wochenschr	2017	2017/12/15			10.1055/s-0043-116158
27285352	Physical activity overcomes the effects of cumulative work time on hypertension prevalence among Brazilian taxi drivers	Vieira MC, Sperandei S, Reis AC.	J Sports Med Phys Fitness. 2016 May;56(5):631-8.	Vieira MC	J Sports Med Phys Fitness	2016	2016/06/11
22928872	Effects of exercise on kidney function among non-diabetic patients with hypertension and renal disease: randomized controlled trial	Barcellos FC, Santos IS, Mielke GI, del Vecchio FB, Hallal PC.	BMC Nephrol. 2012 Aug 28;13:90. doi: 10.1186/1471-2369-13-90.	Barcellos FC	BMC Nephrol	2012	2012/08/30	PMC3469357		10.1186/1471-2369-13-90
26865496	Antihypertensive Use and the Effect of a Physical Activity Intervention in the Prevention of Major Mobility Disability Among Older Adults: The LIFE Study	Buford TW, Miller ME, Church TS, Gill TM, Henderson R, Hsu FC, McDermott MM, Nadkarni N, Pahor M, Stafford RS, Carter CS; LIFE Study Research Group.	J Gerontol A Biol Sci Med Sci. 2016 Jul;71(7):974-81. doi: 10.1093/gerona/glv222. Epub 2016 Feb 10.	Buford TW	J Gerontol A Biol Sci Med Sci	2016	2016/02/12	PMC4906322		10.1093/gerona/glv222
26177979	The Effects of Arterial Hypertension and Age on the Sublingual Microcirculation of Healthy Volunteers and Outpatients with Cardiovascular Risk Factors	Kanoore Edul VS, Ince C, Estenssoro E, Ferrara G, Arzani Y, Salvatori C, Dubin A.	Microcirculation. 2015 Aug;22(6):485-92. doi: 10.1111/micc.12219.	Kanoore Edul VS	Microcirculation	2015	2015/07/17			10.1111/micc.12219
30702976	High-intensity intermittent training is as effective as moderate continuous training, and not deleterious, in cardiomyocyte remodeling of hypertensive rats	Krzesiak A, Cognard C, Sebille S, Carré G, Bosquet L, Delpech N.	J Appl Physiol (1985). 2019 Apr 1;126(4):903-915. doi: 10.1152/japplphysiol.00131.2018. Epub 2019 Jan 31.	Krzesiak A	J Appl Physiol (1985)	2019	2019/02/01			10.1152/japplphysiol.00131.2018
25710636	The effects of exercise on right ventricular contractility and right ventricular-arterial coupling in pulmonary hypertension	Spruijt OA, de Man FS, Groepenhoff H, Oosterveer F, Westerhof N, Vonk-Noordegraaf A, Bogaard HJ.	Am J Respir Crit Care Med. 2015 May 1;191(9):1050-7. doi: 10.1164/rccm.201412-2271OC.	Spruijt OA	Am J Respir Crit Care Med	2015	2015/02/25			10.1164/rccm.201412-2271OC
28863039	Extracorporeal Membrane Oxygenation for End-Stage Interstitial Lung Disease With Secondary Pulmonary Hypertension at Rest and Exercise: Insights From Simulation Modeling	Chicotka S, Burkhoff D, Dickstein ML, Bacchetta M.	ASAIO J. 2018 Mar/Apr;64(2):203-210. doi: 10.1097/MAT.0000000000000646.	Chicotka S	ASAIO J	2018	2017/09/02			10.1097/MAT.0000000000000646
22828668	Exaggerated blood pressure response to exercise in athletes: dysmetabolism or altered autonomic nervous system modulation?	Turmel J, Bougault V, Boulet LP, Poirier P.	Blood Press Monit. 2012 Oct;17(5):184-92. doi: 10.1097/MBP.0b013e3283573509.	Turmel J	Blood Press Monit	2012	2012/07/26			10.1097/MBP.0b013e3283573509
19767664	Blood pressure response to moderate physical activity is increased in obesity	Burger JP, Serne EH, Nolte F, Smulders YM.	Neth J Med. 2009 Sep;67(8):342-6.	Burger JP	Neth J Med	2009	2009/09/22
25282915	[Life style change. The family practitioner as fitness coach]	Büssow R.	MMW Fortschr Med. 2014 Sep 11;156(15):8-9.	Büssow R	MMW Fortschr Med	2014	2014/10/07
25760278	Postaerobic Exercise Blood Pressure Reduction in Very Old Persons With Hypertension	Oliveira J, Mesquita-Bastos J, Argel de Melo C, Ribeiro F.	J Geriatr Phys Ther. 2016 Jan-Mar;39(1):8-13. doi: 10.1519/JPT.0000000000000049.	Oliveira J	J Geriatr Phys Ther	2016	2015/03/12			10.1519/JPT.0000000000000049
27131837	Exaggerated blood pressure response to early stages of exercise stress testing and presence of hypertension	Schultz MG, Picone DS, Nikolic SB, Williams AD, Sharman JE.	J Sci Med Sport. 2016 Dec;19(12):1039-1042. doi: 10.1016/j.jsams.2016.04.004. Epub 2016 Apr 20.	Schultz MG	J Sci Med Sport	2016	2016/05/02			10.1016/j.jsams.2016.04.004
22248500	Effect of sprint interval exercise on postexercise metabolism and blood pressure in adolescents	Burns SF, Oo HH, Tran AT.	Int J Sport Nutr Exerc Metab. 2012 Feb;22(1):47-54. doi: 10.1123/ijsnem.22.1.47.	Burns SF	Int J Sport Nutr Exerc Metab	2012	2012/01/18			10.1123/ijsnem.22.1.47
21734721	Effect of 12 weeks of resistance exercise on post-exercise hypotension in stage 1 hypertensive individuals	Moraes MR, Bacurau RF, Simões HG, Campbell CS, Pudo MA, Wasinski F, Pesquero JB, Würtele M, Araujo RC.	J Hum Hypertens. 2012 Sep;26(9):533-9. doi: 10.1038/jhh.2011.67. Epub 2011 Jul 7.	Moraes MR	J Hum Hypertens	2012	2011/07/08			10.1038/jhh.2011.67
20602006	Blood pressure reduction in hyper-reactive individuals after aerobic exercise	Richter CM, Panigas TF, Bündchen DC, Dipp T, Belli KC, Viecili PR.	Arq Bras Cardiol. 2010 Aug;95(2):251-7. doi: 10.1590/s0066-782x2010005000085. Epub 2010 Jul 9.	Richter CM	Arq Bras Cardiol	2010	2010/07/06			10.1590/s0066-782x2010005000085
19644505	The efficacy and safety of sildenafil in Chinese patients with pulmonary arterial hypertension	Xu XQ, Jing ZC, Zhang JH, Wu Y, Wang Y, Jiang X, Wang ZX, Sun YG, Pu JL, Yang YJ.	Hypertens Res. 2009 Oct;32(10):911-5. doi: 10.1038/hr.2009.113. Epub 2009 Jul 31.	Xu XQ	Hypertens Res	2009	2009/08/01			10.1038/hr.2009.113
21091361	Exaggerated blood pressure response to exercise--a new portent of masked hypertension	Kayrak M, Bacaksiz A, Vatankulu MA, Ayhan SS, Kaya Z, Ari H, Sonmez O, Gok H.	Clin Exp Hypertens. 2010;32(8):560-8. doi: 10.3109/10641963.2010.503298.	Kayrak M	Clin Exp Hypertens	2010	2010/11/25			10.3109/10641963.2010.503298
21765434	Is exaggerated exercise blood pressure increase related to masked hypertension?	Cuspidi C.	Am J Hypertens. 2011 Aug;24(8):861. doi: 10.1038/ajh.2011.82.	Cuspidi C	Am J Hypertens	2011	2011/07/19			10.1038/ajh.2011.82
23940195	Walking and running produce similar reductions in cause-specific disease mortality in hypertensives	Williams PT.	Hypertension. 2013 Sep;62(3):485-91. doi: 10.1161/HYPERTENSIONAHA.113.01608. Epub 2013 Aug 12.	Williams PT	Hypertension	2013	2013/08/14	PMC4090350	NIHMS508694	10.1161/HYPERTENSIONAHA.113.01608
20216514	Hypertension management in older people	Luckson M.	Br J Community Nurs. 2010 Jan;15(1):17-21. doi: 10.12968/bjcn.2010.15.1.45779.	Luckson M	Br J Community Nurs	2010	2010/03/11			10.12968/bjcn.2010.15.1.45779
27703345	Impaired training-induced adaptation of blood pressure in COPD patients: implication of the muscle capillary bed	Gouzi F, Maury J, Bughin F, Blaquière M, Ayoub B, Mercier J, Perez-Martin A, Pomiès P, Hayot M.	Int J Chron Obstruct Pulmon Dis. 2016 Sep 22;11:2349-2357. doi: 10.2147/COPD.S113657. eCollection 2016.	Gouzi F	Int J Chron Obstruct Pulmon Dis	2016	2016/10/06	PMC5038574		10.2147/COPD.S113657
27604345	Adherence to a healthy lifestyle and a DASH-style diet and risk of hypertension in Chinese individuals	Bai G, Zhang J, Zhao C, Wang Y, Qi Y, Zhang B.	Hypertens Res. 2017 Feb;40(2):196-202. doi: 10.1038/hr.2016.119. Epub 2016 Sep 8.	Bai G	Hypertens Res	2017	2016/09/09			10.1038/hr.2016.119
27936947	Blood pressure and autonomic responses following isolated and combined aerobic and resistance exercise in hypertensive older women	Anunciação PG, Farinatti PT, Goessler KF, Casonatto J, Polito MD.	Clin Exp Hypertens. 2016;38(8):710-714. doi: 10.1080/10641963.2016.1200601. Epub 2016 Dec 12.	Anunciação PG	Clin Exp Hypertens	2016	2016/12/13			10.1080/10641963.2016.1200601
28682922	The influence of physical training status on postexercise hypotension in patients with hypertension: a cross-sectional study	Imazu AA, Goessler KF, Casonatto J, Polito MD.	Blood Press Monit. 2017 Aug;22(4):196-201. doi: 10.1097/MBP.0000000000000255.	Imazu AA	Blood Press Monit	2017	2017/07/07			10.1097/MBP.0000000000000255
19704102	Weight loss and reduction of blood pressure and hypertension	Kuller LH.	Hypertension. 2009 Oct;54(4):700-1. doi: 10.1161/HYPERTENSIONAHA.109.138891. Epub 2009 Aug 24.	Kuller LH	Hypertension	2009	2009/08/26			10.1161/HYPERTENSIONAHA.109.138891
29693793	Does leisure-time physical activity attenuate or eliminate the positive association between obesity and high blood pressure?	Werneck AO, Oyeyemi AL, Gerage AM, Cyrino ES, Szwarcwald CL, Sardinha LB, Silva DR.	J Clin Hypertens (Greenwich). 2018 May;20(5):959-966. doi: 10.1111/jch.13292. Epub 2018 Apr 25.	Werneck AO	J Clin Hypertens (Greenwich)	2018	2018/04/26	PMC8030866		10.1111/jch.13292
25301897	Heart rate recovery after maximal exercise is blunted in hypertensive seniors	Best SA, Bivens TB, Dean Palmer M, Boyd KN, Melyn Galbreath M, Okada Y, Carrick-Ranson G, Fujimoto N, Shibata S, Hastings JL, Spencer MD, Tarumi T, Levine BD, Fu Q.	J Appl Physiol (1985). 2014 Dec 1;117(11):1302-7. doi: 10.1152/japplphysiol.00395.2014. Epub 2014 Oct 9.	Best SA	J Appl Physiol (1985)	2014	2014/10/11	PMC4254836		10.1152/japplphysiol.00395.2014
29545320	Pulmonary capillary recruitment in exercise and pulmonary hypertension	Olschewski H, Kovacs G, Herve P.	Eur Respir J. 2018 Mar 15;51(3):1800260. doi: 10.1183/13993003.00260-2018. Print 2018 Mar.	Olschewski H	Eur Respir J	2018	2018/03/17			10.1183/13993003.00260-2018
22576635	Physical activity limitation as measured by accelerometry in pulmonary arterial hypertension	Pugh ME, Buchowski MS, Robbins IM, Newman JH, Hemnes AR.	Chest. 2012 Dec;142(6):1391-1398. doi: 10.1378/chest.12-0150.	Pugh ME	Chest	2012	2012/05/12	PMC3515022		10.1378/chest.12-0150
28118282	Regular physical activity prevents development of hypertension in young people with hyperuricemia	Saladini F, Mos L, Fania C, Garavelli G, Casiglia E, Palatini P.	J Hypertens. 2017 May;35(5):994-1001. doi: 10.1097/HJH.0000000000001271.	Saladini F	J Hypertens	2017	2017/01/25			10.1097/HJH.0000000000001271
29093566	Hypertension induces additional cardiometabolic impairments and attenuates aerobic exercise training adaptations in fructose-fed ovariectomized rats	Brito-Monzani JO, Sanches IC, Bernardes N, Ponciano K, Moraes-Silva IC, Irigoyen MC, Llesuy S, De Angelis K.	Hypertens Res. 2018 Feb;41(2):88-95. doi: 10.1038/hr.2017.94. Epub 2017 Nov 2.	Brito-Monzani JO	Hypertens Res	2018	2017/11/03			10.1038/hr.2017.94
28077421	Aortic Wave Reflection During Orthostatic Challenges: Influence of Body Position and Venous Pooling	Hughes WE, Casey DP.	Am J Hypertens. 2017 Feb;30(2):166-172. doi: 10.1093/ajh/hpw138. Epub 2016 Nov 10.	Hughes WE	Am J Hypertens	2017	2017/01/13			10.1093/ajh/hpw138
19547850	Validation of a treadmill six-minute walk test protocol for the evaluation of patients with pulmonary arterial hypertension	Camargo VM, Martins Bdo C, Jardim C, Fernandes CJ, Hovnanian A, Souza R.	J Bras Pneumol. 2009 May;35(5):423-30. doi: 10.1590/s1806-37132009000500006.	Camargo VM	J Bras Pneumol	2009	2009/06/24			10.1590/s1806-37132009000500006
31095088	Physical Activity to Prevent and Treat Hypertension: A Systematic Review	Pescatello LS, Buchner DM, Jakicic JM, Powell KE, Kraus WE, Bloodgood B, Campbell WW, Dietz S, Dipietro L, George SM, Macko RF, McTiernan A, Pate RR, Piercy KL; 2018 PHYSICAL ACTIVITY GUIDELINES ADVISORY COMMITTEE*.	Med Sci Sports Exerc. 2019 Jun;51(6):1314-1323. doi: 10.1249/MSS.0000000000001943.	Pescatello LS	Med Sci Sports Exerc	2019	2019/05/17			10.1249/MSS.0000000000001943
29579597	Physiological insights of exercise hyperventilation in arterial and chronic thromboembolic pulmonary hypertension	Farina S, Bruno N, Agalbato C, Contini M, Cassandro R, Elia D, Harari S, Agostoni P.	Int J Cardiol. 2018 May 15;259:178-182. doi: 10.1016/j.ijcard.2017.11.023.	Farina S	Int J Cardiol	2018	2018/03/27			10.1016/j.ijcard.2017.11.023
18456731	The sex-specific impact of systolic hypertension and systolic blood pressure on arterial-ventricular coupling at rest and during exercise	Chantler PD, Melenovsky V, Schulman SP, Gerstenblith G, Becker LC, Ferrucci L, Fleg JL, Lakatta EG, Najjar SS.	Am J Physiol Heart Circ Physiol. 2008 Jul;295(1):H145-53. doi: 10.1152/ajpheart.01179.2007. Epub 2008 May 2.	Chantler PD	Am J Physiol Heart Circ Physiol	2008	2008/05/06	PMC2494772		10.1152/ajpheart.01179.2007
28937582	Design of the exercise MRI evaluation of HIV-pulmonary arterial hypertension longitudinal determinants (EXALTED) trial	Alaiti MA, Goud A, Ramani G, Bagchi S, Al-Kindi S, Sawicki S, Longenecker C, Jenkins T, Pauza D, Park M, McComsey G, Simonetti O, Hoit B, Rajagopalan S.	J Cardiovasc Med (Hagerstown). 2017 Nov;18(11):888-896. doi: 10.2459/JCM.0000000000000575.	Alaiti MA	J Cardiovasc Med (Hagerstown)	2017	2017/09/23	PMC5985161	NIHMS970250	10.2459/JCM.0000000000000575
31477320	High-Intensity Walking Time Is a Key Determinant to Increase Physical Fitness and Improve Health Outcomes After Interval Walking Training in Middle-Aged and Older People	Masuki S, Morikawa M, Nose H.	Mayo Clin Proc. 2019 Dec;94(12):2415-2426. doi: 10.1016/j.mayocp.2019.04.039. Epub 2019 Aug 30.	Masuki S	Mayo Clin Proc	2019	2019/09/04			10.1016/j.mayocp.2019.04.039
23286418	An elevated systolic blood pressure response at 8 minutes in full contact exercise may identify hypertensive subjects	Baker J, Davies B, McCormick MC, Graham M.	Res Sports Med. 2013;21(1):1-11. doi: 10.1080/15438627.2012.738440.	Baker J	Res Sports Med	2013	2013/01/05			10.1080/15438627.2012.738440
30590485	High blood pressure response to exercise predicts future development of hypertension in young athletes	Caselli S, Serdoz A, Mango F, Lemme E, Vaquer Seguì A, Milan A, Attenhofer Jost C, Schmied C, Spataro A, Pelliccia A.	Eur Heart J. 2019 Jan 1;40(1):62-68. doi: 10.1093/eurheartj/ehy810.	Caselli S	Eur Heart J	2019	2018/12/28			10.1093/eurheartj/ehy810
22262209	[Non-drug therapy and multidisciplinary approach]	Malachias MV, Souza WK, Lotemberg AM, Guimarães AC, Negrão CE, Forjaz CL, Lopes H, Santos JE, Gusmão LF, Lipp M, Kohlmann NE, Póvoa R, Carvalho T; Sociedade Brasileira de Cardiologia; Sociedade Brasileira de Hipertensão; Sociedade Brasileira de Nefrologia.	J Bras Nefrol. 2010 Sep;32 Suppl 1:22-8. doi: 10.1590/s0101-28002010000500007.	Malachias MV	J Bras Nefrol	2010	2012/01/21			10.1590/s0101-28002010000500007
24482680	Exercise training attenuates hypertension and cardiac hypertrophy by modulating neurotransmitters and cytokines in hypothalamic paraventricular nucleus	Jia LL, Kang YM, Wang FX, Li HB, Zhang Y, Yu XJ, Qi J, Suo YP, Tian ZJ, Zhu Z, Zhu GQ, Qin DN.	PLoS One. 2014 Jan 17;9(1):e85481. doi: 10.1371/journal.pone.0085481. eCollection 2014.	Jia LL	PLoS One	2014	2014/02/01	PMC3901693		10.1371/journal.pone.0085481
31104021	Prevention and Treatment of Alzheimer's Disease: Biological Mechanisms of Exercise	McGurran H, Glenn JM, Madero EN, Bott NT.	J Alzheimers Dis. 2019;69(2):311-338. doi: 10.3233/JAD-180958.	McGurran H	J Alzheimers Dis	2019	2019/05/20			10.3233/JAD-180958
20351027	The role of per cent predicted 6-min walk distance in pulmonary arterial hypertension	Lee WT, Peacock AJ, Johnson MK.	Eur Respir J. 2010 Dec;36(6):1294-301. doi: 10.1183/09031936.00155009. Epub 2010 Mar 29.	Lee WT	Eur Respir J	2010	2010/03/31			10.1183/09031936.00155009
25702741	Attitudes and perceptions about hypertension among churchgoing Blacks	Campbell KM, Rodríguez JE, Nowakowski AC, Gotrace P.	J Health Care Poor Underserved. 2015 Feb;26(1):260-5. doi: 10.1353/hpu.2015.0003.	Campbell KM	J Health Care Poor Underserved	2015	2015/02/24			10.1353/hpu.2015.0003
26341655	Exercise, the Brain, and Hypertension	Peri-Okonny P, Fu Q, Zhang R, Vongpatanasin W.	Curr Hypertens Rep. 2015 Oct;17(10):82. doi: 10.1007/s11906-015-0593-6.	Peri-Okonny P	Curr Hypertens Rep	2015	2015/09/06			10.1007/s11906-015-0593-6
21359484	Effect of red wine associated with physical exercise in the cardiovascular system of spontaneously hipertensive rats	Soares Filho PR, Castro I, Stahlschmidt A.	Arq Bras Cardiol. 2011 Apr;96(4):277-83. doi: 10.1590/s0066-782x2011005000020. Epub 2011 Feb 25.	Soares Filho PR	Arq Bras Cardiol	2011	2011/03/02			10.1590/s0066-782x2011005000020
29189337	Postexercise Hypotension as a Predictor for Long-Term Training-Induced Blood Pressure Reduction: A Large-Scale Randomized Controlled Trial	Wegmann M, Hecksteden A, Poppendieck W, Steffen A, Kraushaar J, Morsch A, Meyer T.	Clin J Sport Med. 2018 Nov;28(6):509-515. doi: 10.1097/JSM.0000000000000475.	Wegmann M	Clin J Sport Med	2018	2017/12/01			10.1097/JSM.0000000000000475
27026570	Ambulatory blood pressure reduction following high-intensity interval exercise performed in water or dryland condition	Sosner P, Gayda M, Dupuy O, Garzon M, Lemasson C, Gremeaux V, Lalongé J, Gonzales M, Hayami D, Juneau M, Nigam A, Bosquet L.	J Am Soc Hypertens. 2016 May;10(5):420-8. doi: 10.1016/j.jash.2016.02.011. Epub 2016 Mar 3.	Sosner P	J Am Soc Hypertens	2016	2016/03/31			10.1016/j.jash.2016.02.011
18756258	Leptin, blood pressure, and aerobic capacity in women	Sabatier MJ, McCully KK, Marinik EL, Schwark EH, Haddow S, Cortez-Cooper M, Bergeron MF, Sloan GJ, Cannon JG.	Am J Hypertens. 2008 Nov;21(11):1245-50. doi: 10.1038/ajh.2008.254. Epub 2008 Aug 28.	Sabatier MJ	Am J Hypertens	2008	2008/08/30			10.1038/ajh.2008.254
20175014	Normalization effect of sports training on blood pressure in hypertensives	Chen YL, Liu YF, Huang CY, Lee SD, Chan YS, Chen CC, Harris B, Kuo CH.	J Sports Sci. 2010 Feb;28(4):361-7. doi: 10.1080/02640410903508862.	Chen YL	J Sports Sci	2010	2010/02/23			10.1080/02640410903508862
27607362	Bone mineral density is reduced by telmisartan in male spontaneously hypertensive rats	Birocale AM, Medeiros AR, Ruffoni LD, Takayama L, de Oliveira JM Jr, Nonaka KO, Pereira RM, Bissoli NS.	Pharmacol Rep. 2016 Dec;68(6):1149-1153. doi: 10.1016/j.pharep.2016.06.014. Epub 2016 Sep 5.	Birocale AM	Pharmacol Rep	2016	2016/09/09			10.1016/j.pharep.2016.06.014
30093159	New High Blood Pressure Guidelines: Back on Track With Lower Treatment Goals, but Implementation Challenges Abound	Stafford RS.	Am J Prev Med. 2018 Oct;55(4):575-578. doi: 10.1016/j.amepre.2018.04.023. Epub 2018 Aug 6.	Stafford RS	Am J Prev Med	2018	2018/08/11			10.1016/j.amepre.2018.04.023
29336422	Cold Pressor Test in Borderline Hypertensive University Students	Hada S , Amatya S , Shrestha RK .	Kathmandu Univ Med J (KUMJ). 2016 Oct.-Dec.;14(56):337-341.	Hada S	Kathmandu Univ Med J (KUMJ)	2016	2018/01/17
30104867	Comparison of the acute effects of traditional versus high velocity resistance training on metabolic, cardiovascular, and psychophysiological responses in elderly hypertensive women	Orsano VSM, de Moraes WMAM, de Sousa NMF, de Moura FC, Tibana RA, Silva AO, Schwerz Funghetto S, Schoenfeld BJ, Prestes J.	Clin Interv Aging. 2018 Jul 31;13:1331-1340. doi: 10.2147/CIA.S164108. eCollection 2018.	Orsano VSM	Clin Interv Aging	2018	2018/08/15	PMC6074841		10.2147/CIA.S164108
25391762	Prevalence and predictors of resistance and aerobic exercise among hypertensive adults in the United States	Mu L, Cohen AJ, Mukamal KJ.	J Hum Hypertens. 2015 Jun;29(6):394-5. doi: 10.1038/jhh.2014.104. Epub 2014 Nov 13.	Mu L	J Hum Hypertens	2015	2014/11/14			10.1038/jhh.2014.104
27284843	[Systemic arterial hypertension in child and adolescent]	Rosas-Peralta M, Medina-Concebida LE, Borrayo-Sánchez G, Madrid-Miller A, Ramírez-Arias E, Pérez-Rodríguez G.	Rev Med Inst Mex Seguro Soc. 2016;54 Suppl 1:s52-66.	Rosas-Peralta M	Rev Med Inst Mex Seguro Soc	2016	2016/06/11
19497725	Noninvasive detection of early pulmonary vascular dysfunction in scleroderma	Reichenberger F, Voswinckel R, Schulz R, Mensch O, Ghofrani HA, Olschewski H, Seeger W.	Respir Med. 2009 Nov;103(11):1713-8. doi: 10.1016/j.rmed.2009.05.004. Epub 2009 Jun 3.	Reichenberger F	Respir Med	2009	2009/06/06			10.1016/j.rmed.2009.05.004
19638362	Brainstem oxytocinergic modulation of heart rate control in rats: effects of hypertension and exercise training	Higa-Taniguchi KT, Felix JV, Michelini LC.	Exp Physiol. 2009 Nov;94(11):1103-13. doi: 10.1113/expphysiol.2009.049262. Epub 2009 Jul 28.	Higa-Taniguchi KT	Exp Physiol	2009	2009/07/30			10.1113/expphysiol.2009.049262
25921545	Nutrition and physical activity on hypertension: implication of current evidence and guidelines	Castro I, Waclawovsky G, Marcadenti A.	Curr Hypertens Rev. 2015;11(2):91-9. doi: 10.2174/1573402111666150429170302.	Castro I	Curr Hypertens Rev	2015	2015/04/30			10.2174/1573402111666150429170302
18795893	Oral antioxidants and cardiovascular health in the exercise-trained and untrained elderly: a radically different outcome	Wray DW, Uberoi A, Lawrenson L, Bailey DM, Richardson RS.	Clin Sci (Lond). 2009 Mar;116(5):433-41. doi: 10.1042/CS20080337.	Wray DW	Clin Sci (Lond)	2009	2008/09/18			10.1042/CS20080337
18653408	Lifestyle modifications for patients with hypertension	Lenz TL, Monaghan MS.	J Am Pharm Assoc (2003). 2008 Jul-Aug;48(4):e92-9; quiz e100-2. doi: 10.1331/JAPhA.2008.07046.	Lenz TL	J Am Pharm Assoc (2003)	2008	2008/07/26			10.1331/JAPhA.2008.07046
20022264	Exercise improvement and plasma biomarker changes with intravenous treprostinil therapy for pulmonary arterial hypertension: a placebo-controlled trial	Hiremath J, Thanikachalam S, Parikh K, Shanmugasundaram S, Bangera S, Shapiro L, Pott GB, Vnencak-Jones CL, Arneson C, Wade M, White RJ; TRUST Study Group.	J Heart Lung Transplant. 2010 Feb;29(2):137-49. doi: 10.1016/j.healun.2009.09.005.	Hiremath J	J Heart Lung Transplant	2010	2009/12/22			10.1016/j.healun.2009.09.005
25963667	Contribution of mitochondrial function to exercise-induced attenuation of renal dysfunction in spontaneously hypertensive rats	Gu Q, Zhao L, Ma YP, Liu JD.	Mol Cell Biochem. 2015 Aug;406(1-2):217-25. doi: 10.1007/s11010-015-2439-6. Epub 2015 May 12.	Gu Q	Mol Cell Biochem	2015	2015/05/13			10.1007/s11010-015-2439-6
19060996	Acute aerobic exercise reduces 24-h ambulatory blood pressure levels in long-term-treated hypertensive patients	Ciolac EG, Guimarães GV, D'Avila VM, Bortolotto LA, Doria EL, Bocchi EA.	Clinics (Sao Paulo). 2008 Dec;63(6):753-8. doi: 10.1590/s1807-59322008000600008.	Ciolac EG	Clinics (Sao Paulo)	2008	2008/12/09	PMC2664274		10.1590/s1807-59322008000600008
25488133	Exercise haemodynamics may unmask the diagnosis of diastolic dysfunction among patients with pulmonary hypertension	Maor E, Grossman Y, Balmor RG, Segel M, Fefer P, Ben-Zekry S, Buber J, DiSegni E, Guetta V, Ben-Dov I, Segev A.	Eur J Heart Fail. 2015 Feb;17(2):151-8. doi: 10.1002/ejhf.198. Epub 2014 Dec 8.	Maor E	Eur J Heart Fail	2015	2014/12/10			10.1002/ejhf.198
21255021	A corrective emotional experience - or just a bit of exercise? The relevance of interpersonal learning in Exercise on prescription	Roessler KK.	Scand J Psychol. 2011 Aug;52(4):354-60. doi: 10.1111/j.1467-9450.2010.00869.x. Epub 2011 Jan 24.	Roessler KK	Scand J Psychol	2011	2011/01/25			10.1111/j.1467-9450.2010.00869.x
18360045	Patients with a hypertensive response to exercise have impaired left ventricular diastolic function	Takamura T, Onishi K, Sugimoto T, Kurita T, Fujimoto N, Dohi K, Tanigawa T, Isaka N, Nobori T, Ito M.	Hypertens Res. 2008 Feb;31(2):257-63. doi: 10.1291/hypres.31.257.	Takamura T	Hypertens Res	2008	2008/03/25			10.1291/hypres.31.257
24528667	Different acute cardiovascular stress in response to resistance exercise leading to failure versus not to failure in elderly women with and without hypertension--a pilot study	Tajra V, Vieira DC, Tibana RA, Teixeira TG, Silva AO, Farias DL, Nascimento Dda C, de Sousa NM, Willardson J, Prestes J.	Clin Physiol Funct Imaging. 2015 Mar;35(2):127-33. doi: 10.1111/cpf.12137. Epub 2014 Feb 17.	Tajra V	Clin Physiol Funct Imaging	2015	2014/02/18			10.1111/cpf.12137
28911936	Exercise training in patients with pulmonary and systemic hypertension: A unique therapy for two different diseases	Leggio M, Fusco A, Limongelli G, Sgorbini L.	Eur J Intern Med. 2018 Jan;47:17-24. doi: 10.1016/j.ejim.2017.09.010. Epub 2017 Sep 11.	Leggio M	Eur J Intern Med	2018	2017/09/16			10.1016/j.ejim.2017.09.010
26659384	Intrathecal fentanyl abolishes the exaggerated blood pressure response to cycling in hypertensive men	Barbosa TC, Vianna LC, Fernandes IA, Prodel E, Rocha HN, Garcia VP, Rocha NG, Secher NH, Nobrega AC.	J Physiol. 2016 Feb 1;594(3):715-25. doi: 10.1113/JP271335. Epub 2016 Jan 15.	Barbosa TC	J Physiol	2016	2015/12/15	PMC5341703		10.1113/JP271335
25709122	Therapeutic effect of continuous exercise training program on serum creatinine concentration in men with hypertension: a randomized controlled trial	Sikiru L, Okoye GC.	Ghana Med J. 2014 Sep;48(3):135-42. doi: 10.4314/gmj.v48i3.3.	Sikiru L	Ghana Med J	2014	2015/02/25	PMC4335444		10.4314/gmj.v48i3.3
18300861	Phosphodiesterase type 5 inhibition reverses impaired forearm exercise-induced vasodilatation in hypertensive patients	Attinà TM, Malatino LS, Maxwell SR, Padfield PL, Webb DJ.	J Hypertens. 2008 Mar;26(3):501-7. doi: 10.1097/HJH.0b013e3282f382ff.	Attinà TM	J Hypertens	2008	2008/02/28			10.1097/HJH.0b013e3282f382ff
18617626	Arterial-ventricular coupling: mechanistic insights into cardiovascular performance at rest and during exercise	Chantler PD, Lakatta EG, Najjar SS.	J Appl Physiol (1985). 2008 Oct;105(4):1342-51. doi: 10.1152/japplphysiol.90600.2008. Epub 2008 Jul 10.	Chantler PD	J Appl Physiol (1985)	2008	2008/07/12	PMC2576043		10.1152/japplphysiol.90600.2008
24477221	Sustained effect of resistance training on blood pressure and hand grip strength following a detraining period in elderly hypertensive women: a pilot study	Nascimento Dda C, Tibana RA, Benik FM, Fontana KE, Ribeiro Neto F, Santana FS, Santos-Neto L, Silva RA, Silva AO, Farias DL, Balsamo S, Prestes J.	Clin Interv Aging. 2014 Jan 20;9:219-25. doi: 10.2147/CIA.S56058. eCollection 2014.	Nascimento Dda C	Clin Interv Aging	2014	2014/01/31	PMC3901741		10.2147/CIA.S56058
29605421	Change in physical activity and accumulation of cardiometabolic risk factors	Leskinen T, Stenholm S, Heinonen OJ, Pulakka A, Aalto V, Kivimäki M, Vahtera J.	Prev Med. 2018 Jul;112:31-37. doi: 10.1016/j.ypmed.2018.03.020. Epub 2018 Mar 29.	Leskinen T	Prev Med	2018	2018/04/02			10.1016/j.ypmed.2018.03.020
27930451	Postexercise Hypotension Is Volume-Dependent in Hypertensives: Autonomic and Forearm Blood Responses	de Freitas Brito A, Brasileiro-Santos MDS, Coutinho de Oliveira CV, da Cruz Santos A.	J Strength Cond Res. 2019 Jan;33(1):234-241. doi: 10.1519/JSC.0000000000001735.	de Freitas Brito A	J Strength Cond Res	2019	2016/12/09			10.1519/JSC.0000000000001735
27648998	Paternal or maternal history of hypertension is more important in increasing the risk of hypertension inoffspring?	Khosravi A, Gharipour M, Behjati M, Sadeghi M, Nezafati P, Talaie M, Shirani S, Jozan M.	Acta Biomed. 2016 Sep 13;87(2):161-7.	Khosravi A	Acta Biomed	2016	2016/09/21
24434853	Is there a relationship between right-ventricular and right atrial mechanics and functional capacity in hypertensive patients?	Tadic M, Cuspidi C, Suzic-Lazic J, Andric A, Stojcevski B, Ivanovic B, Hot S, Scepanovic R, Celic V.	J Hypertens. 2014 Apr;32(4):929-37. doi: 10.1097/HJH.0000000000000102.	Tadic M	J Hypertens	2014	2014/01/18			10.1097/HJH.0000000000000102
26039529	Assessing blood pressure response to exercise: methodological issues and clinical relevance	Parati G, Zhang Y.	J Hypertens. 2015 Jul;33(7):1364-7. doi: 10.1097/HJH.0000000000000642.	Parati G	J Hypertens	2015	2015/06/04			10.1097/HJH.0000000000000642
24674018	Unmasking masked hypertension	Germino FW.	J Clin Hypertens (Greenwich). 2014 Apr;16(4):267-8. doi: 10.1111/jch.12297. Epub 2014 Mar 28.	Germino FW	J Clin Hypertens (Greenwich)	2014	2014/03/29	PMC8031533		10.1111/jch.12297
29517686	The safety of isometric exercise: Rethinking the exercise prescription paradigm for those with stage 1 hypertension	Wiles JD, Taylor K, Coleman D, Sharma R, O'Driscoll JM.	Medicine (Baltimore). 2018 Mar;97(10):e0105. doi: 10.1097/MD.0000000000010105.	Wiles JD	Medicine (Baltimore)	2018	2018/03/09	PMC5882444		10.1097/MD.0000000000010105
19330603	Combination patterns of cardiovascular risks and sequelae at different stage of hypertension in natural hypertensive population in Beijing	Guo XH, Zhang PH, Zeng ZC, Wang W, Li C, Shi Y, Liu ZJ.	Clin Exp Hypertens. 2009 Apr;31(2):142-55. doi: 10.1080/10641960802621309.	Guo XH	Clin Exp Hypertens	2009	2009/03/31			10.1080/10641960802621309
26483112	Clinical Relevance of Exaggerated Exercise Blood Pressure	Schultz MG, Otahal P, Picone DS, Sharman JE.	J Am Coll Cardiol. 2015 Oct 20;66(16):1843-1845. doi: 10.1016/j.jacc.2015.08.015.	Schultz MG	J Am Coll Cardiol	2015	2015/10/21			10.1016/j.jacc.2015.08.015
25682570	Brain-derived neurotrophic factor correlated with muscle strength in subjects undergoing stationary bicycle exercise training	Tsai SW, Chan YC, Liang F, Hsu CY, Lee IT.	J Diabetes Complications. 2015 Apr;29(3):367-71. doi: 10.1016/j.jdiacomp.2015.01.014. Epub 2015 Feb 7.	Tsai SW	J Diabetes Complications	2015	2015/02/16			10.1016/j.jdiacomp.2015.01.014
30132448	Contribution of Heme Oxygenase 2 to Blood Pressure Regulation in Response to Swimming Exercise and Detraining in Spontaneously Hypertensive Rats	Kilic-Toprak E, Kilic-Erkek O, Abban-Mete G, Caner V, Baris IC, Turhan G, Kucukatay V, Senol H, Kuru O, Bor-Kucukatay M.	Med Sci Monit. 2018 Aug 22;24:5851-5859. doi: 10.12659/MSM.908992.	Kilic-Toprak E	Med Sci Monit	2018	2018/08/23	PMC6116639		10.12659/MSM.908992
28652461	Cardiovascular Health and Incident Hypertension in Blacks: JHS (The Jackson Heart Study)	Booth JN 3rd, Abdalla M, Tanner RM, Diaz KM, Bromfield SG, Tajeu GS, Correa A, Sims M, Ogedegbe G, Bress AP, Spruill TM, Shimbo D, Muntner P.	Hypertension. 2017 Aug;70(2):285-292. doi: 10.1161/HYPERTENSIONAHA.117.09278. Epub 2017 Jun 26.	Booth JN 3rd	Hypertension	2017	2017/06/28	PMC5823255	NIHMS942135	10.1161/HYPERTENSIONAHA.117.09278
27418685	Exercise physiological responses to drug treatments in chronic thromboembolic pulmonary hypertension	Charalampopoulos A, Gibbs JS, Davies RJ, Gin-Sing W, Murphy K, Sheares KK, Pepke-Zaba J, Jenkins DP, Howard LS.	J Appl Physiol (1985). 2016 Sep 1;121(3):623-8. doi: 10.1152/japplphysiol.00087.2016. Epub 2016 Jul 14.	Charalampopoulos A	J Appl Physiol (1985)	2016	2016/07/16	PMC5142256		10.1152/japplphysiol.00087.2016
26047615	Eurythmy therapy increases specific oscillations of heart rate variability	Edelhäuser F, Minnerop A, Trapp B, Büssing A, Cysarz D.	BMC Complement Altern Med. 2015 Jun 6;15:167. doi: 10.1186/s12906-015-0684-6.	Edelhäuser F	BMC Complement Altern Med	2015	2015/06/07	PMC4457978		10.1186/s12906-015-0684-6
26275021	Effects of aerobic exercise in early evening on the following nocturnal sleep and its haemodynamic response	Miura A, Myouken S, Yamada M, Fujihara C, Miura K, Kashima H, Eguchi K, Endo MY, Koga S, Fukuba Y.	Res Sports Med. 2016;24(1):16-29. doi: 10.1080/15438627.2015.1076415. Epub 2015 Aug 14.	Miura A	Res Sports Med	2016	2015/08/15			10.1080/15438627.2015.1076415
29227294	Immediate and 24-h blood pressure-lowering effects of arm crank exercise in patients with traumatic lower-limb amputation: a randomized cross-over study	Paula-Ribeiro M, Martinez DG, Lima JRP, Laterza MC.	Blood Press Monit. 2018 Apr;23(2):64-70. doi: 10.1097/MBP.0000000000000306.	Paula-Ribeiro M	Blood Press Monit	2018	2017/12/12			10.1097/MBP.0000000000000306
24592799	Efficacy of isometric exercise full knee extension horizontally (FKEH)--a new and simple maneuver to predict early onset of hypertension	Pandit R, Chowdhury PR, Pramanik T, Singh S.	Nepal Med Coll J. 2013 Mar;15(1):68-70.	Pandit R	Nepal Med Coll J	2013	2014/03/06
21592726	Prediction of exercise pulmonary hypertension in asymptomatic degenerative mitral regurgitation	Magne J, Lancellotti P, O'Connor K, Van de Heyning CM, Szymanski C, Piérard LA.	J Am Soc Echocardiogr. 2011 Sep;24(9):1004-12. doi: 10.1016/j.echo.2011.04.003. Epub 2011 May 17.	Magne J	J Am Soc Echocardiogr	2011	2011/05/20			10.1016/j.echo.2011.04.003
23975232	The influence of alternative instruction on 6-min walk test distance	Weir NA, Brown AW, Shlobin OA, Smith MA, Reffett T, Battle E, Ahmad S, Nathan SD.	Chest. 2013 Dec;144(6):1900-1905. doi: 10.1378/chest.13-0287.	Weir NA	Chest	2013	2013/08/27			10.1378/chest.13-0287
24157075	Association between leisure-time physical activity and self-reported hypertension among Brazilian adults, 2008	Perez LG, Pratt M, Simoes EJ, de Moura L, Malta DC.	Prev Chronic Dis. 2013 Oct 24;10:E172. doi: 10.5888/pcd10.130032.	Perez LG	Prev Chronic Dis	2013	2013/10/26	PMC3810033		10.5888/pcd10.130032
20486274	Regular physical activity attenuates the blood pressure response to public speaking and delays the development of hypertension	Palatini P, Bratti P, Palomba D, Saladini F, Zanatta N, Maraglino G.	J Hypertens. 2010 Jun;28(6):1186-93.	Palatini P	J Hypertens	2010	2010/05/21
21207839	Treating hypertension: are two meds better than one?		Harv Mens Health Watch. 2010 Dec;15(5):5-6.		Harv Mens Health Watch	2010	2011/01/07
29022269	Experimental Evidences Supporting Training-Induced Benefits in Spontaneously Hypertensive Rats	Masson GS, Michelini LC.	Adv Exp Med Biol. 2017;999:287-306. doi: 10.1007/978-981-10-4307-9_16.	Masson GS	Adv Exp Med Biol	2017	2017/10/13			10.1007/978-981-10-4307-9_16
23768734	Pulmonary artery pressure and PaO2 in chronic obstructive pulmonary disease	Skjørten I, Hilde JM, Melsom MN, Hansteen V, Steine K, Humerfelt S.	Respir Med. 2013 Aug;107(8):1271-9. doi: 10.1016/j.rmed.2013.03.021. Epub 2013 Jun 12.	Skjørten I	Respir Med	2013	2013/06/18			10.1016/j.rmed.2013.03.021
26044754	Pulmonary Hemodynamic Response to Exercise in Chronic Thromboembolic Pulmonary Hypertension before and after Pulmonary Endarterectomy	Richter MJ, Sommer N, Gall H, Voswinckel R, Seeger W, Mayer E, Wiedenroth CB, Rieth A, Grimminger F, Guth S, Ghofrani HA.	Respiration. 2015;90(1):63-73. doi: 10.1159/000398815. Epub 2015 Jun 3.	Richter MJ	Respiration	2015	2015/06/06			10.1159/000398815
31577264	Exaggerated systolic hypertensive response to exercise predicts cardiovascular events: a systematic review and meta-analysis	Perçuku L, Bajraktari G, Jashari H, Bytyçi I, Ibrahimi P, Henein MY.	Pol Arch Intern Med. 2019 Dec 23;129(12):855-863. doi: 10.20452/pamw.15007. Epub 2019 Oct 2.	Perçuku L	Pol Arch Intern Med	2019	2019/10/03			10.20452/pamw.15007
24964024	Perspective: time to tackle blood pressure	Koroshetz WJ.	Nature. 2014 Jun 26;510(7506):S4. doi: 10.1038/510S4a.	Koroshetz WJ	Nature	2014	2014/06/26			10.1038/510S4a
22030800	The role of target therapies in schistosomiasis-associated pulmonary arterial hypertension	Fernandes CJCS, Dias BA, Jardim CVP, Hovnanian A, Hoette S, Morinaga LK, Souza S, Suesada M, Breda AP, Souza R.	Chest. 2012 Apr;141(4):923-928. doi: 10.1378/chest.11-0483. Epub 2011 Oct 26.	Fernandes CJCS	Chest	2012	2011/10/28			10.1378/chest.11-0483
21880654	Supine-exercise-induced oxygen supply to the right myocardium is attenuated in patients with severe idiopathic pulmonary arterial hypertension	Wong YY, Raijmakers PG, Knaapen P, Lubberink M, Ruiter G, Marcus JT, Boonstra A, Lammertsma AA, Westerhof N, van der Laarse WJ, Vonk-Noordegraaf A.	Heart. 2011 Dec;97(24):2069-74. doi: 10.1136/heartjnl-2011-300237. Epub 2011 Aug 31.	Wong YY	Heart	2011	2011/09/02			10.1136/heartjnl-2011-300237
23715407	Whole-body vibration exercise training reduces arterial stiffness in postmenopausal women with prehypertension and hypertension	Figueroa A, Kalfon R, Madzima TA, Wong A.	Menopause. 2014 Feb;21(2):131-6. doi: 10.1097/GME.0b013e318294528c.	Figueroa A	Menopause	2014	2013/05/30			10.1097/GME.0b013e318294528c
27566296	Reduced haemodynamic coupling and exercise are associated with vascular stiffening in pulmonary arterial hypertension	Bellofiore A, Dinges E, Naeije R, Mkrdichian H, Beussink-Nelson L, Bailey M, Cuttica MJ, Sweis R, Runo JR, Keevil JG, Francois CJ, Shah SJ, Chesler NC.	Heart. 2017 Mar;103(6):421-427. doi: 10.1136/heartjnl-2016-309906. Epub 2016 Aug 26.	Bellofiore A	Heart	2017	2016/08/28	PMC5326695	NIHMS831505	10.1136/heartjnl-2016-309906
19322204	Blood pressure responses to exercise in type II diabetes mellitus patients with masked hypertension	Kramer CK, Leitão CB, Canani LH, Ricardo ED, Pinto LC, Gross JL.	J Hum Hypertens. 2009 Sep;23(9):620-2. doi: 10.1038/jhh.2009.24. Epub 2009 Mar 26.	Kramer CK	J Hum Hypertens	2009	2009/03/27			10.1038/jhh.2009.24
28303747	Self-reported physical capacity and activity in patients with systemic sclerosis and matched controls	Pettersson H, Åkerström A, Nordin A, Svenungsson E, Alexanderson H, Boström C.	Scand J Rheumatol. 2017 Nov;46(6):490-495. doi: 10.1080/03009742.2017.1281436. Epub 2017 Mar 17.	Pettersson H	Scand J Rheumatol	2017	2017/03/18			10.1080/03009742.2017.1281436
20428722	[Lack of influence of body mass on blood pressure reduction after exercising]	Bündchen DC, Panigas CF, Dipp T, Panigas TF, Richter CM, Belli KC, Viecili PR.	Arq Bras Cardiol. 2010 May;94(5):678-83. doi: 10.1590/s0066-782x2010005000030. Epub 2010 Apr 16.	Bündchen DC	Arq Bras Cardiol	2010	2010/04/30			10.1590/s0066-782x2010005000030
29863317	Hypertension Update: Current Guidelines	Viera AJ.	FP Essent. 2018 Jun;469:11-15.	Viera AJ	FP Essent	2018	2018/06/05
22561416	Effects of sauna alone versus postexercise sauna baths on short-term heart rate variability in patients with untreated hypertension	Gayda M, Bosquet L, Paillard F, Garzon M, Sosner P, Juneau M, Bélanger M, Nigam A.	J Cardiopulm Rehabil Prev. 2012 May-Jun;32(3):147-54. doi: 10.1097/HCR.0b013e318251ffeb.	Gayda M	J Cardiopulm Rehabil Prev	2012	2012/05/08			10.1097/HCR.0b013e318251ffeb
24258198	Decomposing social capital inequalities in health	Moore S, Stewart S, Teixeira A.	J Epidemiol Community Health. 2014 Mar;68(3):233-8. doi: 10.1136/jech-2013-202996. Epub 2013 Nov 20.	Moore S	J Epidemiol Community Health	2014	2013/11/22	PMC3932759		10.1136/jech-2013-202996
27723159	Physical activity patterns and biomarkers of cardiovascular disease risk in hunter-gatherers	Raichlen DA, Pontzer H, Harris JA, Mabulla AZ, Marlowe FW, Josh Snodgrass J, Eick G, Colette Berbesque J, Sancilio A, Wood BM.	Am J Hum Biol. 2017 Mar;29(2). doi: 10.1002/ajhb.22919. Epub 2016 Oct 9.	Raichlen DA	Am J Hum Biol	2017	2016/10/11			10.1002/ajhb.22919
18506328	[Arterial pressure monitoring in offspring of hypertensive individuals at a day-care center]	Langowiski AR, Lima Junior E, Knopfholz J, Reichert A, Nogueira MO, Faria Neto JR, Guarita-Souza LC.	Rev Assoc Med Bras (1992). 2008 Mar-Apr;54(2):163-6. doi: 10.1590/s0104-42302008000200022.	Langowiski AR	Rev Assoc Med Bras (1992)	2008	2008/05/29			10.1590/s0104-42302008000200022
27655563	[Practices and effects of different measures for blood pressure control in hypertension patients in Beijing, 2014]	Li H, Dong Z, Ma AJ, Dong J, Fang K, Xie C, Qi K, Xie J, Zhou Y, Zhao Y.	Zhonghua Liu Xing Bing Xue Za Zhi. 2016 Sep 10;37(9):1202-1206. doi: 10.3760/cma.j.issn.0254-6450.2016.09.004.	Li H	Zhonghua Liu Xing Bing Xue Za Zhi	2016	2016/09/23			10.3760/cma.j.issn.0254-6450.2016.09.004
21887662	Ambrisentan improves exercise capacity and symptoms in patients with portopulmonary hypertension	Halank M, Knudsen L, Seyfarth HJ, Ewert R, Wiedemann B, Kolditz M, Höffken G, Hoeper MM.	Z Gastroenterol. 2011 Sep;49(9):1258-62. doi: 10.1055/s-0031-1273393. Epub 2011 Sep 1.	Halank M	Z Gastroenterol	2011	2011/09/03			10.1055/s-0031-1273393
19300840	[Public knowledge on the role of physical activity in the prevention and treatment of diabetes and hypertension: a population-based study in southern Brazil]	Knuth AG, Bielemann RM, Silva SG, Borges TT, Del Duca GF, Kremer MM, Hallal PC, Rombaldi AJ, Azevedo MR.	Cad Saude Publica. 2009 Mar;25(3):513-20. doi: 10.1590/s0102-311x2009000300006.	Knuth AG	Cad Saude Publica	2009	2009/03/21			10.1590/s0102-311x2009000300006
26626097	Modulation of acute transient exercise-induced hypertension after oral administration of four angiotensin-converting enzyme inhibitors in normotensive horses	Muñoz A, Esgueva M, Gómez-Díez M, Serrano-Caballero JM, Castejón-Riber C, Serrano-Rodríguez JM.	Vet J. 2016 Feb;208:33-7. doi: 10.1016/j.tvjl.2015.10.036. Epub 2015 Oct 22.	Muñoz A	Vet J	2016	2015/12/03			10.1016/j.tvjl.2015.10.036
18634147	Prevalence of exercise pulmonary arterial hypertension in scleroderma	Callejas-Rubio JL, Moreno-Escobar E, de la Fuente PM, Pérez LL, Fernández RR, Sánchez-Cano D, Mora JP, Ortego-Centeno N.	J Rheumatol. 2008 Sep;35(9):1812-6. Epub 2008 Jul 15.	Callejas-Rubio JL	J Rheumatol	2008	2008/07/18
18461008	Vigorous exercise, fitness and incident hypertension, high cholesterol, and diabetes	Williams PT.	Med Sci Sports Exerc. 2008 Jun;40(6):998-1006. doi: 10.1249/MSS.0b013e31816722a9.	Williams PT	Med Sci Sports Exerc	2008	2008/05/08	PMC2825216	NIHMS170387	10.1249/MSS.0b013e31816722a9
24878253	Hypertensive response to exercise in dipper and non-dipper normotensive diabetics	Kucukdurmaz Z, Karavelioglu Y, Karapinar H, Gul I, Yilmaz A, Yarlioglues M, Akpek M, Kaya MG.	Clin Exp Hypertens. 2014;36(5):275-9. doi: 10.3109/10641963.2013.789050. Epub 2014 May 30.	Kucukdurmaz Z	Clin Exp Hypertens	2014	2014/06/01			10.3109/10641963.2013.789050
29363988	Effects of 12-week brisk walking training on exercise blood pressure in elderly patients with essential hypertension: a pilot study	He LI, Wei WR, Can Z.	Clin Exp Hypertens. 2018;40(7):673-679. doi: 10.1080/10641963.2018.1425416. Epub 2018 Jan 24.	He LI	Clin Exp Hypertens	2018	2018/01/25			10.1080/10641963.2018.1425416
26828782	Accelerometer-determined physical activity and all-cause mortality in a national prospective cohort study of hypertensive adults	Loprinzi PD.	J Hypertens. 2016 May;34(5):848-52. doi: 10.1097/HJH.0000000000000869.	Loprinzi PD	J Hypertens	2016	2016/02/02			10.1097/HJH.0000000000000869
29522767	Akt modulation by miR-145 during exercise-induced VSMC phenotypic switching in hypertension	Liao J, Zhang Y, Wu Y, Zeng F, Shi L.	Life Sci. 2018 Apr 15;199:71-79. doi: 10.1016/j.lfs.2018.03.011. Epub 2018 Mar 6.	Liao J	Life Sci	2018	2018/03/10			10.1016/j.lfs.2018.03.011
29046978	Blood Pressure Response to Exercise and Cardiovascular Disease	Schultz MG, La Gerche A, Sharman JE.	Curr Hypertens Rep. 2017 Oct 18;19(11):89. doi: 10.1007/s11906-017-0787-1.	Schultz MG	Curr Hypertens Rep	2017	2017/10/20			10.1007/s11906-017-0787-1
21675668	Hypertension improvement through healthy lifestyle modifications	Rigsby BD.	ABNF J. 2011 Spring;22(2):41-3.	Rigsby BD	ABNF J	2011	2011/06/17
27787467	A Single Session of Low-Volume High-Intensity Interval Exercise Reduces Ambulatory Blood Pressure in Normotensive Men	Dantas TCB, Farias Junior LF, Frazão DT, Silva PHM, Sousa Junior AE, Costa IBB, Ritti-Dias RM, Forjaz CLM, Duhamel TA, Costa EC.	J Strength Cond Res. 2017 Aug;31(8):2263-2269. doi: 10.1519/JSC.0000000000001688.	Dantas TCB	J Strength Cond Res	2017	2016/10/28			10.1519/JSC.0000000000001688
25129643	Physical activity modifies the associations between genetic variants and blood pressure in European adolescents	de Moraes AC, Fernández-Alvira JM, Carvalho HB, Meirhaeghe A, Dallongeville J, Kafatos A, Marcos A, Molnar D, Manios Y, Ruiz JR, Labayen I, Widhalm K, Breidenassel C, Gonzalez-Gróss M, Moreno LA.	J Pediatr. 2014 Nov;165(5):1046-9.e1-2. doi: 10.1016/j.jpeds.2014.07.007. Epub 2014 Aug 14.	de Moraes AC	J Pediatr	2014	2014/08/18			10.1016/j.jpeds.2014.07.007
19251981	Chronic absence of baroreceptor inputs prevents training-induced cardiovascular adjustments in normotensive and spontaneously hypertensive rats	Ceroni A, Chaar LJ, Bombein RL, Michelini LC.	Exp Physiol. 2009 Jun;94(6):630-40. doi: 10.1113/expphysiol.2008.046128. Epub 2009 Feb 27.	Ceroni A	Exp Physiol	2009	2009/03/03			10.1113/expphysiol.2008.046128
20057359	Postexercise hypotension in an endurance-trained population of men and women following high-intensity interval and steady-state cycling	Rossow L, Yan H, Fahs CA, Ranadive SM, Agiovlasitis S, Wilund KR, Baynard T, Fernhall B.	Am J Hypertens. 2010 Apr;23(4):358-67. doi: 10.1038/ajh.2009.269. Epub 2010 Jan 7.	Rossow L	Am J Hypertens	2010	2010/01/09			10.1038/ajh.2009.269
20863494	The effect of walking intervention on blood pressure control: a systematic review	Lee LL, Watson MC, Mulvaney CA, Tsai CC, Lo SF.	Int J Nurs Stud. 2010 Dec;47(12):1545-61. doi: 10.1016/j.ijnurstu.2010.08.008. Epub 2010 Sep 21.	Lee LL	Int J Nurs Stud	2010	2010/09/25			10.1016/j.ijnurstu.2010.08.008
27680663	Dynamic Resistance Training as Stand-Alone Antihypertensive Lifestyle Therapy: A Meta-Analysis	MacDonald HV, Johnson BT, Huedo-Medina TB, Livingston J, Forsyth KC, Kraemer WJ, Farinatti PT, Pescatello LS.	J Am Heart Assoc. 2016 Sep 28;5(10):e003231. doi: 10.1161/JAHA.116.003231.	MacDonald HV	J Am Heart Assoc	2016	2016/09/30	PMC5121472		10.1161/JAHA.116.003231
29312991	The Relationship between Physical Activity and Screen Time with the Risk of Hypertension in Children and Adolescents with Intellectual Disability	Wyszyńska J, Podgórska-Bednarz J, Dereń K, Mazur A.	Biomed Res Int. 2017;2017:1940602. doi: 10.1155/2017/1940602. Epub 2017 Nov 2.	Wyszyńska J	Biomed Res Int	2017	2018/01/10	PMC5688362		10.1155/2017/1940602
28769100	Resistance training alone reduces systolic and diastolic blood pressure in prehypertensive and hypertensive individuals: meta-analysis	de Sousa EC, Abrahin O, Ferreira ALL, Rodrigues RP, Alves EAC, Vieira RP.	Hypertens Res. 2017 Nov;40(11):927-931. doi: 10.1038/hr.2017.69. Epub 2017 Aug 3.	de Sousa EC	Hypertens Res	2017	2017/08/04			10.1038/hr.2017.69
25881047	The association of physical activity, body mass index and the blood pressure levels among urban poor youth in Accra, Ghana	Afrifa-Anane E, Agyemang C, Codjoe SN, Ogedegbe G, de-Graft Aikins A.	BMC Public Health. 2015 Mar 19;15:269. doi: 10.1186/s12889-015-1546-3.	Afrifa-Anane E	BMC Public Health	2015	2015/04/17	PMC4376361		10.1186/s12889-015-1546-3
18501444	Acute effects of continuous and interval aerobic exercise on 24-h ambulatory blood pressure in long-term treated hypertensive patients	Ciolac EG, Guimarães GV, D Avila VM, Bortolotto LA, Doria EL, Bocchi EA.	Int J Cardiol. 2009 Apr 17;133(3):381-7. doi: 10.1016/j.ijcard.2008.02.005. Epub 2008 May 22.	Ciolac EG	Int J Cardiol	2009	2008/05/27			10.1016/j.ijcard.2008.02.005
28279086	The Efficacy of Using Financial Incentives to Change Unhealthy Behaviors Among a Rural Chronically Ill and Uninsured Population	Kranker K.	Am J Health Promot. 2018 Feb;32(2):301-311. doi: 10.1177/0890117117696621. Epub 2017 Mar 9.	Kranker K	Am J Health Promot	2018	2017/03/11			10.1177/0890117117696621
31242024	Pulmonary capillary surface area in supine exercising humans: demonstration of vascular recruitment	Langleben D, Orfanos SE, Giovinazzo M, Schlesinger RD, Naeije R, Fox BD, Abualsaud AO, Blenkhorn F, Rudski LG, Catravas JD.	Am J Physiol Lung Cell Mol Physiol. 2019 Sep 1;317(3):L361-L368. doi: 10.1152/ajplung.00098.2019. Epub 2019 Jun 26.	Langleben D	Am J Physiol Lung Cell Mol Physiol	2019	2019/06/27			10.1152/ajplung.00098.2019
26297704	ACE polymorphisms and the acute response of blood pressure to a walk in medicated hypertensive patients	Goessler KF, Cornelissen VA, de Oliveira EM, de F Mota G, Polito MD.	J Renin Angiotensin Aldosterone Syst. 2015 Dec;16(4):720-9. doi: 10.1177/1470320315600086. Epub 2015 Aug 21.	Goessler KF	J Renin Angiotensin Aldosterone Syst	2015	2015/08/23			10.1177/1470320315600086
22206554	Con: Hypoxic pulmonary vasoconstriction is not a limiting factor of exercise at high altitude	Anholm JD, Foster GP.	High Alt Med Biol. 2011 Winter;12(4):313-7. doi: 10.1089/ham.2011.1059.	Anholm JD	High Alt Med Biol	2011	2011/12/31			10.1089/ham.2011.1059
27619169	The Role of Physical Activity on Weight Gain and Hypertensive Disorders During Pregnancy	Aparicio VA, Ocón-Hernández O, Romero L, Soriano-Maldonado A.	Am J Hypertens. 2016 Oct;29(10):e3. doi: 10.1093/ajh/hpw069.	Aparicio VA	Am J Hypertens	2016	2016/09/14			10.1093/ajh/hpw069
25458424	Functional sympatholysis in hypertension	Thomas GD.	Auton Neurosci. 2015 Mar;188:64-8. doi: 10.1016/j.autneu.2014.10.019. Epub 2014 Oct 23.	Thomas GD	Auton Neurosci	2015	2014/12/03	PMC4336594	NIHMS637420	10.1016/j.autneu.2014.10.019
23525435	Exercise training for blood pressure: a systematic review and meta-analysis	Cornelissen VA, Smart NA.	J Am Heart Assoc. 2013 Feb 1;2(1):e004473. doi: 10.1161/JAHA.112.004473.	Cornelissen VA	J Am Heart Assoc	2013	2013/03/26	PMC3603230		10.1161/JAHA.112.004473
24157082	Inefficient exercise gas exchange identifies pulmonary hypertension in chronic thromboembolic obstruction following pulmonary embolism	McCabe C, Deboeck G, Harvey I, Ross RM, Gopalan D, Screaton N, Pepke-Zaba J.	Thromb Res. 2013;132(6):659-65. doi: 10.1016/j.thromres.2013.09.032. Epub 2013 Sep 27.	McCabe C	Thromb Res	2013	2013/10/26			10.1016/j.thromres.2013.09.032
24074527	Survival in pulmonary arterial hypertension patients awaiting lung transplantation	Gomberg-Maitland M, Glassner-Kolmin C, Watson S, Frantz R, Park M, Frost A, Benza RL, Torres F.	J Heart Lung Transplant. 2013 Dec;32(12):1179-86. doi: 10.1016/j.healun.2013.08.016. Epub 2013 Sep 25.	Gomberg-Maitland M	J Heart Lung Transplant	2013	2013/10/01			10.1016/j.healun.2013.08.016
31246769	Physical activity recommendations for avoiding hypertension and its complications: try harder!	Jennings GL.	J Hypertens. 2019 Aug;37(8):1594-1595. doi: 10.1097/HJH.0000000000002133.	Jennings GL	J Hypertens	2019	2019/06/28			10.1097/HJH.0000000000002133
21525966	Association of masked hypertension and left ventricular remodeling with the hypertensive response to exercise	Sharman JE, Hare JL, Thomas S, Davies JE, Leano R, Jenkins C, Marwick TH.	Am J Hypertens. 2011 Aug;24(8):898-903. doi: 10.1038/ajh.2011.75. Epub 2011 Apr 28.	Sharman JE	Am J Hypertens	2011	2011/04/29			10.1038/ajh.2011.75
28100544	Oscillatory whole-body vibration improves exercise capacity and physical performance in pulmonary arterial hypertension: a randomised clinical study	Gerhardt F, Dumitrescu D, Gärtner C, Beccard R, Viethen T, Kramer T, Baldus S, Hellmich M, Schönau E, Rosenkranz S.	Heart. 2017 Apr;103(8):592-598. doi: 10.1136/heartjnl-2016-309852. Epub 2017 Jan 18.	Gerhardt F	Heart	2017	2017/01/20	PMC5529961		10.1136/heartjnl-2016-309852
27284844	[Consensus on Systemic Arterial Hypertension In México]	Rosas-Peralta M, Palomo-Piñón S, Borrayo-Sánchez G, Madrid-Miller A, Almeida-Gutiérrez E, Galván-Oseguera H, Magaña-Serrano JA, Saturno-Chiu G, Ramírez-Arias E, Santos-Martínez E, Díaz-Díaz E, Salgado-Pastor SJ, Morales-Mora G, Medina-Concebida LE, Mejía-Rodríguez O, Pérez-Ruiz CE, Chapa-Mejía LR, Álvarez-Aguilar C, Pérez-Rodríguez G, Castro-Martínez MG, López-Bárcena J, Paniagua-Sierra JR.	Rev Med Inst Mex Seguro Soc. 2016;54 Suppl 1:s6-s51.	Rosas-Peralta M	Rev Med Inst Mex Seguro Soc	2016	2016/06/11
22267388	Effect of sex and ovarian hormones on carotid baroreflex resetting and function during dynamic exercise in humans	Kim A, Deo SH, Fisher JP, Fadel PJ.	J Appl Physiol (1985). 2012 Apr;112(8):1361-71. doi: 10.1152/japplphysiol.01308.2011. Epub 2012 Jan 19.	Kim A	J Appl Physiol (1985)	2012	2012/01/24	PMC3331588		10.1152/japplphysiol.01308.2011
25355483	Oxygen kinetics during 6-minute walk tests in patients with cardiovascular and pulmonary disease	Kern L, Condrau S, Baty F, Wiegand J, van Gestel AJ, Azzola A, Tamm M, Brutsche M.	BMC Pulm Med. 2014 Oct 29;14:167. doi: 10.1186/1471-2466-14-167.	Kern L	BMC Pulm Med	2014	2014/10/31	PMC4223731		10.1186/1471-2466-14-167
23541660	The 2013 Canadian Hypertension Education Program recommendations for blood pressure measurement, diagnosis, assessment of risk, prevention, and treatment of hypertension	Hackam DG, Quinn RR, Ravani P, Rabi DM, Dasgupta K, Daskalopoulou SS, Khan NA, Herman RJ, Bacon SL, Cloutier L, Dawes M, Rabkin SW, Gilbert RE, Ruzicka M, McKay DW, Campbell TS, Grover S, Honos G, Schiffrin EL, Bolli P, Wilson TW, Feldman RD, Lindsay P, Hill MD, Gelfer M, Burns KD, Vallée M, Prasad GV, Lebel M, McLean D, Arnold JM, Moe GW, Howlett JG, Boulanger JM, Larochelle P, Leiter LA, Jones …	Can J Cardiol. 2013 May;29(5):528-42. doi: 10.1016/j.cjca.2013.01.005. Epub 2013 Mar 29.	Hackam DG	Can J Cardiol	2013	2013/04/02			10.1016/j.cjca.2013.01.005
19772501	[Possibilities of dopplerography in assessment of functional state of the heart in patients with arterial hypertension with impaired diastolic cardiac function]	Alekseeva OA, Alekhin MN, Sidorenko BA.	Kardiologiia. 2009;49(9):39-43.	Alekseeva OA	Kardiologiia	2009	2009/09/24
22951625	Aerobic training-induced improvements in arterial stiffness are not sustained in older adults with multiple cardiovascular risk factors	Madden KM, Lockhart C, Cuff D, Potter TF, Meneilly GS.	J Hum Hypertens. 2013 May;27(5):335-9. doi: 10.1038/jhh.2012.38. Epub 2012 Sep 6.	Madden KM	J Hum Hypertens	2013	2012/09/07	PMC3626024		10.1038/jhh.2012.38
22961602	Physical training prevents oxidative stress in L-NAME-induced hypertension rats	Cardoso AM, Martins CC, Fiorin Fda S, Schmatz R, Abdalla FH, Gutierres J, Zanini D, Fiorenza AM, Stefanello N, Serres JD, Carvalho F, Castro VP, Mazzanti CM, Royes LF, Belló-Klein A, Goularte JF, Morsch VM, Bagatini MD, Schetinger MR.	Cell Biochem Funct. 2013 Mar;31(2):136-51. doi: 10.1002/cbf.2868. Epub 2012 Sep 7.	Cardoso AM	Cell Biochem Funct	2013	2012/09/11			10.1002/cbf.2868
31563406	Ambulatory blood pressure reduction following 2 weeks of high-intensity interval training on an immersed ergocycle	Sosner P, Gayda M, Dupuy O, Garzon M, Gremeaux V, Lalongé J, Hayami D, Juneau M, Nigam A, Bosquet L.	Arch Cardiovasc Dis. 2019 Nov;112(11):680-690. doi: 10.1016/j.acvd.2019.07.005. Epub 2019 Sep 25.	Sosner P	Arch Cardiovasc Dis	2019	2019/09/30			10.1016/j.acvd.2019.07.005
19705786	[Importance of detection of hypertensive reaction to physical loading in patients with or without left ventricular hypertrophy and arterial hypertension]	Ivanov AP, Saĭeda EA, El'gardt IA, Sdobniakova NS.	Klin Med (Mosk). 2009;87(7):24-6.	Ivanov AP	Klin Med (Mosk)	2009	2009/08/27
22021277	The relation of medical conditions to depressive symptoms among Latinos: leisure time physical activity as a mediator	Arredondo EM, Mendelson T, Elder JP, Marshall SJ, La Flair L, Ayala GX.	J Health Psychol. 2012 Jul;17(5):742-52. doi: 10.1177/1359105311424468. Epub 2011 Oct 21.	Arredondo EM	J Health Psychol	2012	2011/10/25			10.1177/1359105311424468
19617881	The joint effects of cardiorespiratory fitness and adiposity on mortality risk in men with hypertension	McAuley PA, Sui X, Church TS, Hardin JW, Myers JN, Blair SN.	Am J Hypertens. 2009 Oct;22(10):1062-9. doi: 10.1038/ajh.2009.122. Epub 2009 Jul 16.	McAuley PA	Am J Hypertens	2009	2009/07/21			10.1038/ajh.2009.122
30315696	Association between abdominal obesity and increased risk for the development of hypertension regardless of physical activity: A nationwide population-based study	Rhee EJ, Cho JH, Kwon H, Park SE, Jung JH, Han KD, Park YG, Park HS, Kim YH, Yoo SJ, Lee WY; Taskforce Team of the Obesity Fact Sheet of the Korean Society for the Study of Obesity.	J Clin Hypertens (Greenwich). 2018 Oct;20(10):1417-1426. doi: 10.1111/jch.13389.	Rhee EJ	J Clin Hypertens (Greenwich)	2018	2018/10/14	PMC8031131		10.1111/jch.13389
22323570	Safety and efficacy of exercise training in various forms of pulmonary hypertension	Grünig E, Lichtblau M, Ehlken N, Ghofrani HA, Reichenberger F, Staehler G, Halank M, Fischer C, Seyfarth HJ, Klose H, Meyer A, Sorichter S, Wilkens H, Rosenkranz S, Opitz C, Leuchte H, Karger G, Speich R, Nagel C.	Eur Respir J. 2012 Jul;40(1):84-92. doi: 10.1183/09031936.00123711. Epub 2012 Feb 9.	Grünig E	Eur Respir J	2012	2012/02/11			10.1183/09031936.00123711
24593788	Treatment with nebivolol combined with physical training promotes improvements in the cardiovascular responses of hypertensive rats	Goessler KF, Martins-Pinge M, Veronez da Cunha N, Karlen-Amarante M, de Andrade FG, Brum PC, Polito MD.	Can J Physiol Pharmacol. 2014 Mar;92(3):234-42. doi: 10.1139/cjpp-2013-0186. Epub 2013 Dec 23.	Goessler KF	Can J Physiol Pharmacol	2014	2014/03/06			10.1139/cjpp-2013-0186
20533692	Sport and exercise and the prevention and treatment of disease	McLatchie GR.	Scott Med J. 2010 May;55(2):5-7.	McLatchie GR	Scott Med J	2010	2010/06/11
25269154	How to tame stubbornly high blood pressure. Resistant hypertension poses a serious threat to your heart's health		Harv Heart Lett. 2014 Sep;25(1):1, 7.		Harv Heart Lett	2014	2014/10/02
30393379	Comment on "Resistance training alone reduces systolic and diastolic blood pressure in prehypertensive and hypertensive individuals: a meta-analysis"	Abrahin O, de Sousa EC, Ferreira ALL, Rodrigues RP, Alves EAC, Vieira RP.	Hypertens Res. 2019 Jan;42(1):26. doi: 10.1038/s41440-018-0132-3. Epub 2018 Nov 5.	Abrahin O	Hypertens Res	2019	2018/11/06			10.1038/s41440-018-0132-3
27936961	Exaggerated exercise blood pressure response in middle-aged men as a predictor of future blood pressure: a 10-year follow-up	Ito K, Iwane M, Miyai N, Uchikawa Y, Mugitani K, Mohara O, Shiba M, Arita M.	Clin Exp Hypertens. 2016;38(8):696-700. doi: 10.1080/10641963.2016.1200597. Epub 2016 Dec 12.	Ito K	Clin Exp Hypertens	2016	2016/12/13			10.1080/10641963.2016.1200597
30139897	Links between blood pressure and medication intake, well-being, stress, physical activity and symptoms reported via a mobile phone-based self-management support system: a cohort study in primary care	Taft C, Hallberg I, Bengtsson U, Manhem K, Kjellgren K.	BMJ Open. 2018 Aug 23;8(8):e020849. doi: 10.1136/bmjopen-2017-020849.	Taft C	BMJ Open	2018	2018/08/25	PMC6112389		10.1136/bmjopen-2017-020849
21884958	Cardiorespiratory response to exercise after renal sympathetic denervation in patients with resistant hypertension	Ukena C, Mahfoud F, Kindermann I, Barth C, Lenski M, Kindermann M, Brandt MC, Hoppe UC, Krum H, Esler M, Sobotka PA, Böhm M.	J Am Coll Cardiol. 2011 Sep 6;58(11):1176-82. doi: 10.1016/j.jacc.2011.05.036.	Ukena C	J Am Coll Cardiol	2011	2011/09/03			10.1016/j.jacc.2011.05.036
20937445	Treatment and control of high blood pressure in adults	Mensah GA, Bakris G.	Cardiol Clin. 2010 Nov;28(4):609-22. doi: 10.1016/j.ccl.2010.08.002.	Mensah GA	Cardiol Clin	2010	2010/10/13			10.1016/j.ccl.2010.08.002
20949671	Dietary therapy in hypertension	de Oliveira JM, Santana PR.	N Engl J Med. 2010 Oct 14;363(16):1581; author reply 1582-3. doi: 10.1056/NEJMc1007918.	de Oliveira JM	N Engl J Med	2010	2010/10/16			10.1056/NEJMc1007918
25824452	Exaggerated Exercise Blood Pressure Response During Treadmill Testing as a Predictor of Future Hypertension in Men: A Longitudinal Study	Jae SY, Franklin BA, Choo J, Choi YH, Fernhall B.	Am J Hypertens. 2015 Nov;28(11):1362-7. doi: 10.1093/ajh/hpv036. Epub 2015 Mar 30.	Jae SY	Am J Hypertens	2015	2015/04/01			10.1093/ajh/hpv036
29798690	Exercise-based evaluations and interventions for pulmonary hypertension with connective tissue disorders	Babu AS, Morris NR, Arena R, Myers J.	Expert Rev Respir Med. 2018 Jul;12(7):615-622. doi: 10.1080/17476348.2018.1481393. Epub 2018 Jun 1.	Babu AS	Expert Rev Respir Med	2018	2018/05/26			10.1080/17476348.2018.1481393
20386125	Postresistance exercise blood pressure reduction is influenced by exercise intensity in type-2 diabetic and nondiabetic individuals	Simões GC, Moreira SR, Kushnick MR, Simões HG, Campbell CS.	J Strength Cond Res. 2010 May;24(5):1277-84. doi: 10.1519/JSC.0b013e3181d67488.	Simões GC	J Strength Cond Res	2010	2010/04/14			10.1519/JSC.0b013e3181d67488
29248656	Myocardial Fibrosis in Competitive Triathletes Detected by Contrast-Enhanced CMR Correlates With Exercise-Induced Hypertension and Competition History	Tahir E, Starekova J, Muellerleile K, von Stritzky A, Münch J, Avanesov M, Weinrich JM, Stehning C, Bohnen S, Radunski UK, Freiwald E, Blankenberg S, Adam G, Pressler A, Patten M, Lund GK.	JACC Cardiovasc Imaging. 2018 Sep;11(9):1260-1270. doi: 10.1016/j.jcmg.2017.09.016. Epub 2017 Dec 13.	Tahir E	JACC Cardiovasc Imaging	2018	2017/12/18			10.1016/j.jcmg.2017.09.016
29716872	Measuring central percentiles of blood pressure levels among adults in Pakistan: A case study of Rawalpindi	Mubarik S, Aslam M.	Pak J Pharm Sci. 2018 May;31(3):907-912.	Mubarik S	Pak J Pharm Sci	2018	2018/05/03
19219262	Physical exercise attenuates the cardiac autonomic deficit induced by nitric oxide synthesis blockade	Rossi BR, Mazer D, Silveira LC, Jacinto CP, Di Sacco TH, Blanco JH, Cesarino EJ, Souza HC.	Arq Bras Cardiol. 2009 Jan;92(1):31-8. doi: 10.1590/s0066-782x2009000100006.	Rossi BR	Arq Bras Cardiol	2009	2009/02/17			10.1590/s0066-782x2009000100006
21303760	Circadian blood pressure pattern and cardiac autonomic functions: different aspects of same pathophysiology	Okutucu S, Karakulak UN, Kabakçı G.	Anadolu Kardiyol Derg. 2011 Mar;11(2):168-73. doi: 10.5152/akd.2011.031. Epub 2011 Feb 8.	Okutucu S	Anadolu Kardiyol Derg	2011	2011/02/10			10.5152/akd.2011.031
19969471	Cardiopulmonary exercise testing in patients with pulmonary arterial hypertension: an evidence-based review	Arena R, Lavie CJ, Milani RV, Myers J, Guazzi M.	J Heart Lung Transplant. 2010 Feb;29(2):159-73. doi: 10.1016/j.healun.2009.09.003. Epub 2009 Dec 6.	Arena R	J Heart Lung Transplant	2010	2009/12/09			10.1016/j.healun.2009.09.003
27435799	Metaboreflex activation delays heart rate recovery after aerobic exercise in never-treated hypertensive men	Peçanha T, de Brito LC, Fecchio RY, de Sousa PN, da Silva Junior ND, de Abreu AP, da Silva GV, Mion-Junior D, Forjaz CL.	J Physiol. 2016 Nov 1;594(21):6211-6223. doi: 10.1113/JP272851. Epub 2016 Sep 21.	Peçanha T	J Physiol	2016	2016/07/21	PMC5088244		10.1113/JP272851
20420729	Echocardiography, 6-minute walk distance, and distance-saturation product as predictors of pulmonary arterial hypertension in idiopathic pulmonary fibrosis	Modrykamien AM, Gudavalli R, McCarthy K, Parambil J.	Respir Care. 2010 May;55(5):584-8.	Modrykamien AM	Respir Care	2010	2010/04/28
23587172	Relationship between exercise induced dyspnea and functional capacity with doppler-derived diastolic function'	Nasim S, Nadeem N, Zahidie A, Sharif T.	BMC Res Notes. 2013 Apr 15;6:150. doi: 10.1186/1756-0500-6-150.	Nasim S	BMC Res Notes	2013	2013/04/17	PMC3636105		10.1186/1756-0500-6-150
18700554	[Health guidance for patients with mild hypertension]	Tsuchihashi T.	Nihon Rinsho. 2008 Aug;66(8):1537-41.	Tsuchihashi T	Nihon Rinsho	2008	2008/08/15
30469487	Impact of Physical Activity and Sleep Duration on Depressive Symptoms in Hypertensive Patients: Results from a Nationally Representative Korean Sample	Son YJ, Park C, Won MH.	Int J Environ Res Public Health. 2018 Nov 22;15(12):2611. doi: 10.3390/ijerph15122611.	Son YJ	Int J Environ Res Public Health	2018	2018/11/25	PMC6313475		10.3390/ijerph15122611
26871969	Effects of continuous vs interval exercise training on oxygen uptake efficiency slope in patients with coronary artery disease	Prado DM, Rocco EA, Silva AG, Rocco DF, Pacheco MT, Silva PF, Furlan V.	Braz J Med Biol Res. 2016 Feb;49(2):e4890. doi: 10.1590/1414-431X20154890. Epub 2016 Feb 5.	Prado DM	Braz J Med Biol Res	2016	2016/02/13	PMC4742972		10.1590/1414-431X20154890
30785634	Risk factors for hypertension in Canada	Leung AA, Bushnik T, Hennessy D, McAlister FA, Manuel DG.	Health Rep. 2019 Feb 20;30(2):3-13.	Leung AA	Health Rep	2019	2019/02/21
19573554	Physical activity advice to manage chronic conditions for adults with arthritis or hypertension, 2007	Carlson SA, Maynard LM, Fulton JE, Hootman JM, Yoon PW.	Prev Med. 2009 Aug-Sep;49(2-3):209-12. doi: 10.1016/j.ypmed.2009.06.017. Epub 2009 Jun 30.	Carlson SA	Prev Med	2009	2009/07/04			10.1016/j.ypmed.2009.06.017
27554460	[Management of arterial hypertension before 20weeks gestation in pregnant women]	Seguro F, Duly Bouhanick B, Chamontin B, Amar J.	Presse Med. 2016 Jul-Aug;45(7-8 Pt 1):627-30. doi: 10.1016/j.lpm.2016.06.008. Epub 2016 Aug 21.	Seguro F	Presse Med	2016	2016/08/25			10.1016/j.lpm.2016.06.008
31607768	Prevalence, awareness, treatment and control of high blood pressure in the elderly according to the ethnic group. Colombian survey	Barrera L, Gómez F, Ortega-Lenis D, Corchuelo Ojeda J, Méndez F.	Colomb Med (Cali). 2019 Jun 30;50(2):115-127. doi: 10.25100/cm.v50i2.4124.	Barrera L	Colomb Med (Cali)	2019	2019/10/15	PMC6774579		10.25100/cm.v50i2.4124
19181654	Pulmonary hypertension: diagnosis and management	McGoon MD, Kane GC.	Mayo Clin Proc. 2009 Feb;84(2):191-207. doi: 10.1016/S0025-6196(11)60828-8.	McGoon MD	Mayo Clin Proc	2009	2009/02/03	PMC2664591		10.1016/S0025-6196(11)60828-8
19545388	Effect of 6-months of physical exercise on the nitrate/nitrite levels in hypertensive postmenopausal women	Zaros PR, Pires CE, Bacci M Jr, Moraes C, Zanesco A.	BMC Womens Health. 2009 Jun 19;9:17. doi: 10.1186/1472-6874-9-17.	Zaros PR	BMC Womens Health	2009	2009/06/24	PMC2714506		10.1186/1472-6874-9-17
24270864	Aerobic interval exercise training induces greater reduction in cardiac workload in the recovery period in rats	Borges JP, Masson GS, Tibiriçá E, Lessa MA.	Arq Bras Cardiol. 2014 Jan;102(1):47-53. doi: 10.5935/abc.20130230. Epub 2013 Nov 26.	Borges JP	Arq Bras Cardiol	2014	2013/11/26	PMC3987388		10.5935/abc.20130230
19602777	Value of ventricular stiffness index and ventriculoarterial interaction in patients with nonischemic dilated cardiomyopathy	Her AY, Kim JY, Choi EY, Kim SA, Jae RS, Shim CY, Kang SM, Ha JW, Chung N.	Circ J. 2009 Sep;73(9):1683-90. doi: 10.1253/circj.cj-09-0046. Epub 2009 Jul 15.	Her AY	Circ J	2009	2009/07/16			10.1253/circj.cj-09-0046
31651927	The effects of aquatic and land exercise on resting blood pressure and post-exercise hypotension response in elderly hypertensives	Júnior FA, Gomes SG, da Silva FF, Souza PM, Oliveira EC, Coelho DB, Nascimento-Neto RM, Lima W, Becker LK.	Cardiovasc J Afr. 2020 May/Jun 23;31(3):116-122. doi: 10.5830/CVJA-2019-051. Epub 2019 Oct 25.	Júnior FA	Cardiovasc J Afr	2020	2019/10/26	PMC8762840		10.5830/CVJA-2019-051
29902061	Validity of the modified shuttle walk test to assess cardiorespiratory fitness after exercise intervention in overweight/obese adults with primary hypertension	Jurio-Iriarte B, Brubaker PH, Gorostegi-Anduaga I, Corres P, Martinez Aguirre-Betolaza A, Maldonado-Martin S.	Clin Exp Hypertens. 2019;41(4):336-341. doi: 10.1080/10641963.2018.1481423. Epub 2018 Jun 14.	Jurio-Iriarte B	Clin Exp Hypertens	2019	2018/06/15			10.1080/10641963.2018.1481423
27037713	Attenuated Heart Rate Recovery After Exercise Testing and Risk of Incident Hypertension in Men	Jae SY, Bunsawat K, Fadel PJ, Fernhall B, Choi YH, Park JB, Franklin BA.	Am J Hypertens. 2016 Sep;29(9):1103-8. doi: 10.1093/ajh/hpw028. Epub 2016 Apr 1.	Jae SY	Am J Hypertens	2016	2016/04/03			10.1093/ajh/hpw028
19555712	Physical activity and prevalence of hypertension in a population-based sample of Brazilian adults and elderly	Reichert FF, Azevedo MR, Breier A, Gerage AM.	Prev Med. 2009 Aug-Sep;49(2-3):200-4. doi: 10.1016/j.ypmed.2009.06.009. Epub 2009 Jun 23.	Reichert FF	Prev Med	2009	2009/06/27			10.1016/j.ypmed.2009.06.009
25546302	Individual differences in the exercise-mediated blood pressure response: regression to the mean in disguise?	Atkinson G, Loenneke JP, Fahs CA, Abe T, Rossow LM.	Clin Physiol Funct Imaging. 2015 Nov;35(6):490-1. doi: 10.1111/cpf.12211. Epub 2014 Dec 29.	Atkinson G	Clin Physiol Funct Imaging	2015	2014/12/30			10.1111/cpf.12211
27024370	Is weightlifting or resistance training safe for me even though I have high blood pressure?		Mayo Clin Health Lett. 2012 Feb;30(2):8.		Mayo Clin Health Lett	2012	2016/03/31
30074649	Moderating healthcare costs through an assisted physical activity programme	Vagnoni E, Biavati GR, Felisatti M, Pomidori L.	Int J Health Plann Manage. 2018 Oct;33(4):1146-1158. doi: 10.1002/hpm.2596. Epub 2018 Aug 3.	Vagnoni E	Int J Health Plann Manage	2018	2018/08/04			10.1002/hpm.2596
28381455	Abnormal cardiovascular response to exercise in hypertension: contribution of neural factors	Mitchell JH.	Am J Physiol Regul Integr Comp Physiol. 2017 Jun 1;312(6):R851-R863. doi: 10.1152/ajpregu.00042.2017. Epub 2017 Apr 5.	Mitchell JH	Am J Physiol Regul Integr Comp Physiol	2017	2017/04/07			10.1152/ajpregu.00042.2017
22108205	Heart rate recovery predicts clinical worsening in patients with pulmonary arterial hypertension	Minai OA, Gudavalli R, Mummadi S, Liu X, McCarthy K, Dweik RA.	Am J Respir Crit Care Med. 2012 Feb 15;185(4):400-8. doi: 10.1164/rccm.201105-0848OC. Epub 2011 Nov 22.	Minai OA	Am J Respir Crit Care Med	2012	2011/11/24			10.1164/rccm.201105-0848OC
19196358	Exercise blood pressure and endothelial dysfunction in hypertension	Tzemos N, Lim PO, MacDonald TM.	Int J Clin Pract. 2009 Feb;63(2):202-6. doi: 10.1111/j.1742-1241.2008.01922.x.	Tzemos N	Int J Clin Pract	2009	2009/02/07			10.1111/j.1742-1241.2008.01922.x
28775065	Effect of hypoxia and hyperoxia on exercise performance in healthy individuals and in patients with pulmonary hypertension: a systematic review	Ulrich S, Schneider SR, Bloch KE.	J Appl Physiol (1985). 2017 Dec 1;123(6):1657-1670. doi: 10.1152/japplphysiol.00186.2017. Epub 2017 Aug 3.	Ulrich S	J Appl Physiol (1985)	2017	2017/08/05			10.1152/japplphysiol.00186.2017
21537664	Treatment of schistosomiasis-associated pulmonary hypertension	Correa Rde A, Moreira MV, Saraiva JM, Mancuzo EV, Silva LC, Lambertucci JR.	J Bras Pneumol. 2011 Mar-Apr;37(2):272-6. doi: 10.1590/s1806-37132011000200018.	Correa Rde A	J Bras Pneumol	2011	2011/05/04			10.1590/s1806-37132011000200018
30420645	Buddhist Activities related to Sedentary behavior and Hypertension in Tibetan monks	Liu K, Xu Y, Wang S, Shi R, Gong S, Li X, Yang Y, Chen X.	J Hum Hypertens. 2019 Oct;33(10):756-762. doi: 10.1038/s41371-018-0136-0. Epub 2018 Nov 12.	Liu K	J Hum Hypertens	2019	2018/11/14			10.1038/s41371-018-0136-0
25550438	Central cardiac limit to aerobic capacity in patients with exertional pulmonary venous hypertension: implications for heart failure with preserved ejection fraction	Santos M, Opotowsky AR, Shah AM, Tracy J, Waxman AB, Systrom DM.	Circ Heart Fail. 2015 Mar;8(2):278-85. doi: 10.1161/CIRCHEARTFAILURE.114.001551. Epub 2014 Dec 30.	Santos M	Circ Heart Fail	2015	2015/01/01	PMC4936392	NIHMS794756	10.1161/CIRCHEARTFAILURE.114.001551
25027970	Audit of healthy lifestyle behaviors among patients with diabetes and hypertension attending ambulatory health care services in the United Arab Emirates	Baynouna LM, Neglekerke NJ, Ali HE, ZeinAlDeen SM, Al Ameri TA.	Glob Health Promot. 2014 Dec;21(4):44-51. doi: 10.1177/1757975914528248. Epub 2014 Jul 15.	Baynouna LM	Glob Health Promot	2014	2014/07/17			10.1177/1757975914528248
28005701	Effect of short-term exercise training on brain-derived neurotrophic factor signaling in spontaneously hypertensive rats	Monnier A, Garnier P, Quirie A, Pernet N, Demougeot C, Marie C, Prigent-Tessier A.	J Hypertens. 2017 Feb;35(2):279-290. doi: 10.1097/HJH.0000000000001164.	Monnier A	J Hypertens	2017	2016/12/23			10.1097/HJH.0000000000001164
23121561	Does self-reported physical activity associate with high blood pressure in adolescents when adiposity is adjusted for?	Barros MV, Ritti-Dias RM, Honda Barros SS, Mota J, Andersen LB.	J Sports Sci. 2013;31(4):387-95. doi: 10.1080/02640414.2012.734631. Epub 2012 Nov 5.	Barros MV	J Sports Sci	2013	2012/11/06			10.1080/02640414.2012.734631
23975222	Platelet activation in essential hypertension during exercise: pre- and post-treatment changes with an angiotensin II receptor blocker	Gkaliagkousi E, Gavriilaki E, Yiannaki E, Markala D, Papadopoulos N, Triantafyllou A, Anyfanti P, Petidis K, Garypidou V, Doumas M, Ferro A, Douma S.	Am J Hypertens. 2014 Apr;27(4):571-8. doi: 10.1093/ajh/hpt153. Epub 2013 Aug 23.	Gkaliagkousi E	Am J Hypertens	2014	2013/08/27			10.1093/ajh/hpt153
27365256	Preventive aerobic training exerts a cardioprotective effect on rats treated with monocrotaline	Pacagnelli FL, de Almeida Sabela AK, Okoshi K, Mariano TB, Campos DH, Carvalho RF, Cicogna AC, Vanderlei LC.	Int J Exp Pathol. 2016 Jun;97(3):238-47. doi: 10.1111/iep.12166. Epub 2016 Jul 1.	Pacagnelli FL	Int J Exp Pathol	2016	2016/07/02	PMC4960574		10.1111/iep.12166
27992023	Educational strategies for the prevention of diabetes, hypertension, and obesity	Machado AP, Lima BM, Laureano MG, Silva PH, Tardin GP, Reis PS, Santos JS, Jácomo D Neto, D'Artibale EF.	Rev Assoc Med Bras (1992). 2016 Nov;62(8):800-808. doi: 10.1590/1806-9282.62.08.800.	Machado AP	Rev Assoc Med Bras (1992)	2016	2016/12/20			10.1590/1806-9282.62.08.800
20082930	Physical activity reduces systemic blood pressure and improves early markers of atherosclerosis in pre-pubertal obese children	Farpour-Lambert NJ, Aggoun Y, Marchand LM, Martin XE, Herrmann FR, Beghetti M.	J Am Coll Cardiol. 2009 Dec 15;54(25):2396-406. doi: 10.1016/j.jacc.2009.08.030.	Farpour-Lambert NJ	J Am Coll Cardiol	2009	2010/01/20			10.1016/j.jacc.2009.08.030
25152425	Usefulness of blood pressure rise prior to exercise stress testing to predict the risk of future hypertension in normotensive Korean men	Jae SY, Kurl S, Laukkanen JA, Choi YH, Park WH, Bunsawat K, Heffernan KS, Fernhall B, Kang SM, Park JB.	Am J Cardiol. 2014 Oct 15;114(8):1238-42. doi: 10.1016/j.amjcard.2014.07.050. Epub 2014 Jul 30.	Jae SY	Am J Cardiol	2014	2014/08/26			10.1016/j.amjcard.2014.07.050
24141844	The effect of school-based physical activity interventions on body mass index: a meta-analysis of randomized trials	Guerra PH, Nobre MR, Silveira JA, Taddei JA.	Clinics (Sao Paulo). 2013 Sep;68(9):1263-73. doi: 10.6061/clinics/2013(09)14.	Guerra PH	Clinics (Sao Paulo)	2013	2013/10/22	PMC3782715		10.6061/clinics/2013(09)14
20380240	[Bipolar disorders and metabolic syndrome: a clinical study in 185 patients]	Maina G, D'Ambrosio V, Aguglia A, Paschetta E, Salvi V, Bogetto F.	Riv Psichiatr. 2010 Jan-Feb;45(1):34-40.	Maina G	Riv Psichiatr	2010	2010/04/13
30193792	Endothelial function is disturbed in a hypertensive diabetic animal model of HFpEF: Moderate continuous vs. high intensity interval training	Schmederer Z, Rolim N, Bowen TS, Linke A, Wisloff U, Adams V; OptimEx study group.	Int J Cardiol. 2018 Dec 15;273:147-154. doi: 10.1016/j.ijcard.2018.08.087. Epub 2018 Aug 30.	Schmederer Z	Int J Cardiol	2018	2018/09/09			10.1016/j.ijcard.2018.08.087
27533767	Association of exercise training and angiotensin-converting enzyme 2 activator improves baroreflex sensitivity of spontaneously hypertensive rats	Lopes PR, Moreira MC, Marques SM, Pinto IS, Macedo LM, Silva CC, Freiria-Oliveira AH, Rebelo AC, Reis AA, Rosa DA, Ferreira-Neto ML, Castro CH, Pedrino GR.	Braz J Med Biol Res. 2016 Aug 1;49(9):e5349. doi: 10.1590/1414-431X20165349.	Lopes PR	Braz J Med Biol Res	2016	2016/08/18	PMC4988479		10.1590/1414-431X20165349
30170073	Moderate-intensity exercise and renin angiotensin system blockade improve the renovascular hypertension (2K1C)-induced gastric dysmotility in rats	de Sousa Lima EB, de Oliveira LCS, da Silva Cardoso G, Telles PVN, da Costa Lima L, Reis E Sousa JF, Araújo RPN, de Oliveira AP, Dos Santos RF, Dos Santos AA, da Silva MTB.	Life Sci. 2018 Oct 1;210:55-64. doi: 10.1016/j.lfs.2018.08.053. Epub 2018 Aug 28.	de Sousa Lima EB	Life Sci	2018	2018/09/01			10.1016/j.lfs.2018.08.053
22836358	Hemodynamic profile of severity at pulmonary vasoreactivity test in schistosomiasis patients	Japyassú FA, Mendes AA, Bandeira ÂP, Oliveira FR, Sobral Filho D.	Arq Bras Cardiol. 2012 Sep;99(3):789-96. doi: 10.1590/s0066-782x2012005000071. Epub 2012 Jul 26.	Japyassú FA	Arq Bras Cardiol	2012	2012/07/28			10.1590/s0066-782x2012005000071
19734781	Cardiovascular reactivity to psychophysiological stressors: association with hypotensive effects of isometric handgrip training	Millar PJ, Bray SR, MacDonald MJ, McCartney N.	Blood Press Monit. 2009 Oct;14(5):190-5. doi: 10.1097/MBP.0b013e328330d4ab.	Millar PJ	Blood Press Monit	2009	2009/09/08			10.1097/MBP.0b013e328330d4ab
21692322	[The obese hypertensive patient. Weight loss, exercise or medication?]	Heraïef E, Amati F.	Rev Med Suisse. 2011 May 11;7(294):1028.	Heraïef E	Rev Med Suisse	2011	2011/06/23
31541069	Geographical Patterning of Physical Activity Prevalence in Iran: Spatial Analysis of 4 Pooled National Health Surveys Among 119,560 Adults	Sahebkar M, Heidarian Miri H, Noormohammadpour P, Tiyuri A, Pakzad R, Mansournia N, Heidari Z, Mansournia MA, Stamatakis E.	J Phys Act Health. 2019 Dec 1;16(12):1071-1077. doi: 10.1123/jpah.2019-0053. Epub 2019 Sep 20.	Sahebkar M	J Phys Act Health	2019	2019/09/22			10.1123/jpah.2019-0053
28266825	Cardiovascular Disease Update: Pulmonary Hypertension	McDivitt JD, Barstow C.	FP Essent. 2017 Mar;454:24-28.	McDivitt JD	FP Essent	2017	2017/03/08
29483587	Adiposity, physical activity, and risk of hypertension: prospective data from the population-based HUNT Study, Norway	Stenehjem JS, Hjerkind KV, Nilsen TIL.	J Hum Hypertens. 2018 Apr;32(4):278-286. doi: 10.1038/s41371-018-0042-5. Epub 2018 Feb 26.	Stenehjem JS	J Hum Hypertens	2018	2018/02/28			10.1038/s41371-018-0042-5
21789392	Low-Intensity physical activity beneficially alters the ultrastructural renal morphology of spontaneously hypertensive rats	Garcia-Pinto AB, de Matos VS, Rocha V, Moraes-Teixeira J, Carvalho JJ.	Clinics (Sao Paulo). 2011;66(5):855-63. doi: 10.1590/s1807-59322011000500024.	Garcia-Pinto AB	Clinics (Sao Paulo)	2011	2011/07/27	PMC3109387		10.1590/s1807-59322011000500024
24026627	Prostanoid therapy for pulmonary arterial hypertension: a meta-analysis of survival outcomes	Zheng Y, Yang T, Chen G, Hu E, Gu Q, Xiong C.	Eur J Clin Pharmacol. 2014 Jan;70(1):13-21. doi: 10.1007/s00228-013-1583-8. Epub 2013 Sep 12.	Zheng Y	Eur J Clin Pharmacol	2014	2013/09/13			10.1007/s00228-013-1583-8
22412226	Prolactin and its 16-kDa N-terminal fragment: are higher in patients with precapillary pulmonary hypertension than in a healthy control group	Hönicke U, Albrecht S, Schrötter H, Krug S, Kolditz M, Kuhlisch E, Höffken G, Halank M.	Tex Heart Inst J. 2012;39(1):44-50.	Hönicke U	Tex Heart Inst J	2012	2012/03/14	PMC3298933
22949536	Achievement of cardiometabolic goals in aware hypertensive patients in Spain: implications for population health	Egan BM.	Hypertension. 2012 Oct;60(4):891-3. doi: 10.1161/HYPERTENSIONAHA.112.198994. Epub 2012 Sep 4.	Egan BM	Hypertension	2012	2012/09/06			10.1161/HYPERTENSIONAHA.112.198994
18788117	Exercise to help control blood pressure		Ethn Dis. 2008 Summer;18(3):389.		Ethn Dis	2008	2008/09/13
29694577	Self-reported hypertension in adults residing in Campinas, Brazil: prevalence, associated factors and control practices in a population-based study	Zangirolani LTO, Assumpção D, Medeiros MAT, Barros MBA.	Cien Saude Colet. 2018 Apr;23(4):1221-1232. doi: 10.1590/1413-81232018234.16442016.	Zangirolani LTO	Cien Saude Colet	2018	2018/04/26			10.1590/1413-81232018234.16442016
20379894	Hypertension Improvement Project (HIP) Latino: results of a pilot study of lifestyle intervention for lowering blood pressure in Latino adults	Rocha-Goldberg Mdel P, Corsino L, Batch B, Voils CI, Thorpe CT, Bosworth HB, Svetkey LP.	Ethn Health. 2010 Jun;15(3):269-82. doi: 10.1080/13557851003674997.	Rocha-Goldberg Mdel P	Ethn Health	2010	2010/04/10	PMC2888677	NIHMS194905	10.1080/13557851003674997
27423331	Novelty in hypertension in children and adolescents: focus on hypertension during the first year of life, use and interpretation of ambulatory blood pressure monitoring, role of physical activity in prevention and treatment, simple carbohydrates and uric acid as risk factors	Strambi M, Giussani M, Ambruzzi MA, Brambilla P, Corrado C, Giordano U, Maffeis C, Maringhin S, Matteucci MC, Menghetti E, Salice P, Schena F, Strisciuglio P, Valerio G, Viazzi F, Virdis R, Genovesi S.	Ital J Pediatr. 2016 Jul 16;42(1):69. doi: 10.1186/s13052-016-0277-0.	Strambi M	Ital J Pediatr	2016	2016/07/18	PMC4947361		10.1186/s13052-016-0277-0
26342064	Blood flow restriction training and the exercise pressor reflex: a call for concern	Spranger MD, Krishnan AC, Levy PD, O'Leary DS, Smith SA.	Am J Physiol Heart Circ Physiol. 2015 Nov;309(9):H1440-52. doi: 10.1152/ajpheart.00208.2015. Epub 2015 Sep 4.	Spranger MD	Am J Physiol Heart Circ Physiol	2015	2015/09/06	PMC7002872		10.1152/ajpheart.00208.2015
26363639	Is aerobic workload positively related to ambulatory blood pressure? A cross-sectional field study among cleaners	Korshøj M, Clays E, Lidegaard M, Skotte JH, Holtermann A, Krustrup P, Søgaard K.	Eur J Appl Physiol. 2016 Jan;116(1):145-52. doi: 10.1007/s00421-015-3259-9. Epub 2015 Sep 12.	Korshøj M	Eur J Appl Physiol	2016	2015/09/14			10.1007/s00421-015-3259-9
22739737	Combined exercise training in asymptomatic elderly with controlled hypertension: effects on functional capacity and cardiac diastolic function	Guirado GN, Damatto RL, Matsubara BB, Roscani MG, Fusco DR, Cicchetto LA, Seki MM, Teixeira AS, Valle AP, Okoshi K, Okoshi MP.	Med Sci Monit. 2012 Jul;18(7):CR461-5. doi: 10.12659/msm.883215.	Guirado GN	Med Sci Monit	2012	2012/06/29	PMC3560779		10.12659/msm.883215
21301409	Hypertension. The importance of blood pressure awareness, control		Mayo Clin Womens Healthsource. 2011 Mar;Suppl:1-8.		Mayo Clin Womens Healthsource	2011	2011/02/09
31626160	[Physical rehabilitation of patients with pulmonary hypertension]	Vasilyeva LI, Egudina ED, Kalashnikova OS, Zhivilo IA, Sapozhnichenko LV.	Vopr Kurortol Fizioter Lech Fiz Kult. 2019;96(5):51-60. doi: 10.17116/kurort20199605151.	Vasilyeva LI	Vopr Kurortol Fizioter Lech Fiz Kult	2019	2019/10/19			10.17116/kurort20199605151
26891716	The ambulatory hypotensive effect of aerobic training: a reappraisal through a meta-analysis of selected moderators	Sosner P, Guiraud T, Gremeaux V, Arvisais D, Herpin D, Bosquet L.	Scand J Med Sci Sports. 2017 Mar;27(3):327-341. doi: 10.1111/sms.12661. Epub 2016 Feb 18.	Sosner P	Scand J Med Sci Sports	2017	2016/02/20			10.1111/sms.12661
20419359	Multiple health behavior changes and co-variation in a telephone counseling trial	Lawler SP, Winkler E, Reeves MM, Owen N, Graves N, Eakin EG.	Ann Behav Med. 2010 Jun;39(3):250-7. doi: 10.1007/s12160-010-9188-2.	Lawler SP	Ann Behav Med	2010	2010/04/27			10.1007/s12160-010-9188-2
30198211	Effect of free running wheel exercise on renal expression of parathyroid hormone receptor type 1 in spontaneously hypertensive rats	Braun K, Atmanspacher F, Schreckenberg R, Grgic I, Schlüter KD.	Physiol Rep. 2018 Sep;6(17):e13842. doi: 10.14814/phy2.13842.	Braun K	Physiol Rep	2018	2018/09/11	PMC6129773		10.14814/phy2.13842
27982688	Aerobic exercise of low to moderate intensity corrects unequal changes in BK(Ca) subunit expression in the mesenteric arteries of spontaneously hypertensive rats	Zhang Y, Chen Y, Zhang L, Lu N, Shi L.	Physiol Res. 2017 May 4;66(2):219-233. doi: 10.33549/physiolres.933407. Epub 2016 Dec 16.	Zhang Y	Physiol Res	2017	2016/12/17			10.33549/physiolres.933407
30059197	Insufficient modification of atherosclerosis risk factors in PAD patients	Skórkowska-Telichowska K, Kropielnicka K, Bulińska K, Pilch U, Woźniewski M, Szuba A, Jasiński R.	Adv Clin Exp Med. 2018 Jun;27(6):819-826. doi: 10.17219/acem/68983.	Skórkowska-Telichowska K	Adv Clin Exp Med	2018	2018/07/31			10.17219/acem/68983
21537612	Effect of gender on training-induced vascular remodeling in SHR	Amaral SL, Michelini LC.	Braz J Med Biol Res. 2011 Sep;44(9):814-26. doi: 10.1590/s0100-879x2011007500055. Epub 2011 May 2.	Amaral SL	Braz J Med Biol Res	2011	2011/05/04			10.1590/s0100-879x2011007500055
19432298	Effects of acute exercise on atherogenic lipids in untreated mild hypertensive patients	Caparević Z, Kostić N, Celić V, Cosić Z, Marina D, Ilić S, Pencić B.	Vojnosanit Pregl. 2009 Apr;66(4):313-8. doi: 10.2298/vsp0904313c.	Caparević Z	Vojnosanit Pregl	2009	2009/05/13			10.2298/vsp0904313c
22448908	Upregulation of platelet (L)-arginine: nitric oxide pathway after exercise training in hypertension	Matsuura C, Brunini TM, Mury WV, Garcia-Pinto AB, Carvalho JJ, Mendes-Ribeiro AC.	Can J Physiol Pharmacol. 2012 Apr;90(4):501-5. doi: 10.1139/y2012-008. Epub 2012 Mar 26.	Matsuura C	Can J Physiol Pharmacol	2012	2012/03/28			10.1139/y2012-008
25087597	Contribution of renin-angiotensin system to exercise-induced attenuation of aortic remodeling and improvement of endothelial function in spontaneously hypertensive rats	Gu Q, Wang B, Zhang XF, Ma YP, Liu JD, Wang XZ.	Cardiovasc Pathol. 2014 Sep-Oct;23(5):298-305. doi: 10.1016/j.carpath.2014.05.006. Epub 2014 Jun 17.	Gu Q	Cardiovasc Pathol	2014	2014/08/05			10.1016/j.carpath.2014.05.006
31171100	Exercise Benefits in Pulmonary Hypertension	Santos-Lozano A, Fiuza-Luces C, Fernández-Moreno D, Llavero F, Arenas J, López JA, Vázquez J, Escribano-Subías P, Zugaza JL, Lucia A.	J Am Coll Cardiol. 2019 Jun 11;73(22):2906-2907. doi: 10.1016/j.jacc.2019.03.489.	Santos-Lozano A	J Am Coll Cardiol	2019	2019/06/08			10.1016/j.jacc.2019.03.489
29036548	Acute Response to a 2-Minute Isometric Exercise Test Predicts the Blood Pressure-Lowering Efficacy of Isometric Resistance Training in Young Adults	Somani YB, Baross AW, Brook RD, Milne KJ, McGowan CL, Swaine IL.	Am J Hypertens. 2018 Feb 9;31(3):362-368. doi: 10.1093/ajh/hpx173.	Somani YB	Am J Hypertens	2018	2017/10/17			10.1093/ajh/hpx173
31551379	Associations between occupational relative aerobic workload and resting blood pressure among different age groups: a cross-sectional analysis in the DPhacto study	Korshøj M, Clays E, Krause N, Gupta N, Jørgensen MB, Holtermann A.	BMJ Open. 2019 Sep 24;9(9):e029713. doi: 10.1136/bmjopen-2019-029713.	Korshøj M	BMJ Open	2019	2019/09/26	PMC6773343		10.1136/bmjopen-2019-029713
19229208	Is the metabolic syndrome a risk factor for nondipping hypertensives?	Cuspidi C.	Am J Hypertens. 2009 Mar;22(3):241. doi: 10.1038/ajh.2008.364.	Cuspidi C	Am J Hypertens	2009	2009/02/21			10.1038/ajh.2008.364
24355824	Continuous response of optic nerve head blood flow to increase of arterial blood pressure in humans	Chiquet C, Lacharme T, Riva C, Almanjoumi A, Aptel F, Khayi H, Arnol N, Romanet JP, Geiser M.	Invest Ophthalmol Vis Sci. 2014 Jan 23;55(1):485-91. doi: 10.1167/iovs.13-12975.	Chiquet C	Invest Ophthalmol Vis Sci	2014	2013/12/21			10.1167/iovs.13-12975
29353896	Prevalence and Awareness of Hypertension among Adults and its Related Risk Factors	Maharjan B.	J Nepal Health Res Counc. 2018 Jan 1;15(3):242-246. doi: 10.3126/jnhrc.v15i3.18848.	Maharjan B	J Nepal Health Res Counc	2018	2018/01/23			10.3126/jnhrc.v15i3.18848
23430021	Patient-reported outcomes assessed by the CAMPHOR questionnaire predict clinical deterioration in idiopathic pulmonary arterial hypertension and chronic thromboembolic pulmonary hypertension	McCabe C, Bennett M, Doughty N, MacKenzie Ross R, Sharples L, Pepke-Zaba J.	Chest. 2013 Aug;144(2):522-530. doi: 10.1378/chest.12-2443.	McCabe C	Chest	2013	2013/02/23	PMC4694098		10.1378/chest.12-2443
30714087	Potential Protective Role of Blood Pressure-Lowering Drugs on the Balance between Hemostasis and Fibrinolysis in Hypertensive Patients at Rest and During Exercise	Braschi A.	Am J Cardiovasc Drugs. 2019 Apr;19(2):133-171. doi: 10.1007/s40256-018-00316-2.	Braschi A	Am J Cardiovasc Drugs	2019	2019/02/05			10.1007/s40256-018-00316-2
23547564	A pilot study of the effect of spironolactone therapy on exercise capacity and endothelial dysfunction in pulmonary arterial hypertension: study protocol for a randomized controlled trial	Elinoff JM, Rame JE, Forfia PR, Hall MK, Sun J, Gharib AM, Abd-Elmoniem K, Graninger G, Harper B, Danner RL, Solomon MA.	Trials. 2013 Apr 2;14:91. doi: 10.1186/1745-6215-14-91.	Elinoff JM	Trials	2013	2013/04/04	PMC3653687		10.1186/1745-6215-14-91
26700840	Blood Pressure Response to Exercise in Hypertensive Subjects Exposed to High Altitude and Treatment Effects	Caravita S, Faini A, Bilo G, Villafuerte FC, Macarlupu JL, Lang M, Salvioni E, Revera M, Giuliano A, Gregorini F, Mancia G, Agostoni P, Parati G.	J Am Coll Cardiol. 2015 Dec 22;66(24):2806-2807. doi: 10.1016/j.jacc.2015.10.031.	Caravita S	J Am Coll Cardiol	2015	2015/12/25			10.1016/j.jacc.2015.10.031
30382177	Hypertension and physical activity in middle-aged and older adults in China	You Y, Teng W, Wang J, Ma G, Ma A, Wang J, Liu P.	Sci Rep. 2018 Oct 31;8(1):16098. doi: 10.1038/s41598-018-34617-y.	You Y	Sci Rep	2018	2018/11/02	PMC6208349		10.1038/s41598-018-34617-y
26034862	How to lower your blood pressure without medicines		Am Fam Physician. 2015 Jun 1;91(11):Online.		Am Fam Physician	2015	2015/06/03
18410702	Association of BMI and nutritional habits with hypertension in the adult population of Croatia	Uhernik AI, Erceg M, Milanović SM.	Public Health Nutr. 2009 Jan;12(1):97-104. doi: 10.1017/S1368980008001997. Epub 2008 Apr 15.	Uhernik AI	Public Health Nutr	2009	2008/04/16			10.1017/S1368980008001997
26750782	Author's response. Regression to the mean does not explain everything, every time	Loenneke JP, Fahs CA, Abe T, Rossow LM.	Clin Physiol Funct Imaging. 2015 Nov;35(6):491-2.	Loenneke JP	Clin Physiol Funct Imaging	2015	2016/01/12
23531961	Improving diabetes management with mobile health technology	Sieverdes JC, Treiber F, Jenkins C, Hermayer K.	Am J Med Sci. 2013 Apr;345(4):289-295. doi: 10.1097/MAJ.0b013e3182896cee.	Sieverdes JC	Am J Med Sci	2013	2013/03/28			10.1097/MAJ.0b013e3182896cee
27529625	Effect of Strength Training on Oxidative Stress and the Correlation of the Same with Forearm Vasodilatation and Blood Pressure of Hypertensive Elderly Women: A Randomized Clinical Trial	Dantas FF, Brasileiro-Santos Mdo S, Batista RM, do Nascimento LS, Castellano LR, Ritti-Dias RM, Lima KC, Santos Ada C.	PLoS One. 2016 Aug 16;11(8):e0161178. doi: 10.1371/journal.pone.0161178. eCollection 2016.	Dantas FF	PLoS One	2016	2016/08/17	PMC4986983		10.1371/journal.pone.0161178
27245928	Water aerobics is followed by short-time and immediate systolic blood pressure reduction in overweight and obese hypertensive women	Cunha RM, Arsa G, Neves EB, Lopes LC, Santana F, Noleto MV, Rolim TI, Lehnen AM.	J Am Soc Hypertens. 2016 Jul;10(7):570-7. doi: 10.1016/j.jash.2016.05.002. Epub 2016 May 12.	Cunha RM	J Am Soc Hypertens	2016	2016/06/02			10.1016/j.jash.2016.05.002
20508623	Masked hypertension: evaluation, prognosis, and treatment	Angeli F, Reboldi G, Verdecchia P.	Am J Hypertens. 2010 Sep;23(9):941-8. doi: 10.1038/ajh.2010.112. Epub 2010 May 27.	Angeli F	Am J Hypertens	2010	2010/05/29			10.1038/ajh.2010.112
21450580	Aerobic interval training reduces blood pressure and improves myocardial function in hypertensive patients	Molmen-Hansen HE, Stolen T, Tjonna AE, Aamot IL, Ekeberg IS, Tyldum GA, Wisloff U, Ingul CB, Stoylen A.	Eur J Prev Cardiol. 2012 Apr;19(2):151-60. doi: 10.1177/1741826711400512. Epub 2011 Mar 4.	Molmen-Hansen HE	Eur J Prev Cardiol	2012	2011/04/01			10.1177/1741826711400512
28579006	Incremental shuttle walk test distance and autonomic dysfunction predict survival in pulmonary arterial hypertension	Billings CG, Hurdman JA, Condliffe R, Elliot CA, Smith IA, Austin M, Armstrong IJ, Hamilton N, Charalampopoulos A, Sabroe I, Swift AJ, Rothman AM, Wild JM, Lawrie A, Waterhouse JC, Kiely DG.	J Heart Lung Transplant. 2017 Aug;36(8):871-879. doi: 10.1016/j.healun.2017.04.008. Epub 2017 Apr 24.	Billings CG	J Heart Lung Transplant	2017	2017/06/06			10.1016/j.healun.2017.04.008
29384998	Acute Hypotension After Moderate-Intensity Handgrip Exercise in Hypertensive Elderly People	Souza LR, Vicente JB, Melo GR, Moraes VC, Olher RR, Sousa IC, Peruchi LH, Neves RV, Rosa TS, Ferreira AP, Moraes MR.	J Strength Cond Res. 2018 Oct;32(10):2971-2977. doi: 10.1519/JSC.0000000000002460.	Souza LR	J Strength Cond Res	2018	2018/02/01			10.1519/JSC.0000000000002460
28732236	Neighborhood SES is particularly important to the cardiovascular health of low SES individuals	Boylan JM, Robert SA.	Soc Sci Med. 2017 Sep;188:60-68. doi: 10.1016/j.socscimed.2017.07.005. Epub 2017 Jul 8.	Boylan JM	Soc Sci Med	2017	2017/07/22	PMC5563460	NIHMS894079	10.1016/j.socscimed.2017.07.005
30630517	Daily domain-specific time-use composition of physical behaviors and blood pressure	Gupta N, Korshøj M, Dumuid D, Coenen P, Allesøe K, Holtermann A.	Int J Behav Nutr Phys Act. 2019 Jan 10;16(1):4. doi: 10.1186/s12966-018-0766-1.	Gupta N	Int J Behav Nutr Phys Act	2019	2019/01/12	PMC6327498		10.1186/s12966-018-0766-1
18425699	Increased blood pressure levels relative to subjective feelings of intensity of exercise determined with the Borg scale in male patients with hypertension	Mayumi E, Nishitani A, Yuki Y, Nakatsu T, Toyonaga S, Mashima K, Ogawa H, Hirohata S, Usui S, Shinohata R, Sakaguchi K, Kusachi S.	Clin Exp Hypertens. 2008 Apr;30(3):191-201. doi: 10.1080/10641960802068436.	Mayumi E	Clin Exp Hypertens	2008	2008/04/22			10.1080/10641960802068436
29419602	New Hypertension Guideline Emphasizes the Benefits of Lower Blood Pressure	Dennison Himmelfarb CR.	J Cardiovasc Nurs. 2018 Mar/Apr;33(2):100-103. doi: 10.1097/JCN.0000000000000483.	Dennison Himmelfarb CR	J Cardiovasc Nurs	2018	2018/02/09			10.1097/JCN.0000000000000483
26923984	[FITT principle of exercise in the management of lifestyle-related diseases]	Katsukawa F.	Clin Calcium. 2016 Mar;26(3):447-51.	Katsukawa F	Clin Calcium	2016	2016/03/01
21670705	Effectiveness of a workplace wellness program for maintaining health and promoting healthy behaviors	Merrill RM, Aldana SG, Garrett J, Ross C.	J Occup Environ Med. 2011 Jul;53(7):782-7. doi: 10.1097/JOM.0b013e318220c2f4.	Merrill RM	J Occup Environ Med	2011	2011/06/15			10.1097/JOM.0b013e318220c2f4
25253581	Left atrial volume index is an independent predictor of hypertensive response to exercise in patients with hypertension	Lee SE, Youn JC, Lee HS, Park S, Lee SH, Cho IJ, Shim CY, Hong GR, Choi D, Kang SM.	Hypertens Res. 2015 Feb;38(2):137-42. doi: 10.1038/hr.2014.146. Epub 2014 Sep 25.	Lee SE	Hypertens Res	2015	2014/09/26			10.1038/hr.2014.146
27940641	Educational and Gender Differences in Health Behavior Changes After a Gateway Diagnosis	Hernandez EM, Margolis R, Hummer RA.	J Aging Health. 2018 Mar;30(3):342-364. doi: 10.1177/0898264316678756. Epub 2016 Dec 8.	Hernandez EM	J Aging Health	2018	2016/12/13	PMC5777891	NIHMS934563	10.1177/0898264316678756
21671693	Pharmacoeconomic evidence of bosentan for pulmonary arterial hypertension	Strange G, Keogh A, Dalton B, Gabbay E.	Expert Rev Pharmacoecon Outcomes Res. 2011 Jun;11(3):253-63. doi: 10.1586/erp.11.26.	Strange G	Expert Rev Pharmacoecon Outcomes Res	2011	2011/06/16			10.1586/erp.11.26
26563964	Reference Values for Exercise Systolic Blood Pressure in 12- to 17-Year-Old Adolescents	Hacke C, Weisser B.	Am J Hypertens. 2016 Jun;29(6):747-53. doi: 10.1093/ajh/hpv178. Epub 2015 Nov 11.	Hacke C	Am J Hypertens	2016	2015/11/14			10.1093/ajh/hpv178
30624369	Updated systematic review and meta-analysis on the role of isometric resistance training for resting blood pressure management in adults	López-Valenciano A, Ruiz-Pérez I, Ayala F, Sánchez-Meca J, Vera-Garcia FJ.	J Hypertens. 2019 Jul;37(7):1320-1333. doi: 10.1097/HJH.0000000000002022.	López-Valenciano A	J Hypertens	2019	2019/01/10			10.1097/HJH.0000000000002022
24255119	Physical activity is medicine for older adults	Taylor D.	Postgrad Med J. 2014 Jan;90(1059):26-32. doi: 10.1136/postgradmedj-2012-131366. Epub 2013 Nov 19.	Taylor D	Postgrad Med J	2014	2013/11/21	PMC3888599		10.1136/postgradmedj-2012-131366
29895532	Antihypertensive Treatment Fails to Control Blood Pressure During Exercise	Chant B, Bakali M, Hinton T, Burchell AE, Nightingale AK, Paton JFR, Hart EC.	Hypertension. 2018 Jul;72(1):102-109. doi: 10.1161/HYPERTENSIONAHA.118.11076.	Chant B	Hypertension	2018	2018/06/14			10.1161/HYPERTENSIONAHA.118.11076
30131071	Comparative effectiveness of physical activity interventions and anti-hypertensive pharmacological interventions in reducing blood pressure in people with hypertension: protocol for a systematic review and network meta-analysis	Noone C, Dwyer CP, Murphy J, Newell J, Molloy GJ.	Syst Rev. 2018 Aug 21;7(1):128. doi: 10.1186/s13643-018-0791-9.	Noone C	Syst Rev	2018	2018/08/23	PMC6103808		10.1186/s13643-018-0791-9
30421875	Novel insights into the molecular mechanisms underlying the beneficial effects of exercise training on pulmonary arterial hypertension	Su Y, Wang J, Quan M.	J Sports Med Phys Fitness. 2019 Sep;59(9):1584-1592. doi: 10.23736/S0022-4707.18.09204-6. Epub 2018 Nov 8.	Su Y	J Sports Med Phys Fitness	2019	2018/11/14			10.23736/S0022-4707.18.09204-6
31117945	Uncontrolled hypertension and associated factors among adult hypertensive patients in Ayder comprehensive specialized hospital, Tigray, Ethiopia, 2018	Gebremichael GB, Berhe KK, Zemichael TM.	BMC Cardiovasc Disord. 2019 May 22;19(1):121. doi: 10.1186/s12872-019-1091-6.	Gebremichael GB	BMC Cardiovasc Disord	2019	2019/05/24	PMC6532230		10.1186/s12872-019-1091-6
30892817	Relationship between lean body mass indices, physical activity, and systolic BP: Analysis of 1999-2006 NHANES data	Santhanam P, Sarkar S, Ahima RS.	J Clin Hypertens (Greenwich). 2019 May;21(5):692-693. doi: 10.1111/jch.13516. Epub 2019 Mar 20.	Santhanam P	J Clin Hypertens (Greenwich)	2019	2019/03/21	PMC8030509		10.1111/jch.13516
29533148	Anthropometric Evaluation and Functional Assessment of Patients with Pulmonary Hypertension and its Relationship with Pulmonary Circulation Parameters and Functional Performance	Zanella PB, Àvila CC, de Souza CG.	J Am Coll Nutr. 2018 Jul;37(5):423-428. doi: 10.1080/07315724.2017.1417925. Epub 2018 Mar 13.	Zanella PB	J Am Coll Nutr	2018	2018/03/14			10.1080/07315724.2017.1417925
23926626	Ask the doctors. I have had high blood pressure for a decade. It has been well controlled with a combination pill that contains two medications. But after I hurt my knee recently, my blood pressure went way up. What should I do?	Lee TH, Lee RT.	Harv Heart Lett. 2013 Jun;23(10):2.	Lee TH	Harv Heart Lett	2013	2013/08/10
27769997	Exaggerated coronary vasoconstriction limits muscle metaboreflex-induced increases in ventricular performance in hypertension	Spranger MD, Kaur J, Sala-Mercado JA, Krishnan AC, Abu-Hamdah R, Alvarez A, Machado TM, Augustyniak RA, O'Leary DS.	Am J Physiol Heart Circ Physiol. 2017 Jan 1;312(1):H68-H79. doi: 10.1152/ajpheart.00417.2016. Epub 2016 Oct 21.	Spranger MD	Am J Physiol Heart Circ Physiol	2017	2016/10/23	PMC5283910		10.1152/ajpheart.00417.2016
18667959	Lowering your blood pressure. 5 drug-free steps		Mayo Clin Womens Healthsource. 2008 Aug;12(8):1-2.		Mayo Clin Womens Healthsource	2008	2008/08/01
30872551	Exercise and incidence of myocardial infarction, stroke, hypertension, type 2 diabetes and site-specific cancers: prospective cohort study of 257 854 adults in South Korea	Kim Y, Sharp S, Hwang S, Jee SH.	BMJ Open. 2019 Mar 13;9(3):e025590. doi: 10.1136/bmjopen-2018-025590.	Kim Y	BMJ Open	2019	2019/03/16	PMC6430026		10.1136/bmjopen-2018-025590
18466198	Safety and efficacy of autologous endothelial progenitor cells transplantation in children with idiopathic pulmonary arterial hypertension: open-label pilot study	Zhu JH, Wang XX, Zhang FR, Shang YP, Tao QM, Zhu JH, Chen JZ.	Pediatr Transplant. 2008 Sep;12(6):650-5. doi: 10.1111/j.1399-3046.2007.00863.x. Epub 2008 May 6.	Zhu JH	Pediatr Transplant	2008	2008/05/10			10.1111/j.1399-3046.2007.00863.x
27160957	l-Citrulline supplementation attenuates blood pressure, wave reflection and arterial stiffness responses to metaboreflex and cold stress in overweight men	Figueroa A, Alvarez-Alvarado S, Jaime SJ, Kalfon R.	Br J Nutr. 2016 Jul;116(2):279-85. doi: 10.1017/S0007114516001811. Epub 2016 May 10.	Figueroa A	Br J Nutr	2016	2016/05/11			10.1017/S0007114516001811
31175109	Exercise trials for blood pressure control: keeping it REAL	Pearson SA, Buckley N, Stamatakis E.	Br J Sports Med. 2019 Dec;53(23):1443-1444. doi: 10.1136/bjsports-2019-100787. Epub 2019 Jun 7.	Pearson SA	Br J Sports Med	2019	2019/06/09			10.1136/bjsports-2019-100787
27475497	Pressure-volume Relationship in the Stress-echocardiography Laboratory: Does (Left Ventricular End-diastolic) Size Matter?	Bombardini T, Mulieri LA, Salvadori S, Costantino MF, Scali MC, Marzilli M, Picano E.	Rev Esp Cardiol (Engl Ed). 2017 Feb;70(2):96-104. doi: 10.1016/j.rec.2016.04.047. Epub 2016 Jul 28.	Bombardini T	Rev Esp Cardiol (Engl Ed)	2017	2016/08/01			10.1016/j.rec.2016.04.047
20559158	Analysis of the lung allocation score estimation of risk of death in patients with pulmonary arterial hypertension using data from the REVEAL Registry	Benza RL, Miller DP, Frost A, Barst RJ, Krichman AM, McGoon MD.	Transplantation. 2010 Aug 15;90(3):298-305. doi: 10.1097/TP.0b013e3181e49b83.	Benza RL	Transplantation	2010	2010/06/19			10.1097/TP.0b013e3181e49b83
22963001	Assessment of measurement properties of peak VO(2) in children with pulmonary arterial hypertension	Cappelleri JC, Hwang LJ, Mardekian J, Mychaskiw MA.	BMC Pulm Med. 2012 Sep 10;12:54. doi: 10.1186/1471-2466-12-54.	Cappelleri JC	BMC Pulm Med	2012	2012/09/12	PMC3528474		10.1186/1471-2466-12-54
29477138	Yoga Aids Blood Pressure Recovery After Exposure of Forehead to Cold: A Pilot Study	Monroe DC, Yin J, McCully KK, Dishman RK.	Altern Ther Health Med. 2018 Sep;24(5):12-17.	Monroe DC	Altern Ther Health Med	2018	2018/02/25
28957819	Exaggerated blood pressure response to exercise and late-onset hypertension in young adults	Yzaguirre I, Grazioli G, Domenech M, Vinuesa A, Pi R, Gutierrez J, Coca A, Brugada J, Sitges M.	Blood Press Monit. 2017 Dec;22(6):339-344. doi: 10.1097/MBP.0000000000000293.	Yzaguirre I	Blood Press Monit	2017	2017/09/29			10.1097/MBP.0000000000000293
23091872	I sometimes notice that my pulse...but I don't feel my heart pounding....I keep my blood pressure under control with medications and exercise. Why then would my pulse be going fast when my heart seems to be pumping normally?		Heart Advis. 2010 Jul;13(7):12.		Heart Advis	2010	2012/10/25
27471142	Exercise hypoxaemia as a predictor of pulmonary hypertension in COPD patients without severe resting hypoxaemia	Nakahara Y, Taniguchi H, Kimura T, Kondoh Y, Arizono S, Nishimura K, Sakamoto K, Ito S, Ando M, Hasegawa Y.	Respirology. 2017 Jan;22(1):120-125. doi: 10.1111/resp.12863. Epub 2016 Jul 28.	Nakahara Y	Respirology	2017	2016/07/30			10.1111/resp.12863
29615314	Exercise after Aortic Dissection: to Run or Not to Run	Spanos K, Tsilimparis N, Kölbel T.	Eur J Vasc Endovasc Surg. 2018 Jun;55(6):755-756. doi: 10.1016/j.ejvs.2018.03.009. Epub 2018 Mar 31.	Spanos K	Eur J Vasc Endovasc Surg	2018	2018/04/05			10.1016/j.ejvs.2018.03.009
22572915	Relations of exercise blood pressure response to cardiovascular risk factors and vascular function in the Framingham Heart Study	Thanassoulis G, Lyass A, Benjamin EJ, Larson MG, Vita JA, Levy D, Hamburg NM, Widlansky ME, O'Donnell CJ, Mitchell GF, Vasan RS.	Circulation. 2012 Jun 12;125(23):2836-43. doi: 10.1161/CIRCULATIONAHA.111.063933. Epub 2012 May 9.	Thanassoulis G	Circulation	2012	2012/05/11	PMC3636551	NIHMS386105	10.1161/CIRCULATIONAHA.111.063933
22717860	[Resting pulse rate as an indicator of health and disease]	Dalby M, Gjesdal K.	Tidsskr Nor Laegeforen. 2012 Jun 12;132(11):1348-51. doi: 10.4045/tidsskr.11.0629.	Dalby M	Tidsskr Nor Laegeforen	2012	2012/06/22			10.4045/tidsskr.11.0629
29952850	The aerobic exercise training in hypertension: a matter of baking ingredients	Agnoletti D.	J Hypertens. 2018 Aug;36(8):1651-1653. doi: 10.1097/HJH.0000000000001776.	Agnoletti D	J Hypertens	2018	2018/06/29			10.1097/HJH.0000000000001776
18787517	Exercise training reduces sympathetic modulation on cardiovascular system and cardiac oxidative stress in spontaneously hypertensive rats	Bertagnolli M, Schenkel PC, Campos C, Mostarda CT, Casarini DE, Belló-Klein A, Irigoyen MC, Rigatto K.	Am J Hypertens. 2008 Nov;21(11):1188-93. doi: 10.1038/ajh.2008.270. Epub 2008 Sep 11.	Bertagnolli M	Am J Hypertens	2008	2008/09/13			10.1038/ajh.2008.270
20538670	Abnormal left ventricular function occurs on exercise in well-treated hypertensive subjects with normal resting echocardiography	Tan YT, Wenzelburger F, Lee E, Heatlie G, Frenneaux M, Sanderson JE.	Heart. 2010 Jun;96(12):948-55. doi: 10.1136/hrt.2009.185181.	Tan YT	Heart	2010	2010/06/12			10.1136/hrt.2009.185181
23742035	Hypertension risk: exercise is medicine* for most but not all	Loenneke JP, Fahs CA, Abe T, Rossow LM, Ozaki H, Pujol TJ, Bemben MG.	Clin Physiol Funct Imaging. 2014 Jan;34(1):77-81. doi: 10.1111/cpf.12059. Epub 2013 Jun 7.	Loenneke JP	Clin Physiol Funct Imaging	2014	2013/06/08			10.1111/cpf.12059
26372108	Early Training-Induced Reduction of Angiotensinogen in Autonomic Areas-The Main Effect of Exercise on Brain Renin-Angiotensin System in Hypertensive Rats	Chaar LJ, Alves TP, Batista Junior AM, Michelini LC.	PLoS One. 2015 Sep 15;10(9):e0137395. doi: 10.1371/journal.pone.0137395. eCollection 2015.	Chaar LJ	PLoS One	2015	2015/09/16	PMC4570767		10.1371/journal.pone.0137395
24128075	A randomized study of reinforcing ambulatory exercise in older adults	Petry NM, Andrade LF, Barry D, Byrne S.	Psychol Aging. 2013 Dec;28(4):1164-73. doi: 10.1037/a0032563. Epub 2013 Oct 14.	Petry NM	Psychol Aging	2013	2013/10/17	PMC3966185	NIHMS564694	10.1037/a0032563
30144936	Effects of long-term exercise on arrhythmogenesis in aged hypertensive rats	Sung YL, Wu CE, Syu JY, Kuo TBJ, Li JY, Chen CW, Weng CH, Hsu WH, Chen SA, Hu YF, Lin SF.	Comput Biol Med. 2018 Nov 1;102:390-395. doi: 10.1016/j.compbiomed.2018.08.016. Epub 2018 Aug 16.	Sung YL	Comput Biol Med	2018	2018/08/27			10.1016/j.compbiomed.2018.08.016
29363985	Pulmonary hypertension and exercise training: a synopsis on the more recent evidences	Leggio M, Fusco A, Armeni M, D'Emidio S, Severi P, Calvaruso S, Limongelli G, Sgorbini L, Bendini MG, Mazza A.	Ann Med. 2018 May;50(3):226-233. doi: 10.1080/07853890.2018.1432887. Epub 2018 Jan 30.	Leggio M	Ann Med	2018	2018/01/25			10.1080/07853890.2018.1432887
22244549	Raised erythrocyte creatine in patients with pulmonary arterial hypertension--evidence for subclinical hemolysis	Fox BD, Okumiya T, Attas-Fox L, Kassirer M, Raviv Y, Kramer MR.	Respir Med. 2012 Apr;106(4):594-8. doi: 10.1016/j.rmed.2011.12.005. Epub 2012 Jan 13.	Fox BD	Respir Med	2012	2012/01/17			10.1016/j.rmed.2011.12.005
18697975	Single risk factor interventions to promote physical activity among patients with chronic diseases: systematic review	Hudon C, Fortin M, Soubhi H.	Can Fam Physician. 2008 Aug;54(8):1130-7.	Hudon C	Can Fam Physician	2008	2008/08/14	PMC2515256
25347778	Direct renin inhibitor therapy and swimming training: hemodynamic and cardiac effects in hypertensive and normotensive rats	Goessler KF, Martins-Pinge MC, da Cunha NV, Karlen-Amarante M, de Andrade FG, Polito MD.	Clin Exp Hypertens. 2015;37(4):345-52. doi: 10.3109/10641963.2014.972562. Epub 2014 Oct 27.	Goessler KF	Clin Exp Hypertens	2015	2014/10/28			10.3109/10641963.2014.972562
28511695	Absolute and relative accelerometer thresholds for determining the association between physical activity and metabolic syndrome in the older adults: The Generation-100 study	Zisko N, Nauman J, Sandbakk SB, Aspvik NP, Salvesen Ø, Carlsen T, Viken H, Ingebrigtsen JE, Wisløff U, Stensvold D.	BMC Geriatr. 2017 May 16;17(1):109. doi: 10.1186/s12877-017-0497-1.	Zisko N	BMC Geriatr	2017	2017/05/18	PMC5433020		10.1186/s12877-017-0497-1
25654383	A comparison of the quality of hypertension management in primary care between Shanghai and Shenzhen: a cohort study of 3196 patients	Li H, Wei X, Wong MC, Yang N, Wong SY, Lao X, Griffiths SM.	Medicine (Baltimore). 2015 Feb;94(5):e455. doi: 10.1097/MD.0000000000000455.	Li H	Medicine (Baltimore)	2015	2015/02/06	PMC4602719		10.1097/MD.0000000000000455
19260362	High blood pressure		J Pract Nurs. 2008 Winter;58(4):9-14.		J Pract Nurs	2008	2009/03/06
22068448	[Vascular aging, arterial hypertension and physical activity]	Schmidt-Trucksäss A, Weisser B.	Dtsch Med Wochenschr. 2011 Nov;136(46):2367-71. doi: 10.1055/s-0031-1292053. Epub 2011 Nov 8.	Schmidt-Trucksäss A	Dtsch Med Wochenschr	2011	2011/11/10			10.1055/s-0031-1292053
25439532	Secondary hypertension, issues in diagnosis and treatment	Pullalarevu R, Akbar G, Teehan G.	Prim Care. 2014 Dec;41(4):749-64. doi: 10.1016/j.pop.2014.08.001. Epub 2014 Oct 7.	Pullalarevu R	Prim Care	2014	2014/12/03			10.1016/j.pop.2014.08.001
29261666	A longitudinal study of the associations of children's body mass index and physical activity with blood pressure	Macdonald-Wallis C, Solomon-Moore E, Sebire SJ, Thompson JL, Lawlor DA, Jago R.	PLoS One. 2017 Dec 19;12(12):e0188618. doi: 10.1371/journal.pone.0188618. eCollection 2017.	Macdonald-Wallis C	PLoS One	2017	2017/12/21	PMC5736182		10.1371/journal.pone.0188618
30183984	Hypertension and Exercise: A Search for Mechanisms	Polegato BF, Paiva SAR.	Arq Bras Cardiol. 2018 Aug;111(2):180-181. doi: 10.5935/abc.20180146.	Polegato BF	Arq Bras Cardiol	2018	2018/09/06	PMC6122912		10.5935/abc.20180146
20470461	[High blood pressure prevalence in Oporto sedentary and regular exercise practicing people]	Machado H, Alves AS, Tinoco C, Gonçalves C, Matos C, Rego D, Correia L, Prata M, Vieira P, Martins S.	Acta Med Port. 2010 Mar-Apr;23(2):153-8. Epub 2010 Apr 14.	Machado H	Acta Med Port	2010	2010/05/18
23001206	Selected atherosclerosis risk factors in youth aged 13-15 years	Michalska A, Bylina D, Czeczuk A, Sołtan J, Wiciński M, Grześk E, Malinowski B.	Postepy Hig Med Dosw (Online). 2012 Sep 11;66:647-54. doi: 10.5604/17322693.1009911.	Michalska A	Postepy Hig Med Dosw (Online)	2012	2012/09/25			10.5604/17322693.1009911
29783215	The changes of some bioregulators and gas transmitters in patients with hypertonic disease under the influence of physical loading	Dronyk IS, Yavorsky OH, Sklyarov OY.	Wiad Lek. 2018;71(3 pt 1):513-517.	Dronyk IS	Wiad Lek	2018	2018/05/22
21394025	Exercise blood pressure response and perioperative complications after major vascular surgery	de Liefde II, Welten GM, Verhagen HJ, van Domburg RT, Stolker RJ, Poldermans D.	Coron Artery Dis. 2011 Jun;22(4):228-32. doi: 10.1097/MCA.0b013e328345000e.	de Liefde II	Coron Artery Dis	2011	2011/03/12			10.1097/MCA.0b013e328345000e
29496407	Multicomponent exercise decreases blood pressure, heart rate and double product in normotensive and hypertensive older patients with high blood pressure	Coelho-Júnior HJ, Asano RY, Gonçalvez IO, Brietzke C, Pires FO, Aguiar SDS, Feriani DJ, Caperuto EC, Uchida MC, Rodrigues B.	Arch Cardiol Mex. 2018 Dec;88(5):413-422. doi: 10.1016/j.acmx.2018.01.001. Epub 2018 Feb 26.	Coelho-Júnior HJ	Arch Cardiol Mex	2018	2018/03/03			10.1016/j.acmx.2018.01.001
30586113	Short-Duration High-Intensity Interval Exercise Training Is More Effective Than Long Duration for Blood Pressure and Arterial Stiffness But Not for Inflammatory Markers and Lipid Profiles in Patients With Stage 1 Hypertension	Aghaei Bahmanbeglou N, Ebrahim K, Maleki M, Nikpajouh A, Ahmadizad S.	J Cardiopulm Rehabil Prev. 2019 Jan;39(1):50-55. doi: 10.1097/HCR.0000000000000377.	Aghaei Bahmanbeglou N	J Cardiopulm Rehabil Prev	2019	2018/12/27			10.1097/HCR.0000000000000377
25341446	Swimming-induced pulmonary oedema in two triathletes: a novel pathophysiological explanation	Casey H, Dastidar AG, MacIver D.	J R Soc Med. 2014 Nov;107(11):450-2. doi: 10.1177/0141076814543214. Epub 2014 Oct 23.	Casey H	J R Soc Med	2014	2014/10/25	PMC4224647		10.1177/0141076814543214
18856187	Lifestyle of UK commercial aircrews relative to air traffic controllers and the general population	Pizzi C, Evans SA, De Stavola BL, Evans A, Clemens F, Silva Idos S.	Aviat Space Environ Med. 2008 Oct;79(10):964-74. doi: 10.3357/asem.2315.2008.	Pizzi C	Aviat Space Environ Med	2008	2008/10/17			10.3357/asem.2315.2008
19462500	Additional salutary effects of the combination of exercise training and an angiotensin-converting enzyme inhibitor on the left ventricular function of spontaneously hypertensive rats	Ziada AM.	J Hypertens. 2009 Jun;27(6):1309-16. doi: 10.1097/hjh.0b013e328329fb55.	Ziada AM	J Hypertens	2009	2009/05/23			10.1097/hjh.0b013e328329fb55
21991716	Factors associated with hypertensive patients' compliance with recommended lifestyle behaviors	Heymann AD, Gross R, Tabenkin H, Porter B, Porath A.	Isr Med Assoc J. 2011 Sep;13(9):553-7.	Heymann AD	Isr Med Assoc J	2011	2011/10/14
22810842	Long-term effectiveness of non-drug recommendations to treat hypertension in a clinical setting	Riegel G, Moreira LB, Fuchs SC, Gus M, Nunes G, Correa V Jr, Wiehe M, Gonçalves CC, Fernandes FS, Fuchs FD.	Am J Hypertens. 2012 Nov;25(11):1202-8. doi: 10.1038/ajh.2012.103. Epub 2012 Jul 19.	Riegel G	Am J Hypertens	2012	2012/07/20			10.1038/ajh.2012.103
27334040	Health Benefits from Nature Experiences Depend on Dose	Shanahan DF, Bush R, Gaston KJ, Lin BB, Dean J, Barber E, Fuller RA.	Sci Rep. 2016 Jun 23;6:28551. doi: 10.1038/srep28551.	Shanahan DF	Sci Rep	2016	2016/06/24	PMC4917833		10.1038/srep28551
27126692	Pulmonary haemodynamics during recovery from maximum incremental cycling exercise	Oliveira RK, Waxman AB, Agarwal M, Badr Eslam R, Systrom DM.	Eur Respir J. 2016 Jul;48(1):158-67. doi: 10.1183/13993003.00023-2016. Epub 2016 Apr 28.	Oliveira RK	Eur Respir J	2016	2016/04/30			10.1183/13993003.00023-2016
24101664	Novel role of the renin-angiotensin system in preeclampsia superimposed on chronic hypertension and the effects of exercise in a mouse model	Genest DS, Falcao S, Michel C, Kajla S, Germano MF, Lacasse AA, Vaillancourt C, Gutkowska J, Lavoie JL.	Hypertension. 2013 Dec;62(6):1055-61. doi: 10.1161/HYPERTENSIONAHA.113.01983. Epub 2013 Oct 7.	Genest DS	Hypertension	2013	2013/10/09			10.1161/HYPERTENSIONAHA.113.01983
31130078	Relative and Cumulative Effects of Hypertension Self-Care Behaviors on Blood Pressure	Warren-Findlow J, Krinner LM, Vinoski Thomas E, Coffman MJ, Gordon B, Howden R.	West J Nurs Res. 2020 Mar;42(3):157-164. doi: 10.1177/0193945919851111. Epub 2019 May 26.	Warren-Findlow J	West J Nurs Res	2020	2019/05/28			10.1177/0193945919851111
31638468	Dietary Patterns, Exercise, and the Metabolic Syndrome Among Young People in Urban Pakistan (Lahore)	Malik MS, Qayyum W, Farooq A, Waqas A, Sukhera AB, Khalid MA, Baig AA.	Metab Syndr Relat Disord. 2020 Feb;18(1):56-64. doi: 10.1089/met.2019.0021. Epub 2019 Oct 22.	Malik MS	Metab Syndr Relat Disord	2020	2019/10/23			10.1089/met.2019.0021
25317608	Effects of physical training and potassium supplementation on blood pressure, glucose metabolism and albuminuria of spontaneously hypertensive rats	Jodas EM, Voltera AF, Ginoza M, Kohlmann O Jr, dos Santos NB, Cesaretti ML.	J Bras Nefrol. 2014 Jul-Sep;36(3):271-9.	Jodas EM	J Bras Nefrol	2014	2014/10/16
28663381	A study of clinical and physiological relations of daily physical activity in precapillary pulmonary hypertension	Panagiotou M, Johnson MK, Louvaris Z, Baker JS, Church AC, Peacock AJ, Vogiatzis I.	J Appl Physiol (1985). 2017 Oct 1;123(4):851-859. doi: 10.1152/japplphysiol.00986.2016. Epub 2017 Jun 29.	Panagiotou M	J Appl Physiol (1985)	2017	2017/07/01			10.1152/japplphysiol.00986.2016
24420550	Effects of renal sympathetic denervation on exercise blood pressure, heart rate, and capacity in patients with resistant hypertension	Ewen S, Mahfoud F, Linz D, Pöss J, Cremers B, Kindermann I, Laufs U, Ukena C, Böhm M.	Hypertension. 2014 Apr;63(4):839-45. doi: 10.1161/HYPERTENSIONAHA.113.01985. Epub 2014 Jan 13.	Ewen S	Hypertension	2014	2014/01/15			10.1161/HYPERTENSIONAHA.113.01985
23771844	2013 ESH/ESC guidelines for the management of arterial hypertension: the Task Force for the Management of Arterial Hypertension of the European Society of Hypertension (ESH) and of the European Society of Cardiology (ESC)	Mancia G, Fagard R, Narkiewicz K, Redon J, Zanchetti A, Böhm M, Christiaens T, Cifkova R, De Backer G, Dominiczak A, Galderisi M, Grobbee DE, Jaarsma T, Kirchhof P, Kjeldsen SE, Laurent S, Manolis AJ, Nilsson PM, Ruilope LM, Schmieder RE, Sirnes PA, Sleight P, Viigimaa M, Waeber B, Zannad F, Redon J, Dominiczak A, Narkiewicz K, Nilsson PM, Burnier M, Viigimaa M, Ambrosioni E, Caufield M, Coca A, …	Eur Heart J. 2013 Jul;34(28):2159-219. doi: 10.1093/eurheartj/eht151. Epub 2013 Jun 14.	Mancia G	Eur Heart J	2013	2013/06/18			10.1093/eurheartj/eht151
19958394	Exercise as an end-point in pulmonary hypertension trials	McCullagh B, Girgis RE.	Int J Clin Pract Suppl. 2010 Jan;(165):4-6. doi: 10.1111/j.1742-1241.2009.02231.x.	McCullagh B	Int J Clin Pract Suppl	2010	2009/12/05			10.1111/j.1742-1241.2009.02231.x
24193302	Shake it, baby: the two-edged aspects of vibration	Pines A.	Menopause. 2014 Feb;21(2):114-5. doi: 10.1097/GME.0000000000000121.	Pines A	Menopause	2014	2013/11/07			10.1097/GME.0000000000000121
26673166	The impact of physical activity on cumulative cardiovascular disease risk factors among Malaysian adults	Rasiah R, Thangiah G, Yusoff K, Manikam R, Chandrasekaran SK, Mustafa R, Bakar NB.	BMC Public Health. 2015 Dec 16;15:1242. doi: 10.1186/s12889-015-2577-5.	Rasiah R	BMC Public Health	2015	2015/12/18	PMC4681048		10.1186/s12889-015-2577-5
24837170	Renin-angiotensin system blockade and exercise-induced increase in aortic stiffness	Georgianos PI, Sarafidis PA, Zebekakis PE.	J Clin Hypertens (Greenwich). 2014 Jul;16(7):475-6. doi: 10.1111/jch.12339. Epub 2014 May 19.	Georgianos PI	J Clin Hypertens (Greenwich)	2014	2014/05/20	PMC8031725		10.1111/jch.12339
24674054	Exaggerated blood pressure response to exercise is not associated with masked hypertension in patients with high normal blood pressure levels	Grossman A, Cohen N, Shemesh J, Koren-Morag N, Leibowitz A, Grossman E.	J Clin Hypertens (Greenwich). 2014 Apr;16(4):277-82. doi: 10.1111/jch.12303. Epub 2014 Mar 28.	Grossman A	J Clin Hypertens (Greenwich)	2014	2014/03/29	PMC8031933		10.1111/jch.12303
24490621	Effects of Tai Chi exercise on blood pressure and plasma levels of nitric oxide, carbon monoxide and hydrogen sulfide in real-world patients with essential hypertension	Pan X, Zhang Y, Tao S.	Clin Exp Hypertens. 2015;37(1):8-14. doi: 10.3109/10641963.2014.881838. Epub 2014 Feb 3.	Pan X	Clin Exp Hypertens	2015	2014/02/05			10.3109/10641963.2014.881838
26316026	Effects of handgrip exercise or inorganic nitrate supplementation on 24-h ambulatory blood pressure and peripheral arterial function in overweight and obese middle age and older adults: A pilot RCT	Lara J, Ogbonmwan I, Oggioni C, Zheng D, Qadir O, Ashor A, Brandt K, Mathers JC, Siervo M.	Maturitas. 2015 Oct;82(2):228-35. doi: 10.1016/j.maturitas.2015.07.028. Epub 2015 Aug 1.	Lara J	Maturitas	2015	2015/08/29			10.1016/j.maturitas.2015.07.028
22525654	Subacute blood pressure behavior in elderly hypertensive women after resistance exercise session	Cunha RM, Jardim PC.	J Sports Med Phys Fitness. 2012 Apr;52(2):175-80.	Cunha RM	J Sports Med Phys Fitness	2012	2012/04/25
18572079	Treatment of patients with mildly symptomatic pulmonary arterial hypertension with bosentan (EARLY study): a double-blind, randomised controlled trial	Galiè N, Rubin Lj, Hoeper M, Jansa P, Al-Hiti H, Meyer G, Chiossi E, Kusic-Pajic A, Simonneau G.	Lancet. 2008 Jun 21;371(9630):2093-100. doi: 10.1016/S0140-6736(08)60919-8.	Galiè N	Lancet	2008	2008/06/24			10.1016/S0140-6736(08)60919-8
25158333	Managing your blood pressure: what the new guidelines mean for you. Changes to start making today if your numbers are too high		Harv Womens Health Watch. 2014 May;21(9):3.		Harv Womens Health Watch	2014	2014/08/28
24669312	Joint effects of physical activity and BMI on risk of hypertension in women: a longitudinal study	Jackson C, Herber-Gast GC, Brown W.	J Obes. 2014;2014:271532. doi: 10.1155/2014/271532. Epub 2014 Jan 23.	Jackson C	J Obes	2014	2014/03/27	PMC3941781		10.1155/2014/271532
22741205	[Chronic thromboembolic pulmonary hypertension: can successful thrombendarterectomy normalize exercise capacity and gas exchange?]	Ben-Dov I, Kogan A, Preisman S, Rimon U, Segev A, Schafers JH.	Harefuah. 2012 Feb;151(2):74-8, 129, 128.	Ben-Dov I	Harefuah	2012	2012/06/30
19744889	Evaluation of consultation training in hypertension care	Drevenhorn E, Bengtson A, Kjellgren KI.	Eur J Cardiovasc Nurs. 2009 Dec;8(5):349-54. doi: 10.1016/j.ejcnurse.2009.08.001. Epub 2009 Sep 9.	Drevenhorn E	Eur J Cardiovasc Nurs	2009	2009/09/12			10.1016/j.ejcnurse.2009.08.001
20090774	Higher exercise frequency associated with lower blood pressure in Hong Kong adolescents: a population-based study	So HK, Sung RY, Li AM, Choi KC, Nelson EA, Yin J, Ng PC, Fok TF.	J Hum Hypertens. 2010 Oct;24(10):646-51. doi: 10.1038/jhh.2009.117. Epub 2010 Jan 21.	So HK	J Hum Hypertens	2010	2010/01/22			10.1038/jhh.2009.117
22237005	[Hypertension and exercise]	Ruivo JA, Alcântara P.	Rev Port Cardiol. 2012 Feb;31(2):151-8. doi: 10.1016/j.repc.2011.12.012. Epub 2012 Jan 10.	Ruivo JA	Rev Port Cardiol	2012	2012/01/13			10.1016/j.repc.2011.12.012
23690165	The joint association of physical activity, blood-pressure control, and pharmacologic treatment of hypertension for all-cause mortality risk	Brown RE, Riddell MC, Macpherson AK, Canning KL, Kuk JL.	Am J Hypertens. 2013 Aug;26(8):1005-10. doi: 10.1093/ajh/hpt063. Epub 2013 May 20.	Brown RE	Am J Hypertens	2013	2013/05/22			10.1093/ajh/hpt063
29545319	Pulmonary capillary recruitment in exercise and pulmonary hypertension	Langleben D, Orfanos SE.	Eur Respir J. 2018 Mar 15;51(3):1702559. doi: 10.1183/13993003.02559-2017. Print 2018 Mar.	Langleben D	Eur Respir J	2018	2018/03/17			10.1183/13993003.02559-2017
30889094	Hypertension in menopausal women: the effect and role of estrogen	Srivaratharajah K, Abramson BL.	Menopause. 2019 Apr;26(4):428-430. doi: 10.1097/GME.0000000000001304.	Srivaratharajah K	Menopause	2019	2019/03/20			10.1097/GME.0000000000001304
28617869	Statins are related to impaired exercise capacity in males but not females	Bahls M, Groß S, Ittermann T, Busch R, Gläser S, Ewert R, Völzke H, Felix SB, Dörr M.	PLoS One. 2017 Jun 15;12(6):e0179534. doi: 10.1371/journal.pone.0179534. eCollection 2017.	Bahls M	PLoS One	2017	2017/06/16	PMC5472298		10.1371/journal.pone.0179534
19538201	Exercise-induced hypertension in pure autonomic failure	Ogawa E, Sakakibara R, Kishi M, Shirai K.	Eur J Neurol. 2009 Aug;16(8):e151-2. doi: 10.1111/j.1468-1331.2009.02719.x. Epub 2009 Jun 15.	Ogawa E	Eur J Neurol	2009	2009/06/23			10.1111/j.1468-1331.2009.02719.x
18164288	Acute administration of l-arginine restores nitric oxide-mediated relaxation in isolated pulmonary arteries from pulmonary hypertensive exercise trained rats	Goret L, Tanguy S, Guiraud I, Dauzat M, Obert P.	Eur J Pharmacol. 2008 Feb 26;581(1-2):148-56. doi: 10.1016/j.ejphar.2007.11.037. Epub 2007 Nov 28.	Goret L	Eur J Pharmacol	2008	2008/01/01			10.1016/j.ejphar.2007.11.037
19495557	Exercise for the management of type 2 diabetes: a review of the evidence	Zanuso S, Jimenez A, Pugliese G, Corigliano G, Balducci S.	Acta Diabetol. 2010 Mar;47(1):15-22. doi: 10.1007/s00592-009-0126-3. Epub 2009 Jun 3.	Zanuso S	Acta Diabetol	2010	2009/06/05			10.1007/s00592-009-0126-3
31091155	Exaggerated pressor and sympathetic responses to stimulation of the mesencephalic locomotor region and exercise pressor reflex in type 2 diabetic rats	Kim HK, Hotta N, Ishizawa R, Iwamoto GA, Vongpatanasin W, Mitchell JH, Smith SA, Mizuno M.	Am J Physiol Regul Integr Comp Physiol. 2019 Aug 1;317(2):R270-R279. doi: 10.1152/ajpregu.00061.2019. Epub 2019 May 15.	Kim HK	Am J Physiol Regul Integr Comp Physiol	2019	2019/05/16			10.1152/ajpregu.00061.2019
22129608	Exercise blood pressure and the risk of future hypertension	Holmqvist L, Mortensen L, Kanckos C, Ljungman C, Mehlig K, Manhem K.	J Hum Hypertens. 2012 Dec;26(12):691-5. doi: 10.1038/jhh.2011.99. Epub 2011 Dec 1.	Holmqvist L	J Hum Hypertens	2012	2011/12/02			10.1038/jhh.2011.99
28320328	Expenditures of medicine use in hypertensive/diabetic elderly and physical activity and engagement in walking: cross secctional analysis of SABE Survey	Bueno DR, de Fátima Nunes Marucci M, Gobbo LA, de Almeida-Roediger M, de Oliveira Duarte YA, Lebrão ML.	BMC Geriatr. 2017 Mar 20;17(1):70. doi: 10.1186/s12877-017-0437-0.	Bueno DR	BMC Geriatr	2017	2017/03/22	PMC5359806		10.1186/s12877-017-0437-0
25330667	[Effects of aerobic exercise training on antihypertension and expressions of VEGF, eNOS of skeletal muscle in spontaneous hypertensive rats]	Ma ZY, Zhao YC.	Zhongguo Ying Yong Sheng Li Xue Za Zhi. 2014 Jul;30(4):320-4.	Ma ZY	Zhongguo Ying Yong Sheng Li Xue Za Zhi	2014	2014/10/22
20798663	Physical activity and hypertensive disorders of pregnancy among Hispanic women	Fortner RT, Pekow PS, Whitcomb BW, Sievert LL, Markenson G, Chasan-Taber L.	Med Sci Sports Exerc. 2011 Apr;43(4):639-46. doi: 10.1249/MSS.0b013e3181f58d3e.	Fortner RT	Med Sci Sports Exerc	2011	2010/08/28			10.1249/MSS.0b013e3181f58d3e
29949110	Effects of High-Intensity Interval Training Versus Moderate-Intensity Continuous Training On Blood Pressure in Adults with Pre- to Established Hypertension: A Systematic Review and Meta-Analysis of Randomized Trials	Costa EC, Hay JL, Kehler DS, Boreskie KF, Arora RC, Umpierre D, Szwajcer A, Duhamel TA.	Sports Med. 2018 Sep;48(9):2127-2142. doi: 10.1007/s40279-018-0944-y.	Costa EC	Sports Med	2018	2018/06/28			10.1007/s40279-018-0944-y
31557537	Incremental step test in patients with pulmonary hypertension	Vieira EB, Ota-Arakaki JS, Dal Corso S, Ivanaga I, Fonseca AXC, Oliveira RKF, Rodrigues-Júnior JC, Ferreira EVM, Nery LE, Ramos RP.	Respir Physiol Neurobiol. 2020 Jan;271:103307. doi: 10.1016/j.resp.2019.103307. Epub 2019 Sep 23.	Vieira EB	Respir Physiol Neurobiol	2020	2019/09/27			10.1016/j.resp.2019.103307
23090773	Exercise training attenuates placental ischemia-induced hypertension and angiogenic imbalance in the rat	Gilbert JS, Banek CT, Bauer AJ, Gingery A, Needham K.	Hypertension. 2012 Dec;60(6):1545-51. doi: 10.1161/HYPERTENSIONAHA.112.202275. Epub 2012 Oct 22.	Gilbert JS	Hypertension	2012	2012/10/24	PMC3909775	NIHMS417078	10.1161/HYPERTENSIONAHA.112.202275
28535286	Invited Commentary: Is Strenuous Activity Good for You? The Legacy of Ralph Paffenbarger	Kuller LH.	Am J Epidemiol. 2017 Jun 1;185(11):1066-1069. doi: 10.1093/aje/kwx078.	Kuller LH	Am J Epidemiol	2017	2017/05/24			10.1093/aje/kwx078
26840054	Resistance Training in Spontaneously Hypertensive Rats with Severe Hypertension	Neves RV, Souza MK, Passos CS, Bacurau RF, Simoes HG, Prestes J, Boim MA, Câmara NO, Franco Mdo C, Moraes MR.	Arq Bras Cardiol. 2016 Mar;106(3):201-9. doi: 10.5935/abc.20160019. Epub 2016 Feb 2.	Neves RV	Arq Bras Cardiol	2016	2016/02/04	PMC4811275		10.5935/abc.20160019
31081428	Acute exercise-induced changes in hemostatic and fibrinolytic properties: analogies, similarities, and differences between normotensive subjects and patients with essential hypertension	Braschi A.	Platelets. 2019;30(6):675-689. doi: 10.1080/09537104.2019.1615611. Epub 2019 May 12.	Braschi A	Platelets	2019	2019/05/14			10.1080/09537104.2019.1615611
22994580	Comparison of exercise-induced hypertension in low birth weight and normal birth weight young black adults in Zimbabwe	Chifamba J, Chakanyuka KE, Longo-Mbenza B, Mahachi CB, Mufunda J.	High Blood Press Cardiovasc Prev. 2012 Sep 1;19(3):123-7. doi: 10.1007/BF03262461.	Chifamba J	High Blood Press Cardiovasc Prev	2012	2012/09/22			10.1007/BF03262461
30735432	The impact of high-intensity interval training and moderate-intensity continuous training regimes on cardiodynamic parameters in isolated heart of normotensive and hypertensive rats	Jakovljevic B, Nikolic Turnic T, Jeremic N, Savic M, Jeremic J, Srejovic I, Belic B, Ponorac N, Jakovljevic V, Zivkovic V.	Can J Physiol Pharmacol. 2019 Jul;97(7):631-637. doi: 10.1139/cjpp-2018-0610. Epub 2019 Feb 8.	Jakovljevic B	Can J Physiol Pharmacol	2019	2019/02/09			10.1139/cjpp-2018-0610
19966060	Arterial pulsatile hemodynamic load induced by isometric exercise strongly predicts left ventricular mass in hypertension	Chirinos JA, Segers P, Raina A, Saif H, Swillens A, Gupta AK, Townsend R, Emmi AG Jr, Kirkpatrick JN, Keane MG, Ferrari VA, Wiegers SE, St John Sutton MG.	Am J Physiol Heart Circ Physiol. 2010 Feb;298(2):H320-30. doi: 10.1152/ajpheart.00334.2009. Epub 2009 Dec 4.	Chirinos JA	Am J Physiol Heart Circ Physiol	2010	2009/12/08			10.1152/ajpheart.00334.2009
23205504	Exercise-induced hypertension in men with metabolic syndrome: anthropometric, metabolic, and hemodynamic features	Gaudreault V, Després JP, Rhéaume C, Alméras N, Bergeron J, Tremblay A, Poirier P.	Metab Syndr Relat Disord. 2013 Feb;11(1):7-14. doi: 10.1089/met.2012.0071. Epub 2012 Dec 3.	Gaudreault V	Metab Syndr Relat Disord	2013	2012/12/05			10.1089/met.2012.0071
19373216	Exercise capacity and all-cause mortality in prehypertensive men	Kokkinos P, Myers J, Doumas M, Faselis C, Manolis A, Pittaras A, Kokkinos JP, Singh S, Fletcher RD.	Am J Hypertens. 2009 Jul;22(7):735-41. doi: 10.1038/ajh.2009.74. Epub 2009 Apr 16.	Kokkinos P	Am J Hypertens	2009	2009/04/18			10.1038/ajh.2009.74
22526248	The magnitude and duration of post-exercise hypotension after land and water exercises	Terblanche E, Millen AM.	Eur J Appl Physiol. 2012 Dec;112(12):4111-8. doi: 10.1007/s00421-012-2398-5. Epub 2012 Apr 17.	Terblanche E	Eur J Appl Physiol	2012	2012/04/25			10.1007/s00421-012-2398-5
23204396	Hypertension	Brady TM.	Pediatr Rev. 2012 Dec;33(12):541-52. doi: 10.1542/pir.33-12-541.	Brady TM	Pediatr Rev	2012	2012/12/04			10.1542/pir.33-12-541
25686630	Exercise pathophysiology and sildenafil effects in chronic thromboembolic pulmonary hypertension	Claessen G, La Gerche A, Wielandts JY, Bogaert J, Van Cleemput J, Wuyts W, Claus P, Delcroix M, Heidbuchel H.	Heart. 2015 Apr;101(8):637-44. doi: 10.1136/heartjnl-2014-306851. Epub 2015 Feb 16.	Claessen G	Heart	2015	2015/02/18			10.1136/heartjnl-2014-306851
28167714	Social, Psychological, And Physical Aspects Of The Work Environment Could Contribute To Hypertension Prevalence	Rehkopf DH, Modrek S, Cantley LF, Cullen MR.	Health Aff (Millwood). 2017 Feb 1;36(2):258-265. doi: 10.1377/hlthaff.2016.1186.	Rehkopf DH	Health Aff (Millwood)	2017	2017/02/08			10.1377/hlthaff.2016.1186
27925380	Angiotensin converting enzyme 2 polymorphisms and postexercise hypotension in hypertensive medicated individuals	Goessler KF, Polito MD, Mota GF, de Oliveira EM, Cornelissen VA.	Clin Physiol Funct Imaging. 2018 Mar;38(2):206-212. doi: 10.1111/cpf.12400. Epub 2016 Dec 7.	Goessler KF	Clin Physiol Funct Imaging	2018	2016/12/08			10.1111/cpf.12400
30732724	Myocardial Fibrosis Due to Exorbitant Exercise or Just Undetected Post-Inflammatory Stages?	Zdravkovic M, Tschöpe C, Pieske B, Kelle S.	JACC Cardiovasc Imaging. 2019 Feb;12(2):381-382. doi: 10.1016/j.jcmg.2018.12.008.	Zdravkovic M	JACC Cardiovasc Imaging	2019	2019/02/09			10.1016/j.jcmg.2018.12.008
21058045	The DASH diet and insulin sensitivity	Hinderliter AL, Babyak MA, Sherwood A, Blumenthal JA.	Curr Hypertens Rep. 2011 Feb;13(1):67-73. doi: 10.1007/s11906-010-0168-5.	Hinderliter AL	Curr Hypertens Rep	2011	2010/11/09	PMC3767170	NIHMS502723	10.1007/s11906-010-0168-5
29939891	Stair climbing exercise as a novel health intervention for menopause: cardiovascular and skeletal muscle implications	Koutnik AP.	Menopause. 2018 Jul;25(7):721-722. doi: 10.1097/GME.0000000000001107.	Koutnik AP	Menopause	2018	2018/06/26			10.1097/GME.0000000000001107
18664732	[The knowledge, attitude and practice of blood pressure management from the patient's viewpoint: a qualitative study]	Lee SG, Jeon SY.	J Prev Med Public Health. 2008 Jul;41(4):255-64. doi: 10.3961/jpmph.2008.41.4.255.	Lee SG	J Prev Med Public Health	2008	2008/07/31			10.3961/jpmph.2008.41.4.255
21718165	Dexamethasone improves maximal exercise capacity of individuals susceptible to high altitude pulmonary edema at 4559 m	Siebenmann C, Bloch KE, Lundby C, Nussbamer-Ochsner Y, Schoeb M, Maggiorini M.	High Alt Med Biol. 2011 Summer;12(2):169-77. doi: 10.1089/ham.2010.1075.	Siebenmann C	High Alt Med Biol	2011	2011/07/02			10.1089/ham.2010.1075
22284588	A framework for discussion on how to improve prevention, management, and control of hypertension in Canada	Campbell N, Young ER, Drouin D, Legowski B, Adams MA, Farrell J, Kaczorowski J, Lewanczuk R, Moy Lum-Kwong M, Tobe S.	Can J Cardiol. 2012 May;28(3):262-9. doi: 10.1016/j.cjca.2011.11.008. Epub 2012 Jan 30.	Campbell N	Can J Cardiol	2012	2012/01/31			10.1016/j.cjca.2011.11.008
19157258	Blood pressure and cardiovascular risk profiles of Africans who migrate to a Western country	Dominguez LJ, Galioto A, Pineo A, Ferlisi A, Vernuccio L, Belvedere M, Costanza G, Putignano E, Barbagallo M.	Ethn Dis. 2008 Autumn;18(4):512-8.	Dominguez LJ	Ethn Dis	2008	2009/01/23
22362846	Atorvastatin in pulmonary arterial hypertension (APATH) study	Zeng WJ, Xiong CM, Zhao L, Shan GL, Liu ZH, Xue F, Gu Q, Ni XH, Zhao ZH, Cheng XS, Wilkins MR, He JG; Atorvastatin in Pulmonary Arterial Hypertension (APATH) Study Group.	Eur Respir J. 2012 Jul;40(1):67-74. doi: 10.1183/09031936.00149011. Epub 2012 Feb 23.	Zeng WJ	Eur Respir J	2012	2012/02/25			10.1183/09031936.00149011
27423286	Prevalence and Associated Factors of Hypertension among Adults in Rural Nepal: A Community Based Study	Chataut J, Khanal K, Manandhar K.	Kathmandu Univ Med J (KUMJ). 2015 Oct-Dec;13(52):346-50. doi: 10.3126/kumj.v13i4.16835.	Chataut J	Kathmandu Univ Med J (KUMJ)	2015	2016/07/18			10.3126/kumj.v13i4.16835
20555357	Acute effect of a single bout of aerobic exercise on vascular and baroreflex function of young males with a family history of hypertension	Boutcher YN, Hopp JP, Boutcher SH.	J Hum Hypertens. 2011 May;25(5):311-9. doi: 10.1038/jhh.2010.62. Epub 2010 Jun 17.	Boutcher YN	J Hum Hypertens	2011	2010/06/18			10.1038/jhh.2010.62
25659569	Coconut oil supplementation and physical exercise improves baroreflex sensitivity and oxidative stress in hypertensive rats	Alves NF, Porpino SK, Monteiro MM, Gomes ER, Braga VA.	Appl Physiol Nutr Metab. 2015 Apr;40(4):393-400. doi: 10.1139/apnm-2014-0351. Epub 2015 Feb 9.	Alves NF	Appl Physiol Nutr Metab	2015	2015/02/10			10.1139/apnm-2014-0351
19716042	Exercise performance in patients with pulmonary hypertension linked to cardiac magnetic resonance measures	Stevens GR, Lala A, Sanz J, Garcia MJ, Fuster V, Pinney S.	J Heart Lung Transplant. 2009 Sep;28(9):899-905. doi: 10.1016/j.healun.2009.05.004.	Stevens GR	J Heart Lung Transplant	2009	2009/09/01			10.1016/j.healun.2009.05.004
28043809	Physical training associated with Enalapril but not to Losartan, results in better cardiovascular autonomic effects	Maida KD, Gastaldi AC, de Paula Facioli T, de Araújo JE, de Souza HC.	Auton Neurosci. 2017 Mar;203:33-40. doi: 10.1016/j.autneu.2016.12.002. Epub 2016 Dec 24.	Maida KD	Auton Neurosci	2017	2017/01/04			10.1016/j.autneu.2016.12.002
28481823	Favorable Outcomes Using an eHealth Approach to Promote Physical Activity and Nutrition Among Young African American Women	Staffileno BA, Tangney CC, Fogg L.	J Cardiovasc Nurs. 2018 Jan/Feb;33(1):62-71. doi: 10.1097/JCN.0000000000000409.	Staffileno BA	J Cardiovasc Nurs	2018	2017/05/09			10.1097/JCN.0000000000000409
22922554	Benefits of intensive treadmill exercise training on cardiorespiratory function and quality of life in patients with pulmonary hypertension	Chan L, Chin LMK, Kennedy M, Woolstenhulme JG, Nathan SD, Weinstein AA, Connors G, Weir NA, Drinkard B, Lamberti J, Keyser RE.	Chest. 2013 Feb 1;143(2):333-343. doi: 10.1378/chest.12-0993.	Chan L	Chest	2013	2012/08/28	PMC3566994		10.1378/chest.12-0993
31282604	Hypertension is associated with increased post-exercise albuminuria, which may be attenuated by an active lifestyle	Grupper A, Ehrenwald M, Schwartz D, Berliner S, Shashar M, Baruch R, Schwartz IF, Rogowski O, Zeltser D, Shapira I, Shenhar-Tsarfaty S.	J Clin Hypertens (Greenwich). 2019 Aug;21(8):1171-1179. doi: 10.1111/jch.13624. Epub 2019 Jul 8.	Grupper A	J Clin Hypertens (Greenwich)	2019	2019/07/09	PMC8030398		10.1111/jch.13624
20073271	[Compression of morbidity: a promising approach to alleviate the societal consequences of population ageing?]	Klijs B, Nusselder WJ, Mackenbach JP.	Tijdschr Gerontol Geriatr. 2009 Dec;40(6):228-36. doi: 10.1007/BF03088516.	Klijs B	Tijdschr Gerontol Geriatr	2009	2010/01/16			10.1007/BF03088516
28099583	Swimming training prevents coronary endothelial dysfunction in ovariectomized spontaneously hypertensive rats	Claudio ER, Almeida SA, Mengal V, Brasil GA, Santuzzi CH, Tiradentes RV, Gouvea SA, Bissoli NS, Santos RL, Abreu GR.	Braz J Med Biol Res. 2017 Jan 16;50(1):e5495. doi: 10.1590/1414-431X20165495.	Claudio ER	Braz J Med Biol Res	2017	2017/01/19	PMC5264533		10.1590/1414-431X20165495
18719235	Hemodynamic impact of mitral prosthesis-patient mismatch on pulmonary hypertension: an in silico study	Tanné D, Kadem L, Rieu R, Pibarot P.	J Appl Physiol (1985). 2008 Dec;105(6):1916-26. doi: 10.1152/japplphysiol.90572.2008. Epub 2008 Aug 21.	Tanné D	J Appl Physiol (1985)	2008	2008/08/23			10.1152/japplphysiol.90572.2008
30266274	The Role of Physical Activity in the New 2017 American College of Cardiology/American Heart Association Blood Pressure Guidelines	Leggio M, Caldarone E, Lombardi M, D'Emidio S, Severi P, Bendini MG, Mazza A, Fusco A.	Am J Med. 2018 Sep;131(9):e387. doi: 10.1016/j.amjmed.2018.03.038.	Leggio M	Am J Med	2018	2018/09/30			10.1016/j.amjmed.2018.03.038
19256255	[Ergometric parameters and metabolic requirements in arterial hypertension]	Bursikov AV.	Klin Med (Mosk). 2009;87(1):24-7.	Bursikov AV	Klin Med (Mosk)	2009	2009/03/05
31126195	The role of high density lipoprotein in the determination of the vascular effects of chronic exercise training in hypertensive patients	Christou GA.	Eur J Prev Cardiol. 2019 Aug;26(12):1298-1300. doi: 10.1177/2047487319853334. Epub 2019 May 24.	Christou GA	Eur J Prev Cardiol	2019	2019/05/26			10.1177/2047487319853334
31277210	Health-Related Quality of Life of Hypertension Patients: A Population-Based Cross-Sectional Study in Chongqing, China	Xiao M, Zhang F, Xiao N, Bu X, Tang X, Long Q.	Int J Environ Res Public Health. 2019 Jul 3;16(13):2348. doi: 10.3390/ijerph16132348.	Xiao M	Int J Environ Res Public Health	2019	2019/07/07	PMC6652141		10.3390/ijerph16132348
20439788	Exercise blood pressure and future cardiovascular death in asymptomatic individuals	Weiss SA, Blumenthal RS, Sharrett AR, Redberg RF, Mora S.	Circulation. 2010 May 18;121(19):2109-16. doi: 10.1161/CIRCULATIONAHA.109.895292. Epub 2010 May 3.	Weiss SA	Circulation	2010	2010/05/05	PMC2894617	NIHMS198639	10.1161/CIRCULATIONAHA.109.895292
25840099	Is exercise good for the right ventricle? Concepts for health and disease	La Gerche A, Claessen G.	Can J Cardiol. 2015 Apr;31(4):502-8. doi: 10.1016/j.cjca.2015.01.022. Epub 2015 Jan 29.	La Gerche A	Can J Cardiol	2015	2015/04/04			10.1016/j.cjca.2015.01.022
24724273	[Hypertension new guidelines--new strategies?]	Bönner G.	MMW Fortschr Med. 2013 Dec 16;155(21-22):45-7. doi: 10.1007/s15006-013-2513-5.	Bönner G	MMW Fortschr Med	2013	2014/04/15			10.1007/s15006-013-2513-5
31412714	Exercise hypertension: Link to myocardial fibrosis in athletes?	Halle M, Esefeld K, Schindler M, Schunkert H.	Eur J Prev Cardiol. 2020 Jan;27(1):89-93. doi: 10.1177/2047487319868795. Epub 2019 Aug 14.	Halle M	Eur J Prev Cardiol	2020	2019/08/16			10.1177/2047487319868795
24132138	Eight weeks of stretching training reduces aortic wave reflection magnitude and blood pressure in obese postmenopausal women	Wong A, Figueroa A.	J Hum Hypertens. 2014 Apr;28(4):246-50. doi: 10.1038/jhh.2013.98. Epub 2013 Oct 17.	Wong A	J Hum Hypertens	2014	2013/10/18			10.1038/jhh.2013.98
30567282	Exclusively plant, whole-food diet for polypharmacy due to persistent atrial fibrillation, ischaemic cardiomyopathy, hyperlipidaemia and hypertension in an octogenarian	Beauchesne AB, Goldhamer AC, Myers TR.	BMJ Case Rep. 2018 Dec 17;11(1):e227059. doi: 10.1136/bcr-2018-227059.	Beauchesne AB	BMJ Case Rep	2018	2018/12/21	PMC6301550		10.1136/bcr-2018-227059
28804048	Effects of concurrent and aerobic exercises on postexercise hypotension in elderly hypertensive men	Ferrari R, Umpierre D, Vogel G, Vieira PJC, Santos LP, de Mello RB, Tanaka H, Fuchs SC.	Exp Gerontol. 2017 Nov;98:1-7. doi: 10.1016/j.exger.2017.08.012. Epub 2017 Aug 10.	Ferrari R	Exp Gerontol	2017	2017/08/15			10.1016/j.exger.2017.08.012
20881877	Lifestyle change diminishes a hypertensive response to exercise in type 2 diabetes	Schultz MG, Hordern MD, Leano R, Coombes JS, Marwick TH, Sharman JE.	Med Sci Sports Exerc. 2011 May;43(5):764-9. doi: 10.1249/MSS.0b013e3181fcf034.	Schultz MG	Med Sci Sports Exerc	2011	2010/10/01			10.1249/MSS.0b013e3181fcf034
23216343	Effects of exercise training on nitric oxide synthase in the kidney of spontaneously hypertensive rats	Ito D, Ito O, Cao P, Mori N, Suda C, Muroya Y, Takashima K, Ito S, Kohzuki M.	Clin Exp Pharmacol Physiol. 2013 Feb;40(2):74-82. doi: 10.1111/1440-1681.12040.	Ito D	Clin Exp Pharmacol Physiol	2013	2012/12/11			10.1111/1440-1681.12040
30595327	Co-Existence of hypertension worsens post-exercise cardiac autonomic recovery in type 2 diabetes	Verma S, Bhati P, Ahmad I, Masroor S, Ali K, Singla D, Hussain ME.	Indian Heart J. 2018 Dec;70 Suppl 3(Suppl 3):S82-S89. doi: 10.1016/j.ihj.2018.06.007. Epub 2018 Jul 18.	Verma S	Indian Heart J	2018	2019/01/01	PMC6310903		10.1016/j.ihj.2018.06.007
29728286	[Effect of a Physical activity program on self-esteem in subjects with chronic diseases. 'Pas a Pas' community intervention trial]	Villalobos F, Vinuesa A, Pedret R, Reche A, Domínguez E, Arija V; Equipo de investigación «Pas a Pas».	Aten Primaria. 2019 Apr;51(4):236-244. doi: 10.1016/j.aprim.2017.11.011. Epub 2018 May 1.	Villalobos F	Aten Primaria	2019	2018/05/06	PMC6839204		10.1016/j.aprim.2017.11.011
22051428	Nondrug interventions for treatment of hypertension	Woolf KJ, Bisognano JD.	J Clin Hypertens (Greenwich). 2011 Nov;13(11):829-35. doi: 10.1111/j.1751-7176.2011.00524.x. Epub 2011 Aug 25.	Woolf KJ	J Clin Hypertens (Greenwich)	2011	2011/11/05	PMC8112377		10.1111/j.1751-7176.2011.00524.x
28124683	The association between seven-day objectively measured habitual physical activity and 24 h ambulatory blood pressure: the SABPA study	Hamer M, Bruwer EJ, de Ridder JH, Swanepoel M, Kengne AP, Cockeran M, Malan L.	J Hum Hypertens. 2017 Jun;31(6):409-414. doi: 10.1038/jhh.2016.93. Epub 2017 Jan 26.	Hamer M	J Hum Hypertens	2017	2017/01/27			10.1038/jhh.2016.93
30859780	The Rise of Noncommunicable Diseases in Kenya: An Examination of the Time Trends and Contribution of the Changes in Diet and Physical Inactivity	Onyango EM, Onyango BM.	J Epidemiol Glob Health. 2018 Dec;8(1-2):1-7. doi: 10.2991/j.jegh.2017.11.004.	Onyango EM	J Epidemiol Glob Health	2018	2019/03/13	PMC7325816		10.2991/j.jegh.2017.11.004
28602674	Serum metabolomic response to exercise training in spontaneously hypertensive rats	Liu X, Wang Y, Gao R, Xing Y, Li X, Wang Z.	J Am Soc Hypertens. 2017 Jul;11(7):428-436. doi: 10.1016/j.jash.2017.05.003. Epub 2017 May 20.	Liu X	J Am Soc Hypertens	2017	2017/06/13			10.1016/j.jash.2017.05.003
24204010	Physical activity in adolescents and adults with congenital heart defects: individualized exercise prescription	Budts W, Börjesson M, Chessa M, van Buuren F, Trigo Trindade P, Corrado D, Heidbuchel H, Webb G, Holm J, Papadakis M.	Eur Heart J. 2013 Dec;34(47):3669-74. doi: 10.1093/eurheartj/eht433. Epub 2013 Nov 7.	Budts W	Eur Heart J	2013	2013/11/09			10.1093/eurheartj/eht433
25453379	Home-based pulmonary rehabilitation in patients with inoperable or residual chronic thromboembolic pulmonary hypertension: a preliminary study	Inagaki T, Terada J, Tanabe N, Kawata N, Kasai H, Sugiura T, Shigeta A, Asano Y, Murata A, Tsushima K, Tada Y, Sakao S, Tatsumi K.	Respir Investig. 2014 Nov;52(6):357-64. doi: 10.1016/j.resinv.2014.07.002. Epub 2014 Sep 4.	Inagaki T	Respir Investig	2014	2014/12/03			10.1016/j.resinv.2014.07.002
25540580	Resistance exercise with different volumes: blood pressure response and forearm blood flow in the hypertensive elderly	Brito Ade F, de Oliveira CV, Brasileiro-Santos Mdo S, Santos Ada C.	Clin Interv Aging. 2014 Dec 12;9:2151-8. doi: 10.2147/CIA.S53441. eCollection 2014.	Brito Ade F	Clin Interv Aging	2014	2014/12/26	PMC4270306		10.2147/CIA.S53441
19517596	[Short courses of iodine-bromine bath therapy and physical exercises for patients with coronary heart disease and concomitant cardiac rhythm disturbance]	Razumov AN, Kuznetsov SR, Klemenkov SV, Klemenkova SS, Kubushko IV, Kasparov EV, Klemenkov AS.	Vopr Kurortol Fizioter Lech Fiz Kult. 2009 Mar-Apr;(2):3-6.	Razumov AN	Vopr Kurortol Fizioter Lech Fiz Kult	2009	2009/06/12
20092956	Exercise counters diet-induced obesity, proteinuria, and structural kidney alterations in rat	Pinheiro-Mulder A, Aguila MB, Bregman R, Mandarim-de-Lacerda CA.	Pathol Res Pract. 2010 Mar 15;206(3):168-73. doi: 10.1016/j.prp.2009.11.004. Epub 2010 Jan 21.	Pinheiro-Mulder A	Pathol Res Pract	2010	2010/01/23			10.1016/j.prp.2009.11.004
23550511	Controlled aerobic exercise training reduces resting blood pressure in sedentary older adults	Huang G, Shi X, Gibson CA, Huang SC, Coudret NA, Ehlman MC.	Blood Press. 2013 Dec;22(6):386-94. doi: 10.3109/08037051.2013.778003. Epub 2013 Apr 3.	Huang G	Blood Press	2013	2013/04/05			10.3109/08037051.2013.778003
19860101	The early prevention of metabolic syndrome by physical exercise	Misigoj-Duraković M, Duraković Z.	Coll Antropol. 2009 Sep;33(3):759-64.	Misigoj-Duraković M	Coll Antropol	2009	2009/10/29
23348976	Exercise-induced pulmonary hypertension: physiological basis and methodological concerns	Naeije R, Vanderpool R, Dhakal BP, Saggar R, Saggar R, Vachiery JL, Lewis GD.	Am J Respir Crit Care Med. 2013 Mar 15;187(6):576-83. doi: 10.1164/rccm.201211-2090CI. Epub 2013 Jan 24.	Naeije R	Am J Respir Crit Care Med	2013	2013/01/26	PMC3733438		10.1164/rccm.201211-2090CI
27619758	A comparison of echocardiographic variables of right ventricular function with exercise capacity after bosentan treatment in patients with pulmonary arterial hypertension: Results from a multicenter, prospective, cohort study	Kim H, Bae Lee J, Park JH, Yoo BS, Son JW, Yang DH, Lee BR.	J Clin Ultrasound. 2017 Jan;45(1):28-34. doi: 10.1002/jcu.22396. Epub 2016 Sep 13.	Kim H	J Clin Ultrasound	2017	2016/09/14			10.1002/jcu.22396
25273856	Dose-response associations between cycling activity and risk of hypertension in regular cyclists: The UK Cycling for Health Study	Hollingworth M, Harper A, Hamer M.	J Hum Hypertens. 2015 Apr;29(4):219-23. doi: 10.1038/jhh.2014.89. Epub 2014 Oct 2.	Hollingworth M	J Hum Hypertens	2015	2014/10/03	PMC4357858		10.1038/jhh.2014.89
29099819	An educational strategy that promotes healthy habits in elderly people with hypertension in a municipality of Colombia: a participatory action research study	López-Mateus MC, Hernández-Rincón EH, Correal-Muñoz CA, Cadena-Buitrago GP, Galvis-Díaz IJ, Romero-Prieto GE.	Medwave. 2017 Oct 30;17(8):e7072. doi: 10.5867/medwave.2017.08.7072.	López-Mateus MC	Medwave	2017	2017/11/04			10.5867/medwave.2017.08.7072
25807218	Assessing cutoff values for increased exercise blood pressure to predict incident hypertension in a general population	Lorbeer R, Ittermann T, Völzke H, Gläser S, Ewert R, Felix SB, Dörr M.	J Hypertens. 2015 Jul;33(7):1386-93. doi: 10.1097/HJH.0000000000000568.	Lorbeer R	J Hypertens	2015	2015/03/26			10.1097/HJH.0000000000000568
18361148	[Dietary recommendations for hypertensive patients]	Franz IW.	MMW Fortschr Med. 2008 Feb 14;150(7):38-40. doi: 10.1007/BF03365343.	Franz IW	MMW Fortschr Med	2008	2008/03/26			10.1007/BF03365343
20095415	[Structural and functional changes in myocardium at rest and under exertional test in dust bronchitis patients having coronary heart disease and arterial hypertension]	Panev NI, Korotenko OIu, Filimonov SN, Burdeĭn AV, Ambrosova MO.	Med Tr Prom Ekol. 2009;(11):43-8.	Panev NI	Med Tr Prom Ekol	2009	2010/01/26
30422345	A systematic review on risk factors in developing a first-time Venous Leg Ulcer	Meulendijks AM, de Vries FMC, van Dooren AA, Schuurmans MJ, Neumann HAM.	J Eur Acad Dermatol Venereol. 2019 Jul;33(7):1241-1248. doi: 10.1111/jdv.15343. Epub 2019 Apr 1.	Meulendijks AM	J Eur Acad Dermatol Venereol	2019	2018/11/14			10.1111/jdv.15343
22903957	Haemodynamic responses to exercise in patients with COPD	Hilde JM, Skjørten I, Hansteen V, Melsom MN, Hisdal J, Humerfelt S, Steine K.	Eur Respir J. 2013 May;41(5):1031-41. doi: 10.1183/09031936.00085612. Epub 2012 Aug 16.	Hilde JM	Eur Respir J	2013	2012/08/21			10.1183/09031936.00085612
18506008	Ambrisentan for the treatment of pulmonary arterial hypertension: results of the ambrisentan in pulmonary arterial hypertension, randomized, double-blind, placebo-controlled, multicenter, efficacy (ARIES) study 1 and 2	Galiè N, Olschewski H, Oudiz RJ, Torres F, Frost A, Ghofrani HA, Badesch DB, McGoon MD, McLaughlin VV, Roecker EB, Gerber MJ, Dufton C, Wiens BL, Rubin LJ; Ambrisentan in Pulmonary Arterial Hypertension, Randomized, Double-Blind, Placebo-Controlled, Multicenter, Efficacy Studies (ARIES) Group.	Circulation. 2008 Jun 10;117(23):3010-9. doi: 10.1161/CIRCULATIONAHA.107.742510. Epub 2008 May 27.	Galiè N	Circulation	2008	2008/05/29			10.1161/CIRCULATIONAHA.107.742510
19196369	Health benefits of physical activity in older patients: a review	Vogel T, Brechat PH, Leprêtre PM, Kaltenbach G, Berthel M, Lonsdorfer J.	Int J Clin Pract. 2009 Feb;63(2):303-20. doi: 10.1111/j.1742-1241.2008.01957.x.	Vogel T	Int J Clin Pract	2009	2009/02/07			10.1111/j.1742-1241.2008.01957.x
24694644	Effects of exercise training on systo-diastolic ventricular dysfunction in patients with hypertension: an echocardiographic study with tissue velocity and strain imaging evaluation	Leggio M, Mazza A, Cruciani G, Sgorbini L, Pugliese M, Bendini MG, Severi P, Jesi AP.	Hypertens Res. 2014 Jul;37(7):649-54. doi: 10.1038/hr.2014.44. Epub 2014 Apr 3.	Leggio M	Hypertens Res	2014	2014/04/04			10.1038/hr.2014.44
29095238	Commentary on aerobic versus isometric handgrip exercise in hypertension: a randomized controlled trial	Smart NA, Carlson DJ, Swaine I, McGowan C.	J Hypertens. 2017 Dec;35(12):2554-2556. doi: 10.1097/HJH.0000000000001566.	Smart NA	J Hypertens	2017	2017/11/03			10.1097/HJH.0000000000001566
30975765	The pulmonary haemodynamics during exercise - research network (PEX-NET) ERS Clinical Research Collaboration: investigating the prognostic relevance of exercise haemodynamics	Kovacs G, Herve P, Olschewski H; PEX-NET Clinical Research Collaboration.	Eur Respir J. 2019 Apr 11;53(4):1900458. doi: 10.1183/13993003.00458-2019. Print 2019 Apr.	Kovacs G	Eur Respir J	2019	2019/04/13			10.1183/13993003.00458-2019
22814814	Baseline and follow-up 6-min walk distance and brain natriuretic peptide predict 2-year mortality in pulmonary arterial hypertension	Fritz JS, Blair C, Oudiz RJ, Dufton C, Olschewski H, Despain D, Gillies H, Kawut SM.	Chest. 2013 Feb 1;143(2):315-323. doi: 10.1378/chest.12-0270.	Fritz JS	Chest	2013	2012/07/21	PMC4694187		10.1378/chest.12-0270
27817818	Clinical usefulness of end-tidal CO(2) profiles during incremental exercise in patients with chronic thromboembolic pulmonary hypertension	Ramos RP, Ferreira EVM, Valois FM, Cepeda A, Messina CMS, Oliveira RK, Araújo ATV, Teles CA, Neder JA, Nery LE, Ota-Arakaki JS.	Respir Med. 2016 Nov;120:70-77. doi: 10.1016/j.rmed.2016.09.020. Epub 2016 Oct 1.	Ramos RP	Respir Med	2016	2016/11/08			10.1016/j.rmed.2016.09.020
25953655	Systolic Blood Pressure Response During Exercise Stress Testing: The Henry Ford ExercIse Testing (FIT) Project	O'Neal WT, Qureshi WT, Blaha MJ, Keteyian SJ, Brawner CA, Al-Mallah MH.	J Am Heart Assoc. 2015 May 7;4(5):e002050. doi: 10.1161/JAHA.115.002050.	O'Neal WT	J Am Heart Assoc	2015	2015/05/09	PMC4599430		10.1161/JAHA.115.002050
30735639	Aerobic exercise regulates synaptic transmission and reactive oxygen species production in the paraventricular nucleus of spontaneously hypertensive rats	Li C, Li Y, Zhao Z, Lv Y, Gu B, Zhao L.	Brain Res. 2019 Jun 1;1712:82-92. doi: 10.1016/j.brainres.2019.02.004. Epub 2019 Feb 5.	Li C	Brain Res	2019	2019/02/09			10.1016/j.brainres.2019.02.004
25867528	Novel assessment of haemodynamic kinetics with acute exercise in a rat model of pulmonary arterial hypertension	Brown MB, Chingombe TJ, Zinn AB, Reddy JG, Novack RA, Cooney SA, Fisher AJ, Presson RG, Lahm T, Petrache I.	Exp Physiol. 2015 Jun;100(6):742-54. doi: 10.1113/EP085182.	Brown MB	Exp Physiol	2015	2015/04/14			10.1113/EP085182
22237157	Body mass index, exercise capacity, and mortality risk in male veterans with hypertension	Faselis C, Doumas M, Panagiotakos D, Kheirbek R, Korshak L, Manolis A, Pittaras A, Tsioufis C, Papademetriou V, Fletcher R, Kokkinos P.	Am J Hypertens. 2012 Apr;25(4):444-50. doi: 10.1038/ajh.2011.242. Epub 2012 Jan 12.	Faselis C	Am J Hypertens	2012	2012/01/13			10.1038/ajh.2011.242
27093393	Frequency of visits to a health care provider, health promoting behaviors, and perceived health status among African American women	Smith TM, Tucker CM, Arthur TM, Wippold GM, Tran S.	Women Health. 2017 May-Jun;57(5):583-598. doi: 10.1080/03630242.2016.1178683. Epub 2016 Apr 19.	Smith TM	Women Health	2017	2016/04/20			10.1080/03630242.2016.1178683
23509920	A telehealth strategy for increasing adherence in the treatment of hypertension in primary care	Santos MV, Oliveira DC, Novaes Mde A.	Telemed J E Health. 2013 Apr;19(4):241-7. doi: 10.1089/tmj.2012.0036. Epub 2013 Mar 19.	Santos MV	Telemed J E Health	2013	2013/03/21			10.1089/tmj.2012.0036
29713818	Right ventriculo-arterial uncoupling and impaired contractile reserve in obese patients with unexplained exercise intolerance	McCabe C, Oliveira RKF, Rahaghi F, Faria-Urbina M, Howard L, Axell RG, Priest AN, Waxman AB, Systrom DM.	Eur J Appl Physiol. 2018 Jul;118(7):1415-1426. doi: 10.1007/s00421-018-3873-4. Epub 2018 Apr 30.	McCabe C	Eur J Appl Physiol	2018	2018/05/02	PMC6028899		10.1007/s00421-018-3873-4
24192849	Effects of short-term heated water-based exercise training on systemic blood pressure in patients with resistant hypertension: a pilot study	Guimarães GV, Cruz LG, Tavares AC, Dorea EL, Fernandes-Silva MM, Bocchi EA.	Blood Press Monit. 2013 Dec;18(6):342-5. doi: 10.1097/MBP.0000000000000000.	Guimarães GV	Blood Press Monit	2013	2013/11/07			10.1097/MBP.0000000000000000
28443955	A Single Resistance Exercise Session Improves Aortic Endothelial Function in Hypertensive Rats	Faria TO, Angeli JK, Mello LGM, Pinto GC, Stefanon I, Vassallo DV, Lizardo JHF.	Arq Bras Cardiol. 2017 Mar;108(3):228-236. doi: 10.5935/abc.20170023.	Faria TO	Arq Bras Cardiol	2017	2017/04/27	PMC5389872		10.5935/abc.20170023
23715528	Estimating right ventricular stroke work and the pulsatile work fraction in pulmonary hypertension	Chemla D, Castelain V, Zhu K, Papelier Y, Creuzé N, Hoette S, Parent F, Simonneau G, Humbert M, Herve P.	Chest. 2013 May;143(5):1343-1350. doi: 10.1378/chest.12-1880.	Chemla D	Chest	2013	2013/05/30			10.1378/chest.12-1880
18394873	Reduced number and activity of circulating endothelial progenitor cells in patients with idiopathic pulmonary arterial hypertension	Junhui Z, Xingxiang W, Guosheng F, Yunpeng S, Furong Z, Junzhu C.	Respir Med. 2008 Jul;102(7):1073-9. doi: 10.1016/j.rmed.2007.12.030. Epub 2008 Apr 3.	Junhui Z	Respir Med	2008	2008/04/09			10.1016/j.rmed.2007.12.030
20118205	Characterization of pulmonary arterial hypertension patients walking more than 450 m in 6 min at diagnosis	Degano B, Sitbon O, Savale L, Garcia G, O'Callaghan DS, Jaïs X, Humbert M, Simonneau G.	Chest. 2010 Jun;137(6):1297-303. doi: 10.1378/chest.09-2060. Epub 2010 Jan 29.	Degano B	Chest	2010	2010/02/02			10.1378/chest.09-2060
19539456	Outcome of pulmonary hypertension subjects transitioned from intravenous prostacyclin to oral bosentan	Safdar Z.	Respir Med. 2009 Nov;103(11):1688-92. doi: 10.1016/j.rmed.2009.05.009. Epub 2009 Jun 17.	Safdar Z	Respir Med	2009	2009/06/23			10.1016/j.rmed.2009.05.009
29521543	Long-term exercise restores hydrogen sulfide in the kidney and contributes to exercise benefits in 5/6 nephrectomized rats	Seifi B, Sajedizadeh A, Kadkhodaee M, Ranjbaran M.	Clin Exp Hypertens. 2019;41(1):87-91. doi: 10.1080/10641963.2018.1445752. Epub 2018 Mar 9.	Seifi B	Clin Exp Hypertens	2019	2018/03/10			10.1080/10641963.2018.1445752
29098612	Exercise Benefits Coronary Heart Disease	Wang L, Ai D, Zhang N.	Adv Exp Med Biol. 2017;1000:3-7. doi: 10.1007/978-981-10-4304-8_1.	Wang L	Adv Exp Med Biol	2017	2017/11/04			10.1007/978-981-10-4304-8_1
30908459	ACE Gene Plays a Key Role in Reducing Blood Pressure in The Hyperintensive Elderly After Resistance Training	Montrezol FT, Marinho R, Mota GFAD, Dʼalmeida V, de Oliveira EM, Gomes RJ, Medeiros A.	J Strength Cond Res. 2019 Apr;33(4):1119-1129. doi: 10.1519/JSC.0000000000002355.	Montrezol FT	J Strength Cond Res	2019	2019/03/26			10.1519/JSC.0000000000002355
20608890	Use of home blood pressure monitoring and exercise, diet and medication compliance in Japan	Saito I, Nomura M, Hirose H, Kawabe H.	Clin Exp Hypertens. 2010 Jul;32(4):210-3. doi: 10.3109/10641961003667922.	Saito I	Clin Exp Hypertens	2010	2010/07/09			10.3109/10641961003667922
29079281	Association of Classic Cardiovascular Risk Factors and Lifestyles With the Cardio-ankle Vascular Index in a General Mediterranean Population	Elosua-Bayés M, Martí-Lluch R, García-Gil MDM, Camós L, Comas-Cufí M, Blanch J, Ponjoan A, Alves-Cabratosa L, Elosua R, Grau M, Marrugat J, Ramos R.	Rev Esp Cardiol (Engl Ed). 2018 Jun;71(6):458-465. doi: 10.1016/j.rec.2017.09.011. Epub 2017 Oct 25.	Elosua-Bayés M	Rev Esp Cardiol (Engl Ed)	2018	2017/10/29			10.1016/j.rec.2017.09.011
25639375	Normal resting pulmonary artery wedge pressure: a diagnostic trap for heart failure with preserved ejection fraction	Franssen C, Paulus WJ.	Eur J Heart Fail. 2015 Feb;17(2):132-4. doi: 10.1002/ejhf.225. Epub 2015 Jan 2.	Franssen C	Eur J Heart Fail	2015	2015/02/03			10.1002/ejhf.225
30056103	The Burden of Modifiable Risk Factors in Newly Defined Categories of Blood Pressure	Gu A, Yue Y, Kim J, Argulian E.	Am J Med. 2018 Nov;131(11):1349-1358.e5. doi: 10.1016/j.amjmed.2018.06.030. Epub 2018 Jul 26.	Gu A	Am J Med	2018	2018/07/30			10.1016/j.amjmed.2018.06.030
24983262	African drumming: a holistic approach to reducing stress and improving health?	Smith C, Viljoen JT, McGeachie L.	J Cardiovasc Med (Hagerstown). 2014 Jun;15(6):441-6. doi: 10.2459/JCM.0000000000000046.	Smith C	J Cardiovasc Med (Hagerstown)	2014	2014/07/02			10.2459/JCM.0000000000000046
18785439	Physical activity recommendation for hypertension management: does healthcare provider advice make a difference?	Halm J, Amoako E.	Ethn Dis. 2008 Summer;18(3):278-82.	Halm J	Ethn Dis	2008	2008/09/13
20505678	Evaluating the risk of hypertension using an artificial neural network method in rural residents over the age of 35 years in a Chinese area	Huang S, Xu Y, Yue L, Wei S, Liu L, Gan X, Zhou S, Nie S.	Hypertens Res. 2010 Jul;33(7):722-6. doi: 10.1038/hr.2010.73. Epub 2010 May 27.	Huang S	Hypertens Res	2010	2010/05/28			10.1038/hr.2010.73
24317550	Elevated systolic blood pressure during recovery from exercise and the risk of sudden cardiac death	Laukkanen JA, Willeit P, Kurl S, Mäkikallio TH, Savonen K, Ronkainen K, Rauramaa R.	J Hypertens. 2014 Mar;32(3):659-66. doi: 10.1097/HJH.0000000000000066.	Laukkanen JA	J Hypertens	2014	2013/12/10			10.1097/HJH.0000000000000066
24700137	Reduced moderate-to-vigorous physical activity and increased sedentary behavior are associated with elevated blood pressure values in children with cerebral palsy	Ryan JM, Hensey O, McLoughlin B, Lyons A, Gormley J.	Phys Ther. 2014 Aug;94(8):1144-53. doi: 10.2522/ptj.20130499. Epub 2014 Apr 3.	Ryan JM	Phys Ther	2014	2014/04/05			10.2522/ptj.20130499
21602713	Effect of nebivolol vs. hydrochlorothiazide on the walking capacity in hypertensive patients with intermittent claudication	Diehm C, Pittrow D, Lawall H.	J Hypertens. 2011 Jul;29(7):1448-56. doi: 10.1097/HJH.0b013e3283471151.	Diehm C	J Hypertens	2011	2011/05/24			10.1097/HJH.0b013e3283471151
23796159	Red cell distribution width and hypertensive response to exercise in patients with type 2 diabetes mellitus	Kucukdurmaz Z, Karavelioglu Y, Karapinar H, Sancakdar E, Deveci K, Gul I, Yilmaz A.	Clin Exp Hypertens. 2014;36(1):32-5. doi: 10.3109/10641963.2013.783050. Epub 2013 Jun 24.	Kucukdurmaz Z	Clin Exp Hypertens	2014	2013/06/26			10.3109/10641963.2013.783050
25995329	Recommendations on the use of echocardiography in adult hypertension: a report from the European Association of Cardiovascular Imaging (EACVI) and the American Society of Echocardiography (ASE)†	Marwick TH, Gillebert TC, Aurigemma G, Chirinos J, Derumeaux G, Galderisi M, Gottdiener J, Haluska B, Ofili E, Segers P, Senior R, Tapp RJ, Zamorano JL.	Eur Heart J Cardiovasc Imaging. 2015 Jun;16(6):577-605. doi: 10.1093/ehjci/jev076.	Marwick TH	Eur Heart J Cardiovasc Imaging	2015	2015/05/22			10.1093/ehjci/jev076
30217193	Physical activity, cardiovascular health, quality of life and blood pressure control in hypertensive subjects: randomized clinical trial	Arija V, Villalobos F, Pedret R, Vinuesa A, Jovani D, Pascual G, Basora J.	Health Qual Life Outcomes. 2018 Sep 14;16(1):184. doi: 10.1186/s12955-018-1008-6.	Arija V	Health Qual Life Outcomes	2018	2018/09/16	PMC6137925		10.1186/s12955-018-1008-6
23901664	Randomised controlled trial: effects of aerobic exercise training programme on indices of adiposity and metabolic markers in hypertension	Lamina S, Okoye CG, Hanif SM.	J Pak Med Assoc. 2013 Jun;63(6):680-7.	Lamina S	J Pak Med Assoc	2013	2013/08/02
29731027	Prognostic Role of Hypertensive Response to Exercise in Patients With Repaired Coarctation of Aorta	Yogeswaran V, Connolly HM, Al-Otaibi M, Ammash NM, Warnes CA, Said SM, Egbe AC.	Can J Cardiol. 2018 May;34(5):676-682. doi: 10.1016/j.cjca.2018.02.004. Epub 2018 Feb 7.	Yogeswaran V	Can J Cardiol	2018	2018/05/08			10.1016/j.cjca.2018.02.004
25626892	Aerobic exercise training improves oxidative stress and ubiquitin proteasome system activity in heart of spontaneously hypertensive rats	de Andrade LH, de Moraes WM, Matsuo Junior EH, de Orleans Carvalho de Moura E, Antunes HK, Montemor J, Antonio EL, Bocalini DS, Serra AJ, Tucci PJ, Brum PC, Medeiros A.	Mol Cell Biochem. 2015 Apr;402(1-2):193-202. doi: 10.1007/s11010-015-2326-1. Epub 2015 Jan 28.	de Andrade LH	Mol Cell Biochem	2015	2015/01/29			10.1007/s11010-015-2326-1
19606039	Treatment of systemic hypertension in children and adolescents	Garin EH, Araya CE.	Curr Opin Pediatr. 2009 Oct;21(5):600-4. doi: 10.1097/MOP.0b013e32832ff3a7.	Garin EH	Curr Opin Pediatr	2009	2009/07/17			10.1097/MOP.0b013e32832ff3a7
24606510	Antihypertensive therapy in children: differences in medical approach between the United States and Europe	Bassareo PP, Bassareo V, Iacovidou N, Mercuro G.	Curr Med Chem. 2014;21(27):3121-31. doi: 10.2174/0929867321666140304093848.	Bassareo PP	Curr Med Chem	2014	2014/03/11			10.2174/0929867321666140304093848
26081693	Reply to Sanchis-Gomar et al.--Undeniable Benefits of Exercise Should Not Preclude Inquiry Into the Mechanisms of Arrhythmias in Athletes	La Gerche A, Claessen G.	Can J Cardiol. 2015 Oct;31(10):1304.e3. doi: 10.1016/j.cjca.2015.02.005. Epub 2015 Feb 7.	La Gerche A	Can J Cardiol	2015	2015/06/18			10.1016/j.cjca.2015.02.005
23239869	Exercise pressor response and arterial baroreflex unloading during exercise in chronic kidney disease	Park J, Quyyumi AA, Middlekauff HR.	J Appl Physiol (1985). 2013 Mar 1;114(5):538-49. doi: 10.1152/japplphysiol.01037.2012. Epub 2012 Dec 13.	Park J	J Appl Physiol (1985)	2013	2012/12/15	PMC3615589		10.1152/japplphysiol.01037.2012
28407794	Barriers to and facilitators of hypertension management in Asmara, Eritrea: patients' perspectives	Gebrezgi MT, Trepka MJ, Kidane EA.	J Health Popul Nutr. 2017 Apr 13;36(1):11. doi: 10.1186/s41043-017-0090-4.	Gebrezgi MT	J Health Popul Nutr	2017	2017/04/15	PMC5390439		10.1186/s41043-017-0090-4
24877123	Effects of hypertension and exercise on cardiac proteome remodelling	Petriz BA, Franco OL.	Biomed Res Int. 2014;2014:634132. doi: 10.1155/2014/634132. Epub 2014 Apr 27.	Petriz BA	Biomed Res Int	2014	2014/05/31	PMC4022191		10.1155/2014/634132
31582639	Etiology of Exercise-Induced Pulmonary Hypertension Can Be Differentiated by Echocardiography - Insight From Patients With Chronic Pulmonary Thromboembolism With Normal Resting Hemodynamics by Balloon Pulmonary Angioplasty	Goda A, Takeuchi K, Kikuchi H, Finger M, Inami T, Sakata K, Soejima K, Satoh T.	Circ J. 2019 Nov 25;83(12):2527-2536. doi: 10.1253/circj.CJ-19-0489. Epub 2019 Oct 2.	Goda A	Circ J	2019	2019/10/05			10.1253/circj.CJ-19-0489
23868085	The influence of high versus low sodium intake on blood pressure and haemodynamics in patients with morbid obesity	Bonfils PK, Taskiran M, Damgaard M, Goetze JP, Floyd AK, Funch-Jensen P, Kristiansen VB, Gadsbøll N.	J Hypertens. 2013 Nov;31(11):2220-9; discussion 2229. doi: 10.1097/HJH.0b013e328363c769.	Bonfils PK	J Hypertens	2013	2013/07/23			10.1097/HJH.0b013e328363c769
20142399	Relation between physical activity and blood pressure levels in young Greek adolescents: the Leontio Lyceum Study	Tsioufis C, Kyvelou S, Tsiachris D, Tolis P, Hararis G, Koufakis N, Psaltopoulou T, Panagiotakos D, Kokkinos P, Stefanadis C.	Eur J Public Health. 2011 Feb;21(1):63-8. doi: 10.1093/eurpub/ckq006. Epub 2010 Feb 8.	Tsioufis C	Eur J Public Health	2011	2010/02/10			10.1093/eurpub/ckq006
25131987	Seeing the forest, but not the trees: pertinent considerations for examining acute changes in pulse wave velocity in response to pharmaceutical interventions and exercise	Phillips AA.	J Clin Hypertens (Greenwich). 2014 Oct;16(10):768. doi: 10.1111/jch.12392. Epub 2014 Aug 16.	Phillips AA	J Clin Hypertens (Greenwich)	2014	2014/08/19	PMC8031546		10.1111/jch.12392
31270909	Personalized exercise training in chronic lung diseases	Armstrong M, Vogiatzis I.	Respirology. 2019 Sep;24(9):854-862. doi: 10.1111/resp.13639. Epub 2019 Jul 3.	Armstrong M	Respirology	2019	2019/07/05			10.1111/resp.13639
26002064	Long-term Strenuous Endurance Exercise and the Right Ventricle: Is It a Real Matter of Concern?	Sanchis-Gomar F, Pareja-Galeano H, Santos-Lozano A, Fiuza-Luces C, Garatachea N, Lucia A.	Can J Cardiol. 2015 Oct;31(10):1304.e1. doi: 10.1016/j.cjca.2015.02.002. Epub 2015 Feb 7.	Sanchis-Gomar F	Can J Cardiol	2015	2015/05/24			10.1016/j.cjca.2015.02.002
29886683	[The relationship between physical activity and incident hypertension in rural Chinese]	Gong XY, Chen JC, Li JX, Cao J, Hu DS, Shen C, Lu XF, Zhou ZY, Liu ZD, Yang XL, Huang JP, Chen SF, Gu DF.	Zhonghua Yu Fang Yi Xue Za Zhi. 2018 Jun 6;52(6):615-621. doi: 10.3760/cma.j.issn.0253-9624.2018.06.010.	Gong XY	Zhonghua Yu Fang Yi Xue Za Zhi	2018	2018/06/11			10.3760/cma.j.issn.0253-9624.2018.06.010
26621647	Eligibility and Disqualification Recommendations for Competitive Athletes With Cardiovascular Abnormalities: Task Force 6: Hypertension: A Scientific Statement from the American Heart Association and the American College of Cardiology	Black HR, Sica D, Ferdinand K, White WB; American Heart Association Electrocardiography and Arrhythmias Committee of Council on Clinical Cardiology, Council on Cardiovascular Disease in Young, Council on Cardiovascular and Stroke Nursing, Council on Functional Genomics and Translational Biology, and American College of Cardiology.	Circulation. 2015 Dec 1;132(22):e298-302. doi: 10.1161/CIR.0000000000000242. Epub 2015 Nov 2.	Black HR	Circulation	2015	2015/12/02			10.1161/CIR.0000000000000242
25843006	Efficacy and safety of phosphodiesterase type-5 inhibitors for pulmonary arterial hypertension: A meta-analysis focusing on 6MWD	He CJ, Chen SJ, Wang J, Zhu CY, Yin YH.	Pulm Pharmacol Ther. 2015 Jun;32:24-8. doi: 10.1016/j.pupt.2015.03.002. Epub 2015 Apr 2.	He CJ	Pulm Pharmacol Ther	2015	2015/04/07			10.1016/j.pupt.2015.03.002
29691159	A Cross-Sectional Study of the Prevalence of Exercise-Induced Hypertension in Childhood Following Repair of Coarctation of the Aorta	Luitingh TL, Lee MGY, Jones B, Kowalski R, Weskamp Aguero S, Koleff J, Zannino D, Cheung MMH, d'Udekem Y.	Heart Lung Circ. 2019 May;28(5):792-799. doi: 10.1016/j.hlc.2018.03.015. Epub 2018 Mar 27.	Luitingh TL	Heart Lung Circ	2019	2018/04/26			10.1016/j.hlc.2018.03.015
25275717	Pulmonary arterial hypertension: a review in pharmacotherapy	Patel BB, Feng Y, Cheng-Lai A.	Cardiol Rev. 2015 Jan-Feb;23(1):33-51. doi: 10.1097/CRD.0000000000000042.	Patel BB	Cardiol Rev	2015	2014/10/03			10.1097/CRD.0000000000000042
21069373	Differential diameter responses in macular and peripheral retinal arterioles may contribute to the regional distribution of diabetic retinopathy lesions	Skov Jensen P, Jeppesen P, Bek T.	Graefes Arch Clin Exp Ophthalmol. 2011 Mar;249(3):407-12. doi: 10.1007/s00417-010-1549-9. Epub 2010 Nov 11.	Skov Jensen P	Graefes Arch Clin Exp Ophthalmol	2011	2010/11/12			10.1007/s00417-010-1549-9
29345215	Relationship of "weekend warrior" and regular physical activity patterns with metabolic syndrome and its associated diseases among Chinese rural adults	Xiao J, Chu M, Shen H, Ren W, Li Z, Hua T, Xu H, Liang Y, Gao Y, Zhuang X.	J Sports Sci. 2018 Sep;36(17):1963-1971. doi: 10.1080/02640414.2018.1428883. Epub 2018 Jan 18.	Xiao J	J Sports Sci	2018	2018/01/19			10.1080/02640414.2018.1428883
25654392	Higher physical activity is associated with lower aortic stiffness but not with central blood pressure: the ADDITION-Pro Study	Laursen ASD, Hansen AS, Wiinberg N, Brage S, Sandbæk A, Lauritzen T, Witte DR, Jørgensen ME, Johansen NB.	Medicine (Baltimore). 2015 Feb;94(5):e485. doi: 10.1097/MD.0000000000000485.	Laursen ASD	Medicine (Baltimore)	2015	2015/02/06	PMC4602712		10.1097/MD.0000000000000485
28553088	Blood pressure reactivity to mental stress is attenuated following resistance exercise in older hypertensive women	Gauche R, Lima RM, Myers J, Gadelha AB, Neri SG, Forjaz CL, Vianna LC.	Clin Interv Aging. 2017 May 15;12:793-803. doi: 10.2147/CIA.S130787. eCollection 2017.	Gauche R	Clin Interv Aging	2017	2017/05/30	PMC5439937		10.2147/CIA.S130787
25437425	In the clinic: hypertension	Weir MR.	Ann Intern Med. 2014 Dec 2;161(11):ITC1-15; quiz ITC16. doi: 10.7326/0003-4819-161-11-201412020-01006.	Weir MR	Ann Intern Med	2014	2014/12/02			10.7326/0003-4819-161-11-201412020-01006
21896936	Exercise training alters the balance between vasoactive compounds in skeletal muscle of individuals with essential hypertension	Hansen AH, Nyberg M, Bangsbo J, Saltin B, Hellsten Y.	Hypertension. 2011 Nov;58(5):943-9. doi: 10.1161/HYPERTENSIONAHA.111.176529. Epub 2011 Sep 6.	Hansen AH	Hypertension	2011	2011/09/08			10.1161/HYPERTENSIONAHA.111.176529
18259016	Low-intensity exercise training delays heart failure and improves survival in female hypertensive heart failure rats	Chicco AJ, McCune SA, Emter CA, Sparagna GC, Rees ML, Bolden DA, Marshall KD, Murphy RC, Moore RL.	Hypertension. 2008 Apr;51(4):1096-102. doi: 10.1161/HYPERTENSIONAHA.107.107078. Epub 2008 Feb 7.	Chicco AJ	Hypertension	2008	2008/02/09			10.1161/HYPERTENSIONAHA.107.107078
23541664	The evolution of a Canadian Hypertension Education Program recommendation: the impact of resistance training on resting blood pressure in adults as an example	Rossi AM, Moullec G, Lavoie KL, Gour-Provençal G, Bacon SL.	Can J Cardiol. 2013 May;29(5):622-7. doi: 10.1016/j.cjca.2013.02.010. Epub 2013 Mar 29.	Rossi AM	Can J Cardiol	2013	2013/04/02			10.1016/j.cjca.2013.02.010
26620849	Rest and exercise echocardiography for early detection of pulmonary hypertension	Kusunose K, Yamada H.	J Echocardiogr. 2016 Mar;14(1):2-12. doi: 10.1007/s12574-015-0268-y. Epub 2015 Nov 30.	Kusunose K	J Echocardiogr	2016	2015/12/02			10.1007/s12574-015-0268-y
23175912	Effects of dance movement therapy on selected cardiovascular parameters and estimated maximum oxygen consumption in hypertensive patients	Aweto HA, Owoeye OB, Akinbo SR, Onabajo AA.	Nig Q J Hosp Med. 2012 Apr-Jun;22(2):125-9.	Aweto HA	Nig Q J Hosp Med	2012	2012/11/27
23083217	Arterial blood pressure, proteinuria, and renal histopathology in clinically healthy retired racing greyhounds	Surman S, Couto CG, Dibartola SP, Chew DJ.	J Vet Intern Med. 2012 Nov-Dec;26(6):1320-9. doi: 10.1111/j.1939-1676.2012.01008.x. Epub 2012 Oct 20.	Surman S	J Vet Intern Med	2012	2012/10/23			10.1111/j.1939-1676.2012.01008.x
20828222	Effect of endurance exercise training on oxidative stress in spontaneously hypertensive rats (SHR) after emergence of hypertension	Kimura H, Kon N, Furukawa S, Mukaida M, Yamakura F, Matsumoto K, Sone H, Murakami-Murofushi K.	Clin Exp Hypertens. 2010;32(7):407-15. doi: 10.3109/10641961003667930. Epub 2010 Sep 9.	Kimura H	Clin Exp Hypertens	2010	2010/09/11			10.3109/10641961003667930
27940959	Exercise Magnetic Resonance Imaging Is a Gas	Rogers T, Lederman RJ.	Circ Cardiovasc Imaging. 2016 Dec;9(12):e005795. doi: 10.1161/CIRCIMAGING.116.005795.	Rogers T	Circ Cardiovasc Imaging	2016	2016/12/13	PMC5161233	NIHMS830345	10.1161/CIRCIMAGING.116.005795
22930266	Adverse cardiac remodelling in spontaneously hypertensive rats: acceleration by high aerobic exercise intensity	da Costa Rebelo RM, Schreckenberg R, Schlüter KD.	J Physiol. 2012 Nov 1;590(21):5389-400. doi: 10.1113/jphysiol.2012.241141. Epub 2012 Aug 28.	da Costa Rebelo RM	J Physiol	2012	2012/08/30	PMC3515826		10.1113/jphysiol.2012.241141
29364363	Association between active commuting and elevated blood pressure in adolescents	Santana FDS, Palmeira AC, Santos MAMD, Farah BQ, Souza BCC, Ritti-Dias RM.	Einstein (Sao Paulo). 2017 Oct-Dec;15(4):415-420. doi: 10.1590/S1679-45082017AO4093.	Santana FDS	Einstein (Sao Paulo)	2017	2018/01/25	PMC5875153		10.1590/S1679-45082017AO4093
22534519	Association of early systolic blood pressure response to exercise with future cardiovascular events in patients with uncomplicated mild-to-moderate hypertension	Cho MS, Jang SJ, Lee CH, Park CH.	Hypertens Res. 2012 Sep;35(9):922-7. doi: 10.1038/hr.2012.52. Epub 2012 Apr 26.	Cho MS	Hypertens Res	2012	2012/04/27	PMC3434366		10.1038/hr.2012.52
26537830	Endothelial function does not improve with high-intensity continuous exercise training in SHR: implications of eNOS uncoupling	Battault S, Singh F, Gayrard S, Zoll J, Reboul C, Meyer G.	Hypertens Res. 2016 Feb;39(2):70-8. doi: 10.1038/hr.2015.114. Epub 2015 Nov 5.	Battault S	Hypertens Res	2016	2015/11/06			10.1038/hr.2015.114
24860173	Exercise training modulates functional sympatholysis and α-adrenergic vasoconstrictor responsiveness in hypertensive and normotensive individuals	Mortensen SP, Nyberg M, Gliemann L, Thaning P, Saltin B, Hellsten Y.	J Physiol. 2014 Jul 15;592(14):3063-73. doi: 10.1113/jphysiol.2014.273722. Epub 2014 May 23.	Mortensen SP	J Physiol	2014	2014/05/27	PMC4214660		10.1113/jphysiol.2014.273722
25098956	Reply to: Seeing the forest, but not the trees: pertinent considerations for examining acute changes in pulse wave velocity in response to pharmaceutical interventions and exercise	Gkaliagkousi E, Gavriilaki E, Douma S.	J Clin Hypertens (Greenwich). 2014 Oct;16(10):769. doi: 10.1111/jch.12391. Epub 2014 Aug 7.	Gkaliagkousi E	J Clin Hypertens (Greenwich)	2014	2014/08/08	PMC8031634		10.1111/jch.12391
21964625	Pulmonary arterial systolic pressure and susceptibility to high altitude pulmonary edema	Mounier R, Amonchot A, Caillot N, Gladine C, Citron B, Bedu M, Chirico E, Coudert J, Pialoux V.	Respir Physiol Neurobiol. 2011 Dec 15;179(2-3):294-9. doi: 10.1016/j.resp.2011.09.011. Epub 2011 Sep 25.	Mounier R	Respir Physiol Neurobiol	2011	2011/10/04			10.1016/j.resp.2011.09.011
24819985	Impact of insulin resistance on ventricular function in pulmonary arterial hypertension	Brunner NW, Skhiri M, Fortenko O, Hsi A, Haddad F, Khazeni N, Zamanian RT.	J Heart Lung Transplant. 2014 Jul;33(7):721-6. doi: 10.1016/j.healun.2014.02.016. Epub 2014 Feb 21.	Brunner NW	J Heart Lung Transplant	2014	2014/05/14			10.1016/j.healun.2014.02.016
23101370	[Influence of the initial vegetative tone on the condition of haemodynamics of younger schoolboys]	Shaĭkhelislamova MV, Sitdikova AA, Sitdikov FG, Kaiumova GG.	Fiziol Cheloveka. 2012 Jul-Aug;38(4):89-95.	Shaĭkhelislamova MV	Fiziol Cheloveka	2012	2012/10/30
27283375	Acute resistance exercise with blood flow restriction in elderly hypertensive women: haemodynamic, rating of perceived exertion and blood lactate	Pinto RR, Karabulut M, Poton R, Polito MD.	Clin Physiol Funct Imaging. 2018 Jan;38(1):17-24. doi: 10.1111/cpf.12376. Epub 2016 Jun 10.	Pinto RR	Clin Physiol Funct Imaging	2018	2016/06/11			10.1111/cpf.12376
29966640	The Right Heart-Pulmonary Circulation Unit and Left Heart Valve Disease	Filippetti L, Voilliot D, Bellino M, Citro R, Go YY, Lancellotti P.	Heart Fail Clin. 2018 Jul;14(3):431-442. doi: 10.1016/j.hfc.2018.03.009.	Filippetti L	Heart Fail Clin	2018	2018/07/04			10.1016/j.hfc.2018.03.009
22995708	Physical activity patterns and correlates among adults from a developing country: the Sri Lanka Diabetes and Cardiovascular Study	Katulanda P, Jayawardena R, Ranasinghe P, Rezvi Sheriff MH, Matthews DR.	Public Health Nutr. 2013 Sep;16(9):1684-92. doi: 10.1017/S1368980012003990. Epub 2012 Sep 21.	Katulanda P	Public Health Nutr	2013	2012/09/22			10.1017/S1368980012003990
19947468	[Study of exercise heart rate variability based on correlation dimension]	Li X, Kang T, Quan H, Liu J, Xu J, Tian X.	Sheng Wu Yi Xue Gong Cheng Xue Za Zhi. 2009 Oct;26(5):963-6.	Li X	Sheng Wu Yi Xue Gong Cheng Xue Za Zhi	2009	2009/12/02
28060976	[Cardiovascular recovery during intermittent exercise in highly-adherent partic pants with hypertension and type 2 diabetes mellitus]	Cano-Montoya J, Álvarez C, Martínez C, Salas A, Sade F, Ramírez-Campillo R.	Rev Med Chil. 2016 Sep;144(9):1150-1158. doi: 10.4067/S0034-98872016000900008.	Cano-Montoya J	Rev Med Chil	2016	2017/01/07			10.4067/S0034-98872016000900008
22331313	The Italian health surveillance (SiVeAS) prioritization approach to reduce chronic disease risk factors	Simoes EJ, Mariotti S, Rossi A, Heim A, Lobello F, Mokdad AH, Scafato E.	Int J Public Health. 2012 Aug;57(4):719-33. doi: 10.1007/s00038-012-0341-5. Epub 2012 Feb 14.	Simoes EJ	Int J Public Health	2012	2012/02/15			10.1007/s00038-012-0341-5
18460496	Effect of diet and physical exercise treatment on insulin resistance syndrome of schoolchildren	Szamosi A, Czinner A, Szamosi T, Sallai A, Hatunic M, Berla Z, Tomsits E, Almássy Z, Nolan JJ.	J Am Coll Nutr. 2008 Feb;27(1):177-83. doi: 10.1080/07315724.2008.10719689.	Szamosi A	J Am Coll Nutr	2008	2008/05/08			10.1080/07315724.2008.10719689
26910323	Forecheck, backcheck, health check: the benefits of playing recreational ice hockey for adults in Canada	Kitchen P, Chowhan J.	J Sports Sci. 2016 Nov;34(21):2121-9. doi: 10.1080/02640414.2016.1151923. Epub 2016 Feb 24.	Kitchen P	J Sports Sci	2016	2016/02/25			10.1080/02640414.2016.1151923
18759755	Identifying health-related quality of life (HRQL) domains for multiple chronic conditions (diabetes, hypertension and dyslipidemia): patient and provider perspectives	Bounthavong M, Law AV.	J Eval Clin Pract. 2008 Dec;14(6):1002-11. doi: 10.1111/j.1365-2753.2007.00933.x.	Bounthavong M	J Eval Clin Pract	2008	2008/09/02			10.1111/j.1365-2753.2007.00933.x
29686899	Pulmonary Arterial Hypertension Specific Therapy in Patients with Combined Post- and Precapillary Pulmonary Hypertension	Alfraidi H, Qanash S, Bshouty Z.	Pulm Med. 2018 Mar 1;2018:7056360. doi: 10.1155/2018/7056360. eCollection 2018.	Alfraidi H	Pulm Med	2018	2018/04/25	PMC5852885		10.1155/2018/7056360
28695558	Rehabilitation in patients with pulmonary arterial hypertension	Keusch S, Turk A, Saxer S, Ehlken N, Grunig E, Ulrich S, On Behalf Of The Swiss Society Of Pulmonary Hypertension.	Swiss Med Wkly. 2017 Jul 7;147:w14462. doi: 10.4414/smw.2017.14462. eCollection 2017.	Keusch S	Swiss Med Wkly	2017	2017/07/12			10.4414/smw.2017.14462
19461547	Physical activity and risk of cardiovascular disease events: inflammatory and metabolic mechanisms	Hamer M, Stamatakis E.	Med Sci Sports Exerc. 2009 Jun;41(6):1206-11. doi: 10.1249/MSS.0b013e3181971247.	Hamer M	Med Sci Sports Exerc	2009	2009/05/23			10.1249/MSS.0b013e3181971247
25000548	Characterizing workers participating in a worksite wellness health screening program using blood pressure control, self-monitoring, medication adherence, depression, and exercise	Breaux-Shropshire TL, Whitt L, Griffin RL, Shropshire AT, Calhoun DA.	Workplace Health Saf. 2014 Jul;62(7):292-300. doi: 10.1177/216507991406200704.	Breaux-Shropshire TL	Workplace Health Saf	2014	2014/07/08			10.1177/216507991406200704
21462848	Obesity and the role of lifestyle and dietary intervention in the management of pediatric hypertension	Batisky DL.	J Med Liban. 2010 Jul-Sep;58(3):171-4.	Batisky DL	J Med Liban	2010	2011/04/06
31145748	Combined effects of the rs9810888 polymorphism in calcium voltage-gated channel subunit alpha1 D (CACNA1D) and lifestyle behaviors on blood pressure level among Chinese children	Yang YD, Song JY, Wang S, Wang Y, Song QY, Dong YH, Li CX, Wang HJ, Ma J.	PLoS One. 2019 May 30;14(5):e0216950. doi: 10.1371/journal.pone.0216950. eCollection 2019.	Yang YD	PLoS One	2019	2019/05/31	PMC6542524		10.1371/journal.pone.0216950
21269539	Decline in arterial partial pressure of oxygen after exercise: a surrogate marker of pulmonary vascular obstructive disease in patients with atrial septal defect and severe pulmonary hypertension	Laksmivenkateshiah S, Singhi AK, Vaidyanathan B, Francis E, Karimassery SR, Kumar RK.	Cardiol Young. 2011 Jun;21(3):292-8. doi: 10.1017/S1047951110001988. Epub 2011 Jan 27.	Laksmivenkateshiah S	Cardiol Young	2011	2011/01/29			10.1017/S1047951110001988
21794933	The pathophysiology of heart failure with preserved ejection fraction: from molecular mechanisms to exercise haemodynamics	Phan TT, Shivu GN, Abozguia K, Sanderson JE, Frenneaux M.	Int J Cardiol. 2012 Jul 26;158(3):337-43. doi: 10.1016/j.ijcard.2011.06.113. Epub 2011 Jul 26.	Phan TT	Int J Cardiol	2012	2011/07/29			10.1016/j.ijcard.2011.06.113
28625961	Effect of Atorvastatin on lower extremity function of patients with hypertension and peripheral arterial disease	Zhang K, Zhai S, Li K, Zhang Z, Li K, Li T.	Pak J Pharm Sci. 2017 Jan;30(1 Suppl):325-327.	Zhang K	Pak J Pharm Sci	2017	2017/06/20
29776007	Development and psychometric evaluation of the Swedish propensity to achieve healthy lifestyle scale in patients with hypertension	Broström A, Pakpour AH, Ulander M, Nilsen P.	J Clin Nurs. 2018 Nov;27(21-22):4040-4049. doi: 10.1111/jocn.14535. Epub 2018 Jul 27.	Broström A	J Clin Nurs	2018	2018/05/19			10.1111/jocn.14535
29743194	Obesity, Blood Pressure, and Retinal Vessels: A Meta-analysis	Köchli S, Endes K, Infanger D, Zahner L, Hanssen H.	Pediatrics. 2018 Jun;141(6):e20174090. doi: 10.1542/peds.2017-4090. Epub 2018 May 9.	Köchli S	Pediatrics	2018	2018/05/11			10.1542/peds.2017-4090
30144170	Hypertension in childhood obesity	Wühl E.	Acta Paediatr. 2019 Jan;108(1):37-43. doi: 10.1111/apa.14551. Epub 2018 Sep 19.	Wühl E	Acta Paediatr	2019	2018/08/26			10.1111/apa.14551
26677941	Age-related upper limits of normal for maximum upright exercise pulmonary haemodynamics	Oliveira RK, Agarwal M, Tracy JA, Karin AL, Opotowsky AR, Waxman AB, Systrom DM.	Eur Respir J. 2016 Apr;47(4):1179-88. doi: 10.1183/13993003.01307-2015. Epub 2015 Dec 17.	Oliveira RK	Eur Respir J	2016	2015/12/19			10.1183/13993003.01307-2015
18645336	Can prevention of hypertension work?	Lenfant C.	Am J Ther. 2008 Jul-Aug;15(4):334-9. doi: 10.1097/MJT.0b013e31815fd508.	Lenfant C	Am J Ther	2008	2008/07/23			10.1097/MJT.0b013e31815fd508
24851582	An effect of walking exercise applying the theory of planned behavior in people at risk of hypertension	Duangpunmat U, Kalampakorn S, Pichayapinyo P.	J Med Assoc Thai. 2013 Dec;96 Suppl 5:S122-30.	Duangpunmat U	J Med Assoc Thai	2013	2014/05/24
25897744	Exercise intolerance in pulmonary arterial hypertension. The role of cardiopulmonary exercise testing	Neder JA, Ramos RP, Ota-Arakaki JS, Hirai DM, D'Arsigny CL, O'Donnell D.	Ann Am Thorac Soc. 2015 Apr;12(4):604-12. doi: 10.1513/AnnalsATS.201412-558CC.	Neder JA	Ann Am Thorac Soc	2015	2015/04/22			10.1513/AnnalsATS.201412-558CC
28705946	Unmasking hidden disease: exercise pulmonary haemodynamics in systemic sclerosis	Condliffe R.	Eur Respir J. 2017 Jul 13;50(1):1700885. doi: 10.1183/13993003.00885-2017. Print 2017 Jul.	Condliffe R	Eur Respir J	2017	2017/07/15			10.1183/13993003.00885-2017
29050039	Cardiac Autonomic Dysfunction in Offspring of Hypertensive Parents During Exercise	Almeida LB, Peçanha T, Mira PAC, Souza LV, da Silva LP, Martinez DG, Freitas IMG, Laterza MC.	Int J Sports Med. 2017 Dec;38(14):1105-1110. doi: 10.1055/s-0043-119883. Epub 2017 Oct 19.	Almeida LB	Int J Sports Med	2017	2017/10/20			10.1055/s-0043-119883
27168475	Low-intensity isometric handgrip exercise has no transient effect on blood pressure in patients with coronary artery disease	Goessler K, Buys R, Cornelissen VA.	J Am Soc Hypertens. 2016 Aug;10(8):633-9. doi: 10.1016/j.jash.2016.04.006. Epub 2016 Apr 20.	Goessler K	J Am Soc Hypertens	2016	2016/05/12			10.1016/j.jash.2016.04.006
24006597	[Non pharmacological treatment of hypertension]	Predel HG, Zoth N, Hildebrandt U, Latsch J, Schramm T.	MMW Fortschr Med. 2013 Aug 22;155(14):51-3. doi: 10.1007/s15006-013-2041-3.	Predel HG	MMW Fortschr Med	2013	2013/09/07			10.1007/s15006-013-2041-3
21921241	Exercise training improves systolic function in hypertensive myocardium	Libonati JR, Sabri A, Xiao C, Macdonnell SM, Renna BF.	J Appl Physiol (1985). 2011 Dec;111(6):1637-43. doi: 10.1152/japplphysiol.00292.2011. Epub 2011 Sep 15.	Libonati JR	J Appl Physiol (1985)	2011	2011/09/17	PMC3233879		10.1152/japplphysiol.00292.2011
25539599	Association of von Willebrand factor blood levels with exercise hypertension	Nikolic SB, Adams MJ, Otahal P, Edwards LM, Sharman JE.	Eur J Appl Physiol. 2015 May;115(5):1057-65. doi: 10.1007/s00421-014-3087-3. Epub 2014 Dec 25.	Nikolic SB	Eur J Appl Physiol	2015	2014/12/26			10.1007/s00421-014-3087-3
26237788	8 pill-free ways to lower your blood pressure. Try losing weight, changing your diet, and exercising		Harv Health Lett. 2015 May;40(7):3.		Harv Health Lett	2015	2015/08/05
23802333	Is there any way I can prevent, or at least reduce my risk of developing Alzheimer's disease or other dementias?		Duke Med Health News. 2013 May;19(5):8.		Duke Med Health News	2013	2013/06/28
20728407	Endothelin receptor antagonists are an effective long term treatment option in pulmonary arterial hypertension associated with congenital heart disease with or without trisomy 21	Kermeen FD, Franks C, O'Brien K, Seale H, Hall K, McNeil K, Radford D.	Heart Lung Circ. 2010 Oct;19(10):595-600. doi: 10.1016/j.hlc.2010.07.005. Epub 2010 Aug 21.	Kermeen FD	Heart Lung Circ	2010	2010/08/24			10.1016/j.hlc.2010.07.005
19751484	Fifth Pivotal Research in Cardiology in the Elderly (PRICE-V) symposium: preventive cardiology in the elderly-executive summary. Part I: morning session	Rich MW, Mensah GA; PRICE-V Investigators.	Prev Cardiol. 2009 Fall;12(4):198-204. doi: 10.1111/j.1751-7141.2009.00048.x.	Rich MW	Prev Cardiol	2009	2009/09/16	PMC2920485	NIHMS224739	10.1111/j.1751-7141.2009.00048.x
24831288	Effectiveness of a community-based individualized lifestyle intervention among older adults with diabetes and hypertension, Tianjin, China, 2008-2009	Yu R, Yan LL, Wang H, Ke L, Yang Z, Gong E, Guo H, Liu J, Gu Y, Wu Y.	Prev Chronic Dis. 2014 May 15;11:E84. doi: 10.5888/pcd11.120333.	Yu R	Prev Chronic Dis	2014	2014/05/17	PMC4023677		10.5888/pcd11.120333
20823008	Association of chronic mountain sickness with abnormal pulmonary microcirculation: importance of adjusting predicted diffusing capacity of the lung for carbon monoxide for altitude, hemoglobin, and lung volume	Johnson DC.	Chest. 2010 Sep;138(3):757-8; author reply 758. doi: 10.1378/chest.10-0664.	Johnson DC	Chest	2010	2010/09/09			10.1378/chest.10-0664
18928127	[Clinical guidelines for detection, prevention, diagnosis and treatment of systemic arterial hypertension in Mexico (2008)]	Rosas M, Pastelín G, Vargas-Alarcón G, Martínez-Reding J, Lomelí C, Mendoza-González C, Lorenzo JA, Méndez A, Franco M, Sánchez-Lozada LG, Verdejo J, Sánchez N, Ruiz R, Férez-Santander SM, Attie F; Comité Institucional de Expertos en Hipertensión Arterial Sistémica.	Arch Cardiol Mex. 2008 Apr-Jun;78 Suppl 2:S2-5-57.	Rosas M	Arch Cardiol Mex	2008	2008/10/22
21228782	Visceral adiposity, not abdominal subcutaneous fat area, is associated with high blood pressure in Japanese men: the Ohtori study	Koh H, Hayashi T, Sato KK, Harita N, Maeda I, Nishizawa Y, Endo G, Fujimoto WY, Boyko EJ, Hikita Y.	Hypertens Res. 2011 May;34(5):565-72. doi: 10.1038/hr.2010.271. Epub 2011 Jan 13.	Koh H	Hypertens Res	2011	2011/01/14			10.1038/hr.2010.271
20852038	Exercise in hypertension: do skeletal muscle reflexes make this a dangerous proposition?	Smith SA.	Am J Physiol Heart Circ Physiol. 2010 Nov;299(5):H1302-3. doi: 10.1152/ajpheart.00896.2010. Epub 2010 Sep 17.	Smith SA	Am J Physiol Heart Circ Physiol	2010	2010/09/21			10.1152/ajpheart.00896.2010
22353611	Impact of resistance training on blood pressure: are all contractions created equal?	Millar PJ, Swaine IL, McGowan CL.	Hypertension. 2012 Apr;59(4):e35. doi: 10.1161/HYPERTENSIONAHA.112.191932. Epub 2012 Feb 21.	Millar PJ	Hypertension	2012	2012/02/23			10.1161/HYPERTENSIONAHA.112.191932
19637053	24-hour variation in the reactivity of rate-pressure-product to everyday physical activity in patients attending a hypertension clinic	Atkinson G, Leary AC, George KP, Murphy MB, Jones H.	Chronobiol Int. 2009 Jul;26(5):958-73. doi: 10.1080/07420520903044455.	Atkinson G	Chronobiol Int	2009	2009/07/29			10.1080/07420520903044455
23903294	Exercise-induced exaggerated blood pressure response in men with the metabolic syndrome: the role of the autonomous nervous system	Gaudreault V, Després JP, Rhéaume C, Bergeron J, Alméras N, Tremblay A, Poirier P.	Blood Press Monit. 2013 Oct;18(5):252-8. doi: 10.1097/MBP.0b013e3283646f59.	Gaudreault V	Blood Press Monit	2013	2013/08/02			10.1097/MBP.0b013e3283646f59
26319935	Exercise training in pulmonary hypertension: improving performance but waiting for outcome	Galie N, Manes A, Palazzini M.	Eur Heart J. 2016 Jan 1;37(1):45-8. doi: 10.1093/eurheartj/ehv440. Epub 2015 Aug 27.	Galie N	Eur Heart J	2016	2015/08/31			10.1093/eurheartj/ehv440
24553634	The relationship between indoor, outdoor and ambient temperatures and morning BP surges from inter-seasonally repeated measurements	Saeki K, Obayashi K, Iwamoto J, Tone N, Okamoto N, Tomioka K, Kurumatani N.	J Hum Hypertens. 2014 Aug;28(8):482-8. doi: 10.1038/jhh.2014.4. Epub 2014 Feb 20.	Saeki K	J Hum Hypertens	2014	2014/02/21			10.1038/jhh.2014.4
20014747	Prehypertension. Why should we worry?	Hernandez J.	Adv Nurse Pract. 2008 Jan;16(1):65-6, 73.	Hernandez J	Adv Nurse Pract	2008	2009/12/18
23113913	Symptom profile of undiagnosed obstructive sleep apnoea in hypertensive outpatients in primary care: a structural equation model analysis	Broström A, Sunnergren O, Johansson P, Svensson E, Ulander M, Nilsen P, Svanborg E.	Qual Prim Care. 2012;20(4):287-98.	Broström A	Qual Prim Care	2012	2012/11/02
28342086	Motivational and Volitional Correlates of Physical Activity in Participants Reporting No, Past, and Current Hypertension: Findings from a Cross-Sectional Observation Study	Wienert J, Kuhlmann T, Fink S, Hambrecht R, Lippke S.	Int J Behav Med. 2017 Dec;24(6):908-914. doi: 10.1007/s12529-017-9649-0.	Wienert J	Int J Behav Med	2017	2017/03/26			10.1007/s12529-017-9649-0
18489809	Association of diet and lifestyle with blood pressure in the Guangxi Hei Yi Zhuang and Han populations	Ruixing Y, Hui L, Jinzhen W, Weixiong L, Dezhai Y, Shangling P, Jiandong H, Xiuyan L.	Public Health Nutr. 2009 Apr;12(4):553-61. doi: 10.1017/S1368980008002437. Epub 2008 May 19.	Ruixing Y	Public Health Nutr	2009	2008/05/21			10.1017/S1368980008002437
19481024	Comparison of baseline characteristics and survival between patients with idiopathic and connective tissue disease-related pulmonary arterial hypertension	Ruiz-Cano MJ, Escribano P, Alonso R, Delgado J, Carreira P, Velazquez T, Sanchez MA, Sáenz de la Calzada C.	J Heart Lung Transplant. 2009 Jun;28(6):621-7. doi: 10.1016/j.healun.2009.02.016.	Ruiz-Cano MJ	J Heart Lung Transplant	2009	2009/06/02			10.1016/j.healun.2009.02.016
21112868	Cardiovascular risk factors among adolescent secondary school boys in Ahad Rufeida, southwestern Saudi Arabia	Shatoor AS, Mahfouz AA, Khan MY, Daffalla AA, Mostafa O, Hammad RK.	J Trop Pediatr. 2011 Oct;57(5):382-4. doi: 10.1093/tropej/fmq108. Epub 2010 Nov 25.	Shatoor AS	J Trop Pediatr	2011	2010/11/30			10.1093/tropej/fmq108
24012334	Utility of right ventricular Tei-index for assessing disease severity and determining response to treatment in patients with pulmonary arterial hypertension	Ogihara Y, Yamada N, Dohi K, Matsuda A, Tsuji A, Ota S, Ishikura K, Nakamura M, Ito M.	J Cardiol. 2014 Feb;63(2):149-53. doi: 10.1016/j.jjcc.2013.07.002. Epub 2013 Sep 4.	Ogihara Y	J Cardiol	2014	2013/09/10			10.1016/j.jjcc.2013.07.002
19523157	Stage-specific education/counseling intervention in women with elevated blood pressure	Daley LK, Fish AF, Frid DJ, Mitchell GL.	Prog Cardiovasc Nurs. 2009 Jun;24(2):45-52. doi: 10.1111/j.1751-7117.2009.00031.x.	Daley LK	Prog Cardiovasc Nurs	2009	2009/06/16			10.1111/j.1751-7117.2009.00031.x
27471784	Is Concurrent Training Efficacious Antihypertensive Therapy? A Meta-analysis	Corso LM, Macdonald HV, Johnson BT, Farinatti P, Livingston J, Zaleski AL, Blanchard A, Pescatello LS.	Med Sci Sports Exerc. 2016 Dec;48(12):2398-2406. doi: 10.1249/MSS.0000000000001056.	Corso LM	Med Sci Sports Exerc	2016	2016/07/30			10.1249/MSS.0000000000001056
22252397	Resistance training, blood pressure, and meta-analyses	Rossi A, Moullec G, Lavoie KL, Bacon SL.	Hypertension. 2012 Mar;59(3):e22-3; author reply e24. doi: 10.1161/HYPERTENSIONAHA.111.188805. Epub 2012 Jan 17.	Rossi A	Hypertension	2012	2012/01/19			10.1161/HYPERTENSIONAHA.111.188805
20385968	Diet and exercise: blood pressure and cognition: to protect and serve	Elias MF, Goodell AL.	Hypertension. 2010 Jun;55(6):1296-8. doi: 10.1161/HYPERTENSIONAHA.110.150516. Epub 2010 Apr 12.	Elias MF	Hypertension	2010	2010/04/14	PMC2876327	NIHMS198686	10.1161/HYPERTENSIONAHA.110.150516
24300595	Effects of milk proteins and combined exercise training on aortic hemodynamics and arterial stiffness in young obese women with high blood pressure	Figueroa A, Wong A, Kinsey A, Kalfon R, Eddy W, Ormsbee MJ.	Am J Hypertens. 2014 Mar;27(3):338-44. doi: 10.1093/ajh/hpt224. Epub 2013 Dec 3.	Figueroa A	Am J Hypertens	2014	2013/12/05			10.1093/ajh/hpt224
27179212	Excessive exercise habits of runners as new signs of hypertension and arrhythmia	Kim YJ, Kim CH, Park KM.	Int J Cardiol. 2016 Aug 15;217:80-4. doi: 10.1016/j.ijcard.2016.05.001. Epub 2016 May 3.	Kim YJ	Int J Cardiol	2016	2016/05/15			10.1016/j.ijcard.2016.05.001
26693827	Pulmonary arterial hypertension: a current review of pharmacological management	Sahni S, Ojrzanowski M, Majewski S, Talwar A.	Pneumonol Alergol Pol. 2016;84(1):47-61. doi: 10.5603/PiAP.a2015.0084. Epub 2015 Dec 23.	Sahni S	Pneumonol Alergol Pol	2016	2015/12/24			10.5603/PiAP.a2015.0084
21714606	The role of obesity, salt and exercise on blood pressure in children and adolescents	Stabouli S, Papakatsika S, Kotsis V.	Expert Rev Cardiovasc Ther. 2011 Jun;9(6):753-61. doi: 10.1586/erc.11.63.	Stabouli S	Expert Rev Cardiovasc Ther	2011	2011/07/01			10.1586/erc.11.63
22160210	Clinical worsening during long-term follow-up in inoperable chronic thromboembolic pulmonary hypertension	Scholzel BE, Post MC, Thijs Plokker HW, Snijder RJ.	Lung. 2012 Apr;190(2):161-7. doi: 10.1007/s00408-011-9350-z. Epub 2011 Dec 8.	Scholzel BE	Lung	2012	2011/12/14			10.1007/s00408-011-9350-z
23040116	Increased exhaled nitric oxide levels after exercise in patients with chronic systolic heart failure with pulmonary venous hypertension	Schuster A, Thakur A, Wang Z, Borowski AG, Thomas JD, Tang WH.	J Card Fail. 2012 Oct;18(10):799-803. doi: 10.1016/j.cardfail.2012.08.356.	Schuster A	J Card Fail	2012	2012/10/09	PMC3466438	NIHMS403185	10.1016/j.cardfail.2012.08.356
18248541	Chronic exercise reduces platelet activation in hypertension: upregulation of the L-arginine-nitric oxide pathway	de Meirelles LR, Mendes-Ribeiro AC, Mendes MA, da Silva MN, Ellory JC, Mann GE, Brunini TM.	Scand J Med Sci Sports. 2009 Feb;19(1):67-74. doi: 10.1111/j.1600-0838.2007.00755.x. Epub 2008 Feb 1.	de Meirelles LR	Scand J Med Sci Sports	2009	2008/02/06			10.1111/j.1600-0838.2007.00755.x
19486853	An integrative review of interventions to reduce peripheral arterial disease risk factors in African Americans	Eastridge DK.	J Vasc Nurs. 2009 Jun;27(2):31-45. doi: 10.1016/j.jvn.2009.02.003.	Eastridge DK	J Vasc Nurs	2009	2009/06/03			10.1016/j.jvn.2009.02.003
22523252	Atrial septostomy benefits severe pulmonary hypertension patients by increase of left ventricular preload reserve	Koeken Y, Kuijpers NH, Lumens J, Arts T, Delhaas T.	Am J Physiol Heart Circ Physiol. 2012 Jun 15;302(12):H2654-62. doi: 10.1152/ajpheart.00072.2012. Epub 2012 Apr 20.	Koeken Y	Am J Physiol Heart Circ Physiol	2012	2012/04/24			10.1152/ajpheart.00072.2012
19811364	Regular exercise produced cardioprotective effects on rat's heart with hypertension induced by L-NAME administration	Lee J, Cho HS, Park S, Kim WK.	Clin Exp Hypertens. 2009 Jun;31(4):364-75. doi: 10.1080/10641960902977924.	Lee J	Clin Exp Hypertens	2009	2009/10/09			10.1080/10641960902977924
30817465	Neurohumoral and ambulatory haemodynamic adaptations following isometric exercise training in unmedicated hypertensive patients	Taylor KA, Wiles JD, Coleman DA, Leeson P, Sharma R, O'Driscoll JM.	J Hypertens. 2019 Apr;37(4):827-836. doi: 10.1097/HJH.0000000000001922.	Taylor KA	J Hypertens	2019	2019/03/01			10.1097/HJH.0000000000001922
28931665	Evaluation of criteria for exercise-induced pulmonary hypertension in patients with resting pulmonary hypertension	Mullin CJ, Hsu S, Amancherla K, Wand A, Rhodes P, Leary PJ, Mukherjee M, Damico RL, Kolb TM, Mathai SC, Hassoun PM, Tedford RJ.	Eur Respir J. 2017 Sep 20;50(3):1700784. doi: 10.1183/13993003.00784-2017. Print 2017 Sep.	Mullin CJ	Eur Respir J	2017	2017/09/22			10.1183/13993003.00784-2017
28455314	Sleep-Time Ambulatory BP Is an Independent Prognostic Marker of CKD	Hermida RC, Ayala DE, Mojón A, Fernández JR.	J Am Soc Nephrol. 2017 Sep;28(9):2802-2811. doi: 10.1681/ASN.2016111186. Epub 2017 Apr 28.	Hermida RC	J Am Soc Nephrol	2017	2017/04/30	PMC5576935		10.1681/ASN.2016111186
24788542	Time-dependent effects of training on cardiovascular control in spontaneously hypertensive rats: role for brain oxidative stress and inflammation and baroreflex sensitivity	Masson GS, Costa TS, Yshii L, Fernandes DC, Soares PP, Laurindo FR, Scavone C, Michelini LC.	PLoS One. 2014 May 1;9(5):e94927. doi: 10.1371/journal.pone.0094927. eCollection 2014.	Masson GS	PLoS One	2014	2014/05/03	PMC4006803		10.1371/journal.pone.0094927
30462769	Familial history of hypertension-induced impairment on heart rate variability was not observed in strength-trained subjects	Santa-Rosa FA, Shimojo GL, Sartori M, Rocha AC, Francica JV, Paiva J, Irigoyen MC, De Angelis K.	Braz J Med Biol Res. 2018 Nov 14;51(12):e7310. doi: 10.1590/1414-431X20187310.	Santa-Rosa FA	Braz J Med Biol Res	2018	2018/11/22	PMC6247241		10.1590/1414-431X20187310
25561136	[Achievement of physical activity healthy guidelines in hypertensive adults]	Romero Blanco C, Villalvilla Soria DJ, Cabanillas Cruz E, Laguna Nieto M, Aznar Laín S.	Nutr Hosp. 2014 Jan 1;31(1):415-20. doi: 10.3305/nh.2015.31.1.7423.	Romero Blanco C	Nutr Hosp	2014	2015/01/07			10.3305/nh.2015.31.1.7423
30316880	Association between lifestyle risk factors and incident hypertension among middle-aged and older Australians	Nguyen B, Bauman A, Ding D.	Prev Med. 2019 Jan;118:73-80. doi: 10.1016/j.ypmed.2018.10.007. Epub 2018 Oct 12.	Nguyen B	Prev Med	2019	2018/10/15			10.1016/j.ypmed.2018.10.007
21993035	Active intervals between sets of resistance exercises potentiate the magnitude of postexercise hypotension in elderly hypertensive women	Brito AF, Alves NF, Araújo AS, Gonçalves MC, Silva AS.	J Strength Cond Res. 2011 Nov;25(11):3129-36. doi: 10.1519/JSC.0b013e318212dd25.	Brito AF	J Strength Cond Res	2011	2011/10/14			10.1519/JSC.0b013e318212dd25
[truncated: 8,200 more rows]
