# Supplementary material for: Strength training for arterial hypertension treatment: a systematic review and meta-analysis of randomized clinical trials
Source: Sci Rep. 2023 Jan 5;13:201. doi: 10.1038/s41598-022-26583-3 (PMC9814600; doi:10.1038/s41598-022-26583-3)
Supplement: Supplementary file 1 — Supplementary Information 1. [file 41598_2022_26583_MOESM1_ESM.zip › PUBMED -Arterial hypertension resistance training.csv]

PMID	Title	Authors	Citation	First Author	Journal/Book	Publication Year	Create Date	PMCID	NIHMS ID	DOI
30615666	Comparative effectiveness of aerobic, resistance, and combined training on cardiovascular disease risk factors: A randomized controlled trial	Schroeder EC, Franke WD, Sharp RL, Lee DC.	PLoS One. 2019 Jan 7;14(1):e0210292. doi: 10.1371/journal.pone.0210292. eCollection 2019.	Schroeder EC	PLoS One	2019	2019/01/08	PMC6322789		10.1371/journal.pone.0210292
25524332	Acute and training effects of resistance exercise on heart rate variability	Kingsley JD, Figueroa A.	Clin Physiol Funct Imaging. 2016 May;36(3):179-87. doi: 10.1111/cpf.12223. Epub 2014 Dec 18.	Kingsley JD	Clin Physiol Funct Imaging	2016	2014/12/20			10.1111/cpf.12223
23525435	Exercise training for blood pressure: a systematic review and meta-analysis	Cornelissen VA, Smart NA.	J Am Heart Assoc. 2013 Feb 1;2(1):e004473. doi: 10.1161/JAHA.112.004473.	Cornelissen VA	J Am Heart Assoc	2013	2013/03/26	PMC3603230		10.1161/JAHA.112.004473
23798298	Lack of exercise is a major cause of chronic diseases	Booth FW, Roberts CK, Laye MJ.	Compr Physiol. 2012 Apr;2(2):1143-211. doi: 10.1002/cphy.c110025.	Booth FW	Compr Physiol	2012	2013/06/27	PMC4241367	NIHMS603913	10.1002/cphy.c110025
27741216	Effect of Resistance Training and Caloric Restriction on the Metabolic Syndrome	Normandin E, Chmelo E, Lyles MF, Marsh AP, Nicklas BJ.	Med Sci Sports Exerc. 2017 Mar;49(3):413-419. doi: 10.1249/MSS.0000000000001122.	Normandin E	Med Sci Sports Exerc	2017	2016/10/15	PMC5315658	NIHMS821811	10.1249/MSS.0000000000001122
26231884	Exercise training improves peak oxygen consumption and haemodynamics in patients with severe pulmonary arterial hypertension and inoperable chronic thrombo-embolic pulmonary hypertension: a prospective, randomized, controlled trial	Ehlken N, Lichtblau M, Klose H, Weidenhammer J, Fischer C, Nechwatal R, Uiker S, Halank M, Olsson K, Seeger W, Gall H, Rosenkranz S, Wilkens H, Mertens D, Seyfarth HJ, Opitz C, Ulrich S, Egenlauf B, Grünig E.	Eur Heart J. 2016 Jan 1;37(1):35-44. doi: 10.1093/eurheartj/ehv337. Epub 2015 Jul 31.	Ehlken N	Eur Heart J	2016	2015/08/02	PMC4692286		10.1093/eurheartj/ehv337
27604656	Exercise intensity and hypertension: what's new?	Boutcher YN, Boutcher SH.	J Hum Hypertens. 2017 Mar;31(3):157-164. doi: 10.1038/jhh.2016.62. Epub 2016 Sep 8.	Boutcher YN	J Hum Hypertens	2017	2016/09/09			10.1038/jhh.2016.62
27334146	"Exercise as medicine" in chronic kidney disease	Wilkinson TJ, Shur NF, Smith AC.	Scand J Med Sci Sports. 2016 Aug;26(8):985-8. doi: 10.1111/sms.12714. Epub 2016 Jun 23.	Wilkinson TJ	Scand J Med Sci Sports	2016	2016/06/24			10.1111/sms.12714
25305061	Exercise and cardiovascular risk in patients with hypertension	Sharman JE, La Gerche A, Coombes JS.	Am J Hypertens. 2015 Feb;28(2):147-58. doi: 10.1093/ajh/hpu191. Epub 2014 Oct 10.	Sharman JE	Am J Hypertens	2015	2014/10/12			10.1093/ajh/hpu191
30149647	Cardiovascular Benefits of Exercise Training in Postmenopausal Hypertension	Lin YY, Lee SD.	Int J Mol Sci. 2018 Aug 25;19(9):2523. doi: 10.3390/ijms19092523.	Lin YY	Int J Mol Sci	2018	2018/08/29	PMC6163560		10.3390/ijms19092523
30595274	Heart Rate Variability following Combined Aerobic and Resistance Training in Sedentary Hypertensive Women: A Randomised Control Trial	Masroor S, Bhati P, Verma S, Khan M, Hussain ME.	Indian Heart J. 2018 Dec;70 Suppl 3(Suppl 3):S28-S35. doi: 10.1016/j.ihj.2018.03.005. Epub 2018 Apr 7.	Masroor S	Indian Heart J	2018	2019/01/01	PMC6310694		10.1016/j.ihj.2018.03.005
30148926	[Cardiopulmonary rehabilitation in pulmonary arterial hypertension]	Von Oetinger A, Trujillo LM, Villanueva S, Zagolin M.	Rev Med Chil. 2018 May;146(5):627-635. doi: 10.4067/s0034-98872018000500627.	Von Oetinger A	Rev Med Chil	2018	2018/08/28			10.4067/s0034-98872018000500627
27168471	Acute Effects of Exercise on Blood Pressure: A Meta-Analytic Investigation	Carpio-Rivera E, Moncada-Jiménez J, Salazar-Rojas W, Solera-Herrera A.	Arq Bras Cardiol. 2016 May;106(5):422-33. doi: 10.5935/abc.20160064. Epub 2016 May 6.	Carpio-Rivera E	Arq Bras Cardiol	2016	2016/05/12	PMC4914008		10.5935/abc.20160064
21896934	Impact of resistance training on blood pressure and other cardiovascular risk factors: a meta-analysis of randomized, controlled trials	Cornelissen VA, Fagard RH, Coeckelberghs E, Vanhees L.	Hypertension. 2011 Nov;58(5):950-8. doi: 10.1161/HYPERTENSIONAHA.111.177071. Epub 2011 Sep 6.	Cornelissen VA	Hypertension	2011	2011/09/08			10.1161/HYPERTENSIONAHA.111.177071
31454822	Exercise Training and Outcomes in Hemodialysis Patients: Systematic Review and Meta-Analysis	Huang M, Lv A, Wang J, Xu N, Ma G, Zhai Z, Zhang B, Gao J, Ni C.	Am J Nephrol. 2019;50(4):240-254. doi: 10.1159/000502447. Epub 2019 Aug 27.	Huang M	Am J Nephrol	2019	2019/08/28			10.1159/000502447
29949110	Effects of High-Intensity Interval Training Versus Moderate-Intensity Continuous Training On Blood Pressure in Adults with Pre- to Established Hypertension: A Systematic Review and Meta-Analysis of Randomized Trials	Costa EC, Hay JL, Kehler DS, Boreskie KF, Arora RC, Umpierre D, Szwajcer A, Duhamel TA.	Sports Med. 2018 Sep;48(9):2127-2142. doi: 10.1007/s40279-018-0944-y.	Costa EC	Sports Med	2018	2018/06/28			10.1007/s40279-018-0944-y
24582191	Isometric exercise training for blood pressure management: a systematic review and meta-analysis	Carlson DJ, Dieberg G, Hess NC, Millar PJ, Smart NA.	Mayo Clin Proc. 2014 Mar;89(3):327-34. doi: 10.1016/j.mayocp.2013.10.030.	Carlson DJ	Mayo Clin Proc	2014	2014/03/04			10.1016/j.mayocp.2013.10.030
31438863	The effect of circuit resistance training, empagliflozin or "vegeterranean diet" on physical and metabolic function in older subjects with type 2 diabetes: a study protocol for a randomized control trial (CEV-65 trial)	Buch A, Eldor R, Kis O, Keinan-Boker L, Dunsky A, Rubin A, Lopez A, Sofer Y, Osher E, Marcus Y, Stern N.	BMC Geriatr. 2019 Aug 22;19(1):228. doi: 10.1186/s12877-019-1219-7.	Buch A	BMC Geriatr	2019	2019/08/24	PMC6704502		10.1186/s12877-019-1219-7
25927108	Evidence for exercise training in the management of hypertension in adults	Ghadieh AS, Saab B.	Can Fam Physician. 2015 Mar;61(3):233-9.	Ghadieh AS	Can Fam Physician	2015	2015/05/01	PMC4369613
27757935	Impact of Salt Intake on the Pathogenesis and Treatment of Hypertension	Rust P, Ekmekcioglu C.	Adv Exp Med Biol. 2017;956:61-84. doi: 10.1007/5584_2016_147.	Rust P	Adv Exp Med Biol	2017	2016/10/21			10.1007/5584_2016_147
26342064	Blood flow restriction training and the exercise pressor reflex: a call for concern	Spranger MD, Krishnan AC, Levy PD, O'Leary DS, Smith SA.	Am J Physiol Heart Circ Physiol. 2015 Nov;309(9):H1440-52. doi: 10.1152/ajpheart.00208.2015. Epub 2015 Sep 4.	Spranger MD	Am J Physiol Heart Circ Physiol	2015	2015/09/06	PMC7002872		10.1152/ajpheart.00208.2015
26787705	Physical activity and exercise lower blood pressure in individuals with hypertension: narrative review of 27 RCTs	Börjesson M, Onerup A, Lundqvist S, Dahlöf B.	Br J Sports Med. 2016 Mar;50(6):356-61. doi: 10.1136/bjsports-2015-095786. Epub 2016 Jan 19.	Börjesson M	Br J Sports Med	2016	2016/01/21			10.1136/bjsports-2015-095786
25968470	Effects of Endurance and Endurance Strength Training on Body Composition and Physical Capacity in Women with Abdominal Obesity	Skrypnik D, Bogdański P, Mądry E, Karolkiewicz J, Ratajczak M, Kryściak J, Pupek-Musialik D, Walkowiak J.	Obes Facts. 2015;8(3):175-87. doi: 10.1159/000431002. Epub 2015 May 8.	Skrypnik D	Obes Facts	2015	2015/05/14	PMC5652894		10.1159/000431002
15076798	American College of Sports Medicine position stand. Exercise and hypertension	Pescatello LS, Franklin BA, Fagard R, Farquhar WB, Kelley GA, Ray CA; American College of Sports Medicine.	Med Sci Sports Exerc. 2004 Mar;36(3):533-53. doi: 10.1249/01.mss.0000115224.88514.3a.	Pescatello LS	Med Sci Sports Exerc	2004	2004/04/13			10.1249/01.mss.0000115224.88514.3a
30420811	Combined Aerobic and Resistance Exercise Training Improve Hypertension Associated With Menopause	Shimojo GL, da Silva Dias D, Malfitano C, Sanches IC, Llesuy S, Ulloa L, Irigoyen MC, De Angelis K.	Front Physiol. 2018 Oct 29;9:1471. doi: 10.3389/fphys.2018.01471. eCollection 2018.	Shimojo GL	Front Physiol	2018	2018/11/14	PMC6215975		10.3389/fphys.2018.01471
20360924	Acute and chronic effects of aerobic and resistance exercise on ambulatory blood pressure	Cardoso CG Jr, Gomides RS, Queiroz AC, Pinto LG, da Silveira Lobo F, Tinucci T, Mion D Jr, de Moraes Forjaz CL.	Clinics (Sao Paulo). 2010 Mar;65(3):317-25. doi: 10.1590/S1807-59322010000300013.	Cardoso CG Jr	Clinics (Sao Paulo)	2010	2010/04/03	PMC2845774		10.1590/S1807-59322010000300013
22802220	Aerobic exercise reduces blood pressure in resistant hypertension	Dimeo F, Pagonas N, Seibert F, Arndt R, Zidek W, Westhoff TH.	Hypertension. 2012 Sep;60(3):653-8. doi: 10.1161/HYPERTENSIONAHA.112.197780. Epub 2012 Jul 16.	Dimeo F	Hypertension	2012	2012/07/18			10.1161/HYPERTENSIONAHA.112.197780
29615792	Exercise in patients with hypertension and chronic kidney disease: a randomized controlled trial	Barcellos FC, Del Vecchio FB, Reges A, Mielke G, Santos IS, Umpierre D, Bohlke M, Hallal PC.	J Hum Hypertens. 2018 Jun;32(6):397-407. doi: 10.1038/s41371-018-0055-0. Epub 2018 Apr 4.	Barcellos FC	J Hum Hypertens	2018	2018/04/05			10.1038/s41371-018-0055-0
28306673	Hypertensive crisis: an update on clinical approach and management	Ipek E, Oktay AA, Krim SR.	Curr Opin Cardiol. 2017 Jul;32(4):397-406. doi: 10.1097/HCO.0000000000000398.	Ipek E	Curr Opin Cardiol	2017	2017/03/18			10.1097/HCO.0000000000000398
31656311	Prescription of exercise training for hypertensives	Sakamoto S.	Hypertens Res. 2020 Mar;43(3):155-161. doi: 10.1038/s41440-019-0344-1. Epub 2019 Oct 28.	Sakamoto S	Hypertens Res	2020	2019/10/29			10.1038/s41440-019-0344-1
27697533	Exercise and Hypertension: Uncovering the Mechanisms of Vascular Control	Sabbahi A, Arena R, Elokda A, Phillips SA.	Prog Cardiovasc Dis. 2016 Nov-Dec;59(3):226-234. doi: 10.1016/j.pcad.2016.09.006. Epub 2016 Sep 30.	Sabbahi A	Prog Cardiovasc Dis	2016	2016/10/05			10.1016/j.pcad.2016.09.006
25459973	Exercise training in patients with heart disease: review of beneficial effects and clinical recommendations	Gielen S, Laughlin MH, O'Conner C, Duncker DJ.	Prog Cardiovasc Dis. 2015 Jan-Feb;57(4):347-55. doi: 10.1016/j.pcad.2014.10.001. Epub 2014 Oct 22.	Gielen S	Prog Cardiovasc Dis	2015	2014/12/03			10.1016/j.pcad.2014.10.001
27779565	Combined exercise reduces arterial stiffness, blood pressure, and blood markers for cardiovascular risk in postmenopausal women with hypertension	Son WM, Sung KD, Cho JM, Park SY.	Menopause. 2017 Mar;24(3):262-268. doi: 10.1097/GME.0000000000000765.	Son WM	Menopause	2017	2016/10/26			10.1097/GME.0000000000000765
27680663	Dynamic Resistance Training as Stand-Alone Antihypertensive Lifestyle Therapy: A Meta-Analysis	MacDonald HV, Johnson BT, Huedo-Medina TB, Livingston J, Forsyth KC, Kraemer WJ, Farinatti PT, Pescatello LS.	J Am Heart Assoc. 2016 Sep 28;5(10):e003231. doi: 10.1161/JAHA.116.003231.	MacDonald HV	J Am Heart Assoc	2016	2016/09/30	PMC5121472		10.1161/JAHA.116.003231
30337463	Prenatal exercise for the prevention of gestational diabetes mellitus and hypertensive disorders of pregnancy: a systematic review and meta-analysis	Davenport MH, Ruchat SM, Poitras VJ, Jaramillo Garcia A, Gray CE, Barrowman N, Skow RJ, Meah VL, Riske L, Sobierajski F, James M, Kathol AJ, Nuspl M, Marchand AA, Nagpal TS, Slater LG, Weeks A, Adamo KB, Davies GA, Barakat R, Mottola MF.	Br J Sports Med. 2018 Nov;52(21):1367-1375. doi: 10.1136/bjsports-2018-099355.	Davenport MH	Br J Sports Med	2018	2018/10/20			10.1136/bjsports-2018-099355
25251989	Aerobic, resistance and combined exercise training on arterial stiffness in normotensive and hypertensive adults: A review	Li Y, Hanssen H, Cordes M, Rossmeissl A, Endes S, Schmidt-Trucksäss A.	Eur J Sport Sci. 2015;15(5):443-57. doi: 10.1080/17461391.2014.955129. Epub 2014 Sep 24.	Li Y	Eur J Sport Sci	2015	2014/09/25			10.1080/17461391.2014.955129
28622156	Aerobic versus isometric handgrip exercise in hypertension: a randomized controlled trial	Pagonas N, Vlatsas S, Bauer F, Seibert FS, Zidek W, Babel N, Schlattmann P, Westhoff TH.	J Hypertens. 2017 Nov;35(11):2199-2206. doi: 10.1097/HJH.0000000000001445.	Pagonas N	J Hypertens	2017	2017/06/17			10.1097/HJH.0000000000001445
29600086	Exercise training in pulmonary arterial hypertension	Dalla Vecchia LA, Bussotti M.	J Thorac Dis. 2018 Jan;10(1):508-521. doi: 10.21037/jtd.2018.01.90.	Dalla Vecchia LA	J Thorac Dis	2018	2018/03/31	PMC5863136		10.21037/jtd.2018.01.90
3041529	Blood pressure behaviour during physical activity	Palatini P.	Sports Med. 1988 Jun;5(6):353-74. doi: 10.2165/00007256-198805060-00002.	Palatini P	Sports Med	1988	1988/06/01			10.2165/00007256-198805060-00002
28033302	The efficacy of isometric resistance training utilizing handgrip exercise for blood pressure management: A randomized trial	Carlson DJ, Inder J, Palanisamy SKA, McFarlane JR, Dieberg G, Smart NA.	Medicine (Baltimore). 2016 Dec;95(52):e5791. doi: 10.1097/MD.0000000000005791.	Carlson DJ	Medicine (Baltimore)	2016	2016/12/30	PMC5207598		10.1097/MD.0000000000005791
23235716	Resistance exercise training reduces arterial reservoir pressure in older adults with prehypertension and hypertension	Heffernan KS, Yoon ES, Sharman JE, Davies JE, Shih YT, Chen CH, Fernhall B, Jae SY.	Hypertens Res. 2013 May;36(5):422-7. doi: 10.1038/hr.2012.198. Epub 2012 Dec 13.	Heffernan KS	Hypertens Res	2013	2012/12/14			10.1038/hr.2012.198
30624371	Left Ventricular Function Before and After Aerobic Exercise Training in Women With Pulmonary Arterial Hypertension	Woolstenhulme JG, Guccione AA, Herrick JE, Collins JP, Nathan SD, Chan L, Keyser RE.	J Cardiopulm Rehabil Prev. 2019 Mar;39(2):118-126. doi: 10.1097/HCR.0000000000000397.	Woolstenhulme JG	J Cardiopulm Rehabil Prev	2019	2019/01/10	PMC6452473	NIHMS1508848	10.1097/HCR.0000000000000397
28590143	Combined exercise training reduces blood pressure, arterial stiffness, and insulin resistance in obese prehypertensive adolescent girls	Son WM, Sung KD, Bharath LP, Choi KJ, Park SY.	Clin Exp Hypertens. 2017;39(6):546-552. doi: 10.1080/10641963.2017.1288742. Epub 2017 Jun 7.	Son WM	Clin Exp Hypertens	2017	2017/06/08			10.1080/10641963.2017.1288742
23545992	Resistance training controls arterial blood pressure in rats with L-NAME- induced hypertension	Araujo AJ, Santos AC, Souza Kdos S, Aires MB, Santana-Filho VJ, Fioretto ET, Mota MM, Santos MR.	Arq Bras Cardiol. 2013 Apr;100(4):339-46. Epub 2013 Apr 2.	Araujo AJ	Arq Bras Cardiol	2013	2013/04/03
21450580	Aerobic interval training reduces blood pressure and improves myocardial function in hypertensive patients	Molmen-Hansen HE, Stolen T, Tjonna AE, Aamot IL, Ekeberg IS, Tyldum GA, Wisloff U, Ingul CB, Stoylen A.	Eur J Prev Cardiol. 2012 Apr;19(2):151-60. doi: 10.1177/1741826711400512. Epub 2011 Mar 4.	Molmen-Hansen HE	Eur J Prev Cardiol	2012	2011/04/01			10.1177/1741826711400512
26398971	[Physical activity, exercise and arterial hypertension]	Gojanovic B.	Rev Med Suisse. 2015 Jul 15;11(481):1426-30, 1432-3.	Gojanovic B	Rev Med Suisse	2015	2015/09/25
29413511	Mechanisms underlying the impact of exercise training in pulmonary arterial hypertension	Nogueira-Ferreira R, Moreira-Gonçalves D, Santos M, Trindade F, Ferreira R, Henriques-Coelho T.	Respir Med. 2018 Jan;134:70-78. doi: 10.1016/j.rmed.2017.11.022. Epub 2017 Dec 1.	Nogueira-Ferreira R	Respir Med	2018	2018/02/08			10.1016/j.rmed.2017.11.022
3535404	Exercise training and hypertension	Hagberg JM, Seals DR.	Acta Med Scand Suppl. 1986;711:131-6. doi: 10.1111/j.0954-6820.1986.tb08941.x.	Hagberg JM	Acta Med Scand Suppl	1986	1986/01/01			10.1111/j.0954-6820.1986.tb08941.x
17987553	[Resistance training and arterial hypertension]	Siewers M, Weisser B.	Dtsch Med Wochenschr. 2007 Nov;132(46):2449-52. doi: 10.1055/s-2007-991672.	Siewers M	Dtsch Med Wochenschr	2007	2007/11/08			10.1055/s-2007-991672
31616137	Strength training with blood flow restriction - a novel therapeutic approach for older adults with sarcopenia? A case report	Lopes KG, Bottino DA, Farinatti P, de Souza MDGC, Maranhão PA, de Araujo CMS, Bouskela E, Lourenço RA, de Oliveira RB.	Clin Interv Aging. 2019 Aug 14;14:1461-1469. doi: 10.2147/CIA.S206522. eCollection 2019.	Lopes KG	Clin Interv Aging	2019	2019/10/17	PMC6698614		10.2147/CIA.S206522
30706833	Possible genetically determined mechanisms of arterial hypertension in tobacco smoking	Maltseva NV, Smirnova AS, Rublevskaya AC, Bichan NA.	Kardiologiia. 2019 Jan 31;59(1S):4-10. doi: 10.18087/cardio.2556.	Maltseva NV	Kardiologiia	2019	2019/02/02			10.18087/cardio.2556
29674845	Blood pressure response to resistance training in hypertensive and normotensive older women	Nascimento DDC, da Silva CR, Valduga R, Saraiva B, de Sousa Neto IV, Vieira A, Funghetto SS, Silva AO, Oliveira SDC, Pereira GB, Willardson JM, Prestes J.	Clin Interv Aging. 2018 Apr 9;13:541-553. doi: 10.2147/CIA.S157479. eCollection 2018.	Nascimento DDC	Clin Interv Aging	2018	2018/04/21	PMC5898885		10.2147/CIA.S157479
28723813	Effect of Resistance Training on Blood Pressure and Autonomic Responses in Treated Hypertensives	Trevizani GA, Seixas MB, Benchimol-Barbosa PR, Vianna JM, da Silva LP, Nadal J.	J Strength Cond Res. 2018 May;32(5):1462-1470. doi: 10.1519/JSC.0000000000001995.	Trevizani GA	J Strength Cond Res	2018	2017/07/21			10.1519/JSC.0000000000001995
26297029	Effects of Resistance Training With and Without Caloric Restriction on Arterial Stiffness in Overweight and Obese Older Adults	Jefferson ME, Nicklas BJ, Chmelo EA, Crotts CI, Shaltout HA, Diz DI, Marsh AP, Brinkley TE.	Am J Hypertens. 2016 Apr;29(4):494-500. doi: 10.1093/ajh/hpv139. Epub 2015 Aug 20.	Jefferson ME	Am J Hypertens	2016	2015/08/23	PMC4850901		10.1093/ajh/hpv139
28658436	Combined aerobic and resistance training: are there additional benefits for older hypertensive adults?	Lima LG, Bonardi JTM, Campos GO, Bertani RF, Scher LML, Moriguti JC, Ferriolli E, Lima NKC.	Clinics (Sao Paulo). 2017 Jun;72(6):363-369. doi: 10.6061/clinics/2017(06)06.	Lima LG	Clinics (Sao Paulo)	2017	2017/06/29	PMC5463253		10.6061/clinics/2017(06)06
14689101	[Arterial hypertension and metabolic syndrome]	Christ M, Klima T, Maisch B.	Herz. 2003 Dec;28(8):674-85. doi: 10.1007/s00059-003-2518-4.	Christ M	Herz	2003	2003/12/23			10.1007/s00059-003-2518-4
26569571	Exercise Training in Group 2 Pulmonary Hypertension: Which Intensity and What Modality	Arena R, Lavie CJ, Borghi-Silva A, Daugherty J, Bond S, Phillips SA, Guazzi M.	Prog Cardiovasc Dis. 2016 Jul-Aug;59(1):87-94. doi: 10.1016/j.pcad.2015.11.005. Epub 2015 Nov 10.	Arena R	Prog Cardiovasc Dis	2016	2015/11/17			10.1016/j.pcad.2015.11.005
28769100	Resistance training alone reduces systolic and diastolic blood pressure in prehypertensive and hypertensive individuals: meta-analysis	de Sousa EC, Abrahin O, Ferreira ALL, Rodrigues RP, Alves EAC, Vieira RP.	Hypertens Res. 2017 Nov;40(11):927-931. doi: 10.1038/hr.2017.69. Epub 2017 Aug 3.	de Sousa EC	Hypertens Res	2017	2017/08/04			10.1038/hr.2017.69
30489494	Morning versus Evening Aerobic Training Effects on Blood Pressure in Treated Hypertension	Brito LC, Peçanha T, Fecchio RY, Rezende RA, Sousa P, DA Silva-Júnior N, Abreu A, Silva G, Mion-Junior D, Halliwill JR, Forjaz CLM.	Med Sci Sports Exerc. 2019 Apr;51(4):653-662. doi: 10.1249/MSS.0000000000001852.	Brito LC	Med Sci Sports Exerc	2019	2018/11/30			10.1249/MSS.0000000000001852
26840054	Resistance Training in Spontaneously Hypertensive Rats with Severe Hypertension	Neves RV, Souza MK, Passos CS, Bacurau RF, Simoes HG, Prestes J, Boim MA, Câmara NO, Franco Mdo C, Moraes MR.	Arq Bras Cardiol. 2016 Mar;106(3):201-9. doi: 10.5935/abc.20160019. Epub 2016 Feb 2.	Neves RV	Arq Bras Cardiol	2016	2016/02/04	PMC4811275		10.5935/abc.20160019
23962890	Resistance training during pregnancy and perinatal outcomes	White E, Pivarnik J, Pfeiffer K.	J Phys Act Health. 2014 Aug;11(6):1141-8. doi: 10.1123/jpah.2012-0350. Epub 2013 Aug 19.	White E	J Phys Act Health	2014	2013/08/22			10.1123/jpah.2012-0350
28161306	A randomized clinical trial of exercise during pregnancy to prevent gestational diabetes mellitus and improve pregnancy outcome in overweight and obese pregnant women	Wang C, Wei Y, Zhang X, Zhang Y, Xu Q, Sun Y, Su S, Zhang L, Liu C, Feng Y, Shou C, Guelfi KJ, Newnham JP, Yang H.	Am J Obstet Gynecol. 2017 Apr;216(4):340-351. doi: 10.1016/j.ajog.2017.01.037. Epub 2017 Feb 1.	Wang C	Am J Obstet Gynecol	2017	2017/02/06			10.1016/j.ajog.2017.01.037
28189191	Benefits of skeletal-muscle exercise training in pulmonary arterial hypertension: The WHOLEi+12 trial	González-Saiz L, Fiuza-Luces C, Sanchis-Gomar F, Santos-Lozano A, Quezada-Loaiza CA, Flox-Camacho A, Munguía-Izquierdo D, Ara I, Santalla A, Morán M, Sanz-Ayan P, Escribano-Subías P, Lucia A.	Int J Cardiol. 2017 Mar 15;231:277-283. doi: 10.1016/j.ijcard.2016.12.026.	González-Saiz L	Int J Cardiol	2017	2017/02/13			10.1016/j.ijcard.2016.12.026
31866872	Aerobic Training Is Better Than Resistance Training on Cardiac Function and Autonomic Modulation in Female ob/ob Mice	Stoyell-Conti FF, Irigoyen MC, Sartori M, Ribeiro AA, Dos Santos F, Machi JF, Figueroa DMT, Rodrigues B, De Angelis K.	Front Physiol. 2019 Dec 5;10:1464. doi: 10.3389/fphys.2019.01464. eCollection 2019.	Stoyell-Conti FF	Front Physiol	2019	2019/12/24	PMC6906161		10.3389/fphys.2019.01464
29106772	Effects of aerobic interval training on arterial stiffness and microvascular function in patients with metabolic syndrome	Mora-Rodriguez R, Ramirez-Jimenez M, Fernandez-Elias VE, Guio de Prada MV, Morales-Palomo F, Pallares JG, Nelson RK, Ortega JF.	J Clin Hypertens (Greenwich). 2018 Jan;20(1):11-18. doi: 10.1111/jch.13130. Epub 2017 Nov 6.	Mora-Rodriguez R	J Clin Hypertens (Greenwich)	2018	2017/11/07	PMC8031296		10.1111/jch.13130
30393379	Comment on "Resistance training alone reduces systolic and diastolic blood pressure in prehypertensive and hypertensive individuals: a meta-analysis"	Abrahin O, de Sousa EC, Ferreira ALL, Rodrigues RP, Alves EAC, Vieira RP.	Hypertens Res. 2019 Jan;42(1):26. doi: 10.1038/s41440-018-0132-3. Epub 2018 Nov 5.	Abrahin O	Hypertens Res	2019	2018/11/06			10.1038/s41440-018-0132-3
21540753	Combined resistance and endurance exercise training improves arterial stiffness, blood pressure, and muscle strength in postmenopausal women	Figueroa A, Park SY, Seo DY, Sanchez-Gonzalez MA, Baek YH.	Menopause. 2011 Sep;18(9):980-4. doi: 10.1097/gme.0b013e3182135442.	Figueroa A	Menopause	2011	2011/05/05			10.1097/gme.0b013e3182135442
29765140	Comment on "Resistance training alone reduces systolic and diastolic blood pressure in prehypertensive and hypertensive individuals: meta-analysis"	Khazaei S, Karami M, Veisani Y.	Hypertens Res. 2018 Jul;41(7):486. doi: 10.1038/s41440-018-0044-2. Epub 2018 May 15.	Khazaei S	Hypertens Res	2018	2018/05/17			10.1038/s41440-018-0044-2
30542289	Non-periodized and Daily Undulating Periodized Resistance Training on Blood Pressure of Older Women	Coelho-Júnior HJ, Gonçalves IO, Câmara NOS, Cenedeze MA, Bacurau RF, Asano RY, Santana J, Caperuto E, Uchida MC, Rodrigues B.	Front Physiol. 2018 Nov 27;9:1525. doi: 10.3389/fphys.2018.01525. eCollection 2018.	Coelho-Júnior HJ	Front Physiol	2018	2018/12/14	PMC6277793		10.3389/fphys.2018.01525
28181133	Effects of aerobic exercise training on metabolism of nitric oxide and endothelin-1 in lung parenchyma of rats with pulmonary arterial hypertension	Zimmer A, Teixeira RB, Bonetto JH, Siqueira R, Carraro CC, Donatti LM, Hickmann A, Litvin IE, Godoy AE, Araujo AS, Colombo R, Belló-Klein A.	Mol Cell Biochem. 2017 May;429(1-2):73-89. doi: 10.1007/s11010-016-2937-1. Epub 2017 Feb 8.	Zimmer A	Mol Cell Biochem	2017	2017/02/10			10.1007/s11010-016-2937-1
30192778	Combined aerobic and resistance exercise training attenuates cardiac dysfunctions in a model of diabetes and menopause	Sanches IC, Buzin M, Conti FF, Dias DDS, Dos Santos CP, Sirvente R, Salemi VMC, Llesuy S, Irigoyen MC, De Angelis K.	PLoS One. 2018 Sep 7;13(9):e0202731. doi: 10.1371/journal.pone.0202731. eCollection 2018.	Sanches IC	PLoS One	2018	2018/09/08	PMC6128534		10.1371/journal.pone.0202731
1748055	Relationship between insulin resistance and hypertension	Reaven GM.	Diabetes Care. 1991 Nov;14 Suppl 4:33-8. doi: 10.2337/diacare.14.4.33.	Reaven GM	Diabetes Care	1991	1991/11/01			10.2337/diacare.14.4.33
31651927	The effects of aquatic and land exercise on resting blood pressure and post-exercise hypotension response in elderly hypertensives	Júnior FA, Gomes SG, da Silva FF, Souza PM, Oliveira EC, Coelho DB, Nascimento-Neto RM, Lima W, Becker LK.	Cardiovasc J Afr. 2020 May/Jun 23;31(3):116-122. doi: 10.5830/CVJA-2019-051. Epub 2019 Oct 25.	Júnior FA	Cardiovasc J Afr	2020	2019/10/26	PMC8762840		10.5830/CVJA-2019-051
21991450	Resistance Training Is an Effective Tool against Metabolic and Frailty Syndromes	Sundell J.	Adv Prev Med. 2011;2011:984683. doi: 10.4061/2011/984683. Epub 2010 Dec 13.	Sundell J	Adv Prev Med	2011	2011/10/13	PMC3168930		10.4061/2011/984683
31301519	Minimally supervised home-based resistance training and muscle function in older adults: A meta-analysis	Kis O, Buch A, Stern N, Moran DS.	Arch Gerontol Geriatr. 2019 Sep-Oct;84:103909. doi: 10.1016/j.archger.2019.103909. Epub 2019 Jul 8.	Kis O	Arch Gerontol Geriatr	2019	2019/07/14			10.1016/j.archger.2019.103909
23205751	Resistance, aerobic, and combination training on vascular function in overweight and obese adults	Ho SS, Radavelli-Bagatini S, Dhaliwal SS, Hills AP, Pal S.	J Clin Hypertens (Greenwich). 2012 Dec;14(12):848-54. doi: 10.1111/j.1751-7176.2012.00700.x. Epub 2012 Aug 20.	Ho SS	J Clin Hypertens (Greenwich)	2012	2012/12/05	PMC8108867		10.1111/j.1751-7176.2012.00700.x
19142373	Reduction of arterial pressure and double product at rest after resistance exercise training in elderly hypertensive women	Terra DF, Mota MR, Rabelo HT, Bezerra LM, Lima RM, Ribeiro AG, Vinhal PH, Dias RM, Silva FM.	Arq Bras Cardiol. 2008 Nov;91(5):299-305. doi: 10.1590/s0066-782x2008001700003.	Terra DF	Arq Bras Cardiol	2008	2009/01/15			10.1590/s0066-782x2008001700003
27142533	Combined Aerobic and Resistance Training Effects on Glucose Homeostasis, Fitness, and Other Major Health Indices: A Review of Current Guidelines	Johannsen NM, Swift DL, Lavie CJ, Earnest CP, Blair SN, Church TS.	Sports Med. 2016 Dec;46(12):1809-1818. doi: 10.1007/s40279-016-0548-3.	Johannsen NM	Sports Med	2016	2016/05/05			10.1007/s40279-016-0548-3
1345145	The interconnection between sympathetics, microcirculation, and insulin resistance in hypertension	Julius S, Gudbrandsson T, Jamerson K, Andersson O.	Blood Press. 1992 May;1(1):9-19. doi: 10.3109/08037059209065119.	Julius S	Blood Press	1992	1992/05/01			10.3109/08037059209065119
28680563	Effects of exercise training on pulmonary hemodynamics, functional capacity and inflammation in pulmonary hypertension	Richter MJ, Grimminger J, Krüger B, Ghofrani HA, Mooren FC, Gall H, Pilat C, Krüger K.	Pulm Circ. 2017 Feb 1;7(1):20-37. doi: 10.1086/690553. eCollection 2017 Mar.	Richter MJ	Pulm Circ	2017	2017/07/07	PMC5448538		10.1086/690553
28623895	Effects of home-based exercise on pre-dialysis chronic kidney disease patients: a randomized pilot and feasibility trial	Hiraki K, Shibagaki Y, Izawa KP, Hotta C, Wakamiya A, Sakurada T, Yasuda T, Kimura K.	BMC Nephrol. 2017 Jun 17;18(1):198. doi: 10.1186/s12882-017-0613-7.	Hiraki K	BMC Nephrol	2017	2017/06/19	PMC5474300		10.1186/s12882-017-0613-7
27339182	Resistance or aerobic training decreases blood pressure and improves cardiovascular autonomic control and oxidative stress in hypertensive menopausal rats	da Palma RK, Moraes-Silva IC, da Silva Dias D, Shimojo GL, Conti FF, Bernardes N, Barboza CA, Sanches IC, da Rosa Araújo AS, Irigoyen MC, De Angelis K.	J Appl Physiol (1985). 2016 Oct 1;121(4):1032-1038. doi: 10.1152/japplphysiol.00130.2016. Epub 2016 Jun 23.	da Palma RK	J Appl Physiol (1985)	2016	2016/06/25			10.1152/japplphysiol.00130.2016
25567682	Effect of aerobic training and aerobic and resistance training on the inflammatory status of hypertensive older adults	Lima LG, Bonardi JM, Campos GO, Bertani RF, Scher LM, Louzada-Junior P, Moriguti JC, Ferriolli E, Lima NK.	Aging Clin Exp Res. 2015 Aug;27(4):483-9. doi: 10.1007/s40520-014-0307-y. Epub 2015 Jan 8.	Lima LG	Aging Clin Exp Res	2015	2015/01/09			10.1007/s40520-014-0307-y
22505056	A comparison of the acute haemodynamic response to aerobic and resistance exercise in subjects with exercise-induced pulmonary arterial hypertension	Fowler RM, Maiorana AJ, Jenkins SC, Gain KR, O'Driscoll G, Gabbay E.	Eur J Prev Cardiol. 2013 Aug;20(4):605-12. doi: 10.1177/2047487312445424. Epub 2012 Apr 13.	Fowler RM	Eur J Prev Cardiol	2013	2012/04/17			10.1177/2047487312445424
31616313	Nitric Oxide and Decreases in Resistance Exercise Blood Pressure With Aerobic Exercise Training in Older Individuals	Otsuki T, Nakamura F, Zempo-Miyaki A.	Front Physiol. 2019 Sep 20;10:1204. doi: 10.3389/fphys.2019.01204. eCollection 2019.	Otsuki T	Front Physiol	2019	2019/10/17	PMC6764184		10.3389/fphys.2019.01204
8581096	The effects of endurance and resistance training on blood pressure	Schwartz RS, Hirth VA.	Int J Obes Relat Metab Disord. 1995 Oct;19 Suppl 4:S52-7.	Schwartz RS	Int J Obes Relat Metab Disord	1995	1995/10/01
21867499	Sex differences in resting hemodynamics and arterial stiffness following 4 weeks of resistance versus aerobic exercise training in individuals with pre-hypertension to stage 1 hypertension	Collier SR, Frechette V, Sandberg K, Schafer P, Ji H, Smulyan H, Fernhall B.	Biol Sex Differ. 2011 Aug 25;2(1):9. doi: 10.1186/2042-6410-2-9.	Collier SR	Biol Sex Differ	2011	2011/08/27	PMC3184039		10.1186/2042-6410-2-9
27377253	Effects of manual resistance training and free weight resistance training on postexercise blood pressure in hypertensive men: a pilot study	la Scala Teixeira CV, Ferreira SE, Azevedo PH, Chulvi-Medrano I, Dorgo S, de Salles BF, Simao R, Gomes RJ.	J Sports Med Phys Fitness. 2017 Oct;57(10):1367-1374. doi: 10.23736/S0022-4707.16.06497-5. Epub 2016 Jul 5.	la Scala Teixeira CV	J Sports Med Phys Fitness	2017	2016/07/06			10.23736/S0022-4707.16.06497-5
22252397	Resistance training, blood pressure, and meta-analyses	Rossi A, Moullec G, Lavoie KL, Bacon SL.	Hypertension. 2012 Mar;59(3):e22-3; author reply e24. doi: 10.1161/HYPERTENSIONAHA.111.188805. Epub 2012 Jan 17.	Rossi A	Hypertension	2012	2012/01/19			10.1161/HYPERTENSIONAHA.111.188805
28457933	Circuit resistance training is an effective means to enhance muscle strength in older and middle aged adults: A systematic review and meta-analysis	Buch A, Kis O, Carmeli E, Keinan-Boker L, Berner Y, Barer Y, Shefer G, Marcus Y, Stern N.	Ageing Res Rev. 2017 Aug;37:16-27. doi: 10.1016/j.arr.2017.04.003. Epub 2017 Apr 27.	Buch A	Ageing Res Rev	2017	2017/05/02			10.1016/j.arr.2017.04.003
26703447	Effects of Exercise Training on Exercise Capacity in Pulmonary Arterial Hypertension: A Systematic Review of Clinical Trials	Babu AS, Padmakumar R, Maiya AG, Mohapatra AK, Kamath RL.	Heart Lung Circ. 2016 Apr;25(4):333-41. doi: 10.1016/j.hlc.2015.10.015. Epub 2015 Nov 18.	Babu AS	Heart Lung Circ	2016	2015/12/26			10.1016/j.hlc.2015.10.015
18432253	Effect of 4 weeks of aerobic or resistance exercise training on arterial stiffness, blood flow and blood pressure in pre- and stage-1 hypertensives	Collier SR, Kanaley JA, Carhart R Jr, Frechette V, Tobin MM, Hall AK, Luckenbaugh AN, Fernhall B.	J Hum Hypertens. 2008 Oct;22(10):678-86. doi: 10.1038/jhh.2008.36.	Collier SR	J Hum Hypertens	2008	2008/04/25			10.1038/jhh.2008.36
11704705	Exercise and hypertension	Lesniak KT, Dubbert PM.	Curr Opin Cardiol. 2001 Nov;16(6):356-9. doi: 10.1097/00001573-200111000-00007.	Lesniak KT	Curr Opin Cardiol	2001	2001/11/13			10.1097/00001573-200111000-00007
28380132	Kinetics of Hypotension during 50 Sessions of Resistance and Aerobic Training in Hypertensive Patients: a Randomized Clinical Trial	Damorim IR, Santos TM, Barros GWP, Carvalho PRC.	Arq Bras Cardiol. 2017 Apr;108(4):323-330. doi: 10.5935/abc.20170029. Epub 2017 Mar 30.	Damorim IR	Arq Bras Cardiol	2017	2017/04/06	PMC5421471		10.5935/abc.20170029
30288097	Exercise as a tool for hypertension and resistant hypertension management: current insights	Lopes S, Mesquita-Bastos J, Alves AJ, Ribeiro F.	Integr Blood Press Control. 2018 Sep 20;11:65-71. doi: 10.2147/IBPC.S136028. eCollection 2018.	Lopes S	Integr Blood Press Control	2018	2018/10/06	PMC6159802		10.2147/IBPC.S136028
23286422	Caffeine ingestion and intense resistance training minimize postexercise hypotension in normotensive and prehypertensive men	Astorino TA, Martin BJ, Schachtsiek L, Wong K.	Res Sports Med. 2013;21(1):52-65. doi: 10.1080/15438627.2012.738443.	Astorino TA	Res Sports Med	2013	2013/01/05			10.1080/15438627.2012.738443
21206679	Effects of aerobic exercise and resistance training on lipid profiles and inflammation status in patients on maintenance hemodialysis	Afshar R, Shegarfy L, Shavandi N, Sanavi S.	Indian J Nephrol. 2010 Oct;20(4):185-9. doi: 10.4103/0971-4065.73442.	Afshar R	Indian J Nephrol	2010	2011/01/06	PMC3008946		10.4103/0971-4065.73442
18774947	Cardiac autonomic function and baroreflex changes following 4 weeks of resistance versus aerobic training in individuals with pre-hypertension	Collier SR, Kanaley JA, Carhart R Jr, Frechette V, Tobin MM, Bennett N, Luckenbaugh AN, Fernhall B.	Acta Physiol (Oxf). 2009 Mar;195(3):339-48. doi: 10.1111/j.1748-1716.2008.01897.x. Epub 2008 Sep 4.	Collier SR	Acta Physiol (Oxf)	2009	2008/09/09			10.1111/j.1748-1716.2008.01897.x
21952180	Effects of resistance training and dietary changes on physical function and body composition in overweight and obese older adults	Straight CR, Dorfman LR, Cottell KE, Krol JM, Lofgren IE, Delmonico MJ.	J Phys Act Health. 2012 Aug;9(6):875-83. doi: 10.1123/jpah.9.6.875. Epub 2011 Aug 2.	Straight CR	J Phys Act Health	2012	2011/09/29			10.1123/jpah.9.6.875
23736111	Exercise training reduces peripheral arterial stiffness and myocardial oxygen demand in young prehypertensive subjects	Beck DT, Martin JS, Casey DP, Braith RW.	Am J Hypertens. 2013 Sep;26(9):1093-102. doi: 10.1093/ajh/hpt080. Epub 2013 Jun 4.	Beck DT	Am J Hypertens	2013	2013/06/06	PMC3741227		10.1093/ajh/hpt080
27784688	High-intensity interval training, but not continuous training, reverses right ventricular hypertrophy and dysfunction in a rat model of pulmonary hypertension	Brown MB, Neves E, Long G, Graber J, Gladish B, Wiseman A, Owens M, Fisher AJ, Presson RG, Petrache I, Kline J, Lahm T.	Am J Physiol Regul Integr Comp Physiol. 2017 Feb 1;312(2):R197-R210. doi: 10.1152/ajpregu.00358.2016. Epub 2016 Oct 26.	Brown MB	Am J Physiol Regul Integr Comp Physiol	2017	2016/10/28	PMC5504398		10.1152/ajpregu.00358.2016
23493759	Hypertension as a risk factor for aspirin and clopidogrel resistance in patients with stable coronary artery disease	Akturk IF, Caglar FN, Erturk M, Tuncer N, Yalcın AA, Surgit O, Uzun F, Caglar IM.	Clin Appl Thromb Hemost. 2014 Oct;20(7):749-54. doi: 10.1177/1076029613481102. Epub 2013 Mar 14.	Akturk IF	Clin Appl Thromb Hemost	2014	2013/03/16			10.1177/1076029613481102
29415700	Health promotion initiatives at school related to overweight, insulin resistance, hypertension and dyslipidemia in adolescents: a cross-sectional study in Recife, Brazil	de Assunção Bezerra MK, Freese de Carvalho E, Souza Oliveira J, Pessoa Cesse EÂ, Cabral de Lira PI, Galvão Tenório Cavalcante J, Sá Leal V.	BMC Public Health. 2018 Feb 7;18(1):223. doi: 10.1186/s12889-018-5121-6.	de Assunção Bezerra MK	BMC Public Health	2018	2018/02/09	PMC5803886		10.1186/s12889-018-5121-6
28375184	Emerging Metabolic Therapies in Pulmonary Arterial Hypertension	Harvey LD, Chan SY.	J Clin Med. 2017 Apr 4;6(4):43. doi: 10.3390/jcm6040043.	Harvey LD	J Clin Med	2017	2017/04/05	PMC5406775		10.3390/jcm6040043
25529367	Exercise interventions and peripheral arterial function: implications for cardio-metabolic disease	Phillips SA, Mahmoud AM, Brown MD, Haus JM.	Prog Cardiovasc Dis. 2015 Mar-Apr;57(5):521-34. doi: 10.1016/j.pcad.2014.12.005. Epub 2014 Dec 18.	Phillips SA	Prog Cardiovasc Dis	2015	2014/12/23			10.1016/j.pcad.2014.12.005
1498282	Cyclosporine and posttransplant hypertension	Curtis JJ.	J Am Soc Nephrol. 1992 Jun;2(12 Suppl):S243-5. doi: 10.1681/ASN.V212s243.	Curtis JJ	J Am Soc Nephrol	1992	1992/06/01			10.1681/ASN.V212s243
21800269	[Physical activity and exercise for rehabilitation of type 2 diabetes]	Geidl W, Pfeifer K.	Rehabilitation (Stuttg). 2011 Aug;50(4):255-65. doi: 10.1055/s-0031-1280805. Epub 2011 Jul 28.	Geidl W	Rehabilitation (Stuttg)	2011	2011/07/30			10.1055/s-0031-1280805
18931967	Aging-associated insulin resistance predisposes to hypertension and its reversal by exercise: the role of vascular vasorelaxation to insulin	Li QX, Xiong ZY, Hu BP, Tian ZJ, Zhang HF, Gou WY, Wang HC, Gao F, Zhang QJ.	Basic Res Cardiol. 2009 May;104(3):269-84. doi: 10.1007/s00395-008-0754-8. Epub 2008 Oct 16.	Li QX	Basic Res Cardiol	2009	2008/10/22			10.1007/s00395-008-0754-8
31582784	Exercise and sport science australia position stand update on exercise and hypertension	Sharman JE, Smart NA, Coombes JS, Stowasser M.	J Hum Hypertens. 2019 Dec;33(12):837-843. doi: 10.1038/s41371-019-0266-z. Epub 2019 Oct 3.	Sharman JE	J Hum Hypertens	2019	2019/10/05			10.1038/s41371-019-0266-z
23172026	Effect of resistance training on biomarkers of vascular function and oxidative stress in young African-American and Caucasian men	Cook MD, Heffernan KS, Ranadive S, Woods JA, Fernhall B.	J Hum Hypertens. 2013 Jun;27(6):388-92. doi: 10.1038/jhh.2012.48. Epub 2012 Nov 22.	Cook MD	J Hum Hypertens	2013	2012/11/23	PMC3580124	NIHMS414303	10.1038/jhh.2012.48
19071004	Airflow obstruction and exercise	Cooper CB.	Respir Med. 2009 Mar;103(3):325-34. doi: 10.1016/j.rmed.2008.10.026. Epub 2008 Dec 13.	Cooper CB	Respir Med	2009	2008/12/17			10.1016/j.rmed.2008.10.026
30889048	Effects of isometric resistance training on resting blood pressure: individual participant data meta-analysis	Smart NA, Way D, Carlson D, Millar P, McGowan C, Swaine I, Baross A, Howden R, Ritti-Dias R, Wiles J, Cornelissen V, Gordon B, Taylor R, Bleile B.	J Hypertens. 2019 Oct;37(10):1927-1938. doi: 10.1097/HJH.0000000000002105.	Smart NA	J Hypertens	2019	2019/03/20	PMC6727950		10.1097/HJH.0000000000002105
24300595	Effects of milk proteins and combined exercise training on aortic hemodynamics and arterial stiffness in young obese women with high blood pressure	Figueroa A, Wong A, Kinsey A, Kalfon R, Eddy W, Ormsbee MJ.	Am J Hypertens. 2014 Mar;27(3):338-44. doi: 10.1093/ajh/hpt224. Epub 2013 Dec 3.	Figueroa A	Am J Hypertens	2014	2013/12/05			10.1093/ajh/hpt224
27824678	Reductions in ambulatory blood pressure in young normotensive men and women after isometric resistance training and its relationship with cardiovascular reactivity	Somani Y, Baross A, Levy P, Zinszer K, Milne K, Swaine I, McGowan C.	Blood Press Monit. 2017 Feb;22(1):1-7. doi: 10.1097/MBP.0000000000000222.	Somani Y	Blood Press Monit	2017	2016/11/09			10.1097/MBP.0000000000000222
30570226	Metabolic disorders in heart failure and cancer	Lena A, Coats AJS, Anker MS.	ESC Heart Fail. 2018 Dec;5(6):1092-1098. doi: 10.1002/ehf2.12389.	Lena A	ESC Heart Fail	2018	2018/12/21	PMC6300808		10.1002/ehf2.12389
30624369	Updated systematic review and meta-analysis on the role of isometric resistance training for resting blood pressure management in adults	López-Valenciano A, Ruiz-Pérez I, Ayala F, Sánchez-Meca J, Vera-Garcia FJ.	J Hypertens. 2019 Jul;37(7):1320-1333. doi: 10.1097/HJH.0000000000002022.	López-Valenciano A	J Hypertens	2019	2019/01/10			10.1097/HJH.0000000000002022
24630761	Low intensity resistance training improves systolic function and cardiovascular autonomic control in diabetic rats	Mostarda CT, Rodrigues B, de Moraes OA, Moraes-Silva IC, Arruda PB, Cardoso R, Scapini KB, Dos Santos F, De Angelis K, Irigoyen MC.	J Diabetes Complications. 2014 May-Jun;28(3):273-8. doi: 10.1016/j.jdiacomp.2013.12.005. Epub 2013 Dec 27.	Mostarda CT	J Diabetes Complications	2014	2014/03/18			10.1016/j.jdiacomp.2013.12.005
16922820	Exercise is good for your blood pressure: effects of endurance training and resistance training	Fagard RH.	Clin Exp Pharmacol Physiol. 2006 Sep;33(9):853-6. doi: 10.1111/j.1440-1681.2006.04453.x.	Fagard RH	Clin Exp Pharmacol Physiol	2006	2006/08/23			10.1111/j.1440-1681.2006.04453.x
19193941	C-reactive protein and cardiac vagal activity following resistance exercise training in young African-American and white men	Heffernan KS, Jae SY, Vieira VJ, Iwamoto GA, Wilund KR, Woods JA, Fernhall B.	Am J Physiol Regul Integr Comp Physiol. 2009 Apr;296(4):R1098-105. doi: 10.1152/ajpregu.90936.2008. Epub 2009 Feb 4.	Heffernan KS	Am J Physiol Regul Integr Comp Physiol	2009	2009/02/06			10.1152/ajpregu.90936.2008
30104867	Comparison of the acute effects of traditional versus high velocity resistance training on metabolic, cardiovascular, and psychophysiological responses in elderly hypertensive women	Orsano VSM, de Moraes WMAM, de Sousa NMF, de Moura FC, Tibana RA, Silva AO, Schwerz Funghetto S, Schoenfeld BJ, Prestes J.	Clin Interv Aging. 2018 Jul 31;13:1331-1340. doi: 10.2147/CIA.S164108. eCollection 2018.	Orsano VSM	Clin Interv Aging	2018	2018/08/15	PMC6074841		10.2147/CIA.S164108
23441809	Long-term effects of aerobic training versus combined aerobic and resistance training in modifying cardiovascular disease risk factors in healthy elderly men	Sousa N, Mendes R, Abrantes C, Sampaio J, Oliveira J.	Geriatr Gerontol Int. 2013 Oct;13(4):928-35. doi: 10.1111/ggi.12033. Epub 2013 Feb 26.	Sousa N	Geriatr Gerontol Int	2013	2013/02/28			10.1111/ggi.12033
25190022	Metabolic syndrome and hypertension: regular exercise as part of lifestyle management	Lackland DT, Voeks JH.	Curr Hypertens Rep. 2014 Nov;16(11):492. doi: 10.1007/s11906-014-0492-2.	Lackland DT	Curr Hypertens Rep	2014	2014/09/06			10.1007/s11906-014-0492-2
18796453	Sport therapy for hypertension: why, how, and how much?	Manfredini F, Malagoni AM, Mandini S, Boari B, Felisatti M, Zamboni P, Manfredini R.	Angiology. 2009 Apr-May;60(2):207-16. doi: 10.1177/0003319708316012. Epub 2008 Sep 15.	Manfredini F	Angiology	2009	2008/09/18			10.1177/0003319708316012
24877123	Effects of hypertension and exercise on cardiac proteome remodelling	Petriz BA, Franco OL.	Biomed Res Int. 2014;2014:634132. doi: 10.1155/2014/634132. Epub 2014 Apr 27.	Petriz BA	Biomed Res Int	2014	2014/05/31	PMC4022191		10.1155/2014/634132
19495557	Exercise for the management of type 2 diabetes: a review of the evidence	Zanuso S, Jimenez A, Pugliese G, Corigliano G, Balducci S.	Acta Diabetol. 2010 Mar;47(1):15-22. doi: 10.1007/s00592-009-0126-3. Epub 2009 Jun 3.	Zanuso S	Acta Diabetol	2010	2009/06/05			10.1007/s00592-009-0126-3
28462119	Whole-body vibration as a potential countermeasure for dynapenia and arterial stiffness	Figueroa A, Jaime SJ, Alvarez-Alvarado S.	Integr Med Res. 2016 Sep;5(3):204-211. doi: 10.1016/j.imr.2016.06.004. Epub 2016 Jun 18.	Figueroa A	Integr Med Res	2016	2017/05/03	PMC5390453		10.1016/j.imr.2016.06.004
26521182	Rationale and Design of a Randomized Controlled Trial Evaluating Whole Muscle Exercise Training Effects in Outpatients with Pulmonary Arterial Hypertension (WHOLEi+12)	Sanchis-Gomar F, González-Saiz L, Sanz-Ayan P, Fiuza-Luces C, Quezada-Loaiza CA, Flox-Camacho A, Santalla A, Munguía-Izquierdo D, Santos-Lozano A, Pareja-Galeano H, Ara I, Escribano-Subías P, Lucia A.	Cardiovasc Drugs Ther. 2015 Dec;29(6):543-550. doi: 10.1007/s10557-015-6623-4.	Sanchis-Gomar F	Cardiovasc Drugs Ther	2015	2015/11/02			10.1007/s10557-015-6623-4
22902871	Impaired formation of vasodilators in peripheral tissue in essential hypertension is normalized by exercise training: role of adenosine and prostacyclin	Hellsten Y, Jensen L, Thaning P, Nyberg M, Mortensen S.	J Hypertens. 2012 Oct;30(10):2007-14. doi: 10.1097/HJH.0b013e328356dd57.	Hellsten Y	J Hypertens	2012	2012/08/21			10.1097/HJH.0b013e328356dd57
9435596	Low-intensity exercise training decreases cardiac output and hypertension in spontaneously hypertensive rats	Véras-Silva AS, Mattos KC, Gava NS, Brum PC, Negrão CE, Krieger EM.	Am J Physiol. 1997 Dec;273(6):H2627-31. doi: 10.1152/ajpheart.1997.273.6.H2627.	Véras-Silva AS	Am J Physiol	1997	1998/01/22			10.1152/ajpheart.1997.273.6.H2627
20169360	Effect of moderate intensity resistance training during weight loss on body composition and physical performance in overweight older adults	Avila JJ, Gutierres JA, Sheehy ME, Lofgren IE, Delmonico MJ.	Eur J Appl Physiol. 2010 Jun;109(3):517-25. doi: 10.1007/s00421-010-1387-9. Epub 2010 Feb 19.	Avila JJ	Eur J Appl Physiol	2010	2010/02/20			10.1007/s00421-010-1387-9
23531961	Improving diabetes management with mobile health technology	Sieverdes JC, Treiber F, Jenkins C, Hermayer K.	Am J Med Sci. 2013 Apr;345(4):289-295. doi: 10.1097/MAJ.0b013e3182896cee.	Sieverdes JC	Am J Med Sci	2013	2013/03/28			10.1097/MAJ.0b013e3182896cee
21359479	A review on post-exercise hypotension in hypertensive individuals	Gomes Anunciação P, Doederlein Polito M.	Arq Bras Cardiol. 2011 May;96(5):e100-109. Epub 2011 Mar 4.	Gomes Anunciação P	Arq Bras Cardiol	2011	2011/03/02
21058218	Menopause: highlighting the effects of resistance training	Leite RD, Prestes J, Pereira GB, Shiguemoto GE, Perez SE.	Int J Sports Med. 2010 Nov;31(11):761-7. doi: 10.1055/s-0030-1263117. Epub 2010 Nov 5.	Leite RD	Int J Sports Med	2010	2010/11/09			10.1055/s-0030-1263117
24845208	Acute and chronic cardiovascular response to 16 weeks of combined eccentric or traditional resistance and aerobic training in elderly hypertensive women: a randomized controlled trial	Dos Santos ES, Asano RY, Filho IG, Lopes NL, Panelli P, Nascimento Dda C, Collier SR, Prestes J.	J Strength Cond Res. 2014 Nov;28(11):3073-84. doi: 10.1519/JSC.0000000000000537.	Dos Santos ES	J Strength Cond Res	2014	2014/05/22			10.1519/JSC.0000000000000537
17445931	Exercise training for patients with cardiovascular disease	Casillas JM, Gremeaux V, Damak S, Feki A, Pérennou D.	Ann Readapt Med Phys. 2007 Jul;50(6):403-18, 386-402. doi: 10.1016/j.annrmp.2007.03.007. Epub 2007 Apr 2.	Casillas JM	Ann Readapt Med Phys	2007	2007/04/21			10.1016/j.annrmp.2007.03.007
25458425	Sympathetic neural adaptations to exercise training in humans	Carter JR, Ray CA.	Auton Neurosci. 2015 Mar;188:36-43. doi: 10.1016/j.autneu.2014.10.020. Epub 2014 Oct 24.	Carter JR	Auton Neurosci	2015	2014/12/03			10.1016/j.autneu.2014.10.020
18277824	Exercise in patients with pulmonary arterial hypertension	Desai SA, Channick RN.	J Cardiopulm Rehabil Prev. 2008 Jan-Feb;28(1):12-6. doi: 10.1097/01.HCR.0000311502.57022.73.	Desai SA	J Cardiopulm Rehabil Prev	2008	2008/02/19			10.1097/01.HCR.0000311502.57022.73
21966218	The effect of the addition of resistance training to a dietary education intervention on apolipoproteins and diet quality in overweight and obese older adults	Valente EA, Sheehy ME, Avila JJ, Gutierres JA, Delmonico MJ, Lofgren IE.	Clin Interv Aging. 2011;6:235-41. doi: 10.2147/CIA.S23583. Epub 2011 Sep 9.	Valente EA	Clin Interv Aging	2011	2011/10/04	PMC3180520		10.2147/CIA.S23583
21869634	The influence of resistance training on patients with metabolic syndrome--significance of changes in muscle fiber size and muscle fiber distribution	Geisler S, Brinkmann C, Schiffer T, Kreutz T, Bloch W, Brixius K.	J Strength Cond Res. 2011 Sep;25(9):2598-604. doi: 10.1519/JSC.0b013e318201bf67.	Geisler S	J Strength Cond Res	2011	2011/08/27			10.1519/JSC.0b013e318201bf67
19509011	Short-term aerobic exercise reduces arterial stiffness in older adults with type 2 diabetes, hypertension, and hypercholesterolemia	Madden KM, Lockhart C, Cuff D, Potter TF, Meneilly GS.	Diabetes Care. 2009 Aug;32(8):1531-5. doi: 10.2337/dc09-0149. Epub 2009 Jun 9.	Madden KM	Diabetes Care	2009	2009/06/11	PMC2713633		10.2337/dc09-0149
23628502	A randomized 9-month study of blood pressure and body fat responses to aerobic training versus combined aerobic and resistance training in older men	Sousa N, Mendes R, Abrantes C, Sampaio J, Oliveira J.	Exp Gerontol. 2013 Aug;48(8):727-33. doi: 10.1016/j.exger.2013.04.008. Epub 2013 Apr 26.	Sousa N	Exp Gerontol	2013	2013/05/01			10.1016/j.exger.2013.04.008
22977923	Expert consensus: renal denervation for the treatment of arterial hypertension	Pathak A, Girerd X, Azizi M, Benamer H, Halimi JM, Lantelme P, Lefèvre T, Sapoval M; French Society of Hypertension; French Society of Cardiology; Working Group on Atheroma, Interventional Cardiology; French Society of Radiology.	Arch Cardiovasc Dis. 2012 Jun-Jul;105(6-7):386-93.	Pathak A	Arch Cardiovasc Dis	2012	2012/09/15
21537612	Effect of gender on training-induced vascular remodeling in SHR	Amaral SL, Michelini LC.	Braz J Med Biol Res. 2011 Sep;44(9):814-26. doi: 10.1590/s0100-879x2011007500055. Epub 2011 May 2.	Amaral SL	Braz J Med Biol Res	2011	2011/05/04			10.1590/s0100-879x2011007500055
24705723	Structural and functional prevention of hypoxia-induced pulmonary hypertension by individualized exercise training in mice	Weissmann N, Peters DM, Klöpping C, Krüger K, Pilat C, Katta S, Seimetz M, Ghofrani HA, Schermuly RT, Witzenrath M, Seeger W, Grimminger F, Mooren FC.	Am J Physiol Lung Cell Mol Physiol. 2014 Jun 1;306(11):L986-95. doi: 10.1152/ajplung.00275.2013. Epub 2014 Apr 4.	Weissmann N	Am J Physiol Lung Cell Mol Physiol	2014	2014/04/08			10.1152/ajplung.00275.2013
21425888	Strength training as a countermeasure to aging muscle and chronic disease	Hurley BF, Hanson ED, Sheaff AK.	Sports Med. 2011 Apr 1;41(4):289-306. doi: 10.2165/11585920-000000000-00000.	Hurley BF	Sports Med	2011	2011/03/24			10.2165/11585920-000000000-00000
23992766	Potential benefits of exercise on blood pressure and vascular function	Pal S, Radavelli-Bagatini S, Ho S.	J Am Soc Hypertens. 2013 Nov-Dec;7(6):494-506. doi: 10.1016/j.jash.2013.07.004. Epub 2013 Aug 28.	Pal S	J Am Soc Hypertens	2013	2013/09/03			10.1016/j.jash.2013.07.004
12133896	Modulation of insulin resistance and hypertension by voluntary exercise training in the TG(mREN2)27 rat	Kinnick TR, Youngblood EB, O'Keefe MP, Saengsirisuwan V, Teachey MK, Henriksen EJ.	J Appl Physiol (1985). 2002 Aug;93(2):805-12; discussion 797. doi: 10.1152/japplphysiol.00236.2002.	Kinnick TR	J Appl Physiol (1985)	2002	2002/07/23			10.1152/japplphysiol.00236.2002
29797227	Physical training improves thermogenesis and insulin pathway, and induces remodeling in white and brown adipose tissues	Barbosa MA, Guerra-Sá R, De Castro UGM, de Lima WG, Dos Santos RAS, Campagnole-Santos MJ, Alzamora AC.	J Physiol Biochem. 2018 Aug;74(3):441-454. doi: 10.1007/s13105-018-0637-x. Epub 2018 May 25.	Barbosa MA	J Physiol Biochem	2018	2018/05/26			10.1007/s13105-018-0637-x
30293071	Exercise Training After Pulmonary Endarterectomy for Patients with Chronic Thromboembolic Pulmonary Hypertension	La Rovere MT, Pinna GD, Pin M, Bruschi C, Callegari G, Zanotti E, D'Armini A, Ambrosino N.	Respiration. 2019;97(3):234-241. doi: 10.1159/000492754. Epub 2018 Oct 5.	La Rovere MT	Respiration	2019	2018/10/08			10.1159/000492754
27622959	Pilates Exercise for Hypertensive Patients: A Review of the Literature	Gonzáles AI, Nery T, Fragnani SG, Pereira F, Lemos RR, Bezerra PP, Haas P.	Altern Ther Health Med. 2016 Sep;22(5):38-43.	Gonzáles AI	Altern Ther Health Med	2016	2016/09/14
25293340	Childhood obesity and insulin resistance: how should it be managed?	Ho M, Garnett SP, Baur LA.	Curr Treat Options Cardiovasc Med. 2014 Dec;16(12):351. doi: 10.1007/s11936-014-0351-0.	Ho M	Curr Treat Options Cardiovasc Med	2014	2014/10/09			10.1007/s11936-014-0351-0
24477221	Sustained effect of resistance training on blood pressure and hand grip strength following a detraining period in elderly hypertensive women: a pilot study	Nascimento Dda C, Tibana RA, Benik FM, Fontana KE, Ribeiro Neto F, Santana FS, Santos-Neto L, Silva RA, Silva AO, Farias DL, Balsamo S, Prestes J.	Clin Interv Aging. 2014 Jan 20;9:219-25. doi: 10.2147/CIA.S56058. eCollection 2014.	Nascimento Dda C	Clin Interv Aging	2014	2014/01/31	PMC3901741		10.2147/CIA.S56058
17122377	Regional differences in glucose clearance: effects of insulin and resistance training on arm and leg glucose clearance in older hypertensive individuals	Reynolds TH 4th, Supiano MA, Dengel DR.	J Appl Physiol (1985). 2007 Mar;102(3):985-91. doi: 10.1152/japplphysiol.00914.2006. Epub 2006 Nov 22.	Reynolds TH 4th	J Appl Physiol (1985)	2007	2006/11/24			10.1152/japplphysiol.00914.2006
19361468	Molecular mechanisms of pulmonary hypertension	Yildiz P.	Clin Chim Acta. 2009 May;403(1-2):9-16. doi: 10.1016/j.cca.2009.01.018. Epub 2009 Jan 31.	Yildiz P	Clin Chim Acta	2009	2009/04/14			10.1016/j.cca.2009.01.018
21088122	Echocardiographic assessment of raised pulmonary vascular resistance: application to diagnosis and follow-up of pulmonary hypertension	Dahiya A, Vollbon W, Jellis C, Prior D, Wahi S, Marwick T.	Heart. 2010 Dec;96(24):2005-9. doi: 10.1136/hrt.2010.204834.	Dahiya A	Heart	2010	2010/11/20			10.1136/hrt.2010.204834
29283931	Resistance Exercise Training Is More Effective than Interval Aerobic Training in Reducing Blood Pressure During Sleep in Hypertensive Elderly Patients	Bertani RF, Campos GO, Perseguin DM, Bonardi JMT, Ferriolli E, Moriguti JC, Lima NKC.	J Strength Cond Res. 2018 Jul;32(7):2085-2090. doi: 10.1519/JSC.0000000000002354.	Bertani RF	J Strength Cond Res	2018	2017/12/29			10.1519/JSC.0000000000002354
11570120	Exercise as hypertension therapy	Kokkinos PF, Narayan P, Papademetriou V.	Cardiol Clin. 2001 Aug;19(3):507-16. doi: 10.1016/s0733-8651(05)70232-0.	Kokkinos PF	Cardiol Clin	2001	2001/09/26			10.1016/s0733-8651(05)70232-0
30581137	Combined training is the most effective training modality to improve aerobic capacity and blood pressure control in people requiring haemodialysis for end-stage renal disease: systematic review and network meta-analysis	Scapini KB, Bohlke M, Moraes OA, Rodrigues CG, Inácio JF, Sbruzzi G, Leguisamo CP, Sanches IC, Tourinho Filho H, Irigoyen MC.	J Physiother. 2019 Jan;65(1):4-15. doi: 10.1016/j.jphys.2018.11.008. Epub 2018 Dec 21.	Scapini KB	J Physiother	2019	2018/12/25			10.1016/j.jphys.2018.11.008
11583105	Exercise prescription for the elderly: current recommendations	Mazzeo RS, Tanaka H.	Sports Med. 2001;31(11):809-18. doi: 10.2165/00007256-200131110-00003.	Mazzeo RS	Sports Med	2001	2001/10/05			10.2165/00007256-200131110-00003
20360917	Intra-arterial blood pressure response in hypertensive subjects during low- and high-intensity resistance exercise	de Souza Nery S, Gomides RS, da Silva GV, de Moraes Forjaz CL, Mion D Jr, Tinucci T.	Clinics (Sao Paulo). 2010 Mar;65(3):271-7. doi: 10.1590/S1807-59322010000300006.	de Souza Nery S	Clinics (Sao Paulo)	2010	2010/04/03	PMC2845767		10.1590/S1807-59322010000300006
2679609	Exercise training in patients with chronic airways obstruction	Gimenez M.	Eur Respir J Suppl. 1989 Jul;7:611s-617s.	Gimenez M	Eur Respir J Suppl	1989	1989/07/01
22885613	Effects of muscular strength on cardiovascular risk factors and prognosis	Artero EG, Lee DC, Lavie CJ, España-Romero V, Sui X, Church TS, Blair SN.	J Cardiopulm Rehabil Prev. 2012 Nov-Dec;32(6):351-8. doi: 10.1097/HCR.0b013e3182642688.	Artero EG	J Cardiopulm Rehabil Prev	2012	2012/08/14	PMC3496010	NIHMS393874	10.1097/HCR.0b013e3182642688
15107009	Effects of exercise, diet and weight loss on high blood pressure	Bacon SL, Sherwood A, Hinderliter A, Blumenthal JA.	Sports Med. 2004;34(5):307-16. doi: 10.2165/00007256-200434050-00003.	Bacon SL	Sports Med	2004	2004/04/27			10.2165/00007256-200434050-00003
31450966	The effect of exercise training on blood pressure in African and Asian populations: A systematic review and meta-analysis of randomized controlled trials	Bersaoui M, Baldew SM, Cornelis N, Toelsie J, Cornelissen VA.	Eur J Prev Cardiol. 2020 Mar;27(5):457-472. doi: 10.1177/2047487319871233. Epub 2019 Aug 26.	Bersaoui M	Eur J Prev Cardiol	2020	2019/08/28			10.1177/2047487319871233
30626217	Vascular effects of isometric handgrip training in hypertensives	Cahu Rodrigues SL, Farah BQ, Silva G, Correia M, Pedrosa R, Vianna L, Ritti-Dias RM.	Clin Exp Hypertens. 2020;42(1):24-30. doi: 10.1080/10641963.2018.1557683. Epub 2019 Jan 9.	Cahu Rodrigues SL	Clin Exp Hypertens	2020	2019/01/11			10.1080/10641963.2018.1557683
3301357	Effects of physical training on blood pressure in hypertension	Björntorp P.	Eur Heart J. 1987 May;8 Suppl B:71-6. doi: 10.1093/eurheartj/8.suppl_b.71.	Björntorp P	Eur Heart J	1987	1987/05/01			10.1093/eurheartj/8.suppl_b.71
26293124	The training and detraining effect of high-intensity interval training on post-exercise hypotension in young overweight/obese women	Bonsu B, Terblanche E.	Eur J Appl Physiol. 2016 Jan;116(1):77-84. doi: 10.1007/s00421-015-3224-7. Epub 2015 Aug 21.	Bonsu B	Eur J Appl Physiol	2016	2015/08/22			10.1007/s00421-015-3224-7
15449973	HIV-related cardiovascular disease and drug interactions	Nanavati KA, Fisher SD, Miller TL, Lipshultz SE.	Am J Cardiovasc Drugs. 2004;4(5):315-24. doi: 10.2165/00129784-200404050-00004.	Nanavati KA	Am J Cardiovasc Drugs	2004	2004/09/29			10.2165/00129784-200404050-00004
31463925	Isometric handgrip training reduces blood pressure and wave reflections in East Asian, non-medicated, middle-aged and older adults: a randomized control trial	Okamoto T, Hashimoto Y, Kobayashi R.	Aging Clin Exp Res. 2020 Aug;32(8):1485-1491. doi: 10.1007/s40520-019-01330-3. Epub 2019 Aug 28.	Okamoto T	Aging Clin Exp Res	2020	2019/08/30			10.1007/s40520-019-01330-3
26589119	Vascular function in health, hypertension, and diabetes: effect of physical activity on skeletal muscle microcirculation	Nyberg M, Gliemann L, Hellsten Y.	Scand J Med Sci Sports. 2015 Dec;25 Suppl 4:60-73. doi: 10.1111/sms.12591.	Nyberg M	Scand J Med Sci Sports	2015	2015/11/22			10.1111/sms.12591
29694556	Exercise Training Attenuates Sympathetic Activity and Improves Morphometry of Splenic Arterioles in Spontaneously Hipertensive Rats	Lemos MP, Mota GRD, Marocolo M, Sordi CC, Chriguer RS, Barbosa Neto O.	Arq Bras Cardiol. 2018 Mar;110(3):263-269. doi: 10.5935/abc.20180053.	Lemos MP	Arq Bras Cardiol	2018	2018/04/26	PMC5898777		10.5935/abc.20180053
24005960	Effects of resistance training on central blood pressure and wave reflection in obese adults with prehypertension	Figueroa A.	J Hum Hypertens. 2014 Mar;28(3):143-4. doi: 10.1038/jhh.2013.83. Epub 2013 Sep 5.	Figueroa A	J Hum Hypertens	2014	2013/09/06			10.1038/jhh.2013.83
30870040	Acute and chronic effects of muscle power training on blood pressure in elderly patients with type 2 diabetes mellitus	Machado CLF, Botton CE, Brusco CM, Pfeifer LO, Cadore EL, Pinto RS.	Clin Exp Hypertens. 2020;42(2):153-159. doi: 10.1080/10641963.2019.1590386. Epub 2019 Mar 14.	Machado CLF	Clin Exp Hypertens	2020	2019/03/15			10.1080/10641963.2019.1590386
24981630	Post-resistance exercise hemodynamic and autonomic responses: Comparison between normotensive and hypertensive men	Queiroz AC, Sousa JC, Cavalli AA, Silva ND Jr, Costa LA, Tobaldini E, Montano N, Silva GV, Ortega K, Mion D Jr, Tinucci T, Forjaz CL.	Scand J Med Sci Sports. 2015 Aug;25(4):486-94. doi: 10.1111/sms.12280. Epub 2014 Jul 1.	Queiroz AC	Scand J Med Sci Sports	2015	2014/07/02			10.1111/sms.12280
20956168	Surgical and post-operative treatment of chronic thromboembolic pulmonary hypertension	Mayer E.	Eur Respir Rev. 2010 Mar;19(115):64-7. doi: 10.1183/09059180.00007409.	Mayer E	Eur Respir Rev	2010	2010/10/20			10.1183/09059180.00007409
28316570	Isometric Exercise Training for Managing Vascular Risk Factors in Mild Cognitive Impairment and Alzheimer's Disease	Hess NC, Smart NA.	Front Aging Neurosci. 2017 Mar 3;9:48. doi: 10.3389/fnagi.2017.00048. eCollection 2017.	Hess NC	Front Aging Neurosci	2017	2017/03/21	PMC5334511		10.3389/fnagi.2017.00048
31492032	Role of Nutrition and Exercise Programs in Reducing Blood Pressure: A Systematic Review	Jurik R, Stastny P.	J Clin Med. 2019 Sep 5;8(9):1393. doi: 10.3390/jcm8091393.	Jurik R	J Clin Med	2019	2019/09/08	PMC6780911		10.3390/jcm8091393
15456348	Exercise for health for early postmenopausal women: a systematic review of randomised controlled trials	Asikainen TM, Kukkonen-Harjula K, Miilunpalo S.	Sports Med. 2004;34(11):753-78. doi: 10.2165/00007256-200434110-00004.	Asikainen TM	Sports Med	2004	2004/10/01			10.2165/00007256-200434110-00004
30165858	Acute effects of different resistance training loads on cardiac autonomic modulation in hypertensive postmenopausal women	Vale AF, Carneiro JA, Jardim PCV, Jardim TV, Steele J, Fisher JP, Gentil P.	J Transl Med. 2018 Aug 30;16(1):240. doi: 10.1186/s12967-018-1615-3.	Vale AF	J Transl Med	2018	2018/09/01	PMC6117915		10.1186/s12967-018-1615-3
8659195	[Hemodynamics in arterial hypertension treated with running endurance training or nifedipine therapy]	Winterfeld HJ, Siewert H, Bohm J, Möbes R, Bauer U, Reisinger J, Conradi E.	Z Kardiol. 1996 Mar;85(3):171-7.	Winterfeld HJ	Z Kardiol	1996	1996/03/01
31122003	An Overview of Current Physical Activity Recommendations in Primary Care	Yang YJ.	Korean J Fam Med. 2019 May;40(3):135-142. doi: 10.4082/kjfm.19.0038. Epub 2019 May 20.	Yang YJ	Korean J Fam Med	2019	2019/05/25	PMC6536904		10.4082/kjfm.19.0038
24174307	Evidence for the role of isometric exercise training in reducing blood pressure: potential mechanisms and future directions	Millar PJ, McGowan CL, Cornelissen VA, Araujo CG, Swaine IL.	Sports Med. 2014 Mar;44(3):345-56. doi: 10.1007/s40279-013-0118-x.	Millar PJ	Sports Med	2014	2013/11/01			10.1007/s40279-013-0118-x
21157722	[Fitness, sports and blood pressure]	Gojanovic B.	Praxis (Bern 1994). 2010 Dec 15;99(25):1551-7. doi: 10.1024/1661-8157/a000331.	Gojanovic B	Praxis (Bern 1994)	2010	2010/12/16			10.1024/1661-8157/a000331
25831206	Dynamic resistance training decreases sympathetic tone in hypertensive ovariectomized rats	Shimojo GL, Palma RK, Brito JO, Sanches IC, Irigoyen MC, De Angelis K.	Braz J Med Biol Res. 2015 Jun;48(6):523-7. doi: 10.1590/1414-431X20154387. Epub 2015 Mar 27.	Shimojo GL	Braz J Med Biol Res	2015	2015/04/02	PMC4470311		10.1590/1414-431X20154387
28744114	Acute effects of power and resistance exercises on hemodynamic measurements of older women	Coelho-Júnior HJ, Irigoyen MC, Aguiar SDS, Gonçalves IO, Câmara NOS, Cenedeze MA, Asano RY, Rodrigues B, Uchida MC.	Clin Interv Aging. 2017 Jul 11;12:1103-1114. doi: 10.2147/CIA.S133838. eCollection 2017.	Coelho-Júnior HJ	Clin Interv Aging	2017	2017/07/27	PMC5513809		10.2147/CIA.S133838
3122919	Can general practitioners use training in relaxation and management of stress to reduce mild hypertension?	Patel C, Marmot M.	Br Med J (Clin Res Ed). 1988 Jan 2;296(6614):21-4. doi: 10.1136/bmj.296.6614.21.	Patel C	Br Med J (Clin Res Ed)	1988	1988/01/02	PMC2544650		10.1136/bmj.296.6614.21
27936947	Blood pressure and autonomic responses following isolated and combined aerobic and resistance exercise in hypertensive older women	Anunciação PG, Farinatti PT, Goessler KF, Casonatto J, Polito MD.	Clin Exp Hypertens. 2016;38(8):710-714. doi: 10.1080/10641963.2016.1200601. Epub 2016 Dec 12.	Anunciação PG	Clin Exp Hypertens	2016	2016/12/13			10.1080/10641963.2016.1200601
25869875	Effects of exercise training on arterial stiffness in older hypertensive females	Miura H, Takahashi Y, Maki Y, Sugino M.	Eur J Appl Physiol. 2015 Sep;115(9):1847-54. doi: 10.1007/s00421-015-3168-y. Epub 2015 Apr 14.	Miura H	Eur J Appl Physiol	2015	2015/04/15			10.1007/s00421-015-3168-y
17244941	Moderate exercise training reduces arterial chemoreceptor reflex drive in mild hypertension	Izdebska E, Izdebski J, Cybulska I, Makowiecka-Ciesla M, Trzebski A.	J Physiol Pharmacol. 2006 Nov;57 Suppl 11:93-102.	Izdebska E	J Physiol Pharmacol	2006	2007/01/25
11906486	Large artery stiffness: implications for exercise capacity and cardiovascular risk	Kingwell BA.	Clin Exp Pharmacol Physiol. 2002 Mar;29(3):214-7. doi: 10.1046/j.1440-1681.2002.03622.x.	Kingwell BA	Clin Exp Pharmacol Physiol	2002	2002/03/22			10.1046/j.1440-1681.2002.03622.x
7049932	Hypertension and exercise	Björntorp P.	Hypertension. 1982 Sep-Oct;4(5 Pt 2):III56-9.	Björntorp P	Hypertension	1982	1982/09/01
25311900	The association between resistance exercise and cardiovascular disease risk in women	Drenowatz C, Sui X, Fritz S, Lavie CJ, Beattie PF, Church TS, Blair SN.	J Sci Med Sport. 2015 Nov;18(6):632-6. doi: 10.1016/j.jsams.2014.09.009. Epub 2014 Sep 22.	Drenowatz C	J Sci Med Sport	2015	2014/10/15	PMC4369452	NIHMS635076	10.1016/j.jsams.2014.09.009
29920546	Antidiabetic effect of Euterpe oleracea Mart. (açaí) extract and exercise training on high-fat diet and streptozotocin-induced diabetic rats: A positive interaction	de Bem GF, Costa CA, Santos IB, Cristino Cordeiro VDS, de Carvalho LCRM, de Souza MAV, Soares RA, Sousa PJDC, Ognibene DT, Resende AC, de Moura RS.	PLoS One. 2018 Jun 19;13(6):e0199207. doi: 10.1371/journal.pone.0199207. eCollection 2018.	de Bem GF	PLoS One	2018	2018/06/20	PMC6007924		10.1371/journal.pone.0199207
20651156	Vitamin D, blood pressure, and African Americans: toward a unifying hypothesis	Rostand SG.	Clin J Am Soc Nephrol. 2010 Sep;5(9):1697-703. doi: 10.2215/CJN.02960410. Epub 2010 Jul 22.	Rostand SG	Clin J Am Soc Nephrol	2010	2010/07/24			10.2215/CJN.02960410
29920539	Clinical phenotypes and outcomes of pulmonary hypertension due to left heart disease: Role of the pre-capillary component	Caravita S, Faini A, Carolino D'Araujo S, Dewachter C, Chomette L, Bondue A, Naeije R, Parati G, Vachiéry JL.	PLoS One. 2018 Jun 19;13(6):e0199164. doi: 10.1371/journal.pone.0199164. eCollection 2018.	Caravita S	PLoS One	2018	2018/06/20	PMC6007912		10.1371/journal.pone.0199164
24528667	Different acute cardiovascular stress in response to resistance exercise leading to failure versus not to failure in elderly women with and without hypertension--a pilot study	Tajra V, Vieira DC, Tibana RA, Teixeira TG, Silva AO, Farias DL, Nascimento Dda C, de Sousa NM, Willardson J, Prestes J.	Clin Physiol Funct Imaging. 2015 Mar;35(2):127-33. doi: 10.1111/cpf.12137. Epub 2014 Feb 17.	Tajra V	Clin Physiol Funct Imaging	2015	2014/02/18			10.1111/cpf.12137
12797840	Exercise in hypertension. A clinical review	Wallace JP.	Sports Med. 2003;33(8):585-98. doi: 10.2165/00007256-200333080-00004.	Wallace JP	Sports Med	2003	2003/06/12			10.2165/00007256-200333080-00004
27720893	Aerobic exercise-related attenuation of arterial pulmonary hypertension: A right arrow targets the disease?	Madonna R, De Caterina R, Geng YJ.	Vascul Pharmacol. 2016 Dec;87:6-9. doi: 10.1016/j.vph.2016.10.002. Epub 2016 Oct 5.	Madonna R	Vascul Pharmacol	2016	2016/10/11			10.1016/j.vph.2016.10.002
15235323	Introduction-preventing insulin resistance through exercise: a cellular approach	Hawley JA, Houmard JA.	Med Sci Sports Exerc. 2004 Jul;36(7):1187-90. doi: 10.1249/01.mss.0000132382.95142.71.	Hawley JA	Med Sci Sports Exerc	2004	2004/07/06			10.1249/01.mss.0000132382.95142.71
12716822	Battling insulin resistance in elderly obese people with type 2 diabetes: bring on the heavy weights	Willey KA, Singh MA.	Diabetes Care. 2003 May;26(5):1580-8. doi: 10.2337/diacare.26.5.1580.	Willey KA	Diabetes Care	2003	2003/04/30			10.2337/diacare.26.5.1580
26552300	[PHYSICAL EXERCISE TRAINING CAN- CELS CONSTITUTIVE NOS UNCOUPLING AND INDUCED VIOLATIONS OF CARDIAC HEMODYNAMICS IN HYPERTENSION (PART III)]	Dorofeyeva NA, Kotsuruba AV, Kopjak BS, Sagach VF.	Fiziol Zh (1994). 2015;61(4):11-21. doi: 10.15407/fz61.04.011.	Dorofeyeva NA	Fiziol Zh (1994)	2015	2015/11/11			10.15407/fz61.04.011
26776833	Resistance training prevents the cardiovascular changes caused by high-fat diet	Speretta GF, Silva AA, Vendramini RC, Zanesco A, Delbin MA, Menani JV, Bassi M, Colombari E, Colombari DS.	Life Sci. 2016 Feb 1;146:154-62. doi: 10.1016/j.lfs.2016.01.011. Epub 2016 Jan 9.	Speretta GF	Life Sci	2016	2016/01/19			10.1016/j.lfs.2016.01.011
2392980	Cardiac and skeletal muscle adaptations to training in systemic hypertension and effect of beta blockade (metoprolol or propranolol)	Ades PA, Gunther PG, Meyer WL, Gibson TC, Maddalena J, Orfeo T.	Am J Cardiol. 1990 Sep 1;66(5):591-6. doi: 10.1016/0002-9149(90)90486-k.	Ades PA	Am J Cardiol	1990	1990/09/01			10.1016/0002-9149(90)90486-k
28657472	Evaluating the effects of exercise on cognitive function in hypertensive and diabetic patients using the mental test and training system	Teixeira RB, Marins JCB, Amorim PRS, Teoldo I, Cupeiro R, Andrade MOC, Martins YLX, Castilho PR, Magalhães DD, Palotás A, Lima LM.	World J Biol Psychiatry. 2019 Mar;20(3):209-218. doi: 10.1080/15622975.2017.1337222. Epub 2017 Jun 28.	Teixeira RB	World J Biol Psychiatry	2019	2017/06/29			10.1080/15622975.2017.1337222
24315956	Exercise & Sports Science Australia (ESSA) position statement on exercise prescription for patients with peripheral arterial disease and intermittent claudication	Askew CD, Parmenter B, Leicht AS, Walker PJ, Golledge J.	J Sci Med Sport. 2014 Nov;17(6):623-9. doi: 10.1016/j.jsams.2013.10.251. Epub 2013 Nov 11.	Askew CD	J Sci Med Sport	2014	2013/12/10			10.1016/j.jsams.2013.10.251
1439393	Exercise training in obese diabetic patients. Special considerations	Zierath JR, Wallberg-Henriksson H.	Sports Med. 1992 Sep;14(3):171-89. doi: 10.2165/00007256-199214030-00004.	Zierath JR	Sports Med	1992	1992/09/01			10.2165/00007256-199214030-00004
31204518	Decreased neurotensin levels as a biomarker in resistant hypertension	Bolat I, Pusuroglu H, Demir AR, Ornek V, Erturk M.	Clin Exp Hypertens. 2020;42(3):266-270. doi: 10.1080/10641963.2019.1632340. Epub 2019 Jun 15.	Bolat I	Clin Exp Hypertens	2020	2019/06/18			10.1080/10641963.2019.1632340
10869695	The effects of exercise and training on human cardiovascular reflex control	O'Sullivan SE, Bell C.	J Auton Nerv Syst. 2000 Jul 3;81(1-3):16-24. doi: 10.1016/s0165-1838(00)00148-x.	O'Sullivan SE	J Auton Nerv Syst	2000	2000/06/28			10.1016/s0165-1838(00)00148-x
24091389	Breath analysis in pulmonary arterial hypertension	Cikach FS Jr, Tonelli AR, Barnes J, Paschke K, Newman J, Grove D, Dababneh L, Wang S, Dweik RA.	Chest. 2014 Mar 1;145(3):551-558. doi: 10.1378/chest.13-1363.	Cikach FS Jr	Chest	2014	2013/10/05	PMC3941248		10.1378/chest.13-1363
27823704	Effect of different types of exercise on sleep quality of elderly subjects	Bonardi JMT, Lima LG, Campos GO, Bertani RF, Moriguti JC, Ferriolli E, Lima NKC.	Sleep Med. 2016 Sep;25:122-129. doi: 10.1016/j.sleep.2016.06.025. Epub 2016 Sep 29.	Bonardi JMT	Sleep Med	2016	2016/11/09			10.1016/j.sleep.2016.06.025
30907139	Improvements in health parameters of a diabetic and hypertensive patient with only 40 minutes of exercise per week: a case study	Seguro C, Viana R, Lima G, Galvão L, Silva L, Jardim T, Jardim P, Gentil P.	Disabil Rehabil. 2020 Oct;42(21):3119-3125. doi: 10.1080/09638288.2019.1583780. Epub 2019 Mar 23.	Seguro C	Disabil Rehabil	2020	2019/03/26			10.1080/09638288.2019.1583780
27853886	Home-based isometric exercise training induced reductions resting blood pressure	Wiles JD, Goldring N, Coleman D.	Eur J Appl Physiol. 2017 Jan;117(1):83-93. doi: 10.1007/s00421-016-3501-0. Epub 2016 Nov 16.	Wiles JD	Eur J Appl Physiol	2017	2016/11/18			10.1007/s00421-016-3501-0
26467494	Isometric exercise training for blood pressure management: a systematic review and meta-analysis to optimize benefit	Inder JD, Carlson DJ, Dieberg G, McFarlane JR, Hess NC, Smart NA.	Hypertens Res. 2016 Feb;39(2):88-94. doi: 10.1038/hr.2015.111. Epub 2015 Oct 15.	Inder JD	Hypertens Res	2016	2015/10/16			10.1038/hr.2015.111
31195102	Exercise training initiated at old stage of lifespan attenuates aging-and ovariectomy-induced cardiac and renal oxidative stress: Role of baroreflex	da Silva Dias D, Moraes-Silva IC, Bernardes N, de Oliveira Brito-Monzani J, Stoyell-Conti FF, Machi JF, Llesuy S, Irigoyen MC, De Angelis K.	Exp Gerontol. 2019 Sep;124:110635. doi: 10.1016/j.exger.2019.110635. Epub 2019 Jun 11.	da Silva Dias D	Exp Gerontol	2019	2019/06/14			10.1016/j.exger.2019.110635
27523646	Light-intensity and high-intensity interval training improve cardiometabolic health in rats	Batacan RB Jr, Duncan MJ, Dalbo VJ, Connolly KJ, Fenning AS.	Appl Physiol Nutr Metab. 2016 Sep;41(9):945-52. doi: 10.1139/apnm-2016-0037. Epub 2016 May 4.	Batacan RB Jr	Appl Physiol Nutr Metab	2016	2016/08/16			10.1139/apnm-2016-0037
27650531	Whole-body strength training with Huber Motion Lab and traditional strength training in cardiac rehabilitation: A randomized controlled study	Guiraud T, Labrunée M, Besnier F, Sénard JM, Pillard F, Rivière D, Richard L, Laroche D, Sanguignol F, Pathak A, Gayda M, Gremeaux V.	Ann Phys Rehabil Med. 2017 Jan;60(1):20-26. doi: 10.1016/j.rehab.2016.07.385. Epub 2016 Sep 16.	Guiraud T	Ann Phys Rehabil Med	2017	2016/09/22			10.1016/j.rehab.2016.07.385
22654590	Prevalence of metabolic syndrome in patients with psoriasis	Zindancı I, Albayrak O, Kavala M, Kocaturk E, Can B, Sudogan S, Koç M.	ScientificWorldJournal. 2012;2012:312463. doi: 10.1100/2012/312463. Epub 2012 Apr 24.	Zindancı I	ScientificWorldJournal	2012	2012/06/02	PMC3349331		10.1100/2012/312463
31383503	Preventing metabolic syndrome in morbid obesity with resistance training: Reporting interindividual variability	Delgado-Floody P, Álvarez C, Lusa Cadore E, Flores-Opazo M, Caamaño-Navarrete F, Izquierdo M.	Nutr Metab Cardiovasc Dis. 2019 Dec;29(12):1368-1381. doi: 10.1016/j.numecd.2019.07.002. Epub 2019 Jul 12.	Delgado-Floody P	Nutr Metab Cardiovasc Dis	2019	2019/08/07			10.1016/j.numecd.2019.07.002
26506195	Physiological Readiness and Resilience: Pillars of Military Preparedness	Szivak TK, Kraemer WJ.	J Strength Cond Res. 2015 Nov;29 Suppl 11:S34-9. doi: 10.1519/JSC.0000000000001073.	Szivak TK	J Strength Cond Res	2015	2015/10/28			10.1519/JSC.0000000000001073
8676754	Up-regulation of intracellular signalling pathways may play a central pathogenic role in hypertension, atherogenesis, insulin resistance, and cancer promotion--the 'PKC syndrome'	McCarty MF.	Med Hypotheses. 1996 Mar;46(3):191-221. doi: 10.1016/s0306-9877(96)90243-1.	McCarty MF	Med Hypotheses	1996	1996/03/01			10.1016/s0306-9877(96)90243-1
24005959	Effects of resistance training on central blood pressure in obese young men	Croymans DM, Krell SL, Oh CS, Katiraie M, Lam CY, Harris RA, Roberts CK.	J Hum Hypertens. 2014 Mar;28(3):157-64. doi: 10.1038/jhh.2013.81. Epub 2013 Sep 5.	Croymans DM	J Hum Hypertens	2014	2013/09/06	PMC4119468	NIHMS605654	10.1038/jhh.2013.81
30825342	Concurrent exercise training on hyperglycemia and comorbidities associated: Non-responders using clinical cutoff points	Álvarez C, Ramírez-Campillo R, Lucia A, Ramírez-Vélez R, Izquierdo M.	Scand J Med Sci Sports. 2019 Jul;29(7):952-967. doi: 10.1111/sms.13413. Epub 2019 Apr 9.	Álvarez C	Scand J Med Sci Sports	2019	2019/03/03			10.1111/sms.13413
23541664	The evolution of a Canadian Hypertension Education Program recommendation: the impact of resistance training on resting blood pressure in adults as an example	Rossi AM, Moullec G, Lavoie KL, Gour-Provençal G, Bacon SL.	Can J Cardiol. 2013 May;29(5):622-7. doi: 10.1016/j.cjca.2013.02.010. Epub 2013 Mar 29.	Rossi AM	Can J Cardiol	2013	2013/04/02			10.1016/j.cjca.2013.02.010
28626972	NIRCa: An artificial neural network-based insulin resistance calculator	Stawiski K, Pietrzak I, Młynarski W, Fendler W, Szadkowska A.	Pediatr Diabetes. 2018 Mar;19(2):231-235. doi: 10.1111/pedi.12551. Epub 2017 Jun 19.	Stawiski K	Pediatr Diabetes	2018	2017/06/20			10.1111/pedi.12551
26390972	Oxygen uptake is more efficient in idiopathic pulmonary arterial hypertension than in chronic thromboembolic pulmonary hypertension	Shi X, Guo J, Gong S, Sapkota R, Yang W, Liu H, Xiang W, Wang L, Sun X, Liu J.	Respirology. 2016 Jan;21(1):149-56. doi: 10.1111/resp.12648. Epub 2015 Sep 22.	Shi X	Respirology	2016	2015/09/23			10.1111/resp.12648
28562833	The Effect of Physical Resistance Training on Baroreflex Sensitivity of Hypertensive Rats	Gomes MFP, Borges ME, Rossi VA, Moura EOC, Medeiros A.	Arq Bras Cardiol. 2017;108(6):539-545. doi: 10.5935/abc.20170065. Epub 2017 May 25.	Gomes MFP	Arq Bras Cardiol	2017	2017/06/01	PMC5489324		10.5935/abc.20170065
7968429	Skeletal muscle characteristics: relationships to cardiovascular risk factors	Bassett DR Jr.	Med Sci Sports Exerc. 1994 Aug;26(8):957-66.	Bassett DR Jr	Med Sci Sports Exerc	1994	1994/08/01
23742035	Hypertension risk: exercise is medicine* for most but not all	Loenneke JP, Fahs CA, Abe T, Rossow LM, Ozaki H, Pujol TJ, Bemben MG.	Clin Physiol Funct Imaging. 2014 Jan;34(1):77-81. doi: 10.1111/cpf.12059. Epub 2013 Jun 7.	Loenneke JP	Clin Physiol Funct Imaging	2014	2013/06/08			10.1111/cpf.12059
27471784	Is Concurrent Training Efficacious Antihypertensive Therapy? A Meta-analysis	Corso LM, Macdonald HV, Johnson BT, Farinatti P, Livingston J, Zaleski AL, Blanchard A, Pescatello LS.	Med Sci Sports Exerc. 2016 Dec;48(12):2398-2406. doi: 10.1249/MSS.0000000000001056.	Corso LM	Med Sci Sports Exerc	2016	2016/07/30			10.1249/MSS.0000000000001056
31938009	Systematic review of intra-abdominal and intrathoracic pressures initiated by the Valsalva manoeuvre during high-intensity resistance exercises	Blazek D, Stastny P, Maszczyk A, Krawczyk M, Matykiewicz P, Petr M.	Biol Sport. 2019 Dec;36(4):373-386. doi: 10.5114/biolsport.2019.88759. Epub 2019 Oct 17.	Blazek D	Biol Sport	2019	2020/01/16	PMC6945051		10.5114/biolsport.2019.88759
28219104	Captopril does not Potentiate Post-Exercise Hypotension: A Randomized Crossover Study	Queiroz AC, Sousa JC Jr, Silva ND Jr, Tobaldini E, Ortega KC, de Oliveira EM, Brum PC, Montano N, Mion D Jr, Tinucci T, de Moraes Forjaz CL.	Int J Sports Med. 2017 Apr;38(4):270-277. doi: 10.1055/s-0042-123044. Epub 2017 Feb 20.	Queiroz AC	Int J Sports Med	2017	2017/02/21			10.1055/s-0042-123044
25264665	Influence of endurance and resistance exercise order on the postexercise hemodynamic responses in hypertensive women	Menêses AL, Forjaz CL, de Lima PF, Batista RM, Monteiro Mde F, Ritti-Dias RM.	J Strength Cond Res. 2015 Mar;29(3):612-8. doi: 10.1519/JSC.0000000000000676.	Menêses AL	J Strength Cond Res	2015	2014/09/30			10.1519/JSC.0000000000000676
8695752	Postnatal growth of the heart and its blood vessels	Hudlicka O, Brown MD.	J Vasc Res. 1996 Jul-Aug;33(4):266-87. doi: 10.1159/000159155.	Hudlicka O	J Vasc Res	1996	1996/07/01			10.1159/000159155
27137950	Isometric exercise training lowers resting blood pressure and improves local brachial artery flow-mediated dilation equally in men and women	Badrov MB, Freeman SR, Zokvic MA, Millar PJ, McGowan CL.	Eur J Appl Physiol. 2016 Jul;116(7):1289-96. doi: 10.1007/s00421-016-3366-2. Epub 2016 May 2.	Badrov MB	Eur J Appl Physiol	2016	2016/05/04			10.1007/s00421-016-3366-2
2947562	Significance of physical exercise in hypertension. Influence of water temperature and beta-blockade on blood pressure, degree of cardiac hypertrophy and cardiac function in swimming training of spontaneously hypertensive rats	Vogt M, Ott B, Rupp H, Jacob R.	Basic Res Cardiol. 1986;81 Suppl 1:157-69. doi: 10.1007/978-3-662-11374-5_16.	Vogt M	Basic Res Cardiol	1986	1986/01/01			10.1007/978-3-662-11374-5_16
29850395	Effects of circuit exercise training on vascular health and blood pressure	Getty AK, Wisdo TR, Chavis LN, Derella CC, McLaughlin KC, Perez AN, DiCiurcio WT 3rd, Corbin M, Feairheller DL.	Prev Med Rep. 2018 Feb 27;10:106-112. doi: 10.1016/j.pmedr.2018.02.010. eCollection 2018 Jun.	Getty AK	Prev Med Rep	2018	2018/06/01	PMC5966513		10.1016/j.pmedr.2018.02.010
30736832	Physical Activity In Renal Disease (PAIRED) and the effect on hypertension: study protocol for a randomized controlled trial	Thompson S, Wiebe N, Gyenes G, Davies R, Radhakrishnan J, Graham M.	Trials. 2019 Feb 8;20(1):109. doi: 10.1186/s13063-019-3235-5.	Thompson S	Trials	2019	2019/02/10	PMC6368686		10.1186/s13063-019-3235-5
31615283	Comparative efficacy of exercise and anti-hypertensive pharmacological interventions in reducing blood pressure in people with hypertension: A network meta-analysis	Noone C, Leahy J, Morrissey EC, Newell J, Newell M, Dwyer CP, Murphy J, Doyle F, Murphy AW, Molloy GJ.	Eur J Prev Cardiol. 2020 Feb;27(3):247-255. doi: 10.1177/2047487319879786. Epub 2019 Oct 15.	Noone C	Eur J Prev Cardiol	2020	2019/10/17			10.1177/2047487319879786
6969961	Hemodynamic effects of physical training in established arterial hypertension	De Plaen JF, Detry JM.	Acta Cardiol. 1980;35(3):179-88.	De Plaen JF	Acta Cardiol	1980	1980/01/01
30779597	Acute cardiometabolic effects of interrupting sitting with resistance exercise breaks	Kowalsky RJ, Jakicic JM, Hergenroeder A, Rogers RJ, Gibbs BB.	Appl Physiol Nutr Metab. 2019 Oct;44(10):1025-1032. doi: 10.1139/apnm-2018-0633. Epub 2019 Feb 19.	Kowalsky RJ	Appl Physiol Nutr Metab	2019	2019/02/20			10.1139/apnm-2018-0633
26047957	Chronic resistance training does not affect post-exercise blood pressure in normotensive older women: a randomized controlled trial	Gerage AM, Ritti-Dias RM, do Nascimento MA, Pina FL, Gonçalves CG, Sardinha LB, Cyrino ES.	Age (Dordr). 2015 Jun;37(3):63. doi: 10.1007/s11357-015-9801-1. Epub 2015 Jun 6.	Gerage AM	Age (Dordr)	2015	2015/06/07	PMC4493716		10.1007/s11357-015-9801-1
30908459	ACE Gene Plays a Key Role in Reducing Blood Pressure in The Hyperintensive Elderly After Resistance Training	Montrezol FT, Marinho R, Mota GFAD, Dʼalmeida V, de Oliveira EM, Gomes RJ, Medeiros A.	J Strength Cond Res. 2019 Apr;33(4):1119-1129. doi: 10.1519/JSC.0000000000002355.	Montrezol FT	J Strength Cond Res	2019	2019/03/26			10.1519/JSC.0000000000002355
30462769	Familial history of hypertension-induced impairment on heart rate variability was not observed in strength-trained subjects	Santa-Rosa FA, Shimojo GL, Sartori M, Rocha AC, Francica JV, Paiva J, Irigoyen MC, De Angelis K.	Braz J Med Biol Res. 2018 Nov 14;51(12):e7310. doi: 10.1590/1414-431X20187310.	Santa-Rosa FA	Braz J Med Biol Res	2018	2018/11/22	PMC6247241		10.1590/1414-431X20187310
23321408	Comparative effectiveness research in the "real" world: lessons learned in a study of treatment-resistant hypertension	Laken MA, Dawson R, Engelman O, Lovelace O, Way C, Egan BM.	J Am Soc Hypertens. 2013 Jan-Feb;7(1):95-101. doi: 10.1016/j.jash.2012.12.002.	Laken MA	J Am Soc Hypertens	2013	2013/01/17	PMC3586790	NIHMS434542	10.1016/j.jash.2012.12.002
22431093	Oxidative capacity and fatigability in run-trained malignant hyperthermia-susceptible mice	Rouviere C, Corona BT, Ingalls CP.	Muscle Nerve. 2012 Apr;45(4):586-96. doi: 10.1002/mus.22343.	Rouviere C	Muscle Nerve	2012	2012/03/21	PMC3313070	NIHMS334944	10.1002/mus.22343
29479995	Effect of acute intradialytic aerobic and resistance exercise on one-day blood pressure in patients undergoing hemodialysis: a pilot study	Kim JS, Yi JH, Shin J, Kim YS, Han SW.	J Sports Med Phys Fitness. 2019 Aug;59(8):1413-1419. doi: 10.23736/S0022-4707.18.07921-5. Epub 2018 Feb 26.	Kim JS	J Sports Med Phys Fitness	2019	2018/02/27			10.23736/S0022-4707.18.07921-5
9162441	Does insulin have a role in hypertension?	Bursztyn M.	Blood Press Suppl. 1996;1:64-6.	Bursztyn M	Blood Press Suppl	1996	1996/01/01
29036548	Acute Response to a 2-Minute Isometric Exercise Test Predicts the Blood Pressure-Lowering Efficacy of Isometric Resistance Training in Young Adults	Somani YB, Baross AW, Brook RD, Milne KJ, McGowan CL, Swaine IL.	Am J Hypertens. 2018 Feb 9;31(3):362-368. doi: 10.1093/ajh/hpx173.	Somani YB	Am J Hypertens	2018	2017/10/17			10.1093/ajh/hpx173
19157267	Physical training--beyond increasing exercise capacity	Zdrenghea D, Poantă L, Pop D, Zdrenghea V, Zdrenghea M.	Rom J Intern Med. 2008;46(1):17-27.	Zdrenghea D	Rom J Intern Med	2008	2009/01/23
27285350	Acute hemodynamic and cardiovascular responses following resistance exercise to voluntary exhaustion. Effects of different loadings and exercise durations	Gjovaag T, Hjelmeland AK, Oygard JB, Vikne H, Mirtaheri P.	J Sports Med Phys Fitness. 2016 May;56(5):616-23.	Gjovaag T	J Sports Med Phys Fitness	2016	2016/06/11
25828108	Exercise improves cardiac function and attenuates insulin resistance in Dahl salt-sensitive rats	Stevens AL, Ferferieva V, Bito V, Wens I, Verboven K, Deluyker D, Voet A, Vanhoof J, Dendale P, Eijnde BO.	Int J Cardiol. 2015;186:154-60. doi: 10.1016/j.ijcard.2015.03.094. Epub 2015 Mar 10.	Stevens AL	Int J Cardiol	2015	2015/04/02			10.1016/j.ijcard.2015.03.094
24172292	Exercise training improves endothelial function in resistance arteries of young prehypertensives	Beck DT, Martin JS, Casey DP, Braith RW.	J Hum Hypertens. 2014 May;28(5):303-9. doi: 10.1038/jhh.2013.109. Epub 2013 Oct 31.	Beck DT	J Hum Hypertens	2014	2013/11/01	PMC4159938	NIHMS527031	10.1038/jhh.2013.109
28804048	Effects of concurrent and aerobic exercises on postexercise hypotension in elderly hypertensive men	Ferrari R, Umpierre D, Vogel G, Vieira PJC, Santos LP, de Mello RB, Tanaka H, Fuchs SC.	Exp Gerontol. 2017 Nov;98:1-7. doi: 10.1016/j.exger.2017.08.012. Epub 2017 Aug 10.	Ferrari R	Exp Gerontol	2017	2017/08/15			10.1016/j.exger.2017.08.012
11048773	Strength training in the elderly: effects on risk factors for age-related diseases	Hurley BF, Roth SM.	Sports Med. 2000 Oct;30(4):249-68. doi: 10.2165/00007256-200030040-00002.	Hurley BF	Sports Med	2000	2000/10/26			10.2165/00007256-200030040-00002
12671188	Effects of resistance versus aerobic training on coronary artery disease risk factors	Banz WJ, Maher MA, Thompson WG, Bassett DR, Moore W, Ashraf M, Keefer DJ, Zemel MB.	Exp Biol Med (Maywood). 2003 Apr;228(4):434-40. doi: 10.1177/153537020322800414.	Banz WJ	Exp Biol Med (Maywood)	2003	2003/04/03			10.1177/153537020322800414
30083107	Supervised, but Not Home-Based, Isometric Training Improves Brachial and Central Blood Pressure in Medicated Hypertensive Patients: A Randomized Controlled Trial	Farah BQ, Rodrigues SLC, Silva GO, Pedrosa RP, Correia MA, Barros MVG, Deminice R, Marinello PC, Smart NA, Vianna LC, Ritti-Dias RM.	Front Physiol. 2018 Jul 23;9:961. doi: 10.3389/fphys.2018.00961. eCollection 2018.	Farah BQ	Front Physiol	2018	2018/08/08	PMC6065303		10.3389/fphys.2018.00961
25391762	Prevalence and predictors of resistance and aerobic exercise among hypertensive adults in the United States	Mu L, Cohen AJ, Mukamal KJ.	J Hum Hypertens. 2015 Jun;29(6):394-5. doi: 10.1038/jhh.2014.104. Epub 2014 Nov 13.	Mu L	J Hum Hypertens	2015	2014/11/14			10.1038/jhh.2014.104
2884033	Isometric exercise: cardiovascular responses in normal and cardiac populations	Hanson P, Nagle F.	Cardiol Clin. 1987 May;5(2):157-70.	Hanson P	Cardiol Clin	1987	1987/05/01
25391761	Resistance to recommending exercise in hypertension?	Byrd JB.	J Hum Hypertens. 2015 Jun;29(6):340-1. doi: 10.1038/jhh.2014.105. Epub 2014 Nov 13.	Byrd JB	J Hum Hypertens	2015	2014/11/14			10.1038/jhh.2014.105
24463938	Erythropoietin-induced hypertension and vascular injury in mice overexpressing human endothelin-1: exercise attenuated hypertension, oxidative stress, inflammation and immune response	Barhoumi T, Briet M, Kasal DA, Fraulob-Aquino JC, Idris-Khodja N, Laurant P, Paradis P, Schiffrin EL.	J Hypertens. 2014 Apr;32(4):784-94. doi: 10.1097/HJH.0000000000000101.	Barhoumi T	J Hypertens	2014	2014/01/28			10.1097/HJH.0000000000000101
15247957	Short-term endurance training after coronary artery bypass grafting improves insulin resistance parameters in patients with hypertension	Borowicz-Bieńkowska S, Przywarska I, Dylewicz P, Pilaczyńska-Szcześniak Ł, Rychlewski T, Wilk M, Rózańska A.	Kardiol Pol. 2004 May;60(5):431-40; discussion 440.	Borowicz-Bieńkowska S	Kardiol Pol	2004	2004/07/13
20499250	Acute resistance exercise reduces blood pressure and vascular reactivity, and increases endothelium-dependent relaxation in spontaneously hypertensive rats	Faria Tde O, Targueta GP, Angeli JK, Almeida EA, Stefanon I, Vassallo DV, Lizardo JH.	Eur J Appl Physiol. 2010 Sep;110(2):359-66. doi: 10.1007/s00421-010-1508-5. Epub 2010 May 25.	Faria Tde O	Eur J Appl Physiol	2010	2010/05/26			10.1007/s00421-010-1508-5
27285351	Cardiovascular risk factors adaptation to concurrent training in overweight sedentary middle-aged men	Atashak S, Stannard SR, Azizbeigi K.	J Sports Med Phys Fitness. 2016 May;56(5):624-30.	Atashak S	J Sports Med Phys Fitness	2016	2016/06/11
17301622	Effect of exercise on blood pressure control in hypertensive patients	Fagard RH, Cornelissen VA.	Eur J Cardiovasc Prev Rehabil. 2007 Feb;14(1):12-7. doi: 10.1097/HJR.0b013e3280128bbb.	Fagard RH	Eur J Cardiovasc Prev Rehabil	2007	2007/02/16			10.1097/HJR.0b013e3280128bbb
31407796	Decreased pulmonary vascular distensibility in adolescents conceived by in vitro fertilization	Forton K, Motoji Y, Pezzuto B, Caravita S, Delbaere A, Naeije R, Faoro V.	Hum Reprod. 2019 Sep 29;34(9):1799-1808. doi: 10.1093/humrep/dez113.	Forton K	Hum Reprod	2019	2019/08/14			10.1093/humrep/dez113
26961664	Lifelong Cyclic Mechanical Strain Promotes Large Elastic Artery Stiffening: Increased Pulse Pressure and Old Age-Related Organ Failure	Thorin-Trescases N, Thorin E.	Can J Cardiol. 2016 May;32(5):624-33. doi: 10.1016/j.cjca.2015.12.022. Epub 2015 Dec 29.	Thorin-Trescases N	Can J Cardiol	2016	2016/03/11			10.1016/j.cjca.2015.12.022
23832077	Obesity and diabetes as accelerators of functional decline: can lifestyle interventions maintain functional status in high risk older adults?	Anton SD, Karabetian C, Naugle K, Buford TW.	Exp Gerontol. 2013 Sep;48(9):888-97. doi: 10.1016/j.exger.2013.06.007. Epub 2013 Jul 4.	Anton SD	Exp Gerontol	2013	2013/07/09	PMC3817488	NIHMS502561	10.1016/j.exger.2013.06.007
30300060	The Acute Effects of Mat Pilates on Hemodynamic and Salivary Nitrite Responses After Exercise in Postmenopausal Women	Batista JP, Mariano IM, Souza TCF, Costa JG, Giolo JS, Cheik NC, Espindola FS, Everman S, Puga GM.	J Aging Phys Act. 2019 Jun 1;27(3):371-377. doi: 10.1123/japa.2018-0106. Epub 2019 Feb 26.	Batista JP	J Aging Phys Act	2019	2018/10/10			10.1123/japa.2018-0106
26183482	Impact of combined exercise training on cardiovascular autonomic control and mortality in diabetic ovariectomized rats	Sanches IC, Conti FF, Bernardes N, Brito Jde O, Galdini EG, Cavaglieri CR, Irigoyen MC, De Angelis K.	J Appl Physiol (1985). 2015 Sep 15;119(6):656-62. doi: 10.1152/japplphysiol.00883.2014. Epub 2015 Jul 16.	Sanches IC	J Appl Physiol (1985)	2015	2015/07/18			10.1152/japplphysiol.00883.2014
19147407	Australian association for exercise and sports science position statement on exercise and hypertension	Sharman JE, Stowasser M.	J Sci Med Sport. 2009 Mar;12(2):252-7. doi: 10.1016/j.jsams.2008.10.009. Epub 2009 Jan 14.	Sharman JE	J Sci Med Sport	2009	2009/01/17			10.1016/j.jsams.2008.10.009
26542509	Lifestyle modification for resistant hypertension: The TRIUMPH randomized clinical trial	Blumenthal JA, Sherwood A, Smith PJ, Mabe S, Watkins L, Lin PH, Craighead LW, Babyak M, Tyson C, Young K, Ashworth M, Kraus W, Liao L, Hinderliter A.	Am Heart J. 2015 Nov;170(5):986-994.e5. doi: 10.1016/j.ahj.2015.08.006. Epub 2015 Aug 14.	Blumenthal JA	Am Heart J	2015	2015/11/07	PMC4636732	NIHMS715889	10.1016/j.ahj.2015.08.006
29426359	Twenty weeks of isometric handgrip home training to lower blood pressure in hypertensive older adults: a study protocol for a randomized controlled trial	Jørgensen MG, Ryg J, Danielsen MB, Madeleine P, Andersen S.	Trials. 2018 Feb 9;19(1):97. doi: 10.1186/s13063-018-2441-x.	Jørgensen MG	Trials	2018	2018/02/11	PMC5807761		10.1186/s13063-018-2441-x
2626092	Resistive training safety and assessment guidelines for cardiac and coronary prone patients	Kelemen MH.	Med Sci Sports Exerc. 1989 Dec;21(6):675-7. doi: 10.1249/00005768-198912000-00009.	Kelemen MH	Med Sci Sports Exerc	1989	1989/12/01			10.1249/00005768-198912000-00009
15662209	Effect of resistance training on resting blood pressure: a meta-analysis of randomized controlled trials	Cornelissen VA, Fagard RH.	J Hypertens. 2005 Feb;23(2):251-9. doi: 10.1097/00004872-200502000-00003.	Cornelissen VA	J Hypertens	2005	2005/01/22			10.1097/00004872-200502000-00003
28219107	Chronic Blood Pressure Reductions and Increments in Plasma Nitric Oxide Bioavailability	Tomeleri CM, Marcori AJ, Ribeiro AS, Gerage AM, Padilha CS, Schiavoni D, Souza MF, Mayhew JL, do Nascimento MA, Venturini D, Barbosa DS, Cyrino ES.	Int J Sports Med. 2017 Apr;38(4):290-299. doi: 10.1055/s-0042-121896. Epub 2017 Feb 20.	Tomeleri CM	Int J Sports Med	2017	2017/02/21			10.1055/s-0042-121896
23478476	Acute and chronic effects of resistive exercise on blood pressure in hypertensive elderly women	Mota MR, de Oliveira RJ, Dutra MT, Pardono E, Terra DF, Lima RM, Simões HG, da Silva FM.	J Strength Cond Res. 2013 Dec;27(12):3475-80. doi: 10.1519/JSC.0b013e31828f2766.	Mota MR	J Strength Cond Res	2013	2013/03/13			10.1519/JSC.0b013e31828f2766
27529625	Effect of Strength Training on Oxidative Stress and the Correlation of the Same with Forearm Vasodilatation and Blood Pressure of Hypertensive Elderly Women: A Randomized Clinical Trial	Dantas FF, Brasileiro-Santos Mdo S, Batista RM, do Nascimento LS, Castellano LR, Ritti-Dias RM, Lima KC, Santos Ada C.	PLoS One. 2016 Aug 16;11(8):e0161178. doi: 10.1371/journal.pone.0161178. eCollection 2016.	Dantas FF	PLoS One	2016	2016/08/17	PMC4986983		10.1371/journal.pone.0161178
24631792	Cardiovascular results of an individually controlled complex prevention	Noé JG, Dósa A, Ránky M, Pavlik G.	Acta Physiol Hung. 2014 Mar;101(1):1-12. doi: 10.1556/APhysiol.101.2014.1.1.	Noé JG	Acta Physiol Hung	2014	2014/03/18			10.1556/APhysiol.101.2014.1.1
26095652	Haemodynamic responses during resistance exercise with blood flow restriction in hypertensive subjects	Pinto RR, Polito MD.	Clin Physiol Funct Imaging. 2016 Sep;36(5):407-13. doi: 10.1111/cpf.12245. Epub 2015 Jun 19.	Pinto RR	Clin Physiol Funct Imaging	2016	2015/06/23			10.1111/cpf.12245
16308413	Exercise effects on cardiac size and left ventricular diastolic function: relationships to changes in fitness, fatness, blood pressure and insulin resistance	Stewart KJ, Ouyang P, Bacher AC, Lima S, Shapiro EP.	Heart. 2006 Jul;92(7):893-8. doi: 10.1136/hrt.2005.079962. Epub 2005 Nov 24.	Stewart KJ	Heart	2006	2005/11/26	PMC1860691		10.1136/hrt.2005.079962
2626084	Endurance training and blood pressure in normotensive and hypertensive adults	Gilders RM, Voner C, Dudley GA.	Med Sci Sports Exerc. 1989 Dec;21(6):629-36. doi: 10.1249/00005768-198912000-00001.	Gilders RM	Med Sci Sports Exerc	1989	1989/12/01			10.1249/00005768-198912000-00001
15160271	[The stakes of force perseverance training and muscle structure training in rehabilitation. Recommendations of the German Federation for Prevention and Rehabilitation of Heart-Circulatory Diseases e.v]	Bjarnason-Wehrens B, Mayer-Berger W, Meister ER, Baum K, Hambrecht R, Gielen S; German Federation for Cardiovascular Prevention and Rehabilitation.	Z Kardiol. 2004 May;93(5):357-70. doi: 10.1007/s00392-004-0063-7.	Bjarnason-Wehrens B	Z Kardiol	2004	2004/05/26			10.1007/s00392-004-0063-7
6690660	Effect of weight training on blood pressure and hemodynamics in hypertensive adolescents	Hagberg JM, Ehsani AA, Goldring D, Hernandez A, Sinacore DR, Holloszy JO.	J Pediatr. 1984 Jan;104(1):147-51. doi: 10.1016/s0022-3476(84)80615-0.	Hagberg JM	J Pediatr	1984	1984/01/01			10.1016/s0022-3476(84)80615-0
20175014	Normalization effect of sports training on blood pressure in hypertensives	Chen YL, Liu YF, Huang CY, Lee SD, Chan YS, Chen CC, Harris B, Kuo CH.	J Sports Sci. 2010 Feb;28(4):361-7. doi: 10.1080/02640410903508862.	Chen YL	J Sports Sci	2010	2010/02/23			10.1080/02640410903508862
26423710	Positive effect of combined exercise training in a model of metabolic syndrome and menopause: autonomic, inflammatory, and oxidative stress evaluations	Conti FF, Brito Jde O, Bernardes N, Dias Dda S, Malfitano C, Morris M, Llesuy SF, Irigoyen MC, De Angelis K.	Am J Physiol Regul Integr Comp Physiol. 2015 Dec 15;309(12):R1532-9. doi: 10.1152/ajpregu.00076.2015. Epub 2015 Sep 30.	Conti FF	Am J Physiol Regul Integr Comp Physiol	2015	2015/10/02			10.1152/ajpregu.00076.2015
24022577	Standardization of resistance exercise training: effects in diabetic ovariectomized rats	Sanches IC, Conti FF, Sartori M, Irigoyen MC, De Angelis K.	Int J Sports Med. 2014 Apr;35(4):323-9. doi: 10.1055/s-0033-1351254. Epub 2013 Sep 10.	Sanches IC	Int J Sports Med	2014	2013/09/12			10.1055/s-0033-1351254
4522164	Systemic haemodynamics in mild arterial hypertension before and after physical training	Sannerstedt R, Wasir H, Henning R, Werkö L.	Clin Sci Mol Med Suppl. 1973 Aug;45 Suppl 1:145s-9. doi: 10.1042/cs045145s.	Sannerstedt R	Clin Sci Mol Med Suppl	1973	1973/08/01			10.1042/cs045145s
20432200	Finger blood pressure during leg resistance exercise	Gomides RS, Dias RM, Souza DR, Costa LA, Ortega KC, Mion D Jr, Tinucci T, de Moraes Forjaz CL.	Int J Sports Med. 2010 Aug;31(8):590-5. doi: 10.1055/s-0030-1252054. Epub 2010 Apr 29.	Gomides RS	Int J Sports Med	2010	2010/05/01			10.1055/s-0030-1252054
27908251	Effects of an Outpatient Service Rehabilitation Programme in Patients Affected by Pulmonary Arterial Hypertension: An Observational Study	Bussotti M, Gremigni P, Pedretti RFE, Kransinska P, Di Marco S, Corbo P, Marchese G, Totaro P, Sommaruga M.	Cardiovasc Hematol Disord Drug Targets. 2017;17(1):3-10. doi: 10.2174/1871529X16666161130123937.	Bussotti M	Cardiovasc Hematol Disord Drug Targets	2017	2016/12/03			10.2174/1871529X16666161130123937
16754812	Resistance exercise training: its role in the prevention of cardiovascular disease	Braith RW, Stewart KJ.	Circulation. 2006 Jun 6;113(22):2642-50. doi: 10.1161/CIRCULATIONAHA.105.584060.	Braith RW	Circulation	2006	2006/06/07			10.1161/CIRCULATIONAHA.105.584060
1663831	Blood pressure response to exercise in normotensives and hypertensives	Franz IW.	Can J Sport Sci. 1991 Dec;16(4):296-301.	Franz IW	Can J Sport Sci	1991	1991/12/01
21059991	The impact of exercise training on conduit artery wall thickness and remodeling in chronic heart failure patients	Maiorana AJ, Naylor LH, Exterkate A, Swart A, Thijssen DH, Lam K, O'Driscoll G, Green DJ.	Hypertension. 2011 Jan;57(1):56-62. doi: 10.1161/HYPERTENSIONAHA.110.163022. Epub 2010 Nov 8.	Maiorana AJ	Hypertension	2011	2010/11/10			10.1161/HYPERTENSIONAHA.110.163022
29091150	Maintenance of exercise training benefits is associated with adequate milk and dairy products intake in elderly hypertensive subjects following detraining	Moraes WMAM, Santos NSD, Aguiar LP, Sousa LGO.	Einstein (Sao Paulo). 2017 Jul-Sep;15(3):289-294. doi: 10.1590/S1679-45082017AO4048.	Moraes WMAM	Einstein (Sao Paulo)	2017	2017/11/02	PMC5823042		10.1590/S1679-45082017AO4048
25749830	Benefits of a 12-week lifestyle modification program including diet and combined aerobic and resistance exercise on albuminuria in diabetic and non-diabetic Japanese populations	Yamamoto-Kabasawa K, Hosojima M, Yata Y, Saito M, Tanaka N, Tanaka J, Tanabe N, Narita I, Arakawa M, Saito A.	Clin Exp Nephrol. 2015 Dec;19(6):1079-89. doi: 10.1007/s10157-015-1103-5. Epub 2015 Mar 8.	Yamamoto-Kabasawa K	Clin Exp Nephrol	2015	2015/03/10			10.1007/s10157-015-1103-5
28257997	Carbon monoxide does not contribute to vascular tonus improvement in exercise-trained rats with chronic nitric oxide synthase inhibition	Ülker SN, Koçer G, Şentürk ÜK.	Nitric Oxide. 2017 May 1;65:60-67. doi: 10.1016/j.niox.2017.02.011. Epub 2017 Mar 1.	Ülker SN	Nitric Oxide	2017	2017/03/05			10.1016/j.niox.2017.02.011
25485893	A session of resistance exercise increases vasodilation in intermittent claudication patients	Lima A, Ritti-Dias R, Forjaz CL, Correia M, Miranda A, Brasileiro-Santos M, Santos A, Sobral Filho D, Silva A.	Appl Physiol Nutr Metab. 2015 Jan;40(1):59-64. doi: 10.1139/apnm-2014-0342.	Lima A	Appl Physiol Nutr Metab	2015	2014/12/09			10.1139/apnm-2014-0342
18573479	Sex differences in the effects of aerobic and anaerobic exercise on blood pressure and arterial stiffness	Collier SR.	Gend Med. 2008 Jun;5(2):115-23. doi: 10.1016/j.genm.2008.06.002.	Collier SR	Gend Med	2008	2008/06/25			10.1016/j.genm.2008.06.002
30861694	Different exercise modalities exert opposite acute effects on short-term blood pressure variability in male patients with hypertension	Caminiti G, Mancuso A, Raposo AF, Fossati C, Selli S, Volterrani M.	Eur J Prev Cardiol. 2019 Jul;26(10):1028-1031. doi: 10.1177/2047487318819529. Epub 2019 Jan 6.	Caminiti G	Eur J Prev Cardiol	2019	2019/03/14			10.1177/2047487318819529
12511542	Greater age-related reductions in central arterial compliance in resistance-trained men	Miyachi M, Donato AJ, Yamamoto K, Takahashi K, Gates PE, Moreau KL, Tanaka H.	Hypertension. 2003 Jan;41(1):130-5. doi: 10.1161/01.hyp.0000047649.62181.88.	Miyachi M	Hypertension	2003	2003/01/04			10.1161/01.hyp.0000047649.62181.88
25251047	Strength fitness and body weight status on markers of cardiometabolic health	Roberts CK, Lee MM, Katiraie M, Krell SL, Angadi SS, Chronley MK, Oh CS, Ribas V, Harris RA, Hevener AL, Croymans DM.	Med Sci Sports Exerc. 2015 Jun;47(6):1211-8. doi: 10.1249/MSS.0000000000000526.	Roberts CK	Med Sci Sports Exerc	2015	2014/09/25	PMC5866050	NIHMS629275	10.1249/MSS.0000000000000526
15117727	Comparison of effects of exercise and diuretic on left ventricular geometry, mass, and insulin resistance in older hypertensive adults	Rinder MR, Spina RJ, Peterson LR, Koenig CJ, Florence CR, Ehsani AA.	Am J Physiol Regul Integr Comp Physiol. 2004 Aug;287(2):R360-8. doi: 10.1152/ajpregu.00409.2003. Epub 2004 Apr 29.	Rinder MR	Am J Physiol Regul Integr Comp Physiol	2004	2004/05/01			10.1152/ajpregu.00409.2003
26176315	A single resistance exercise session improves myocardial contractility in spontaneously hypertensive rats	Fernandes AA, Faria Tde O, Ribeiro Júnior RF, Costa GP, Marchezini B, Silveira EA, Angeli JK, Stefanon I, Vassallo DV, Lizardo JH.	Braz J Med Biol Res. 2015 Sep;48(9):813-21. doi: 10.1590/1414-431X20154355. Epub 2015 Jul 10.	Fernandes AA	Braz J Med Biol Res	2015	2015/07/16	PMC4568809		10.1590/1414-431X20154355
20082930	Physical activity reduces systemic blood pressure and improves early markers of atherosclerosis in pre-pubertal obese children	Farpour-Lambert NJ, Aggoun Y, Marchand LM, Martin XE, Herrmann FR, Beghetti M.	J Am Coll Cardiol. 2009 Dec 15;54(25):2396-406. doi: 10.1016/j.jacc.2009.08.030.	Farpour-Lambert NJ	J Am Coll Cardiol	2009	2010/01/20			10.1016/j.jacc.2009.08.030
27283375	Acute resistance exercise with blood flow restriction in elderly hypertensive women: haemodynamic, rating of perceived exertion and blood lactate	Pinto RR, Karabulut M, Poton R, Polito MD.	Clin Physiol Funct Imaging. 2018 Jan;38(1):17-24. doi: 10.1111/cpf.12376. Epub 2016 Jun 10.	Pinto RR	Clin Physiol Funct Imaging	2018	2016/06/11			10.1111/cpf.12376
28865866	Postexercise hypotension during different water-based concurrent training intrasession sequences in young women	Pinto SS, Umpierre D, Ferreira HK, Nunes GN, Ferrari R, Alberton CL.	J Am Soc Hypertens. 2017 Oct;11(10):653-659. doi: 10.1016/j.jash.2017.08.002. Epub 2017 Aug 24.	Pinto SS	J Am Soc Hypertens	2017	2017/09/04			10.1016/j.jash.2017.08.002
25540580	Resistance exercise with different volumes: blood pressure response and forearm blood flow in the hypertensive elderly	Brito Ade F, de Oliveira CV, Brasileiro-Santos Mdo S, Santos Ada C.	Clin Interv Aging. 2014 Dec 12;9:2151-8. doi: 10.2147/CIA.S53441. eCollection 2014.	Brito Ade F	Clin Interv Aging	2014	2014/12/26	PMC4270306		10.2147/CIA.S53441
20303232	Barriers and enablers in the implementation of a provider-based intervention to stimulate culturally appropriate hypertension education	Beune EJ, Haafkens JA, Bindels PJ.	Patient Educ Couns. 2011 Jan;82(1):74-80. doi: 10.1016/j.pec.2010.02.015. Epub 2010 Mar 29.	Beune EJ	Patient Educ Couns	2011	2010/03/23			10.1016/j.pec.2010.02.015
27930451	Postexercise Hypotension Is Volume-Dependent in Hypertensives: Autonomic and Forearm Blood Responses	de Freitas Brito A, Brasileiro-Santos MDS, Coutinho de Oliveira CV, da Cruz Santos A.	J Strength Cond Res. 2019 Jan;33(1):234-241. doi: 10.1519/JSC.0000000000001735.	de Freitas Brito A	J Strength Cond Res	2019	2016/12/09			10.1519/JSC.0000000000001735
28863033	Increased blood pressure and aortic stiffness among abusers of anabolic androgenic steroids: potential effect of suppressed natriuretic peptides in plasma?	Rasmussen JJ, Schou M, Madsen PL, Selmer C, Johansen ML, Hovind P, Ulriksen PS, Faber J, Gustafsson F, Kistorp C.	J Hypertens. 2018 Feb;36(2):277-285. doi: 10.1097/HJH.0000000000001546.	Rasmussen JJ	J Hypertens	2018	2017/09/02			10.1097/HJH.0000000000001546
29738358	The influence of resting blood pressure on muscle strength in healthy adults	Blanchard AR, Taylor BA, Thompson PD, Lepley LK, White CM, Corso LM, Zaleski AL, Pescatello LS.	Blood Press Monit. 2018 Aug;23(4):185-190. doi: 10.1097/MBP.0000000000000325.	Blanchard AR	Blood Press Monit	2018	2018/05/09	PMC6035107	NIHMS962065	10.1097/MBP.0000000000000325
21332027	Exercise-stimulated GLUT4 expression is similar in normotensive and hypertensive rats	Lehnen AM, Leguisamo NM, Pinto GH, Markoski M, De Angelis K, Machado UF, Schaan B.	Horm Metab Res. 2011 Apr;43(4):231-5. doi: 10.1055/s-0031-1271747. Epub 2011 Feb 17.	Lehnen AM	Horm Metab Res	2011	2011/02/19			10.1055/s-0031-1271747
26873336	Study of endothelial function response to exercise training in hypertensive individuals (SEFRET): study protocol for a randomized controlled trial	Pedralli ML, Waclawovsky G, Camacho A, Markoski MM, Castro I, Lehnen AM.	Trials. 2016 Feb 13;17:84. doi: 10.1186/s13063-016-1210-y.	Pedralli ML	Trials	2016	2016/02/14	PMC4752791		10.1186/s13063-016-1210-y
27861249	The antihypertensive effects of aerobic versus isometric handgrip resistance exercise	Ash GI, Taylor BA, Thompson PD, MacDonald HV, Lamberti L, Chen MH, Farinatti P, Kraemer WJ, Panza GA, Zaleski AL, Deshpande V, Ballard KD, Mujtaba M, White CM, Pescatello LS.	J Hypertens. 2017 Feb;35(2):291-299. doi: 10.1097/HJH.0000000000001176.	Ash GI	J Hypertens	2017	2016/11/19	PMC5713890	NIHMS909832	10.1097/HJH.0000000000001176
28240682	Visfatin levels are increased in patients with resistant hypertension and are correlated with left ventricular hypertrophy	Ozal E, Sahin I, Bolat I, Pusuroglu H, Avci II, Akgul O, Ornek V, Sürgit O, Yildirim A.	Blood Press Monit. 2017 Jun;22(3):137-142. doi: 10.1097/MBP.0000000000000245.	Ozal E	Blood Press Monit	2017	2017/02/28			10.1097/MBP.0000000000000245
1306511	The syndrome of insulin resistance	Vague P, Raccah D.	Horm Res. 1992;38(1-2):28-32. doi: 10.1159/000182476.	Vague P	Horm Res	1992	1992/01/01			10.1159/000182476
23917668	Aerobic exercise training induces metabolic benefits in rats with metabolic syndrome independent of dietary changes	Caponi PW, Lehnen AM, Pinto GH, Borges J, Markoski M, Machado UF, Schaan BD.	Clinics (Sao Paulo). 2013 Jul;68(7):1010-7. doi: 10.6061/clinics/2013(07)20.	Caponi PW	Clinics (Sao Paulo)	2013	2013/08/07	PMC3714777		10.6061/clinics/2013(07)20
12913057	Training-induced, pressure-lowering effect in SHR: wide effects on circulatory profile of exercised and nonexercised muscles	Melo RM, Martinho E Jr, Michelini LC.	Hypertension. 2003 Oct;42(4):851-7. doi: 10.1161/01.HYP.0000086201.27420.33. Epub 2003 Aug 11.	Melo RM	Hypertension	2003	2003/08/13			10.1161/01.HYP.0000086201.27420.33
3072179	Efficacy of relaxation techniques in hypertensive patients	Aivazyan TA, Zaitsev VP, Salenko BB, Yurenev AP, Patrusheva IF.	Health Psychol. 1988;7 Suppl:193-200.	Aivazyan TA	Health Psychol	1988	1988/01/01
26425078	Effects of exercise intensity on postexercise hypotension after resistance training session in overweight hypertensive patients	Cavalcante PA, Rica RL, Evangelista AL, Serra AJ, Figueira A Jr, Pontes FL Jr, Kilgore L, Baker JS, Bocalini DS.	Clin Interv Aging. 2015 Sep 18;10:1487-95. doi: 10.2147/CIA.S79625. eCollection 2015.	Cavalcante PA	Clin Interv Aging	2015	2015/10/02	PMC4581782		10.2147/CIA.S79625
29371223	Broad-spectrum physical fitness benefits of recreational football: a systematic review and meta-analysis	Milanović Z, Pantelić S, Čović N, Sporiš G, Mohr M, Krustrup P.	Br J Sports Med. 2019 Aug;53(15):926-939. doi: 10.1136/bjsports-2017-097885. Epub 2018 Jan 25.	Milanović Z	Br J Sports Med	2019	2018/01/27	PMC6662951		10.1136/bjsports-2017-097885
21734721	Effect of 12 weeks of resistance exercise on post-exercise hypotension in stage 1 hypertensive individuals	Moraes MR, Bacurau RF, Simões HG, Campbell CS, Pudo MA, Wasinski F, Pesquero JB, Würtele M, Araujo RC.	J Hum Hypertens. 2012 Sep;26(9):533-9. doi: 10.1038/jhh.2011.67. Epub 2011 Jul 7.	Moraes MR	J Hum Hypertens	2012	2011/07/08			10.1038/jhh.2011.67
10523358	Exercise reverses peripheral insulin resistance in trained L-NAME-hypertensive rats	De Angelis Lobo d'Avila K, Gadonski G, Fang J, Dall'Ago P, Albuquerque VL, Peixoto LR, Fernandes TG, Irigoyen MC.	Hypertension. 1999 Oct;34(4 Pt 2):768-72. doi: 10.1161/01.hyp.34.4.768.	De Angelis Lobo d'Avila K	Hypertension	1999	1999/10/16			10.1161/01.hyp.34.4.768
11197783	Depressor effect by exercise training is associated with amelioration of hyperinsulinemia and sympathetic overactivity	Kohno K, Matsuoka H, Takenaka K, Miyake Y, Okuda S, Nomura G, Imaizumi T.	Intern Med. 2000 Dec;39(12):1013-9. doi: 10.2169/internalmedicine.39.1013.	Kohno K	Intern Med	2000	2001/02/24			10.2169/internalmedicine.39.1013
19826291	Effects of treadmill running and resistance exercises on lowering blood pressure during the daily work of hypertensive subjects	Mota MR, Pardono E, Lima LC, Arsa G, Bottaro M, Campbell CS, Simões HG.	J Strength Cond Res. 2009 Nov;23(8):2331-8. doi: 10.1519/JSC.0b013e3181bac418.	Mota MR	J Strength Cond Res	2009	2009/10/15			10.1519/JSC.0b013e3181bac418
26278895	Assessment of 25-Hydroxyvitamin D Levels in Patients with Resistant Hypertension	Belen E, Şahin İ, Güngör B, Ayça B, Avcı İİ, Avşar M, Yıldız SS, Akın F, Bozbeyoglu E, Okuyan E.	Med Princ Pract. 2016;25(1):25-30. doi: 10.1159/000437227. Epub 2015 Aug 12.	Belen E	Med Princ Pract	2016	2015/08/18	PMC5588313		10.1159/000437227
6624669	Effect of exercise training on the blood pressure and hemodynamic features of hypertensive adolescents	Hagberg JM, Goldring D, Ehsani AA, Heath GW, Hernandez A, Schechtman K, Holloszy JO.	Am J Cardiol. 1983 Oct 1;52(7):763-8. doi: 10.1016/0002-9149(83)90412-5.	Hagberg JM	Am J Cardiol	1983	1983/10/01			10.1016/0002-9149(83)90412-5
30999896	The epidemiology of aerobic physical activity and muscle-strengthening activity guideline adherence among 383,928 U.S. adults	Bennie JA, De Cocker K, Teychenne MJ, Brown WJ, Biddle SJH.	Int J Behav Nutr Phys Act. 2019 Apr 18;16(1):34. doi: 10.1186/s12966-019-0797-2.	Bennie JA	Int J Behav Nutr Phys Act	2019	2019/04/20	PMC6472085		10.1186/s12966-019-0797-2
17036188	[Cardiovascular side effects of anabolic-androgenic steroids]	Kindermann W.	Herz. 2006 Sep;31(6):566-73. doi: 10.1007/s00059-006-2856-0.	Kindermann W	Herz	2006	2006/10/13			10.1007/s00059-006-2856-0
9885181	[Importance of increased physical activity in ambulatory cardiovascular prevention]	Huonker M, Halle M, Frey I, Schmidt-Trucksäss A, Sorichter S, Keul J, Berg A.	Z Kardiol. 1998 Nov;87(11):881-90. doi: 10.1007/s003920050244.	Huonker M	Z Kardiol	1998	1999/01/13			10.1007/s003920050244
10720604	Progressive resistance exercise and resting blood pressure : A meta-analysis of randomized controlled trials	Kelley GA, Kelley KS.	Hypertension. 2000 Mar;35(3):838-43. doi: 10.1161/01.hyp.35.3.838.	Kelley GA	Hypertension	2000	2000/03/18			10.1161/01.hyp.35.3.838
29512042	Functional status improves in hypertensive older adults: the long-term effects of antihypertensive therapy combined with multicomponent exercise intervention	Baptista LC, Amorim AP, Valente-Dos-Santos J, Machado-Rodrigues AM, Veríssimo MT, Martins RA.	Aging Clin Exp Res. 2018 Dec;30(12):1483-1495. doi: 10.1007/s40520-018-0925-x. Epub 2018 Mar 6.	Baptista LC	Aging Clin Exp Res	2018	2018/03/08			10.1007/s40520-018-0925-x
21142752	Long-term follow-up of cardiovascular risk factors after exercise training in obese children	Maggio AB, Aggoun Y, Martin XE, Marchand LM, Beghetti M, Farpour-Lambert NJ.	Int J Pediatr Obes. 2011 Jun;6(2-2):e603-10. doi: 10.3109/17477166.2010.530665. Epub 2010 Dec 10.	Maggio AB	Int J Pediatr Obes	2011	2010/12/15			10.3109/17477166.2010.530665
10615427	Exercise enhances vasorelaxation in experimental obesity associated hypertension	Arvola P, Wu X, Kähönen M, Mäkynen H, Riutta A, Mucha I, Solakivi T, Kainulainen H, Pörsti I.	Cardiovasc Res. 1999 Sep;43(4):992-1002. doi: 10.1016/s0008-6363(99)00141-8.	Arvola P	Cardiovasc Res	1999	2000/01/01			10.1016/s0008-6363(99)00141-8
24557713	Low K⁺ current in arterial myocytes with impaired K⁺-vasodilation and its recovery by exercise in hypertensive rats	Seo EY, Kim HJ, Zhao ZH, Jang JH, Jin CZ, Yoo HY, Zhang YH, Kim SJ.	Pflugers Arch. 2014 Nov;466(11):2101-11. doi: 10.1007/s00424-014-1473-7. Epub 2014 Feb 21.	Seo EY	Pflugers Arch	2014	2014/02/22			10.1007/s00424-014-1473-7
27932535	Session Perceived Exertion Following Traditional and Circuit Resistance Exercise Methods in Older Hypertensive Women	Gauche R, Ferreira-Júnior JB, Gadelha AB, Neri SGR, Bottaro M, Vianna LC, Lima RM.	Percept Mot Skills. 2017 Feb;124(1):166-181. doi: 10.1177/0031512516680436. Epub 2016 Dec 7.	Gauche R	Percept Mot Skills	2017	2016/12/10			10.1177/0031512516680436
23541660	The 2013 Canadian Hypertension Education Program recommendations for blood pressure measurement, diagnosis, assessment of risk, prevention, and treatment of hypertension	Hackam DG, Quinn RR, Ravani P, Rabi DM, Dasgupta K, Daskalopoulou SS, Khan NA, Herman RJ, Bacon SL, Cloutier L, Dawes M, Rabkin SW, Gilbert RE, Ruzicka M, McKay DW, Campbell TS, Grover S, Honos G, Schiffrin EL, Bolli P, Wilson TW, Feldman RD, Lindsay P, Hill MD, Gelfer M, Burns KD, Vallée M, Prasad GV, Lebel M, McLean D, Arnold JM, Moe GW, Howlett JG, Boulanger JM, Larochelle P, Leiter LA, Jones …	Can J Cardiol. 2013 May;29(5):528-42. doi: 10.1016/j.cjca.2013.01.005. Epub 2013 Mar 29.	Hackam DG	Can J Cardiol	2013	2013/04/02			10.1016/j.cjca.2013.01.005
24278871	Effect of long-term resistance exercise on body composition, blood lipid factors, and vascular compliance in the hypertensive elderly men	Kim HS, Kim DG.	J Exerc Rehabil. 2013 Apr;9(2):271-7. doi: 10.12965/jer.130010. Epub 2013 Apr 25.	Kim HS	J Exerc Rehabil	2013	2013/11/27	PMC3836511		10.12965/jer.130010
30146505	[Aging-related frailty and sarcopenia. Frailty and Sarcopenia in Patients with Lifestyle-Related Diseases.]	Sugimoto K, Rakugi H.	Clin Calcium. 2018;28(9):1201-1208.	Sugimoto K	Clin Calcium	2018	2018/08/28
23766641	Isometric handgrip does not elicit cardiovascular overload or post-exercise hypotension in hypertensive older women	Olher Rdos R, Bocalini DS, Bacurau RF, Rodriguez D, Figueira A Jr, Pontes FL Jr, Navarro F, Simões HG, Araujo RC, Moraes MR.	Clin Interv Aging. 2013;8:649-55. doi: 10.2147/CIA.S40560. Epub 2013 Jun 5.	Olher Rdos R	Clin Interv Aging	2013	2013/06/15	PMC3678710		10.2147/CIA.S40560
31656098	Cerebral Blood Flow Response to Simulated Hypovolemia in Essential Hypertension: A Magnetic Resonance Imaging Study	Neumann S, Burchell AE, Rodrigues JCL, Lawton CB, Burden D, Underhill M, Kobetić MD, Adams ZH, Brooks JCW, Nightingale AK, Paton JFR, Hamilton MCK, Hart EC.	Hypertension. 2019 Dec;74(6):1391-1398. doi: 10.1161/HYPERTENSIONAHA.119.13229. Epub 2019 Oct 28.	Neumann S	Hypertension	2019	2019/10/29	PMC7069391		10.1161/HYPERTENSIONAHA.119.13229
15824294	Effect of exercise on blood pressure in older persons: a randomized controlled trial	Stewart KJ, Bacher AC, Turner KL, Fleg JL, Hees PS, Shapiro EP, Tayback M, Ouyang P.	Arch Intern Med. 2005 Apr 11;165(7):756-62. doi: 10.1001/archinte.165.7.756.	Stewart KJ	Arch Intern Med	2005	2005/04/13			10.1001/archinte.165.7.756
9270080	Renal depressor mechanisms of physical training in patients with essential hypertension	Kohno K, Matsuoka H, Takenaka K, Miyake Y, Nomura G, Imaizumi T.	Am J Hypertens. 1997 Aug;10(8):859-68. doi: 10.1016/s0895-7061(97)00109-x.	Kohno K	Am J Hypertens	1997	1997/08/01			10.1016/s0895-7061(97)00109-x
19997008	Abnormal neurovascular control in anabolic androgenic steroids users	Alves MJ, Dos Santos MR, Dias RG, Akiho CA, Laterza MC, Rondon MU, Moreau RL, Negrāo CE.	Med Sci Sports Exerc. 2010 May;42(5):865-71. doi: 10.1249/MSS.0b013e3181c07b74.	Alves MJ	Med Sci Sports Exerc	2010	2009/12/10			10.1249/MSS.0b013e3181c07b74
29189337	Postexercise Hypotension as a Predictor for Long-Term Training-Induced Blood Pressure Reduction: A Large-Scale Randomized Controlled Trial	Wegmann M, Hecksteden A, Poppendieck W, Steffen A, Kraushaar J, Morsch A, Meyer T.	Clin J Sport Med. 2018 Nov;28(6):509-515. doi: 10.1097/JSM.0000000000000475.	Wegmann M	Clin J Sport Med	2018	2017/12/01			10.1097/JSM.0000000000000475
30527153	Hypotensive Effect of Heated Water-Based Exercise Persists After 12-Week Cessation of Training in Patients With Resistant Hypertension	Guimãraes GV, Fernandes-Silva MM, Drager LF, de Barros Cruz LG, Castro RE, Ciolac EG, Bocchi EA.	Can J Cardiol. 2018 Dec;34(12):1641-1647. doi: 10.1016/j.cjca.2018.09.013. Epub 2018 Oct 5.	Guimãraes GV	Can J Cardiol	2018	2018/12/12			10.1016/j.cjca.2018.09.013
24773307	Exercise as medicine: role in the management of primary hypertension	Millar PJ, Goodman JM.	Appl Physiol Nutr Metab. 2014 Jul;39(7):856-8. doi: 10.1139/apnm-2014-0006. Epub 2014 Feb 12.	Millar PJ	Appl Physiol Nutr Metab	2014	2014/04/30			10.1139/apnm-2014-0006
25923321	Aerobic Exercise Promotes a Decrease in Right Ventricle Apoptotic Proteins in Experimental Cor Pulmonale	Colombo R, Siqueira R, Conzatti A, Fernandes TR, Tavares AM, Araújo AS, Belló-Klein A.	J Cardiovasc Pharmacol. 2015 Sep;66(3):246-53. doi: 10.1097/FJC.0000000000000272.	Colombo R	J Cardiovasc Pharmacol	2015	2015/04/30			10.1097/FJC.0000000000000272
25466493	Obesity indices and haemodynamic response to exercise in obese diabetic hypertensive patients: Randomized controlled trial	Abdelaal AA, Mohamad MA.	Obes Res Clin Pract. 2015 Sep-Oct;9(5):475-86. doi: 10.1016/j.orcp.2014.11.001. Epub 2014 Nov 23.	Abdelaal AA	Obes Res Clin Pract	2015	2014/12/04			10.1016/j.orcp.2014.11.001
15626550	Exercise and risk factors associated with metabolic syndrome in older adults	Stewart KJ, Bacher AC, Turner K, Lim JG, Hees PS, Shapiro EP, Tayback M, Ouyang P.	Am J Prev Med. 2005 Jan;28(1):9-18. doi: 10.1016/j.amepre.2004.09.006.	Stewart KJ	Am J Prev Med	2005	2005/01/01			10.1016/j.amepre.2004.09.006
12361191	Aerobic exercise attenuates an exaggerated exercise blood pressure response in normotensive young adult African-American men	Bond V, Stephens Q, Adams RG, Vaccaro P, Demeersman R, Williams D, Obisesan TO, Franks BD, Oke LM, Coleman B, Blakely R, Millis RM.	Blood Press. 2002;11(4):229-34. doi: 10.1080/08037050213765.	Bond V	Blood Press	2002	2002/10/04	PMC3166529	NIHMS317881	10.1080/08037050213765
10776059	[Physical activity--what minimal level is sufficient seen from health perspective?]	Kjaer M, Andersen LB, Hansen IL.	Ugeskr Laeger. 2000 Apr 10;162(15):2164-9.	Kjaer M	Ugeskr Laeger	2000	2000/04/25
11081768	Exercise training normalizes wall-to-lumen ratio of the gracilis muscle arterioles and reduces pressure in spontaneously hypertensive rats	Amaral SL, Zorn TM, Michelini LC.	J Hypertens. 2000 Nov;18(11):1563-72. doi: 10.1097/00004872-200018110-00006.	Amaral SL	J Hypertens	2000	2000/11/18			10.1097/00004872-200018110-00006
27676143	Physical Exercise in Patients with Fabry Disease - a Pilot Study	Schmitz B, Thorwesten L, Lenders M, Duning T, Stypmann J, Brand E, Brand SM.	Int J Sports Med. 2016 Dec;37(13):1066-1072. doi: 10.1055/s-0042-110205. Epub 2016 Sep 27.	Schmitz B	Int J Sports Med	2016	2016/09/28			10.1055/s-0042-110205
30030775	Acute responses of hemodynamic and oxidative stress parameters to aerobic exercise with blood flow restriction in hypertensive elderly women	Barili A, Corralo VDS, Cardoso AM, Mânica A, Bonadiman BDSR, Bagatini MD, Da Silva-Grigoletto ME, de Oliveira GG, De Sá CA.	Mol Biol Rep. 2018 Oct;45(5):1099-1109. doi: 10.1007/s11033-018-4261-1. Epub 2018 Jul 20.	Barili A	Mol Biol Rep	2018	2018/07/22			10.1007/s11033-018-4261-1
22963152	An educational training simulator for advanced perfusion techniques using a high-fidelity virtual patient model	Tokaji M, Ninomiya S, Kurosaki T, Orihashi K, Sueda T.	Artif Organs. 2012 Dec;36(12):1026-35. doi: 10.1111/j.1525-1594.2012.01512.x. Epub 2012 Sep 11.	Tokaji M	Artif Organs	2012	2012/09/12			10.1111/j.1525-1594.2012.01512.x
10671187	Physical training improves flow-mediated dilation in patients with the polymetabolic syndrome	Lavrencic A, Salobir BG, Keber I.	Arterioscler Thromb Vasc Biol. 2000 Feb;20(2):551-5. doi: 10.1161/01.atv.20.2.551.	Lavrencic A	Arterioscler Thromb Vasc Biol	2000	2000/02/12			10.1161/01.atv.20.2.551
23940665	Clinical prediction in early pregnancy of infants small for gestational age by customised birthweight centiles: findings from a healthy nulliparous cohort	McCowan LM, Thompson JM, Taylor RS, North RA, Poston L, Baker PN, Myers J, Roberts CT, Dekker GA, Simpson NA, Walker JJ, Kenny LC; SCOPE Consortium.	PLoS One. 2013 Aug 5;8(8):e70917. doi: 10.1371/journal.pone.0070917. Print 2013.	McCowan LM	PLoS One	2013	2013/08/14	PMC3733741		10.1371/journal.pone.0070917
22610907	Effect of exercise on blood pressure in type 2 diabetes: a randomized controlled trial	Dobrosielski DA, Gibbs BB, Ouyang P, Bonekamp S, Clark JM, Wang NY, Silber HA, Shapiro EP, Stewart KJ.	J Gen Intern Med. 2012 Nov;27(11):1453-9. doi: 10.1007/s11606-012-2103-8. Epub 2012 May 19.	Dobrosielski DA	J Gen Intern Med	2012	2012/05/22	PMC3475835		10.1007/s11606-012-2103-8
24256097	Amlodipine reduces blood pressure during dynamic resistance exercise in hypertensive patients	Souza DR, Gomides RS, Costa LA, Queiroz AC, Barros S, Ortega KC, Mion D Jr, Tinucci T, Forjaz CL.	Scand J Med Sci Sports. 2015 Feb;25(1):53-60. doi: 10.1111/sms.12152. Epub 2013 Nov 21.	Souza DR	Scand J Med Sci Sports	2015	2013/11/22			10.1111/sms.12152
24967829	A strength training program for primary care patients, central Pennsylvania, 2012	Sciamanna CN, Patel VA, Kraschnewski JL, Rovniak LS, Messina DA, Stuckey HL, Curry WJ, Chuang CH, Sherwood LL, Hess SL.	Prev Chronic Dis. 2014 Jun 26;11:E107. doi: 10.5888/pcd11.130403.	Sciamanna CN	Prev Chronic Dis	2014	2014/06/27	PMC4075490		10.5888/pcd11.130403
26447511	Natriuretic peptide resistance of mesenteric arteries in spontaneous hypertensive rat is alleviated by exercise	Yu J, Zhang B, Su XL, Tie R, Chang P, Zhang XC, Wang JB, Zhao G, Zhu MZ, Zhang HF, Chen BY.	Physiol Res. 2016 Jun 20;65(2):209-17. doi: 10.33549/physiolres.933007. Epub 2015 Oct 8.	Yu J	Physiol Res	2016	2015/10/09			10.33549/physiolres.933007
21029425	The beneficial effects of exercise in rodents are preserved after detraining: a phenomenon unrelated to GLUT4 expression	Lehnen AM, Leguisamo NM, Pinto GH, Markoski MM, De Angelis K, Machado UF, Schaan B.	Cardiovasc Diabetol. 2010 Oct 28;9:67. doi: 10.1186/1475-2840-9-67.	Lehnen AM	Cardiovasc Diabetol	2010	2010/10/30	PMC2984487		10.1186/1475-2840-9-67
9638025	Exaggerated blood pressure response to exercise: pathophysiologic mechanisms and clinical relevance	Palatini P.	J Sports Med Phys Fitness. 1998 Mar;38(1):1-9.	Palatini P	J Sports Med Phys Fitness	1998	1998/06/25
9218185	Swimming training lowers the resting blood pressure in individuals with hypertension	Tanaka H, Bassett DR Jr, Howley ET, Thompson DL, Ashraf M, Rawson FL.	J Hypertens. 1997 Jun;15(6):651-7. doi: 10.1097/00004872-199715060-00012.	Tanaka H	J Hypertens	1997	1997/06/01			10.1097/00004872-199715060-00012
28443955	A Single Resistance Exercise Session Improves Aortic Endothelial Function in Hypertensive Rats	Faria TO, Angeli JK, Mello LGM, Pinto GC, Stefanon I, Vassallo DV, Lizardo JHF.	Arq Bras Cardiol. 2017 Mar;108(3):228-236. doi: 10.5935/abc.20170023.	Faria TO	Arq Bras Cardiol	2017	2017/04/27	PMC5389872		10.5935/abc.20170023
2756880	Effect of exercise training in 60- to 69-year-old persons with essential hypertension	Hagberg JM, Montain SJ, Martin WH 3rd, Ehsani AA.	Am J Cardiol. 1989 Aug 1;64(5):348-53. doi: 10.1016/0002-9149(89)90533-x.	Hagberg JM	Am J Cardiol	1989	1989/08/01			10.1016/0002-9149(89)90533-x
21793327	Effects of one-year swimming training on blood pressure and insulin sensitivity in mild hypertensive young patients	Chen HH, Chen YL, Huang CY, Lee SD, Chen SC, Kuo CH.	Chin J Physiol. 2010 Jun 30;53(3):185-9. doi: 10.4077/cjp.2010.amk042.	Chen HH	Chin J Physiol	2010	2011/07/29			10.4077/cjp.2010.amk042
20802964	Pressure response after resistance exercise for different body segments in hypertensive people	Battagin AM, Dal Corso S, Soares CL, Ferreira S, Letícia A, Souza Cd, Malaguti C.	Arq Bras Cardiol. 2010 Sep;95(3):405-11. doi: 10.1590/s0066-782x2010005000117. Epub 2010 Sep 3.	Battagin AM	Arq Bras Cardiol	2010	2010/08/31			10.1590/s0066-782x2010005000117
24670773	Selective reduction of afterload in right heart assist therapy: a mock loop study†	Hsu PL, Hatam N, Unterkofler J, Goetzenich A, McIntyre M, Wong KC, Egger C, Schmitz-Rode T, Autschbach R, Steinseifer U.	Interact Cardiovasc Thorac Surg. 2014 Jul;19(1):76-81. doi: 10.1093/icvts/ivu067. Epub 2014 Mar 26.	Hsu PL	Interact Cardiovasc Thorac Surg	2014	2014/03/28			10.1093/icvts/ivu067
21272196	Improvements in insulin sensitivity and muscle blood flow in aerobic-trained overweight-obese hypertensive patients are not associated with ambulatory blood pressure	Waib PH, Gonçalves MI, Barrile SR.	J Clin Hypertens (Greenwich). 2011 Feb;13(2):89-96. doi: 10.1111/j.1751-7176.2010.00393.x. Epub 2010 Dec 10.	Waib PH	J Clin Hypertens (Greenwich)	2011	2011/01/29	PMC8673319		10.1111/j.1751-7176.2010.00393.x
25295070	Resistance training exercise program for intervention to enhance gait function in elderly chronically ill patients: multivariate multiscale entropy for center of pressure signal analysis	Chen MS, Jiang BC.	Comput Math Methods Med. 2014;2014:471356. doi: 10.1155/2014/471356. Epub 2014 Sep 10.	Chen MS	Comput Math Methods Med	2014	2014/10/09	PMC4177181		10.1155/2014/471356
26257796	The effect of resistance exercise on mean blood pressure in the patients referring to cardiovascular research centre	Moeini M, Salehi Z, Sadeghi M, Kargarfard M, Salehi K.	Iran J Nurs Midwifery Res. 2015 Jul-Aug;20(4):431-5. doi: 10.4103/1735-9066.160999.	Moeini M	Iran J Nurs Midwifery Res	2015	2015/08/11	PMC4525339		10.4103/1735-9066.160999
2966793	Coronary vasodilator reserve, capillarity, and mitochondria in trained hypertensive rats	Tomanek RJ, Gisolfi CV, Bauer CA, Palmer PJ.	J Appl Physiol (1985). 1988 Mar;64(3):1179-85. doi: 10.1152/jappl.1988.64.3.1179.	Tomanek RJ	J Appl Physiol (1985)	1988	1988/03/01			10.1152/jappl.1988.64.3.1179
19396644	Gender-specific haemodynamic and metabolic effects of a sequential training programme on overweight-obese hypertensives	Cicero AF, Derosa G, D'angelo A, Bove M, Gaddi AV, Borghi C.	Blood Press. 2009;18(3):111-6. doi: 10.1080/08037050902903355.	Cicero AF	Blood Press	2009	2009/04/28			10.1080/08037050902903355
29471100	Dynamic fMRI networks predict success in a behavioral weight loss program among older adults	Mokhtari F, Rejeski WJ, Zhu Y, Wu G, Simpson SL, Burdette JH, Laurienti PJ.	Neuroimage. 2018 Jun;173:421-433. doi: 10.1016/j.neuroimage.2018.02.025. Epub 2018 Feb 19.	Mokhtari F	Neuroimage	2018	2018/02/23	PMC5911254	NIHMS950090	10.1016/j.neuroimage.2018.02.025
30426770	Strength training in congenital heart disease: A way to boost respiratory function?	Ntelios D, Giannakoulas G, Dimopoulos K.	Eur J Prev Cardiol. 2019 Mar;26(5):489-491. doi: 10.1177/2047487318812505. Epub 2018 Nov 14.	Ntelios D	Eur J Prev Cardiol	2019	2018/11/15			10.1177/2047487318812505
29340731	Sensitive Cardiac Troponins: Could They Be New Biomarkers in Pediatric Pulmonary Hypertension Due to Congenital Heart Disease?	Kayali S, Ertugrul I, Yoldas T, Kaya O, Ozgür S, Orün UA, Karademir S.	Pediatr Cardiol. 2018 Apr;39(4):718-725. doi: 10.1007/s00246-018-1811-1. Epub 2018 Jan 16.	Kayali S	Pediatr Cardiol	2018	2018/01/18			10.1007/s00246-018-1811-1
27927270	Effects of Endurance and Endurance-strength Exercise on Renal Function in Abdominally Obese Women with Renal Hyperfiltration: A Prospective Randomized Trial	Szulińska M, Skrypnik D, Ratajczak M, Karolkiewicz J, Madry E, Musialik K, Walkowiak J, Jakubowski H, Bogdański P.	Biomed Environ Sci. 2016 Oct;29(10):706-712. doi: 10.3967/bes2016.095.	Szulińska M	Biomed Environ Sci	2016	2016/12/09			10.3967/bes2016.095
21360473	Implementation of exercise training programs in a hemodialysis unit: effects on physical performance	Bulckaen M, Capitanini A, Lange S, Caciula A, Giuntoli F, Cupisti A.	J Nephrol. 2011 Nov-Dec;24(6):790-7. doi: 10.5301/JN.2011.6386.	Bulckaen M	J Nephrol	2011	2011/03/02			10.5301/JN.2011.6386
11393677	Exercise training causes skeletal muscle venular growth and alters hemodynamic responses in spontaneously hypertensive rats	Amaral SL, Silveira NP, Zorn TM, Michelini LC.	J Hypertens. 2001 May;19(5):931-40. doi: 10.1097/00004872-200105000-00014.	Amaral SL	J Hypertens	2001	2001/06/08			10.1097/00004872-200105000-00014
18695147	Is gender crucial for cardiovascular adjustments induced by exercise training in female spontaneously hypertensive rats?	Coimbra R, Sanchez LS, Potenza JM, Rossoni LV, Amaral SL, Michelini LC.	Hypertension. 2008 Sep;52(3):514-21. doi: 10.1161/HYPERTENSIONAHA.108.114744. Epub 2008 Aug 11.	Coimbra R	Hypertension	2008	2008/08/13			10.1161/HYPERTENSIONAHA.108.114744
7875765	Effects of different training intensities on the cardiopulmonary baroreflex control of forearm vascular resistance in hypertensive subjects	Kouamé N, Nadeau A, Lacourcière Y, Cléroux J.	Hypertension. 1995 Mar;25(3):391-8. doi: 10.1161/01.hyp.25.3.391.	Kouamé N	Hypertension	1995	1995/03/01			10.1161/01.hyp.25.3.391
10052226	Training in swimming reduces blood pressure and increases muscle glucose transport activity as well as GLUT4 contents in stroke-prone spontaneously hypertensive rats	Song YJ, Sawamura M, Ikeda K, Igawa S, Nara Y, Yamori Y.	Appl Human Sci. 1998 Nov;17(6):275-80. doi: 10.2114/jpa.17.275.	Song YJ	Appl Human Sci	1998	1999/03/03			10.2114/jpa.17.275
25123256	Similar hypotensive effects of combined aerobic and resistance exercise with 1 set versus 3 sets in women with metabolic syndrome	Tibana RA, Nascimento Dda C, de Sousa NM, de Almeida JA, Moraes MR, Durigan JL, Collier SR, Prestes J.	Clin Physiol Funct Imaging. 2015 Nov;35(6):443-50. doi: 10.1111/cpf.12182. Epub 2014 Aug 15.	Tibana RA	Clin Physiol Funct Imaging	2015	2014/08/16			10.1111/cpf.12182
18497473	Effects of antihypertensive drugs and exercise training on insulin sensitivity in spontaneously hypertensive rats	Guo Q, Minami N, Mori N, Nagasaka M, Ito O, Kurosawa H, Kanazawa M, Kohzuki M.	Hypertens Res. 2008 Mar;31(3):525-33. doi: 10.1291/hypres.31.525.	Guo Q	Hypertens Res	2008	2008/05/24			10.1291/hypres.31.525
9400906	The effectiveness of exercise training in lowering blood pressure: a meta-analysis of randomised controlled trials of 4 weeks or longer	Halbert JA, Silagy CA, Finucane P, Withers RT, Hamdorf PA, Andrews GR.	J Hum Hypertens. 1997 Oct;11(10):641-9. doi: 10.1038/sj.jhh.1000509.	Halbert JA	J Hum Hypertens	1997	1997/12/24			10.1038/sj.jhh.1000509
17460371	Effects of telmisartan and losartan on insulin resistance in hypertensive patients with metabolic syndrome	Bahadir O, Uzunlulu M, Oguz A, Bahadir MA.	Hypertens Res. 2007 Jan;30(1):49-53. doi: 10.1291/hypres.30.49.	Bahadir O	Hypertens Res	2007	2007/04/27			10.1291/hypres.30.49
17337597	Restoration of CREB function is linked to completion and stabilization of adaptive cardiac hypertrophy in response to exercise	Watson PA, Reusch JE, McCune SA, Leinwand LA, Luckey SW, Konhilas JP, Brown DA, Chicco AJ, Sparagna GC, Long CS, Moore RL.	Am J Physiol Heart Circ Physiol. 2007 Jul;293(1):H246-59. doi: 10.1152/ajpheart.00734.2006. Epub 2007 Mar 2.	Watson PA	Am J Physiol Heart Circ Physiol	2007	2007/03/06			10.1152/ajpheart.00734.2006
16360289	The role of saturation of fat depots in the pathogenesis of insulin resistance	Cherian MA, Santoro TJ.	Med Hypotheses. 2006;66(4):763-8. doi: 10.1016/j.mehy.2005.09.049. Epub 2005 Dec 19.	Cherian MA	Med Hypotheses	2006	2005/12/20			10.1016/j.mehy.2005.09.049
22048712	The effect of 4 weeks of aerobic exercise on vascular and baroreflex function of young men with a family history of hypertension	Goldberg MJ, Boutcher SH, Boutcher YN.	J Hum Hypertens. 2012 Nov;26(11):644-9. doi: 10.1038/jhh.2011.95. Epub 2011 Nov 3.	Goldberg MJ	J Hum Hypertens	2012	2011/11/04			10.1038/jhh.2011.95
10691802	Renal sodium/calcium exchange; a vasodilator that is defective in salt-sensitive hypertension	Bell PD, Mashburn N, Unlap MT.	Acta Physiol Scand. 2000 Jan;168(1):209-14. doi: 10.1046/j.1365-201x.2000.00671.x.	Bell PD	Acta Physiol Scand	2000	2000/02/26			10.1046/j.1365-201x.2000.00671.x
20456421	Exercise training attenuates anaphylactic venoconstriction in rat perfused liver, but does not affect anaphylactic hypotension in conscious rats	Cui S, Shibamoto T, Zhang W, Kurata Y, Kashimura O, Miyamae S.	Clin Exp Pharmacol Physiol. 2010 Sep;37(9):889-93. doi: 10.1111/j.1440-1681.2010.05401.x. Epub 2010 Apr 26.	Cui S	Clin Exp Pharmacol Physiol	2010	2010/05/12			10.1111/j.1440-1681.2010.05401.x
18309535	[Insulin-using woman with type 2 diabetes and weight problems]	Hexeberg S, Lindberg FA.	Tidsskr Nor Laegeforen. 2008 Feb 14;128(4):443-5.	Hexeberg S	Tidsskr Nor Laegeforen	2008	2008/03/01
24923898	Non-functioning adrenal incidentalomas are associated with higher hypertension prevalence and higher risk of atherosclerosis	Tuna MM, Imga NN, Doğan BA, Yılmaz FM, Topçuoğlu C, Akbaba G, Berker D, Güler S.	J Endocrinol Invest. 2014 Aug;37(8):765-768. doi: 10.1007/s40618-014-0106-5. Epub 2014 Jun 13.	Tuna MM	J Endocrinol Invest	2014	2014/06/14			10.1007/s40618-014-0106-5
14609147	Blood pressure and rate pressure product response in males using high-dose anabolic androgenic steroids (AAS)	Grace F, Sculthorpe N, Baker J, Davies B.	J Sci Med Sport. 2003 Sep;6(3):307-12. doi: 10.1016/s1440-2440(03)80024-5.	Grace F	J Sci Med Sport	2003	2003/11/12			10.1016/s1440-2440(03)80024-5
29415833	Short-term l-arginine supplementation attenuates elevation of interleukin 6 level after resistance exercise in overweight men	Nascimento MAD, Lira FDS, Punaro GR, Mello MT, Tufik S, Higa EMS.	Clin Nutr ESPEN. 2017 Dec;22:43-47. doi: 10.1016/j.clnesp.2017.09.001. Epub 2017 Oct 4.	Nascimento MAD	Clin Nutr ESPEN	2017	2018/02/09			10.1016/j.clnesp.2017.09.001
20437055	The effect of aerobic versus strength-based training on high-sensitivity C-reactive protein in older adults	Martins RA, Neves AP, Coelho-Silva MJ, Veríssimo MT, Teixeira AM.	Eur J Appl Physiol. 2010 Sep;110(1):161-9. doi: 10.1007/s00421-010-1488-5. Epub 2010 May 1.	Martins RA	Eur J Appl Physiol	2010	2010/05/04			10.1007/s00421-010-1488-5
24708832	Randomized controlled trial to evaluate the effects of combined progressive exercise on metabolic syndrome in breast cancer survivors: rationale, design, and methods	Dieli-Conwright CM, Mortimer JE, Schroeder ET, Courneya K, Demark-Wahnefried W, Buchanan TA, Tripathy D, Bernstein L.	BMC Cancer. 2014 Apr 3;14:238. doi: 10.1186/1471-2407-14-238.	Dieli-Conwright CM	BMC Cancer	2014	2014/04/09	PMC3985576		10.1186/1471-2407-14-238
15613738	Effects of moderate physical training on blood pressure variability and hemodynamic pattern in mildly hypertensive subjects	Izdebska E, Cybulska I, Izdebskir J, Makowiecka-Ciesla M, Trzebski A.	J Physiol Pharmacol. 2004 Dec;55(4):713-24.	Izdebska E	J Physiol Pharmacol	2004	2004/12/23
3410522	Attenuation of fructose-induced hypertension in rats by exercise training	Reaven GM, Ho H, Hoffman BB.	Hypertension. 1988 Aug;12(2):129-32. doi: 10.1161/01.hyp.12.2.129.	Reaven GM	Hypertension	1988	1988/08/01			10.1161/01.hyp.12.2.129
25469437	A predictive model of the effects of depression, anxiety, stress, 6-minute-walk distance, and social support on health-related quality of life in an adult pulmonary hypertension population	Tartavoulle TM.	Clin Nurse Spec. 2015 Jan-Feb;29(1):22-8. doi: 10.1097/NUR.0000000000000099.	Tartavoulle TM	Clin Nurse Spec	2015	2014/12/04			10.1097/NUR.0000000000000099
25856421	Blood pressure and heart rate responses in volunteer firefighters while wearing personal protective equipment	Feairheller DL.	Blood Press Monit. 2015 Aug;20(4):194-8. doi: 10.1097/MBP.0000000000000120.	Feairheller DL	Blood Press Monit	2015	2015/04/10			10.1097/MBP.0000000000000120
21860329	Talking about health: correction employees' assessments of obstacles to healthy living	Morse T, Dussetschleger J, Warren N, Cherniack M.	J Occup Environ Med. 2011 Sep;53(9):1037-45. doi: 10.1097/JOM.0b013e3182260e2c.	Morse T	J Occup Environ Med	2011	2011/08/24			10.1097/JOM.0b013e3182260e2c
15964024	Exercise training attenuates blood pressure elevation and adverse remodeling in the aorta of spontaneously hypertensive rats	Horta PP, de Carvalho JJ, Mandarim-de-Lacerda CA.	Life Sci. 2005 Nov 12;77(26):3336-43. doi: 10.1016/j.lfs.2005.05.044. Epub 2005 Jun 17.	Horta PP	Life Sci	2005	2005/06/21			10.1016/j.lfs.2005.05.044
29076884	Homocysteine, visceral adiposity-related novel cardiometabolic risk factors, and exaggerated blood pressure response to the exercise treadmill test	Türker Duyuler P, Duyuler S, Demir M, Uçar Elalmiş Ö, Güray Ü, İleri M.	Blood Press Monit. 2017 Dec;22(6):333-338. doi: 10.1097/MBP.0000000000000300.	Türker Duyuler P	Blood Press Monit	2017	2017/10/28			10.1097/MBP.0000000000000300
17688916	Impaired elasticity of aorta in patients with erectile dysfunction	Kaya C, Ergelen M, Ilktac A, Karaman MI.	Urology. 2007 Sep;70(3):558-62. doi: 10.1016/j.urology.2007.04.018. Epub 2007 Aug 3.	Kaya C	Urology	2007	2007/08/11			10.1016/j.urology.2007.04.018
25374046	High renal resistive index in hypertensive patients is also associated with serum homocysteine level	Keşkek ŞÖ, Çinar Y, Kirim S, Saler T.	Clin Exp Nephrol. 2015 Aug;19(4):639-45. doi: 10.1007/s10157-014-1050-6. Epub 2014 Nov 6.	Keşkek ŞÖ	Clin Exp Nephrol	2015	2014/11/07			10.1007/s10157-014-1050-6
15015154	Resistance training enhances insulin-mediated glucose disposal with minimal effect on the tumor necrosis factor-alpha system in older hypertensives	Reynolds TH 4th, Supiano MA, Dengel DR.	Metabolism. 2004 Mar;53(3):397-402. doi: 10.1016/j.metabol.2003.09.017.	Reynolds TH 4th	Metabolism	2004	2004/03/12			10.1016/j.metabol.2003.09.017
25601134	The relationship of periaortic fat thickness and cardiovascular risk factors in children with Turner syndrome	Akyürek N, Atabek ME, Eklioglu BS, Alp H.	Pediatr Cardiol. 2015 Jun;36(5):925-9. doi: 10.1007/s00246-015-1098-4. Epub 2015 Jan 20.	Akyürek N	Pediatr Cardiol	2015	2015/01/21			10.1007/s00246-015-1098-4
18182237	Kallikrein kinin system activation in post-exercise hypotension in water running of hypertensive volunteers	Pontes FL Jr, Bacurau RF, Moraes MR, Navarro F, Casarini DE, Pesquero JL, Pesquero JB, Araújo RC, Piçarro IC.	Int Immunopharmacol. 2008 Feb;8(2):261-6. doi: 10.1016/j.intimp.2007.09.001. Epub 2007 Sep 20.	Pontes FL Jr	Int Immunopharmacol	2008	2008/01/10			10.1016/j.intimp.2007.09.001
21039760	Atenolol blunts blood pressure increase during dynamic resistance exercise in hypertensives	Gomides RS, Costa LA, Souza DR, Queiroz AC, Fernandes JR, Ortega KC, Junior DM, Tinucci T, Forjaz CL.	Br J Clin Pharmacol. 2010 Nov;70(5):664-73. doi: 10.1111/j.1365-2125.2010.03742.x.	Gomides RS	Br J Clin Pharmacol	2010	2010/11/03	PMC2997306		10.1111/j.1365-2125.2010.03742.x
22353611	Impact of resistance training on blood pressure: are all contractions created equal?	Millar PJ, Swaine IL, McGowan CL.	Hypertension. 2012 Apr;59(4):e35. doi: 10.1161/HYPERTENSIONAHA.112.191932. Epub 2012 Feb 21.	Millar PJ	Hypertension	2012	2012/02/23			10.1161/HYPERTENSIONAHA.112.191932
28045559	Acute blood pressure response in hypertensive elderly women immediately after water aerobics exercise: A crossover study	Cunha RM, Vilaça-Alves J, Noleto MV, Silva JS, Costa AM, Silva CN, Póvoa TI, Lehnen AM.	Clin Exp Hypertens. 2017;39(1):17-22. doi: 10.1080/10641963.2016.1226891. Epub 2017 Jan 3.	Cunha RM	Clin Exp Hypertens	2017	2017/01/04			10.1080/10641963.2016.1226891
27133033	Effects of endurance and endurance-strength exercise on biochemical parameters of liver function in women with abdominal obesity	Skrypnik D, Ratajczak M, Karolkiewicz J, Mądry E, Pupek-Musialik D, Hansdorfer-Korzon R, Walkowiak J, Jakubowski H, Bogdański P.	Biomed Pharmacother. 2016 May;80:1-7. doi: 10.1016/j.biopha.2016.02.017. Epub 2016 Mar 12.	Skrypnik D	Biomed Pharmacother	2016	2016/05/03			10.1016/j.biopha.2016.02.017
22643144	A bout of resistance exercise following the 2007 AHA guidelines decreases asleep blood pressure in Mozambican men	Prista A, Macucule CF, Queiroz AC, Silva ND Jr, Cardoso CG Jr, Tinucci T, Damasceno AA, Forjaz CL.	J Strength Cond Res. 2013 Mar;27(3):786-92. doi: 10.1519/JSC.0b013e31825d9783.	Prista A	J Strength Cond Res	2013	2012/05/31			10.1519/JSC.0b013e31825d9783
21159536	Acute resistance exercise is more effective than aerobic exercise for 24h blood pressure control in type 2 diabetics	Morais PK, Campbell CS, Sales MM, Motta DF, Moreira SR, Cunha VN, Benford RE, Simões HG.	Diabetes Metab. 2011 Apr;37(2):112-7. doi: 10.1016/j.diabet.2010.08.008. Epub 2010 Dec 14.	Morais PK	Diabetes Metab	2011	2010/12/17			10.1016/j.diabet.2010.08.008
1576851	Pulmonary hemodynamics and physical training in patients with chronic obstructive pulmonary disease	Rogers TK, Howard P.	Chest. 1992 May;101(5 Suppl):289S-292S. doi: 10.1378/chest.101.5_supplement.289s.	Rogers TK	Chest	1992	1992/05/01			10.1378/chest.101.5_supplement.289s
22645465	Different cardiovascular responses to a resistance training session in hypertensive women receiving propanolol compared with normotensive controls	Moraes Miguel F, Alexandre Grings L, Borges Pereira G, Diego Leite R, Vieira A, Frade de Sousa NM, Simão R, Prestes J.	ScientificWorldJournal. 2012;2012:913271. doi: 10.1100/2012/913271. Epub 2012 May 3.	Moraes Miguel F	ScientificWorldJournal	2012	2012/05/31	PMC3354718		10.1100/2012/913271
1971981	[Effect of beta blockade on hemodynamics in physical exertion]	Pokan R, Huonker M, Lehmann M, Dickhuth HH, Keul J.	Wien Med Wochenschr. 1990 Apr 15;140(6-7):178-84.	Pokan R	Wien Med Wochenschr	1990	1990/04/15
7340575	Exercise in the dog with Dirofilaria immitis infection	Rawlings CA.	Am J Vet Res. 1981 Dec;42(12):2057-60.	Rawlings CA	Am J Vet Res	1981	1981/12/01
28613081	Maintenance of negative fluid balance can improve endothelial and cardiac functions in primary hypertensive patients	Yeşiltepe A, Dizdar OS, Gorkem H, Dondurmacı E, Ozkan E, Koç A, Oguz Baktır A, Gunal AI.	Clin Exp Hypertens. 2017;39(6):579-586. doi: 10.1080/10641963.2017.1291663. Epub 2017 Jun 14.	Yeşiltepe A	Clin Exp Hypertens	2017	2017/06/15			10.1080/10641963.2017.1291663
27245928	Water aerobics is followed by short-time and immediate systolic blood pressure reduction in overweight and obese hypertensive women	Cunha RM, Arsa G, Neves EB, Lopes LC, Santana F, Noleto MV, Rolim TI, Lehnen AM.	J Am Soc Hypertens. 2016 Jul;10(7):570-7. doi: 10.1016/j.jash.2016.05.002. Epub 2016 May 12.	Cunha RM	J Am Soc Hypertens	2016	2016/06/02			10.1016/j.jash.2016.05.002
28424510	The effect of slow-loaded breathing training on the blood pressure response to handgrip exercise in patients with isolated systolic hypertension	Ubolsakka-Jones C, Sangthong B, Khrisanapant W, Jones DA.	Hypertens Res. 2017 Oct 5;40(10):885-891. doi: 10.1038/hr.2017.54. Epub 2017 Apr 20.	Ubolsakka-Jones C	Hypertens Res	2017	2017/04/21			10.1038/hr.2017.54
21240595	[Resistant hypertension despite nine different antihypertensive drugs?]	Muck PM, Steinhoff J, Lehnert H, Haas CS.	Med Klin (Munich). 2010 Dec;105(12):943-7. doi: 10.1007/s00063-010-1161-0. Epub 2011 Jan 16.	Muck PM	Med Klin (Munich)	2010	2011/01/18			10.1007/s00063-010-1161-0
25524237	Acute blood pressure changes are related to chronic effects of resistance exercise in medicated hypertensives elderly women	Moreira SR, Cucato GG, Terra DF, Ritti-Dias RM.	Clin Physiol Funct Imaging. 2016 May;36(3):242-8. doi: 10.1111/cpf.12221. Epub 2014 Dec 18.	Moreira SR	Clin Physiol Funct Imaging	2016	2014/12/20			10.1111/cpf.12221
23937144	High-intensity exercise promotes postexercise hypotension greater than moderate intensity in elderly hypertensive individuals	Brito Ade F, de Oliveira CV, Santos Mdo S, Santos Ada C.	Clin Physiol Funct Imaging. 2014 Mar;34(2):126-32. doi: 10.1111/cpf.12074. Epub 2013 Aug 13.	Brito Ade F	Clin Physiol Funct Imaging	2014	2013/08/14			10.1111/cpf.12074
2631971	The efficacy of biobehavioral and compliance interventions in the adjunctive treatment of mild pregnancy-induced hypertension	Somers PJ, Gevirtz RN, Jasin SE, Chin HG.	Biofeedback Self Regul. 1989 Dec;14(4):309-18. doi: 10.1007/BF00999122.	Somers PJ	Biofeedback Self Regul	1989	1989/12/01			10.1007/BF00999122
11465658	Voluntary running improves glucose tolerance and insulin resistance in female spontaneously hypertensive rats	LaPier TL, Swislocki AL, Clark RJ, Rodnick KJ.	Am J Hypertens. 2001 Jul;14(7 Pt 1):708-15. doi: 10.1016/s0895-7061(01)01285-7.	LaPier TL	Am J Hypertens	2001	2001/07/24			10.1016/s0895-7061(01)01285-7
24779748	Effects of moderate aerobic exercise training on vascular health and blood pressure in African Americans	Feairheller DL, Diaz KM, Kashem MA, Thakkar SR, Veerabhadrappa P, Sturgeon KM, Ling C, Williamson ST, Kretzschmar J, Lee H, Grimm H, Babbitt DM, Vin C, Fan X, Crabbe DL, Brown MD.	J Clin Hypertens (Greenwich). 2014 Jul;16(7):504-10. doi: 10.1111/jch.12328. Epub 2014 Apr 29.	Feairheller DL	J Clin Hypertens (Greenwich)	2014	2014/05/01	PMC4107013	NIHMS580114	10.1111/jch.12328
3560619	[Efficacy of physical training and types of hemodynamics of essential hypertension patients and healthy subjects]	Gavalova RF, Lapkina GP, Tikhonova AIa, Perova GG, Strel'tsova GP.	Kardiologiia. 1986 Dec;26(12):89-93.	Gavalova RF	Kardiologiia	1986	1986/12/01
10200915	The influence of short-term endurance training on the insulin blood level, binding, and degradation of 125I-insulin by erythrocyte receptors in patients after myocardial infarction	Dylewicz P, Przywarska I, Szcześniak L, Rychlewski T, Bieńkowska S, Długiewicz I, Wilk M.	J Cardiopulm Rehabil. 1999 Mar-Apr;19(2):98-105. doi: 10.1097/00008483-199903000-00003.	Dylewicz P	J Cardiopulm Rehabil	1999	1999/04/14			10.1097/00008483-199903000-00003
26268117	BLOOD PRESSURE IN HYPERTENSIVE WOMEN AFTER AEROBICS AND HYDROGYMNASTICS SESSIONS	Loiola Souto A, Moreira Lima L, Aparecida Castro E, Peixoto Veras R, Segheto W, Camargos Zanatta T, Aparecida Doimo L.	Nutr Hosp. 2015 Aug 1;32(2):823-8. doi: 10.3305/nh.2015.32.2.9228.	Loiola Souto A	Nutr Hosp	2015	2015/08/14			10.3305/nh.2015.32.2.9228
10355479	Aerobic exercise attenuates blood pressure reactivity to cold pressor test in normotensive, young adult African-American women	Bond V, Mills RM, Caprarola M, Vaccaro P, Adams RG, Blakely R, Roltsch M, Hatfield B, Davis GC, Franks BD, Fairfax J, Banks M.	Ethn Dis. 1999 Winter;9(1):104-10.	Bond V	Ethn Dis	1999	1999/06/04
4596232	Static (isometric) exercise and the heart: physiological and clinical considerations	Mitchell JH, Wildenthal K.	Annu Rev Med. 1974;25:369-81. doi: 10.1146/annurev.me.25.020174.002101.	Mitchell JH	Annu Rev Med	1974	1974/01/01			10.1146/annurev.me.25.020174.002101
20657311	The effect of different volumes of acute resistance exercise on elderly individuals with treated hypertension	Scher LM, Ferriolli E, Moriguti JC, Scher R, Lima NK.	J Strength Cond Res. 2011 Apr;25(4):1016-23. doi: 10.1519/JSC.0b013e3181c70b4f.	Scher LM	J Strength Cond Res	2011	2010/07/27			10.1519/JSC.0b013e3181c70b4f
23913704	Improvement of vascular insulin sensitivity by downregulation of GRK2 mediates exercise-induced alleviation of hypertension in spontaneously hypertensive rats	Xing W, Li Y, Zhang H, Mi C, Hou Z, Quon MJ, Gao F.	Am J Physiol Heart Circ Physiol. 2013 Oct 15;305(8):H1111-9. doi: 10.1152/ajpheart.00290.2013. Epub 2013 Aug 2.	Xing W	Am J Physiol Heart Circ Physiol	2013	2013/08/06	PMC4747915		10.1152/ajpheart.00290.2013
28553088	Blood pressure reactivity to mental stress is attenuated following resistance exercise in older hypertensive women	Gauche R, Lima RM, Myers J, Gadelha AB, Neri SG, Forjaz CL, Vianna LC.	Clin Interv Aging. 2017 May 15;12:793-803. doi: 10.2147/CIA.S130787. eCollection 2017.	Gauche R	Clin Interv Aging	2017	2017/05/30	PMC5439937		10.2147/CIA.S130787
1226421	[Studies of the circulation in patients with essential hypertension during the 1st and 2nd standard exercises of autogenic training]	Lantzsch W, Drunkenmölle C.	Psychiatr Clin (Basel). 1975;8(5):223-8.	Lantzsch W	Psychiatr Clin (Basel)	1975	1975/01/01
27656953	Whole-Body Vibration Exercise Therapy Improves Cardiac Autonomic Function and Blood Pressure in Obese Pre- and Stage 1 Hypertensive Postmenopausal Women	Wong A, Alvarez-Alvarado S, Kinsey AW, Figueroa A.	J Altern Complement Med. 2016 Dec;22(12):970-976. doi: 10.1089/acm.2016.0124. Epub 2016 Sep 22.	Wong A	J Altern Complement Med	2016	2016/09/23			10.1089/acm.2016.0124
28893641	High-intensity interval training has beneficial effects on cardiac remodeling through local renin-angiotensin system modulation in mice fed high-fat or high-fructose diets	de Oliveira Sá G, Dos Santos Neves V, de Oliveira Fraga SR, Souza-Mello V, Barbosa-da-Silva S.	Life Sci. 2017 Nov 15;189:8-17. doi: 10.1016/j.lfs.2017.09.012. Epub 2017 Sep 8.	de Oliveira Sá G	Life Sci	2017	2017/09/13			10.1016/j.lfs.2017.09.012
24643153	Atypical presentation of an infant with idiopathic pulmonary arterial hypertension: pericardial tamponade	Saygı M, Tosun Ö, Ergül Y, Ödemiş E.	Turk Kardiyol Dern Ars. 2014 Mar;42(2):186-9. doi: 10.5543/tkda.2014.30161.	Saygı M	Turk Kardiyol Dern Ars	2014	2014/03/20			10.5543/tkda.2014.30161
22126975	Chronic conventional resistance exercise reduces blood pressure in stage 1 hypertensive men	Moraes MR, Bacurau RF, Casarini DE, Jara ZP, Ronchi FA, Almeida SS, Higa EM, Pudo MA, Rosa TS, Haro AS, Barros CC, Pesquero JB, Würtele M, Araujo RC.	J Strength Cond Res. 2012 Apr;26(4):1122-9. doi: 10.1519/JSC.0b013e31822dfc5e.	Moraes MR	J Strength Cond Res	2012	2011/12/01			10.1519/JSC.0b013e31822dfc5e
1658045	L-arginine abrogates salt-sensitive hypertension in Dahl/Rapp rats	Chen PY, Sanders PW.	J Clin Invest. 1991 Nov;88(5):1559-67. doi: 10.1172/JCI115467.	Chen PY	J Clin Invest	1991	1991/11/01	PMC295672		10.1172/JCI115467
26246503	Impact of leg blood flow restriction during walking on central arterial hemodynamics	Sugawara J, Tomoto T, Tanaka H.	Am J Physiol Regul Integr Comp Physiol. 2015 Oct;309(7):R732-9. doi: 10.1152/ajpregu.00095.2015. Epub 2015 Aug 5.	Sugawara J	Am J Physiol Regul Integr Comp Physiol	2015	2015/08/07			10.1152/ajpregu.00095.2015
22525654	Subacute blood pressure behavior in elderly hypertensive women after resistance exercise session	Cunha RM, Jardim PC.	J Sports Med Phys Fitness. 2012 Apr;52(2):175-80.	Cunha RM	J Sports Med Phys Fitness	2012	2012/04/25
11921494	The effects of valsartan on insulin sensitivity in patients with primary hypertension	Top C, Cingözbay BY, Terekeci H, Küçükardali Y, Onde ME, Danaci M.	J Int Med Res. 2002 Jan-Feb;30(1):15-20. doi: 10.1177/147323000203000103.	Top C	J Int Med Res	2002	2002/03/30			10.1177/147323000203000103
7741618	Influence of breathing technique on arterial blood pressure during heavy weight lifting	Narloch JA, Brandstater ME.	Arch Phys Med Rehabil. 1995 May;76(5):457-62. doi: 10.1016/s0003-9993(95)80578-8.	Narloch JA	Arch Phys Med Rehabil	1995	1995/05/01			10.1016/s0003-9993(95)80578-8
23955691	An analytic tool for prediction of hemodynamic responses to vasopressors	Bighamian R, Reisner AT, Jin-Oh Hahn.	IEEE Trans Biomed Eng. 2014 Jan;61(1):109-18. doi: 10.1109/TBME.2013.2277867. Epub 2013 Aug 8.	Bighamian R	IEEE Trans Biomed Eng	2014	2013/08/20			10.1109/TBME.2013.2277867
18497475	Low-intensity voluntary running lowers blood pressure with simultaneous improvement in endothelium-dependent vasodilatation and insulin sensitivity in aged spontaneously hypertensive rats	Sun MW, Qian FL, Wang J, Tao T, Guo J, Wang L, Lu AY, Chen H.	Hypertens Res. 2008 Mar;31(3):543-52. doi: 10.1291/hypres.31.543.	Sun MW	Hypertens Res	2008	2008/05/24			10.1291/hypres.31.543
20428723	[Blood pressure assessed through oscillometric and auscultatory method before and after exercise in the elderly]	Scher LM, Ferriolli E, Moriguti JC, Lima NK.	Arq Bras Cardiol. 2010 May;94(5):656-62. doi: 10.1590/s0066-782x2010005000031. Epub 2010 Apr 16.	Scher LM	Arq Bras Cardiol	2010	2010/04/30			10.1590/s0066-782x2010005000031
9751236	Improvements in blood pressure, glucose metabolism, and lipoprotein lipids after aerobic exercise plus weight loss in obese, hypertensive middle-aged men	Dengel DR, Hagberg JM, Pratley RE, Rogus EM, Goldberg AP.	Metabolism. 1998 Sep;47(9):1075-82. doi: 10.1016/s0026-0495(98)90281-5.	Dengel DR	Metabolism	1998	1998/09/29			10.1016/s0026-0495(98)90281-5
25753325	Neutrophil/Lymphocyte Ratio Can Predict Postoperative Mortality in Patients with Chronic Thromboembolic Pulmonary Hypertension	Yanartas M, Kalkan ME, Arslan A, Tas SG, Koksal C, Bekiroglu N, Yildizeli B.	Ann Thorac Cardiovasc Surg. 2015;21(3):229-35. doi: 10.5761/atcs.oa.14-00190. Epub 2015 Mar 9.	Yanartas M	Ann Thorac Cardiovasc Surg	2015	2015/03/11	PMC4989968		10.5761/atcs.oa.14-00190
25607741	Implementation of a pediatric critical care focused bedside ultrasound training program in a large academic PICU	Conlon TW, Himebauch AS, Fitzgerald JC, Chen AE, Dean AJ, Panebianco N, Darge K, Cohen MS, Greeley WJ, Berg RA, Nishisaki A.	Pediatr Crit Care Med. 2015 Mar;16(3):219-26. doi: 10.1097/PCC.0000000000000340.	Conlon TW	Pediatr Crit Care Med	2015	2015/01/22			10.1097/PCC.0000000000000340
2172376	Time-course of the antihypertensive and autonomic effects of regular endurance exercise in human subjects	Meredith IT, Jennings GL, Esler MD, Dewar EM, Bruce AM, Fazio VA, Korner PI.	J Hypertens. 1990 Sep;8(9):859-66. doi: 10.1097/00004872-199009000-00010.	Meredith IT	J Hypertens	1990	1990/09/01			10.1097/00004872-199009000-00010
26356723	Vision Loss by Central Retinal Vein Occlusion After Kaatsu Training: A Case Report	Ozawa Y, Koto T, Shinoda H, Tsubota K.	Medicine (Baltimore). 2015 Sep;94(36):e1515. doi: 10.1097/MD.0000000000001515.	Ozawa Y	Medicine (Baltimore)	2015	2015/09/11	PMC4616634		10.1097/MD.0000000000001515
9609351	A simple neonatal mock circulation enabling pulsatility and different hemodynamical states for neonatal ECMO research: application to assess the effect of a centrifugal pump operated neonatal ECMO system on the circulation	Trittenwein G, Zamberger A, Trittenwein H, Burda G, Golej J, Hermon M, Pollak A.	Artif Organs. 1998 May;22(5):414-8. doi: 10.1046/j.1525-1594.1998.06154.x.	Trittenwein G	Artif Organs	1998	1998/06/03			10.1046/j.1525-1594.1998.06154.x
24619865	The effect of three weeks green tea extract consumption on blood pressure, heart rate responses to a single bout resistance exercise in hypertensive women	Arazi H, Samami N, Kheirkhah J, Taati B.	High Blood Press Cardiovasc Prev. 2014 Sep;21(3):213-9. doi: 10.1007/s40292-014-0048-1. Epub 2014 Mar 12.	Arazi H	High Blood Press Cardiovasc Prev	2014	2014/03/13			10.1007/s40292-014-0048-1
8556421	[Physical training and blood pressure]	Bertrand E, Frances Y, Lafay V.	Bull Acad Natl Med. 1995 Oct;179(7):1471-80; discussion 1481.	Bertrand E	Bull Acad Natl Med	1995	1995/10/01
28885973	Hemorrhagic Stroke in a Young Healthy Male Following Use of Pre-Workout Supplement Animal Rage XL	Harris BF, Winn C, Ableman TB.	Mil Med. 2017 Sep;182(9):e2030-e2033. doi: 10.7205/MILMED-D-17-00013.	Harris BF	Mil Med	2017	2017/09/09			10.7205/MILMED-D-17-00013
23740084	Right ventricular longitudinal deformation parameters and exercise capacity : prognosis of patients with chronic thromboembolic pulmonary hypertension	Sunbul M, Kepez A, Kivrak T, Eroglu E, Ozben B, Yildizeli B, Mutlu B.	Herz. 2014 Jun;39(4):470-5. doi: 10.1007/s00059-013-3842-y. Epub 2013 Jun 7.	Sunbul M	Herz	2014	2013/06/07			10.1007/s00059-013-3842-y
20687940	Protocol for work place adjusted intelligent physical exercise reducing musculoskeletal pain in shoulder and neck (VIMS): a cluster randomized controlled trial	Andersen LL, Zebis MK, Pedersen MT, Roessler KK, Andersen CH, Pedersen MM, Feveile H, Mortensen OS, Sjøgaard G.	BMC Musculoskelet Disord. 2010 Aug 5;11:173. doi: 10.1186/1471-2474-11-173.	Andersen LL	BMC Musculoskelet Disord	2010	2010/08/07	PMC2921353		10.1186/1471-2474-11-173
396087	Systemic haemodynamic effects of biofeedback in borderline hypertension	Messerli FH, Decarvalho JG, Christie B, Frohlich ED.	Clin Sci (Lond). 1979 Dec;57 Suppl 5:437s-439s. doi: 10.1042/cs057437s.	Messerli FH	Clin Sci (Lond)	1979	1979/12/01			10.1042/cs057437s
4030045	Exercise training attenuates stress-induced hypertension in the rat	Cox RH, Hubbard JW, Lawler JE, Sanders BJ, Mitchell VP.	Hypertension. 1985 Sep-Oct;7(5):747-51. doi: 10.1161/01.hyp.7.5.747.	Cox RH	Hypertension	1985	1985/09/01			10.1161/01.hyp.7.5.747
20386125	Postresistance exercise blood pressure reduction is influenced by exercise intensity in type-2 diabetic and nondiabetic individuals	Simões GC, Moreira SR, Kushnick MR, Simões HG, Campbell CS.	J Strength Cond Res. 2010 May;24(5):1277-84. doi: 10.1519/JSC.0b013e3181d67488.	Simões GC	J Strength Cond Res	2010	2010/04/14			10.1519/JSC.0b013e3181d67488
27326914	Prevalence of Coronary Artery to Pulmonary Artery Collaterals in Patients with Chronic Thromboembolic Pulmonary Hypertension: Retrospective Analysis from a Single Center	Kepez A, Mutlu B, Paudel A, Ileri C, Atas H, Yildizeli B.	Thorac Cardiovasc Surg. 2018 Mar;66(2):180-186. doi: 10.1055/s-0036-1584572. Epub 2016 Jun 21.	Kepez A	Thorac Cardiovasc Surg	2018	2016/06/22			10.1055/s-0036-1584572
25992658	High-Intensity Resistance Exercise Promotes Postexercise Hypotension Greater than Moderate Intensity and Affects Cardiac Autonomic Responses in Women Who Are Hypertensive	de Freitas Brito A, Brasileiro-Santos Mdo S, Coutinho de Oliveira CV, Sarmento da Nóbrega TK, Lúcia de Moraes Forjaz C, da Cruz Santos A.	J Strength Cond Res. 2015 Dec;29(12):3486-93. doi: 10.1519/JSC.0000000000001009.	de Freitas Brito A	J Strength Cond Res	2015	2015/05/21			10.1519/JSC.0000000000001009
15718410	Voluntary exercise training enhances glucose transport but not insulin signaling capacity in muscle of hypertensive TG(mREN2)27 rats	Lemieux AM, Diehl CJ, Sloniger JA, Henriksen EJ.	J Appl Physiol (1985). 2005 Jul;99(1):357-62. doi: 10.1152/japplphysiol.00100.2005. Epub 2005 Feb 17.	Lemieux AM	J Appl Physiol (1985)	2005	2005/02/19			10.1152/japplphysiol.00100.2005
3944036	Combined effects of hypertension and conditioning on coronary vascular reserve in rats	Buttrick PM, Schaible TF, Scheuer J.	J Appl Physiol (1985). 1986 Jan;60(1):275-9. doi: 10.1152/jappl.1986.60.1.275.	Buttrick PM	J Appl Physiol (1985)	1986	1986/01/01			10.1152/jappl.1986.60.1.275
25739332	Effect of acute high-intensity resistance exercise on optic nerve sheath diameter and ophthalmic artery blood flow pulsatility	Lefferts WK, Hughes WE, Heffernan KS.	J Hum Hypertens. 2015 Dec;29(12):744-8. doi: 10.1038/jhh.2015.12. Epub 2015 Mar 5.	Lefferts WK	J Hum Hypertens	2015	2015/03/06			10.1038/jhh.2015.12
21993035	Active intervals between sets of resistance exercises potentiate the magnitude of postexercise hypotension in elderly hypertensive women	Brito AF, Alves NF, Araújo AS, Gonçalves MC, Silva AS.	J Strength Cond Res. 2011 Nov;25(11):3129-36. doi: 10.1519/JSC.0b013e318212dd25.	Brito AF	J Strength Cond Res	2011	2011/10/14			10.1519/JSC.0b013e318212dd25
23981070	In aged men, central vessel transmural pressure is reduced by brief Valsalva manoeuvre during strength exercise	Niewiadomski W, Pilis A, Strasz A, Laskowska D, Gąsiorowska A, Pilis K, Cybulski G.	Clin Physiol Funct Imaging. 2014 May;34(3):191-8. doi: 10.1111/cpf.12080. Epub 2013 Aug 26.	Niewiadomski W	Clin Physiol Funct Imaging	2014	2013/08/29			10.1111/cpf.12080
9403581	Improvement of insulin sensitivity by short-term exercise training in hypertensive African American women	Brown MD, Moore GE, Korytkowski MT, McCole SD, Hagberg JM.	Hypertension. 1997 Dec;30(6):1549-53. doi: 10.1161/01.hyp.30.6.1549.	Brown MD	Hypertension	1997	1997/12/24			10.1161/01.hyp.30.6.1549
2710907	Effects of aerobic exercise training on hemodynamic responses during psychosocial stress in normotensive and borderline hypertensive type A men: a preliminary report	Sherwood A, Light KC, Blumenthal JA.	Psychosom Med. 1989 Mar-Apr;51(2):123-36. doi: 10.1097/00006842-198903000-00002.	Sherwood A	Psychosom Med	1989	1989/03/01			10.1097/00006842-198903000-00002
10198416	Renal arteriolar Na+/Ca2+ exchange in salt-sensitive hypertension	Nelson LD, Unlap MT, Lewis JL, Bell PD.	Am J Physiol. 1999 Apr;276(4):F567-73. doi: 10.1152/ajprenal.1999.276.4.F567.	Nelson LD	Am J Physiol	1999	1999/04/13			10.1152/ajprenal.1999.276.4.F567
1487881	[The treatment of hypertension by adaptation to high-altitude hypoxia]	Mirrakhimov MM.	Kardiologiia. 1992 Jul;32(7-8):5-10.	Mirrakhimov MM	Kardiologiia	1992	1992/07/01
22243943	Effect of the protein:carbohydrate ratio in hypoenergetic diets on metabolic syndrome risk factors in exercising overweight and obese women	Campbell DD, Meckling KA.	Br J Nutr. 2012 Nov 14;108(9):1658-71. doi: 10.1017/S0007114511007215. Epub 2012 Jan 16.	Campbell DD	Br J Nutr	2012	2012/01/17			10.1017/S0007114511007215
8764251	Enhanced vasodilation to acetylcholine in athletes is associated with lower plasma cholesterol	Kingwell BA, Tran B, Cameron JD, Jennings GL, Dart AM.	Am J Physiol. 1996 Jun;270(6 Pt 2):H2008-13. doi: 10.1152/ajpheart.1996.270.6.H2008.	Kingwell BA	Am J Physiol	1996	1996/06/01			10.1152/ajpheart.1996.270.6.H2008
12656433	Relationship of internalized racism to abdominal obesity and blood pressure in Afro-Caribbean women	Tull SE, Wickramasuriya T, Taylor J, Smith-Burns V, Brown M, Champagnie G, Daye K, Donaldson K, Solomon N, Walker S, Fraser H, Jordan OW.	J Natl Med Assoc. 1999 Aug;91(8):447-52.	Tull SE	J Natl Med Assoc	1999	2003/03/27	PMC2608441
19796086	Pulmonary vascular protective mechanisms in adult patients with an isolated large ventricular septal defect: a 21-year experience	Yilmaz AT, Ucak A, Temizkan V, Ak K, Sen H, Inan K.	J Card Surg. 2009 Nov-Dec;24(6):742-7. doi: 10.1111/j.1540-8191.2009.00913.x. Epub 2009 Sep 30.	Yilmaz AT	J Card Surg	2009	2009/10/03			10.1111/j.1540-8191.2009.00913.x
16616878	Ultrasonographic study of left ventricular function at rest in a group of highly trained black African handball players	Dzudie A, Menanga A, Hamadou B, Kengne AP, Atchou G, Kingue S.	Eur J Echocardiogr. 2007 Mar;8(2):122-7. doi: 10.1016/j.euje.2006.02.006. Epub 2006 Apr 17.	Dzudie A	Eur J Echocardiogr	2007	2006/04/18			10.1016/j.euje.2006.02.006
14755979	[The effects of the physical training on the hypertensive patients with glycoregulation disorder]	Chiriac S, Cozma CD, Jerca O, Pandele GI.	Rev Med Chir Soc Med Nat Iasi. 2003 Jan-Mar;107(1):108-12.	Chiriac S	Rev Med Chir Soc Med Nat Iasi	2003	2004/02/06
14521004	Rehabilitation of a functionally limited, chronically ill older adult: a case study	Topp R, Sobolewski J, Boardley D, Morgan AL, Fahlman M, McNevin N.	Rehabil Nurs. 2003 Sep-Oct;28(5):154-8. doi: 10.1002/j.2048-7940.2003.tb02049.x.	Topp R	Rehabil Nurs	2003	2003/10/03			10.1002/j.2048-7940.2003.tb02049.x
11476922	Noninvasive grading of the severity of portal hypertension in cirrhotic patients by echo-color-Doppler	Bolognesi M, Sacerdoti D, Merkel C, Bombonato G, Gatta A.	Ultrasound Med Biol. 2001 Jul;27(7):901-7. doi: 10.1016/s0301-5629(01)00370-2.	Bolognesi M	Ultrasound Med Biol	2001	2001/07/31			10.1016/s0301-5629(01)00370-2
12404188	Aerobic exercise training improves insulin sensitivity independent of plasma tumor necrosis factor-alpha levels in older female hypertensives	Reynolds TH 4th, Brown MD, Supiano MA, Dengel DR.	Metabolism. 2002 Nov;51(11):1402-6. doi: 10.1053/meta.2002.35585.	Reynolds TH 4th	Metabolism	2002	2002/10/31			10.1053/meta.2002.35585
2281412	[The mechanisms regulating pulse-wave spreading time in a biological feedback regimen in patients with borderline arterial hypertension and in healthy subjects]	Sokhadze EM, Tsellarius MIu, Shtark MB.	Ter Arkh. 1990;62(9):74-7.	Sokhadze EM	Ter Arkh	1990	1990/01/01
302073	Haemodynamic effects of physical training in essential hypertension	Ressl J, Chrástek J, Jandová R.	Acta Cardiol. 1977;32(2):121-33.	Ressl J	Acta Cardiol	1977	1977/01/01
15298537	Voluntary physical exercise-induced vascular effects in spontaneously hypertensive rats	Hägg U, Andersson I, Naylor AS, Grönros J, Jonsdottir IH, Bergström G, Gan LM.	Clin Sci (Lond). 2004 Dec;107(6):571-81. doi: 10.1042/CS20040171.	Hägg U	Clin Sci (Lond)	2004	2004/08/10			10.1042/CS20040171
27024370	Is weightlifting or resistance training safe for me even though I have high blood pressure?		Mayo Clin Health Lett. 2012 Feb;30(2):8.		Mayo Clin Health Lett	2012	2016/03/31
12116550	[An exercise program for the hypertensive patient. Leaving hypertension behind]	Predel HG.	MMW Fortschr Med. 2002 May 9;144(19):34-7.	Predel HG	MMW Fortschr Med	2002	2002/07/16
3811366	[Sports fitness in pulmonary hypertension]	Mocellin R.	Wien Klin Wochenschr. 1986 Nov 7;98(21):735-9.	Mocellin R	Wien Klin Wochenschr	1986	1986/11/07
15724790	Increasing physical activity in the deconditioned person: the role of resistance training	Fahlman MM, Topp R.	Ethn Dis. 2004 Autumn;14(4):S2-5-7.	Fahlman MM	Ethn Dis	2004	2005/02/24
698984	Adaptive cardiovascular changes to physical training in spontaneously hypertensive and normotensive rats	Weiss L.	Cardiovasc Res. 1978 Jun;12(6):329-33. doi: 10.1093/cvr/12.6.329.	Weiss L	Cardiovasc Res	1978	1978/06/01			10.1093/cvr/12.6.329
2423211	Capillary and pre-capillary coronary vascular growth during left ventricular hypertrophy	Tomanek RJ.	Can J Cardiol. 1986 Mar-Apr;2(2):114-9.	Tomanek RJ	Can J Cardiol	1986	1986/03/01
3288801	[The effectiveness of psychorelaxation therapy in patients with hypertension]	Aĭvazian TA, Zaĭtsev VP, Salenko BB, Iurenev AP, Patrusheva IF.	Kardiologiia. 1988 Mar;28(3):31-4.	Aĭvazian TA	Kardiologiia	1988	1988/03/01
2035495	Tracking of elevated blood pressure values in adolescent athletes at 1-year follow-up	Tanji JL.	Am J Dis Child. 1991 Jun;145(6):665-7. doi: 10.1001/archpedi.1991.02160060083026.	Tanji JL	Am J Dis Child	1991	1991/06/01			10.1001/archpedi.1991.02160060083026
7483396	[The meteoropathic reactions of patients with cardiovascular diseases and the methods for their prevention with contrasting temperature exposures]	Davidova OB, Uianaeva AI, Ksenofontova IV.	Vopr Kurortol Fizioter Lech Fiz Kult. 1995 May-Jun;(3):7-10.	Davidova OB	Vopr Kurortol Fizioter Lech Fiz Kult	1995	1995/05/01
6727118	[Results of using autogenic training in hypertensive patients]	Aĭvazian TA, Zaĭtsev VP, Smolenskiĭ AV, Iurenev AP, Iurdanov VS.	Kardiologiia. 1984 Apr;24(4):88-91.	Aĭvazian TA	Kardiologiia	1984	1984/04/01
705317	[Therapy of hypertensive circulatory diseases or hypertension with a structured training program]	Franz IW.	Schweiz Z Sportmed. 1978;26(3):117-29.	Franz IW	Schweiz Z Sportmed	1978	1978/01/01
2815642	[The effect of physical fitness training with winter seawater swimming on the functional status of the body]	Boksha VG, Kubyshkin AV, Sharapova TA, Slovesnoĭ SV, Lukach AM.	Vopr Kurortol Fizioter Lech Fiz Kult. 1989 Jul-Aug;(4):11-4.	Boksha VG	Vopr Kurortol Fizioter Lech Fiz Kult	1989	1989/07/01
1142611	[Certain mechanisms of prophylactic effect of physical training in hypertensive disease]	Shkhvatsabaia IK, Graevskaia ND, Lantsberg LA, Nekrasova AA.	Kardiologiia. 1975 Mar;15(3):54-9.	Shkhvatsabaia IK	Kardiologiia	1975	1975/03/01
28258495	Dietary protein intake is strongly and positively related with muscle strength in patients with pre-dialysis chronic kidney disease	Hiraki K, Hotta C, Izawa KP, Sakurada T, Shibagaki Y.	Clin Exp Nephrol. 2017 Apr;21(2):354-355. doi: 10.1007/s10157-017-1383-z. Epub 2017 Mar 3.	Hiraki K	Clin Exp Nephrol	2017	2017/03/05			10.1007/s10157-017-1383-z
28117479	The role of physical exercise in obstructive sleep apnea	Andrade FM, Pedrosa RP.	J Bras Pneumol. 2016 Nov-Dec;42(6):457-464. doi: 10.1590/S1806-37562016000000156.	Andrade FM	J Bras Pneumol	2016	2017/01/25	PMC5344097		10.1590/S1806-37562016000000156
9309627	Effects of cross-training on markers of insulin resistance/hyperinsulinemia	Wallace MB, Mills BD, Browning CL.	Med Sci Sports Exerc. 1997 Sep;29(9):1170-5. doi: 10.1097/00005768-199709000-00008.	Wallace MB	Med Sci Sports Exerc	1997	1997/10/06			10.1097/00005768-199709000-00008
2975611	Vasodilating effects of celiprolol in patients with peripheral obliterative arterial disease	Diehm C.	J Int Med Res. 1988;16 Suppl 1:34A-38A.	Diehm C	J Int Med Res	1988	1988/01/01
25014388	Promoting exercise as medicine for prediabetes and prehypertension	Bushman B.	Curr Sports Med Rep. 2014 Jul-Aug;13(4):233-9. doi: 10.1249/JSR.0000000000000066.	Bushman B	Curr Sports Med Rep	2014	2014/07/12			10.1249/JSR.0000000000000066
8429405	Sarcopenia and age-related changes in body composition and functional capacity	Evans WJ, Campbell WW.	J Nutr. 1993 Feb;123(2 Suppl):465-8. doi: 10.1093/jn/123.suppl_2.465.	Evans WJ	J Nutr	1993	1993/02/01			10.1093/jn/123.suppl_2.465
19199210	Sport climbing with pre-existing cardio-pulmonary medical conditions	Kuepper T, Morrison A, Gieseler U, Schoeffl V.	Int J Sports Med. 2009 Jun;30(6):395-402. doi: 10.1055/s-0028-1112143. Epub 2009 Feb 6.	Kuepper T	Int J Sports Med	2009	2009/02/10			10.1055/s-0028-1112143
19936461	Exercise prevents cardiometabolic alterations induced by chronic use of glucocorticoids	Pinheiro CH, Sousa Filho WM, Oliveira Neto Jd, Marinho Mde J, Motta Neto R, Smith MM, Silva CA.	Arq Bras Cardiol. 2009 Oct;93(4):400-8, 392-400. doi: 10.1590/s0066-782x2009001000014.	Pinheiro CH	Arq Bras Cardiol	2009	2009/11/26			10.1590/s0066-782x2009001000014
16387725	Physical activity and aging	Stewart KJ.	Ann N Y Acad Sci. 2005 Dec;1055:193-206. doi: 10.1196/annals.1323.029.	Stewart KJ	Ann N Y Acad Sci	2005	2006/01/03			10.1196/annals.1323.029
30537411	Postprandial augmentation index is reduced in adults with prediabetes following continuous and interval exercise training	Eichner NZM, Gaitán JM, Gilbertson NM, Khurshid M, Weltman A, Malin SK.	Exp Physiol. 2019 Feb;104(2):264-271. doi: 10.1113/EP087305. Epub 2018 Dec 27.	Eichner NZM	Exp Physiol	2019	2018/12/12			10.1113/EP087305
24776325	Short-term aerobic exercise and vascular function in CKD stage 3: a randomized controlled trial	Headley S, Germain M, Wood R, Joubert J, Milch C, Evans E, Poindexter A, Cornelius A, Brewer B, Pescatello LS, Parker B.	Am J Kidney Dis. 2014 Aug;64(2):222-9. doi: 10.1053/j.ajkd.2014.02.022. Epub 2014 Apr 26.	Headley S	Am J Kidney Dis	2014	2014/04/30	PMC4112010	NIHMS577880	10.1053/j.ajkd.2014.02.022
8403292	Effects of age and aerobic capacity on arterial stiffness in healthy adults	Vaitkevicius PV, Fleg JL, Engel JH, O'Connor FC, Wright JG, Lakatta LE, Yin FC, Lakatta EG.	Circulation. 1993 Oct;88(4 Pt 1):1456-62. doi: 10.1161/01.cir.88.4.1456.	Vaitkevicius PV	Circulation	1993	1993/10/01			10.1161/01.cir.88.4.1456
31417322	Blood pressure lowering effects of a novel isometric exercise device following a 4-week isometric handgrip intervention	Baddeley-White DS, McGowan CL, Howden R, Gordon BD, Kyberd P, Swaine IL.	Open Access J Sports Med. 2019 Jun 24;10:89-98. doi: 10.2147/OAJSM.S193008. eCollection 2019.	Baddeley-White DS	Open Access J Sports Med	2019	2019/08/17	PMC6600323		10.2147/OAJSM.S193008
20459467	Effect of endurance training on blood pressure regulation, biomarkers and the heart in subjects at a higher age	Cornelissen VA, Goetschalckx K, Verheyden B, Aubert AE, Arnout J, Persu A, Rademakers F, Fagard RH.	Scand J Med Sci Sports. 2011 Aug;21(4):526-34. doi: 10.1111/j.1600-0838.2010.01094.x. Epub 2010 Mar 10.	Cornelissen VA	Scand J Med Sci Sports	2011	2010/05/13			10.1111/j.1600-0838.2010.01094.x
19932545	Effect of intradialytic versus home-based aerobic exercise training on physical function and vascular parameters in hemodialysis patients: a randomized pilot study	Koh KP, Fassett RG, Sharman JE, Coombes JS, Williams AD.	Am J Kidney Dis. 2010 Jan;55(1):88-99. doi: 10.1053/j.ajkd.2009.09.025. Epub 2009 Nov 22.	Koh KP	Am J Kidney Dis	2010	2009/11/26			10.1053/j.ajkd.2009.09.025
30345295	Influence of the Physical Training on Muscle Function and Walking Distance in Symptomatic Peripheral Arterial Disease in Elderly	Kropielnicka K, Dziubek W, Bulińska K, Stefańska M, Wojcieszczyk-Latos J, Jasiński R, Pilch U, Dąbrowska G, Skórkowska-Telichowska K, Kałka D, Janus A, Zywar K, Paszkowski R, Rachwalik A, Woźniewski M, Szuba A.	Biomed Res Int. 2018 Sep 23;2018:1937527. doi: 10.1155/2018/1937527. eCollection 2018.	Kropielnicka K	Biomed Res Int	2018	2018/10/23	PMC6174806		10.1155/2018/1937527
1941652	Acute hemodynamic responses of spinal cord injured individuals to functional neuromuscular stimulation-induced knee extension exercise	Figoni SF, Glaser RM, Rodgers MM, Hooker SP, Ezenwa BN, Collins SR, Mathews T, Suryaprasad AG, Gupta SC.	J Rehabil Res Dev. 1991 Fall;28(4):9-18. doi: 10.1682/jrrd.1991.10.0009.	Figoni SF	J Rehabil Res Dev	1991	1991/01/01			10.1682/jrrd.1991.10.0009
28628053	Heart Rate and Blood Pressure Responses to Gear Weight Under a Controlled Workload	Derella CC, Aichele KR, Oakman JE, Cromwell CM, Hill JA, Chavis LN, Perez AN, Getty AK, Wisdo TR, Feairheller DL.	J Occup Environ Med. 2017 Apr;59(4):e20-e23. doi: 10.1097/JOM.0000000000000997.	Derella CC	J Occup Environ Med	2017	2017/06/20			10.1097/JOM.0000000000000997
19849985	[Physical activity in preventing metabolic syndrome in children]	Guinhouya BC.	Med Sci (Paris). 2009 Oct;25(10):827-33. doi: 10.1051/medsci/20092510827.	Guinhouya BC	Med Sci (Paris)	2009	2009/10/24			10.1051/medsci/20092510827
26319691	Effect of endurance training on seizure susceptibility, behavioral changes and neuronal damage after kainate-induced status epilepticus in spontaneously hypertensive rats	Tchekalarova J, Shishmanova M, Atanasova D, Stefanova M, Alova L, Lazarov N, Georgieva K.	Brain Res. 2015 Nov 2;1625:39-53. doi: 10.1016/j.brainres.2015.08.022. Epub 2015 Aug 28.	Tchekalarova J	Brain Res	2015	2015/08/31			10.1016/j.brainres.2015.08.022
29910280	The Effects of Exercise on Natriuretic Peptides in Individuals without Heart Failure	Hamasaki H.	Sports (Basel). 2016 May 31;4(2):32. doi: 10.3390/sports4020032.	Hamasaki H	Sports (Basel)	2016	2018/06/19	PMC5968914		10.3390/sports4020032
19013546	Time-dependent adaptation in the hemodynamic response to hypoxia	Marcus NJ, Olson EB Jr, Bird CE, Philippi NR, Morgan BJ.	Respir Physiol Neurobiol. 2009 Jan 1;165(1):90-6. doi: 10.1016/j.resp.2008.10.013. Epub 2008 Nov 1.	Marcus NJ	Respir Physiol Neurobiol	2009	2008/11/18	PMC2662762	NIHMS88474	10.1016/j.resp.2008.10.013
10449291	A pilot study of exercise training to reduce trunk fat in adults with HIV-associated fat redistribution	Roubenoff R, Weiss L, McDermott A, Heflin T, Cloutier GJ, Wood M, Gorbach S.	AIDS. 1999 Jul 30;13(11):1373-5. doi: 10.1097/00002030-199907300-00015.	Roubenoff R	AIDS	1999	1999/08/17			10.1097/00002030-199907300-00015
15157122	What is the relationship between exercise and metabolic abnormalities? A review of the metabolic syndrome	Carroll S, Dudfield M.	Sports Med. 2004;34(6):371-418. doi: 10.2165/00007256-200434060-00004.	Carroll S	Sports Med	2004	2004/05/26			10.2165/00007256-200434060-00004
29496468	Exercise and other nonpharmacological strategies to reduce blood pressure in older adults: a systematic review and meta-analysis	Herrod PJJ, Doleman B, Blackwell JEM, O'Boyle F, Williams JP, Lund JN, Phillips BE.	J Am Soc Hypertens. 2018 Apr;12(4):248-267. doi: 10.1016/j.jash.2018.01.008. Epub 2018 Feb 2.	Herrod PJJ	J Am Soc Hypertens	2018	2018/03/03			10.1016/j.jash.2018.01.008
2216562	Strength training in children and adolescents	Webb DR.	Pediatr Clin North Am. 1990 Oct;37(5):1187-210. doi: 10.1016/s0031-3955(16)36983-8.	Webb DR	Pediatr Clin North Am	1990	1990/10/01			10.1016/s0031-3955(16)36983-8
8776009	Effects of exercise training on abdominal obesity and related metabolic complications	Buemann B, Tremblay A.	Sports Med. 1996 Mar;21(3):191-212. doi: 10.2165/00007256-199621030-00004.	Buemann B	Sports Med	1996	1996/03/01			10.2165/00007256-199621030-00004
23797429	Association between physical exercise and quality of erection in men with ischaemic heart disease and erectile dysfunction subjected to physical training	Kałka D, Domagała Z, Dworak J, Womperski K, Rusiecki L, Marciniak W, Adamus J, Pilecki W.	Kardiol Pol. 2013;71(6):573-80. doi: 10.5603/KP.2013.0120.	Kałka D	Kardiol Pol	2013	2013/06/26			10.5603/KP.2013.0120
14768177	[Assessment of insulin sensitivity during exercise training program in obese women. Comparison of simple indices with hyperinsulinemic euglycemic clamp technique]	Straczkowski M, Stepień A, Kowalska I, Topolska J, Kinalska I.	Pol Arch Med Wewn. 2003 May;109(5):483-8.	Straczkowski M	Pol Arch Med Wewn	2003	2004/02/11
20048193	Shear stress mediates endothelial adaptations to exercise training in humans	Tinken TM, Thijssen DH, Hopkins N, Dawson EA, Cable NT, Green DJ.	Hypertension. 2010 Feb;55(2):312-8. doi: 10.1161/HYPERTENSIONAHA.109.146282. Epub 2010 Jan 4.	Tinken TM	Hypertension	2010	2010/01/06			10.1161/HYPERTENSIONAHA.109.146282
29178489	Daily inspiratory muscle training lowers blood pressure and vascular resistance in healthy men and women	DeLucia CM, De Asis RM, Bailey EF.	Exp Physiol. 2018 Feb 1;103(2):201-211. doi: 10.1113/EP086641. Epub 2018 Jan 15.	DeLucia CM	Exp Physiol	2018	2017/11/28			10.1113/EP086641
27766134	Carotid Artery IMT, Blood Pressure, and Cardiovascular Risk Factors in Males and Females	Cromwell CM, Aichele KR, Oakman JE, Neal MP, Lenzo JM, Perez AN, Bye NL, Santaniello EL, Hill JA, Evans RC, Thiele KA, Chavis LN, Getty AK, Wisdo TR, Feairheller DL.	Int J Exerc Sci. 2016 Oct 1;9(3):482-490. eCollection 2016.	Cromwell CM	Int J Exerc Sci	2016	2016/10/22	PMC5065332
9458525	Exercise in the management of non-insulin-dependent diabetes mellitus	Wallberg-Henriksson H, Rincon J, Zierath JR.	Sports Med. 1998 Jan;25(1):25-35. doi: 10.2165/00007256-199825010-00003.	Wallberg-Henriksson H	Sports Med	1998	1998/02/12			10.2165/00007256-199825010-00003
16157788	Effects of endurance training on blood pressure, blood pressure-regulating mechanisms, and cardiovascular risk factors	Cornelissen VA, Fagard RH.	Hypertension. 2005 Oct;46(4):667-75. doi: 10.1161/01.HYP.0000184225.05629.51. Epub 2005 Sep 12.	Cornelissen VA	Hypertension	2005	2005/09/15			10.1161/01.HYP.0000184225.05629.51
30818842	Haemodynamic Instability and Brain Injury in Neonates Exposed to Hypoxia⁻Ischaemia	Badurdeen S, Roberts C, Blank D, Miller S, Stojanovska V, Davis P, Hooper S, Polglase G.	Brain Sci. 2019 Feb 27;9(3):49. doi: 10.3390/brainsci9030049.	Badurdeen S	Brain Sci	2019	2019/03/02	PMC6468566		10.3390/brainsci9030049
10199144	[Syndrome X]	Kotake H, Oikawa S.	Nihon Rinsho. 1999 Mar;57(3):622-6.	Kotake H	Nihon Rinsho	1999	1999/04/13
24735238	Increased training of general practitioners in Ireland may increase the frequency of exercise counselling in patients with chronic illness: a cross-sectional study	Joyce CL, O'Tuathaigh CM.	Eur J Gen Pract. 2014 Dec;20(4):314-9. doi: 10.3109/13814788.2014.900534. Epub 2014 Apr 15.	Joyce CL	Eur J Gen Pract	2014	2014/04/17			10.3109/13814788.2014.900534
25458645	Multidisciplinary rehabilitation program in recently hospitalized patients with heart failure and preserved ejection fraction: rationale and design of a randomized controlled trial	Koifman E, Grossman E, Elis A, Dicker D, Koifman B, Mosseri M, Kuperstein R, Goldenberg I, Kamerman T, Levine-Tiefenbrun N, Klempfner R.	Am Heart J. 2014 Dec;168(6):830-7.e1. doi: 10.1016/j.ahj.2014.08.010. Epub 2014 Sep 16.	Koifman E	Am Heart J	2014	2014/12/03			10.1016/j.ahj.2014.08.010
24953246	Impaired β-cell function attenuates training effects by reducing the increase in heart rate reserve in patients with myocardial infarction	Omiya K, Minami K, Sato Y, Takai M, Takahashi E, Hayashi A, Yamauchi M, Suzuki K, Akashi YJ, Osada N, Izawa KP, Watanabe S.	J Cardiol. 2015 Feb;65(2):128-33. doi: 10.1016/j.jjcc.2014.04.012. Epub 2014 Jun 19.	Omiya K	J Cardiol	2015	2014/06/24			10.1016/j.jjcc.2014.04.012
19498093	Effect of exercise training on resistance arteries in rats with chronic NOS inhibition	Kuru O, Sentürk UK, Koçer G, Ozdem S, Başkurt OK, Cetin A, Yeşilkaya A, Gündüz F.	J Appl Physiol (1985). 2009 Sep;107(3):896-902. doi: 10.1152/japplphysiol.91180.2008. Epub 2009 Jun 4.	Kuru O	J Appl Physiol (1985)	2009	2009/06/06			10.1152/japplphysiol.91180.2008
26055756	Influence of exercise mode on pregnancy outcomes: ENHANCED by Mom project	Moyer C, Livingston J, Fang X, May LE.	BMC Pregnancy Childbirth. 2015 Jun 9;15:133. doi: 10.1186/s12884-015-0556-6.	Moyer C	BMC Pregnancy Childbirth	2015	2015/06/10	PMC4460928		10.1186/s12884-015-0556-6
3293359	Physical training and changes in regional adipose tissue distribution	Després JP, Tremblay A, Nadeau A, Bouchard C.	Acta Med Scand Suppl. 1988;723:205-12. doi: 10.1111/j.0954-6820.1987.tb05945.x.	Després JP	Acta Med Scand Suppl	1988	1988/01/01			10.1111/j.0954-6820.1987.tb05945.x
9800883	Cellular adaptations of the heart muscle to exercise training	Moore RL.	Ann Med. 1998 Aug;30 Suppl 1:46-53.	Moore RL	Ann Med	1998	1998/11/04
11989059	[Physical training in the treatment of metabolic syndrome]	Dela F.	Ugeskr Laeger. 2002 Apr 15;164(16):2147-52.	Dela F	Ugeskr Laeger	2002	2002/05/07
16484974	[Management of overweight and obese patient. New acquisition]	Novi RF, Scalabrino E, Seardo MA, Alberto G, Trombetta A.	Minerva Gastroenterol Dietol. 2002 Mar;48(1):25-35.	Novi RF	Minerva Gastroenterol Dietol	2002	2006/02/18
7713478	[Non-pharmacological therapy of metabolic syndrome]	Wirth A.	Herz. 1995 Feb;20(1):56-69.	Wirth A	Herz	1995	1995/02/01
22166095	Partnership research on nutrition transition and chronic diseases in West Africa - trends, outcomes and impacts	Delisle H, Agueh V, Fayomi B.	BMC Int Health Hum Rights. 2011 Nov 8;11 Suppl 2(Suppl 2):S10. doi: 10.1186/1472-698X-11-S2-S10.	Delisle H	BMC Int Health Hum Rights	2011	2011/12/15	PMC3247830		10.1186/1472-698X-11-S2-S10
7183056	The human function curve - a paradigm for our times	Nixon PG.	Act Nerv Super (Praha). 1982;Suppl 3(Pt 1):130-3.	Nixon PG	Act Nerv Super (Praha)	1982	1982/01/01
2302049	Strength training in a cardiac rehabilitation program: a six-month follow-up	Sparling PB, Cantwell JD, Dolan CM, Niederman RK.	Arch Phys Med Rehabil. 1990 Feb;71(2):148-52.	Sparling PB	Arch Phys Med Rehabil	1990	1990/02/01
9315389	Pathogenesis of the insulin resistance syndrome (syndrome X)	Chisholm DJ, Campbell LV, Kraegen EW.	Clin Exp Pharmacol Physiol. 1997 Sep-Oct;24(9-10):782-4. doi: 10.1111/j.1440-1681.1997.tb02132.x.	Chisholm DJ	Clin Exp Pharmacol Physiol	1997	1997/10/07			10.1111/j.1440-1681.1997.tb02132.x
3283611	Static exercise--physiologic dangers and proper training techniques	Stopford JL.	Nurse Pract. 1988 Apr;13(4):7, 10-8.	Stopford JL	Nurse Pract	1988	1988/04/01
3425206	Changes in cortisol level in saliva following relaxation-activation autoregulative intervention	Machac M, Machacová H, Stárka L, Hampl R.	Act Nerv Super (Praha). 1987 Sep;29(3):159-63.	Machac M	Act Nerv Super (Praha)	1987	1987/09/01
24244656	Effect of exercise training on eNOS expression, NO production and oxygen metabolism in human placenta	Ramírez-Vélez R, Bustamante J, Czerniczyniec A, Aguilar de Plata AC, Lores-Arnaiz S.	PLoS One. 2013 Nov 14;8(11):e80225. doi: 10.1371/journal.pone.0080225. eCollection 2013.	Ramírez-Vélez R	PLoS One	2013	2013/11/19	PMC3828218		10.1371/journal.pone.0080225
30184029	Is Preoperative Clopidogrel Resistance a Predictor of Bleeding and Risks in Patients Undergoing Emergency CABG Surgery?	Kizilay M, Aslan Z, Vural U, Balci AY, Aglar AA, Yilmaz S.	Braz J Cardiovasc Surg. 2018 Jul-Aug;33(4):330-338. doi: 10.21470/1678-9741-2018-0005.	Kizilay M	Braz J Cardiovasc Surg	2018	2018/09/06	PMC6122766		10.21470/1678-9741-2018-0005
25713647	The acute effect of resistance exercise with blood flow restriction with hemodynamic variables on hypertensive subjects	Araújo JP, Silva ED, Silva JC, Souza TS, Lima EO, Guerra I, Sousa MS.	J Hum Kinet. 2014 Nov 12;43:79-85. doi: 10.2478/hukin-2014-0092. eCollection 2014 Sep 29.	Araújo JP	J Hum Kinet	2014	2015/02/26	PMC4332187		10.2478/hukin-2014-0092
19203842	Regular thermal therapy may promote insulin sensitivity while boosting expression of endothelial nitric oxide synthase--effects comparable to those of exercise training	McCarty MF, Barroso-Aranda J, Contreras F.	Med Hypotheses. 2009 Jul;73(1):103-5. doi: 10.1016/j.mehy.2008.12.020. Epub 2009 Feb 8.	McCarty MF	Med Hypotheses	2009	2009/02/11			10.1016/j.mehy.2008.12.020
26009027	Increase of high molecular weight adiponectin in hypertensive pregnancy was correlated with brain-type natriuretic peptide stimulation on adipocyte	Naruse K, Yamasaki Y, Tsunemi T, Onogi A, Noguchi T, Sado T, Oi H, Kobayashi H.	Pregnancy Hypertens. 2011 Jul-Oct;1(3-4):200-5. doi: 10.1016/j.preghy.2011.07.004. Epub 2011 Jul 26.	Naruse K	Pregnancy Hypertens	2011	2015/05/27			10.1016/j.preghy.2011.07.004
15640963	[Evaluation of the training program "OBELDICKS" for obese children and adolescents]	Reinehr T, Kersting M, Wollenhaupt A, Alexy U, Kling B, Ströbele K, Andler W.	Klin Padiatr. 2005 Jan-Feb;217(1):1-8. doi: 10.1055/s-2004-816246.	Reinehr T	Klin Padiatr	2005	2005/01/11			10.1055/s-2004-816246
26244077	Lifestyle intervention might easily improve blood pressure in hypertensive men with the C genotype of angiotensin II type 2 receptor gene	Kitaoka K, Kitade A, Nagaoka J, Tsuzaki K, Harada K, Aoi W, Wada S, Asano H, Sakane N, Higashi A.	Nutr Res Pract. 2015 Aug;9(4):385-92. doi: 10.4162/nrp.2015.9.4.385. Epub 2015 Jun 19.	Kitaoka K	Nutr Res Pract	2015	2015/08/06	PMC4523482		10.4162/nrp.2015.9.4.385
11133928	Effects of different activity and inactivity paradigms on myosin heavy chain gene expression in striated muscle	Baldwin KM, Haddad F.	J Appl Physiol (1985). 2001 Jan;90(1):345-57. doi: 10.1152/jappl.2001.90.1.345.	Baldwin KM	J Appl Physiol (1985)	2001	2001/01/03			10.1152/jappl.2001.90.1.345
1937659	Exercise training lowers resting renal but not cardiac sympathetic activity in humans	Meredith IT, Friberg P, Jennings GL, Dewar EM, Fazio VA, Lambert GW, Esler MD.	Hypertension. 1991 Nov;18(5):575-82. doi: 10.1161/01.hyp.18.5.575.	Meredith IT	Hypertension	1991	1991/11/01			10.1161/01.hyp.18.5.575
21359160	Exercise in aging: its important role in mortality, obesity and insulin resistance	Ryan AS.	Aging health. 2010 Oct;6(5):551-563. doi: 10.2217/ahe.10.46.	Ryan AS	Aging health	2010	2011/03/02	PMC3042702	NIHMS269303	10.2217/ahe.10.46
25163460	Resistance exercise: an effective strategy to reverse muscle wasting in hemodialysis patients?	Rhee CM, Kalantar-Zadeh K.	J Cachexia Sarcopenia Muscle. 2014 Sep;5(3):177-80. doi: 10.1007/s13539-014-0160-z. Epub 2014 Aug 28.	Rhee CM	J Cachexia Sarcopenia Muscle	2014	2014/08/29	PMC4159495		10.1007/s13539-014-0160-z
8621102	Reversing sarcopenia: how weight training can build strength and vitality	Evans WJ.	Geriatrics. 1996 May;51(5):46-7, 51-3; quiz 54.	Evans WJ	Geriatrics	1996	1996/05/01
23720280	Metabolic syndrome and insulin resistance: underlying causes and modification by exercise training	Roberts CK, Hevener AL, Barnard RJ.	Compr Physiol. 2013 Jan;3(1):1-58. doi: 10.1002/cphy.c110062.	Roberts CK	Compr Physiol	2013	2013/05/31	PMC4129661	NIHMS604042	10.1002/cphy.c110062
22798694	How training affects Australian paediatricians' management of obesity	Wake M, Campbell MW, Turner M, Price A, Sabin MA, Davis E, Baur LA.	Arch Dis Child. 2013 Jan;98(1):3-8. doi: 10.1136/archdischild-2012-301659. Epub 2012 Jul 13.	Wake M	Arch Dis Child	2013	2012/07/17			10.1136/archdischild-2012-301659
28872749	Outstanding contribution to pediatric anesthesiology: An interview with Dr. Robert H. Friesen	Twite MD, Ing RJ, Nichols CS, Yaster M.	Paediatr Anaesth. 2017 Oct;27(10):991-996. doi: 10.1111/pan.13215. Epub 2017 Sep 5.	Twite MD	Paediatr Anaesth	2017	2017/09/06			10.1111/pan.13215
28916931	Physical Exercise Prescription in Metabolic Chronic Disease	Stefani L, Galanti G.	Adv Exp Med Biol. 2017;1005:123-141. doi: 10.1007/978-981-10-5717-5_6.	Stefani L	Adv Exp Med Biol	2017	2017/09/17			10.1007/978-981-10-5717-5_6
26694820	Emerging Role of Nitric Oxide and Heat Shock Proteins in Insulin Resistance	Molina MN, Ferder L, Manucha W.	Curr Hypertens Rep. 2016 Jan;18(1):1. doi: 10.1007/s11906-015-0615-4.	Molina MN	Curr Hypertens Rep	2016	2015/12/24			10.1007/s11906-015-0615-4
19093695	Exercise, vascular wall and cardiovascular diseases: an update (part 2)	Yung LM, Laher I, Yao X, Chen ZY, Huang Y, Leung FP.	Sports Med. 2009;39(1):45-63. doi: 10.2165/00007256-200939010-00004.	Yung LM	Sports Med	2009	2008/12/20			10.2165/00007256-200939010-00004
11346220	Insulin resistance in chronic heart failure	Coats AJ, Anker SD.	J Cardiovasc Pharmacol. 2000;35(7 Suppl 4):S9-14. doi: 10.1097/00005344-200000004-00002.	Coats AJ	J Cardiovasc Pharmacol	2000	2001/05/11			10.1097/00005344-200000004-00002
27329901	Neonatal endotracheal intubation: How to make it more baby friendly	Maheshwari R, Tracy M, Badawi N, Hinder M.	J Paediatr Child Health. 2016 May;52(5):480-6. doi: 10.1111/jpc.13192.	Maheshwari R	J Paediatr Child Health	2016	2016/06/23			10.1111/jpc.13192
25738648	Persistence of cardiovascular risk factors in women with previous preeclampsia: a long-term follow-up study	Aykas F, Solak Y, Erden A, Bulut K, Dogan S, Sarli B, Acmaz G, Afsar B, Siriopol D, Covic A, Sharma S, Johnson RJ, Kanbay M.	J Investig Med. 2015 Apr;63(4):641-5. doi: 10.1097/JIM.0000000000000189.	Aykas F	J Investig Med	2015	2015/03/05			10.1097/JIM.0000000000000189
10522955	Strength training normalizes resting blood pressure in 65- to 73-year-old men and women with high normal blood pressure	Martel GF, Hurlbut DE, Lott ME, Lemmer JT, Ivey FM, Roth SM, Rogers MA, Fleg JL, Hurley BF.	J Am Geriatr Soc. 1999 Oct;47(10):1215-21. doi: 10.1111/j.1532-5415.1999.tb05202.x.	Martel GF	J Am Geriatr Soc	1999	1999/10/16			10.1111/j.1532-5415.1999.tb05202.x
26581584	Patients with normocalcemic primary hyperparathyroidism may have similar metabolic profile as hypercalcemic patients	Yener Ozturk F, Erol S, Canat MM, Karatas S, Kuzu I, Dogan Cakir S, Altuntas Y.	Endocr J. 2016;63(2):111-8. doi: 10.1507/endocrj.EJ15-0392. Epub 2015 Nov 17.	Yener Ozturk F	Endocr J	2016	2015/11/20			10.1507/endocrj.EJ15-0392
25606815	Dietary Antioxidants as Modifiers of Physiologic Adaptations to Exercise	Mankowski RT, Anton SD, Buford TW, Leeuwenburgh C.	Med Sci Sports Exerc. 2015 Sep;47(9):1857-68. doi: 10.1249/MSS.0000000000000620.	Mankowski RT	Med Sci Sports Exerc	2015	2015/01/22	PMC4690615	NIHMS744126	10.1249/MSS.0000000000000620
16191072	Physical functioning in end-stage renal disease patients: update 2005	Painter P.	Hemodial Int. 2005 Jul;9(3):218-35. doi: 10.1111/j.1492-7535.2005.01136.x.	Painter P	Hemodial Int	2005	2005/09/30			10.1111/j.1492-7535.2005.01136.x
31119677	Metabolomics Analyses to Investigate the Role of Diet and Physical Training	Herrero P, Rodríguez MÁ, Ras MR, Del Pino A, Arola L, Canela N.	Methods Mol Biol. 2019;1978:403-430. doi: 10.1007/978-1-4939-9236-2_25.	Herrero P	Methods Mol Biol	2019	2019/05/24			10.1007/978-1-4939-9236-2_25
14678869	Novel actions of thiazolidinediones on vascular function and exercise capacity	Reusch JE, Regensteiner JG, Watson PA.	Am J Med. 2003 Dec 8;115 Suppl 8A:69S-74S. doi: 10.1016/j.amjmed.2003.09.012.	Reusch JE	Am J Med	2003	2003/12/18			10.1016/j.amjmed.2003.09.012
25122928	Early pregnancy prediction of preeclampsia in nulliparous women, combining clinical risk and biomarkers: the Screening for Pregnancy Endpoints (SCOPE) international cohort study	Kenny LC, Black MA, Poston L, Taylor R, Myers JE, Baker PN, McCowan LM, Simpson NA, Dekker GA, Roberts CT, Rodems K, Noland B, Raymundo M, Walker JJ, North RA.	Hypertension. 2014 Sep;64(3):644-52. doi: 10.1161/HYPERTENSIONAHA.114.03578.	Kenny LC	Hypertension	2014	2014/08/15			10.1161/HYPERTENSIONAHA.114.03578
19300110	Influence of exercise at lower and higher intensity on blood pressure and cardiovascular risk factors at older age	Cornelissen VA, Arnout J, Holvoet P, Fagard RH.	J Hypertens. 2009 Apr;27(4):753-62. doi: 10.1097/HJH.0b013e328322cf60.	Cornelissen VA	J Hypertens	2009	2009/03/21			10.1097/HJH.0b013e328322cf60
11709115	Exercise in the treatment of osteoarthritis	Clyman B.	Curr Rheumatol Rep. 2001 Dec;3(6):520-3. doi: 10.1007/s11926-001-0067-5.	Clyman B	Curr Rheumatol Rep	2001	2001/11/16			10.1007/s11926-001-0067-5
26074366	Alteration of intrahepatic microcirculation in cirrhotic livers	Yang YY, Lin HC.	J Chin Med Assoc. 2015 Aug;78(8):430-7. doi: 10.1016/j.jcma.2015.05.005.	Yang YY	J Chin Med Assoc	2015	2015/06/16			10.1016/j.jcma.2015.05.005
14969503	Caloric restriction, body fat and ageing in experimental models	Das M, Gabriely I, Barzilai N.	Obes Rev. 2004 Feb;5(1):13-9. doi: 10.1111/j.1467-789x.2004.00115.x.	Das M	Obes Rev	2004	2004/02/19			10.1111/j.1467-789x.2004.00115.x
26904291	Vascular Health in American Football Players: Cardiovascular Risk Increased in Division III Players	Feairheller DL, Aichele KR, Oakman JE, Neal MP, Cromwell CM, Lenzo JM, Perez AN, Bye NL, Santaniello EL, Hill JA, Evans RC, Thiele KA, Chavis LN, Getty AK, Wisdo TR, McClelland JM, Sturgeon K, Chlad P.	Int J Vasc Med. 2016;2016:6851256. doi: 10.1155/2016/6851256. Epub 2016 Jan 24.	Feairheller DL	Int J Vasc Med	2016	2016/02/24	PMC4745823		10.1155/2016/6851256
23329818	Preventive role of exercise training in autonomic, hemodynamic, and metabolic parameters in rats under high risk of metabolic syndrome development	Moraes-Silva IC, Mostarda C, Moreira ED, Silva KA, dos Santos F, de Angelis K, Farah Vde M, Irigoyen MC.	J Appl Physiol (1985). 2013 Mar 15;114(6):786-91. doi: 10.1152/japplphysiol.00586.2012. Epub 2013 Jan 17.	Moraes-Silva IC	J Appl Physiol (1985)	2013	2013/01/19			10.1152/japplphysiol.00586.2012
18799960	Cardiovascular risk in women with polycystic ovary syndrome	Giallauria F, Orio F, Palomba S, Lombardi G, Colao A, Vigorito C.	J Cardiovasc Med (Hagerstown). 2008 Oct;9(10):987-92. doi: 10.2459/JCM.0b013e32830b58d4.	Giallauria F	J Cardiovasc Med (Hagerstown)	2008	2008/09/19			10.2459/JCM.0b013e32830b58d4
26697119	Effect of aerobic exercise training on regional blood flow and vascular resistance in diabetic rats	Freitas SC, Harthmann Âd, Rodrigues B, Irigoyen MC, De Angelis K.	Diabetol Metab Syndr. 2015 Dec 21;7:115. doi: 10.1186/s13098-015-0109-1. eCollection 2015.	Freitas SC	Diabetol Metab Syndr	2015	2015/12/24	PMC4687277		10.1186/s13098-015-0109-1
26630458	Running for your life: A review of physical activity and cardiovascular disease risk reduction in individuals with schizophrenia	Chalfoun C, Karelis AD, Stip E, Abdel-Baki A.	J Sports Sci. 2016 Aug;34(16):1500-15. doi: 10.1080/02640414.2015.1119875. Epub 2015 Dec 2.	Chalfoun C	J Sports Sci	2016	2015/12/03			10.1080/02640414.2015.1119875
19707991	Lifestyle intervention "Obeldicks Mini" for obese children aged 4 to 7 years	Kleber M, Schaefer A, Winkel K, Hoffmann D, Wunsch R, Kersting M, Reinehr T.	Klin Padiatr. 2009 Sep;221(5):290-4. doi: 10.1055/s-0029-1234129. Epub 2009 Aug 25.	Kleber M	Klin Padiatr	2009	2009/08/27			10.1055/s-0029-1234129
20622544	Fructose, exercise, and health	Johnson RJ, Murray R.	Curr Sports Med Rep. 2010 Jul-Aug;9(4):253-8. doi: 10.1249/JSR.0b013e3181e7def4.	Johnson RJ	Curr Sports Med Rep	2010	2010/07/13			10.1249/JSR.0b013e3181e7def4
22892928	Exercise training prevents diastolic dysfunction induced by metabolic syndrome in rats	Mostarda C, Moraes-Silva IC, Salemi VM, Machi JF, Rodrigues B, De Angelis K, Farah Vde M, Irigoyen MC.	Clinics (Sao Paulo). 2012 Jul;67(7):815-20. doi: 10.6061/clinics/2012(07)18.	Mostarda C	Clinics (Sao Paulo)	2012	2012/08/16	PMC3400174		10.6061/clinics/2012(07)18
29750649	Cardiac examination in children with Laron syndrome undergoing mecasermin therapy	Erol N, Yıldız M, Güven A, Yıldırım A.	J Pediatr Endocrinol Metab. 2018 Jun 27;31(6):675-679. doi: 10.1515/jpem-2017-0473.	Erol N	J Pediatr Endocrinol Metab	2018	2018/05/12			10.1515/jpem-2017-0473
8178206	Influences of age and exercise on glucose metabolism: implications for management of older diabetics	Katz MS, Lowenthal DT.	South Med J. 1994 May;87(5):S70-3.	Katz MS	South Med J	1994	1994/05/01
25738326	How exercise may amend metabolic disturbances in diabetic cardiomyopathy	Hafstad AD, Boardman N, Aasum E.	Antioxid Redox Signal. 2015 Jun 10;22(17):1587-605. doi: 10.1089/ars.2015.6304. Epub 2015 Apr 28.	Hafstad AD	Antioxid Redox Signal	2015	2015/03/05	PMC4449627		10.1089/ars.2015.6304
24806307	Exercise training starting at weaning age preserves cardiac pacemaker function in adulthood of diet-induced obese rats	Carvalho de Lima D, Guimarães JB, Rodovalho GV, Silveira SA, Haibara AS, Coimbra CC.	Appl Physiol Nutr Metab. 2014 Aug;39(8):888-94. doi: 10.1139/apnm-2013-0529. Epub 2014 Feb 21.	Carvalho de Lima D	Appl Physiol Nutr Metab	2014	2014/05/09			10.1139/apnm-2013-0529
11966784	Regular physical exercise improves endothelial function in heart transplant recipients	Schmidt A, Pleiner J, Bayerle-Eder M, Wiesinger GF, Rödler S, Quittan M, Mayer G, Wolzt M.	Clin Transplant. 2002 Apr;16(2):137-43. doi: 10.1034/j.1399-0012.2002.1o100.x.	Schmidt A	Clin Transplant	2002	2002/04/23			10.1034/j.1399-0012.2002.1o100.x
18775114	Behavioral cardiology: recognizing and addressing the profound impact of psychosocial stress on cardiovascular health	Das S, O'Keefe JH.	Curr Hypertens Rep. 2008 Oct;10(5):374-81. doi: 10.1007/s11906-008-0070-6.	Das S	Curr Hypertens Rep	2008	2008/09/09			10.1007/s11906-008-0070-6
1748253	Exercise in the treatment of NIDDM. Applications for GDM?	Horton ES.	Diabetes. 1991 Dec;40 Suppl 2:175-8. doi: 10.2337/diab.40.2.s175.	Horton ES	Diabetes	1991	1991/12/01			10.2337/diab.40.2.s175
1950085	[Current principles of therapy of diabetes mellitus in old age]	Beischer W.	Z Gerontol. 1991 Jul-Aug;24(4):189-97.	Beischer W	Z Gerontol	1991	1991/07/01
2534418	Cardiac hypertrophy impairs cardiac receptor control of circulation in man	Giannattasio C, Seravalle G, Bolla G, Cattaneo BM, Cléroux J, Cuspidi C, Sampieri L, Grassi G, Mancia G.	J Hypertens Suppl. 1989 Dec;7(6):S56-7. doi: 10.1097/00004872-198900076-00024.	Giannattasio C	J Hypertens Suppl	1989	1989/12/01			10.1097/00004872-198900076-00024
21850766	Skeletal Muscle Circulation	Korthuis RJ.	San Rafael (CA): Morgan & Claypool Life Sciences; 2011.	Korthuis RJ	Skeletal Muscle Circulation	2011	2011/01/01			10.4199/C00035ED1V01Y201106ISP023
2404358	[Non-insulin-dependent diabetes mellitus. Diagnosis and treatment. An interpretation]	Beck-Nielsen H, Damsgaard EM, Faber O, Jørgensen FS, Sørensen NS.	Ugeskr Laeger. 1990 Jan 1;152(1):2-10.	Beck-Nielsen H	Ugeskr Laeger	1990	1990/01/01
32153702	Outbreak of colistin-resistant organisms at a tertiary hospital in Riyadh, Saudi Arabia, 2016	Al Mayahi Z, Kamel S, Amer H, Beatty M.	Pan Afr Med J. 2019 Nov 26;34:162. doi: 10.11604/pamj.2019.34.162.19998. eCollection 2019.	Al Mayahi Z	Pan Afr Med J	2019	2020/03/11	PMC7046114		10.11604/pamj.2019.34.162.19998
15648007	Metabolic consequences of physical inactivity	Biolo G, Ciocchi B, Stulle M, Piccoli A, Lorenzon S, Dal Mas V, Barazzoni R, Zanetti M, Guarnieri G.	J Ren Nutr. 2005 Jan;15(1):49-53. doi: 10.1053/j.jrn.2004.09.009.	Biolo G	J Ren Nutr	2005	2005/01/14			10.1053/j.jrn.2004.09.009
24772374	Treating Diabetes with Exercise - Focus on the Microvasculature	Kolka C.	J Diabetes Metab. 2013 Nov 16;4:308.	Kolka C	J Diabetes Metab	2013	2014/04/29	PMC4000229	NIHMS567754
28900614	Echocardiographic Evaluation of Pulmonary Pressures and Right Ventricular Function after Pediatric Cardiac Surgery: A Simple Approach for the Intensivist	Beghetti M.	Front Pediatr. 2017 Aug 29;5:184. doi: 10.3389/fped.2017.00184. eCollection 2017.	Beghetti M	Front Pediatr	2017	2017/09/14	PMC5581805		10.3389/fped.2017.00184
29266286	Can computerized cognitive training reverse the diagnosis of HIV-associated neurocognitive disorder? A research protocol	Vance DE, Fazeli PL, Azuero A, Wadley VG, Jensen M, Raper JL.	Res Nurs Health. 2018 Feb;41(1):11-18. doi: 10.1002/nur.21841. Epub 2017 Dec 20.	Vance DE	Res Nurs Health	2018	2017/12/22	PMC5780199	NIHMS923152	10.1002/nur.21841
22777441	Impact of septoplasty on mean platelet volume levels in patients with marked nasal septal deviation	Sagit M, Korkmaz F, Kavugudurmaz M, Somdas MA.	J Craniofac Surg. 2012 Jul;23(4):974-6. doi: 10.1097/SCS.0b013e31824e2c08.	Sagit M	J Craniofac Surg	2012	2012/07/11			10.1097/SCS.0b013e31824e2c08
8440459	[Survey of the availability and utilization of Doppler ultrasound in German-speaking areas]	Schneider KT, Dumler EA, Lippert A.	Geburtshilfe Frauenheilkd. 1993 Jan;53(1):56-60. doi: 10.1055/s-2007-1023637.	Schneider KT	Geburtshilfe Frauenheilkd	1993	1993/01/01			10.1055/s-2007-1023637
22258539	Physical Activity in the Prevention of Chronic Kidney Disease	Stump CS.	Cardiorenal Med. 2011;1(3):164-173. doi: 10.1159/000329929. Epub 2011 Jul 25.	Stump CS	Cardiorenal Med	2011	2012/01/20	PMC3150958		10.1159/000329929
26410835	Improved cognitive, affective and anxiety measures in patients with chronic systemic disorders following structured physical activity	Teixeira RB, Marins JC, de Sá Junior AR, de Carvalho CJ, da Silva Moura TA, Lade CG, Rizvanov AA, Kiyasov AP, Mukhamedyarov MA, Zefirov AL, Palotás A, Lima LM.	Diab Vasc Dis Res. 2015 Nov;12(6):445-54. doi: 10.1177/1479164115602651. Epub 2015 Sep 26.	Teixeira RB	Diab Vasc Dis Res	2015	2015/09/28			10.1177/1479164115602651
27572153	Regular Exercise Reduces Endothelial Cortical Stiffness in Western Diet-Fed Female Mice	Padilla J, Ramirez-Perez FI, Habibi J, Bostick B, Aroor AR, Hayden MR, Jia G, Garro M, DeMarco VG, Manrique C, Booth FW, Martinez-Lemus LA, Sowers JR.	Hypertension. 2016 Nov;68(5):1236-1244. doi: 10.1161/HYPERTENSIONAHA.116.07954. Epub 2016 Aug 29.	Padilla J	Hypertension	2016	2016/08/31	PMC5063712	NIHMS808832	10.1161/HYPERTENSIONAHA.116.07954
11506994	Hyperglycemia modulates angiotensinogen gene expression	Gabriely I, Yang XM, Cases JA, Ma XH, Rossetti L, Barzilai N.	Am J Physiol Regul Integr Comp Physiol. 2001 Sep;281(3):R795-802. doi: 10.1152/ajpregu.2001.281.3.R795.	Gabriely I	Am J Physiol Regul Integr Comp Physiol	2001	2001/08/17			10.1152/ajpregu.2001.281.3.R795
26571421	Lowering Uric Acid With Allopurinol Improves Insulin Resistance and Systemic Inflammation in Asymptomatic Hyperuricemia	Takir M, Kostek O, Ozkok A, Elcioglu OC, Bakan A, Erek A, Mutlu HH, Telci O, Semerci A, Odabas AR, Afsar B, Smits G, ALanaspa M, Sharma S, Johnson RJ, Kanbay M.	J Investig Med. 2015 Dec;63(8):924-9. doi: 10.1097/JIM.0000000000000242.	Takir M	J Investig Med	2015	2015/11/17			10.1097/JIM.0000000000000242
24152247	Relationship between thyroid nodules and non-functioning adrenal incidentalomas and their association with insulin resistance	Arduc A, Isik S, Ozuguz U, Tutuncu YA, Kucukler FK, Ozcan HN, Berker D, Guler S.	Endocr Res. 2014;39(3):99-104. doi: 10.3109/07435800.2013.840653. Epub 2013 Oct 23.	Arduc A	Endocr Res	2014	2013/10/25			10.3109/07435800.2013.840653
28220397	Neuron-specific enolase levels as a marker for possible neuronal damage in idiopathic intracranial hypertension	Samancı Y, Samancı B, Şahin E, Altıokka-Uzun G, Küçükali Cİ, Tüzün E, Baykan B.	Acta Neurol Belg. 2017 Sep;117(3):707-711. doi: 10.1007/s13760-017-0762-2. Epub 2017 Feb 20.	Samancı Y	Acta Neurol Belg	2017	2017/02/22			10.1007/s13760-017-0762-2
29773412	Athlete's Heart: Is the Morganroth Hypothesis Obsolete?	Haykowsky MJ, Samuel TJ, Nelson MD, La Gerche A.	Heart Lung Circ. 2018 Sep;27(9):1037-1041. doi: 10.1016/j.hlc.2018.04.289. Epub 2018 May 1.	Haykowsky MJ	Heart Lung Circ	2018	2018/05/19			10.1016/j.hlc.2018.04.289
30620234	Prevalence of Metabolic Syndrome and Its Relation to Physical Activity and Nutrition in Azerbaijan	Mammadova A, Yilmaz Isikhan S, Acikgoz A, Yildiz BO.	Metab Syndr Relat Disord. 2019 Apr;17(3):160-166. doi: 10.1089/met.2018.0096. Epub 2019 Jan 8.	Mammadova A	Metab Syndr Relat Disord	2019	2019/01/09			10.1089/met.2018.0096
10983904	Aerobic exercise training-induced reductions in abdominal fat and glucose-stimulated insulin responses in middle-aged and older men	Pratley RE, Hagberg JM, Dengel DR, Rogus EM, Muller DC, Goldberg AP.	J Am Geriatr Soc. 2000 Sep;48(9):1055-61. doi: 10.1111/j.1532-5415.2000.tb04780.x.	Pratley RE	J Am Geriatr Soc	2000	2000/09/13			10.1111/j.1532-5415.2000.tb04780.x
29631525	Evaluation of nephrotoxicity and prognosis in patients treated with colistin due to hospital-acquired pneumonia	Korkmaz Ekren P, Töreyin ZN, Berk Takır H, Kalamanoğlu Balcı M, Gaygısız Ü, Gürsel G, Ergan B, Yalçın A, Saltürk C, Aydoğdu M, Ergün R, Güven P, Ulubay G, Gürün Kaya A, Çeltik A, Uluer H, Bacakoğlu F, Sayıner A.	Tuberk Toraks. 2017 Dec;65(4):271-281. doi: 10.5578/tt.59748.	Korkmaz Ekren P	Tuberk Toraks	2017	2018/04/11			10.5578/tt.59748
10675425	Effect of exercise on coronary endothelial function in patients with coronary artery disease	Hambrecht R, Wolf A, Gielen S, Linke A, Hofer J, Erbs S, Schoene N, Schuler G.	N Engl J Med. 2000 Feb 17;342(7):454-60. doi: 10.1056/NEJM200002173420702.	Hambrecht R	N Engl J Med	2000	2000/02/17			10.1056/NEJM200002173420702
12728594	[The effect of walking exercise on aerobic capacity and serum lipids in type 2 diabetics]	Svacinová H, Olsovský J, Zácková V, Jancík J, Placheta Z, Siegelová J.	Vnitr Lek. 2003 Mar;49(3):205-9.	Svacinová H	Vnitr Lek	2003	2003/05/06
28295341	Exercise training reverses age-induced diastolic dysfunction and restores coronary microvascular function	Hotta K, Chen B, Behnke BJ, Ghosh P, Stabley JN, Bramy JA, Sepulveda JL, Delp MD, Muller-Delp JM.	J Physiol. 2017 Jun 15;595(12):3703-3719. doi: 10.1113/JP274172. Epub 2017 May 23.	Hotta K	J Physiol	2017	2017/03/16	PMC5471361		10.1113/JP274172
16510045	Behavioral cardiology: recognizing and addressing the profound impact of psychosocial stress on cardiovascular health	Das S, O'Keefe JH.	Curr Atheroscler Rep. 2006 Mar;8(2):111-8. doi: 10.1007/s11883-006-0048-2.	Das S	Curr Atheroscler Rep	2006	2006/03/03			10.1007/s11883-006-0048-2
28132741	Respiratory Muscle Training Improves Chemoreflex Response, Heart Rate Variability, and Respiratory Mechanics in Rats With Heart Failure	Jaenisch RB, Quagliotto E, Chechi C, Calegari L, Dos Santos F, Borghi-Silva A, Dal Lago P.	Can J Cardiol. 2017 Apr;33(4):508-514. doi: 10.1016/j.cjca.2016.11.004. Epub 2016 Nov 11.	Jaenisch RB	Can J Cardiol	2017	2017/01/31			10.1016/j.cjca.2016.11.004
28691426	Physical activity - related changes in ADMA and vWF levels in patients with type 2 diabetes: A preliminary study	Fiodorenko-Dumas Z, Dumas I, Mastej K, Adamiec R.	Adv Clin Exp Med. 2017 Jul;26(4):601-608. doi: 10.17219/acem/62663.	Fiodorenko-Dumas Z	Adv Clin Exp Med	2017	2017/07/11			10.17219/acem/62663
15913505	Current Treatment Options for the Metabolic Syndrome	Deedwania PC, Volkova N.	Curr Treat Options Cardiovasc Med. 2005 May;7(1):61-74. doi: 10.1007/s11936-005-0007-1.	Deedwania PC	Curr Treat Options Cardiovasc Med	2005	2005/05/26			10.1007/s11936-005-0007-1
14610262	Physical exercise improves glucose metabolism in lifestyle-related diseases	Sato Y, Nagasaki M, Nakai N, Fushimi T.	Exp Biol Med (Maywood). 2003 Nov;228(10):1208-12. doi: 10.1177/153537020322801017.	Sato Y	Exp Biol Med (Maywood)	2003	2003/11/12			10.1177/153537020322801017
20233530	Effects of metabolic syndrome on early mortality and morbidity in coronary artery bypass graft patients	Ozyazicioglu A, Yalcinkaya S, Vural AH, Yumun G, Bozkurt O.	J Int Med Res. 2010 Jan-Feb;38(1):202-7. doi: 10.1177/147323001003800123.	Ozyazicioglu A	J Int Med Res	2010	2010/03/18			10.1177/147323001003800123
11822092	[Cardiovascular risk factors and diseases in centenarians]	Cicconetti P, Tafaro L, Tedeschi G, Tombolillo MT, Marigliano V.	Recenti Prog Med. 2001 Dec;92(12):731-4.	Cicconetti P	Recenti Prog Med	2001	2002/02/02
24194682	Extended high frequency audiometry in polycystic ovary syndrome	Kucur C, Kucur SK, Gozukara I, Seven A, Yuksel KB, Keskin N, Oghan F.	ScientificWorldJournal. 2013 Sep 30;2013:482689. doi: 10.1155/2013/482689. eCollection 2013.	Kucur C	ScientificWorldJournal	2013	2013/11/07	PMC3806435		10.1155/2013/482689
18442193	Nonalcoholic fatty liver disease: an overview of current insights in pathogenesis, diagnosis and treatment	Schreuder TC, Verwer BJ, van Nieuwkerk CM, Mulder CJ.	World J Gastroenterol. 2008 Apr 28;14(16):2474-86. doi: 10.3748/wjg.14.2474.	Schreuder TC	World J Gastroenterol	2008	2008/04/30	PMC2708357		10.3748/wjg.14.2474
24413860	Secondary metabolic syndrome: the frequency of factors which may underlie the parameters of metabolic syndrome	Oguz A, Mesci B, Sagun G, Kilic DC, Yetkin DO, Akalin A.	Ann Saudi Med. 2013 Nov-Dec;33(6):566-71. doi: 10.5144/0256-4947.2013.566.	Oguz A	Ann Saudi Med	2013	2014/01/14	PMC6074899		10.5144/0256-4947.2013.566
15544444	A perspective on the current strategies for the treatment of obesity	Joyal SV.	Curr Drug Targets CNS Neurol Disord. 2004 Oct;3(5):341-56. doi: 10.2174/1568007043336978.	Joyal SV	Curr Drug Targets CNS Neurol Disord	2004	2004/11/17			10.2174/1568007043336978
30732555	Mechanisms of beneficial effects of exercise training on non-alcoholic fatty liver disease (NAFLD): Roles of oxidative stress and inflammation	Farzanegi P, Dana A, Ebrahimpoor Z, Asadi M, Azarbayjani MA.	Eur J Sport Sci. 2019 Aug;19(7):994-1003. doi: 10.1080/17461391.2019.1571114. Epub 2019 Feb 8.	Farzanegi P	Eur J Sport Sci	2019	2019/02/09			10.1080/17461391.2019.1571114
18285578	Contemporary trends in the pharmacological and extracorporeal management of heart failure: a nephrologic perspective	Kazory A, Ross EA.	Circulation. 2008 Feb 19;117(7):975-83. doi: 10.1161/CIRCULATIONAHA.107.742270.	Kazory A	Circulation	2008	2008/02/21			10.1161/CIRCULATIONAHA.107.742270
1399098	Dynamic cardiomyoplasty in a patient with end-stage cardiomyopathy	Zabala MS, Herreros J, Gil O, Iglesias I, Barba J, Alegría E.	Int J Artif Organs. 1992 Aug;15(8):488-92.	Zabala MS	Int J Artif Organs	1992	1992/08/01
15918115	Multi-targeted and aggressive treatment of patients with type 2 diabetes at high risk: what are we waiting for?	Gaede P, Pedersen O.	Horm Metab Res. 2005 Apr;37 Suppl 1:76-82. doi: 10.1055/s-2005-861364.	Gaede P	Horm Metab Res	2005	2005/05/27			10.1055/s-2005-861364
12293727	The Safe Motherhood Initiative and abortion care: compatible or not?	Hord CE.	Initiat Reprod Health Policy. 1997 Nov;2(2):1-3.	Hord CE	Initiat Reprod Health Policy	1997	2002/09/26
30249137	Serum caveolin-1 levels in patients with preeclampsia	Cift T, Begum AM, Aslan Cetin B, Erenel H, Tuten A, Bulut B, Yilmaz N, Ekmekci H, Gezer A.	J Matern Fetal Neonatal Med. 2020 Mar;33(5):712-717. doi: 10.1080/14767058.2018.1500539. Epub 2018 Sep 24.	Cift T	J Matern Fetal Neonatal Med	2020	2018/09/26			10.1080/14767058.2018.1500539
29910450	Interrepetition Rest Set Lacks the V-Shape Systolic Pressure Response Advantage during Resistance Exercise	Mayo X, Iglesias-Soler E, Kingsley JD, Dopico X.	Sports (Basel). 2017 Dec 1;5(4):90. doi: 10.3390/sports5040090.	Mayo X	Sports (Basel)	2017	2018/06/19	PMC5969042		10.3390/sports5040090
11385296	Exercise training activates large-conductance calcium-activated K(+) channels and enhances nitric oxide production in rat mesenteric artery and thoracic aorta	Chen SJ, Wu CC, Yen MH.	J Biomed Sci. 2001 May-Jun;8(3):248-55. doi: 10.1007/BF02256598.	Chen SJ	J Biomed Sci	2001	2001/06/01			10.1007/BF02256598
17122448	A causal role for endothelin-1 in the vascular adaptation to skeletal muscle deconditioning in spinal cord injury	Thijssen DH, Ellenkamp R, Kooijman M, Pickkers P, Rongen GA, Hopman MT, Smits P.	Arterioscler Thromb Vasc Biol. 2007 Feb;27(2):325-31. doi: 10.1161/01.ATV.0000253502.83167.31. Epub 2006 Nov 22.	Thijssen DH	Arterioscler Thromb Vasc Biol	2007	2006/11/24			10.1161/01.ATV.0000253502.83167.31
29140431	Microvascular Adaptations to Exercise: Protective Effect of PGC-1 Alpha	Kadlec AO, Barnes C, Durand MJ, Gutterman DD.	Am J Hypertens. 2018 Jan 12;31(2):240-246. doi: 10.1093/ajh/hpx162.	Kadlec AO	Am J Hypertens	2018	2017/11/16	PMC5861535		10.1093/ajh/hpx162
11457776	Cardiac atrophy after bed rest and spaceflight	Perhonen MA, Franco F, Lane LD, Buckey JC, Blomqvist CG, Zerwekh JE, Peshock RM, Weatherall PT, Levine BD.	J Appl Physiol (1985). 2001 Aug;91(2):645-53. doi: 10.1152/jappl.2001.91.2.645.	Perhonen MA	J Appl Physiol (1985)	2001	2001/07/18			10.1152/jappl.2001.91.2.645
19793849	Randomized trial on the effects of a 7-d low-glycemic diet and exercise intervention on insulin resistance in older obese humans	Solomon TP, Haus JM, Kelly KR, Cook MD, Riccardi M, Rocco M, Kashyap SR, Barkoukis H, Kirwan JP.	Am J Clin Nutr. 2009 Nov;90(5):1222-9. doi: 10.3945/ajcn.2009.28293. Epub 2009 Sep 30.	Solomon TP	Am J Clin Nutr	2009	2009/10/02	PMC2762157		10.3945/ajcn.2009.28293
31386577	Basal Hormones and Biochemical Markers as Predictors of Overtraining Syndrome in Male Athletes: The EROS-BASAL Study	Cadegiani FA, Kater CE.	J Athl Train. 2019 Aug;54(8):906-914. doi: 10.4085/1062-6050-148-18. Epub 2019 Aug 6.	Cadegiani FA	J Athl Train	2019	2019/08/07	PMC6756603		10.4085/1062-6050-148-18
24282247	Effect of exercise on abdominal fat loss in men and women with and without type 2 diabetes	Dobrosielski DA, Barone Gibbs B, Chaudhari S, Ouyang P, Silber HA, Stewart KJ.	BMJ Open. 2013 Nov 25;3(11):e003897. doi: 10.1136/bmjopen-2013-003897.	Dobrosielski DA	BMJ Open	2013	2013/11/28	PMC3845055		10.1136/bmjopen-2013-003897
10072715	Endothelial dysfunction in human disease	Drexler H, Hornig B.	J Mol Cell Cardiol. 1999 Jan;31(1):51-60. doi: 10.1006/jmcc.1998.0843.	Drexler H	J Mol Cell Cardiol	1999	1999/03/12			10.1006/jmcc.1998.0843
8977056	Exercise as treatment for obesity	Zachwieja JJ.	Endocrinol Metab Clin North Am. 1996 Dec;25(4):965-88. doi: 10.1016/s0889-8529(05)70365-0.	Zachwieja JJ	Endocrinol Metab Clin North Am	1996	1996/12/01			10.1016/s0889-8529(05)70365-0
17294166	Shortcomings in methodology complicate measurements of serum retinol binding protein (RBP4) in insulin-resistant human subjects	Graham TE, Wason CJ, Blüher M, Kahn BB.	Diabetologia. 2007 Apr;50(4):814-23. doi: 10.1007/s00125-006-0557-0. Epub 2007 Feb 9.	Graham TE	Diabetologia	2007	2007/02/13			10.1007/s00125-006-0557-0
21959879	Factors associated with left atrial size in obese children: an observational study	Ozdemir O, Abaci A, Hizli S, Akelma AZ, Razi CH, Köksal T, Aksoy S, Ağladioğlu K.	Anadolu Kardiyol Derg. 2011 Nov;11(7):633-7. doi: 10.5152/akd.2011.168. Epub 2011 Sep 29.	Ozdemir O	Anadolu Kardiyol Derg	2011	2011/10/01			10.5152/akd.2011.168
22064334	Metabolic syndrome frequency in inflammatory bowel diseases	Yorulmaz E, Adali G, Yorulmaz H, Ulasoglu C, Tasan G, Tuncer I.	Saudi J Gastroenterol. 2011 Nov-Dec;17(6):376-82. doi: 10.4103/1319-3767.87177.	Yorulmaz E	Saudi J Gastroenterol	2011	2011/11/09	PMC3221110		10.4103/1319-3767.87177
24267201	Novel contributions of the smoothelin-like 1 protein in vascular smooth muscle contraction and its potential involvement in myogenic tone	Turner SR, MacDonald JA.	Microcirculation. 2014 Apr;21(3):249-58. doi: 10.1111/micc.12108.	Turner SR	Microcirculation	2014	2013/11/26			10.1111/micc.12108
24725276	A pilot study of respiratory muscle training to improve cough effectiveness and reduce the incidence of pneumonia in acute stroke: study protocol for a randomized controlled trial	Kulnik ST, Rafferty GF, Birring SS, Moxham J, Kalra L.	Trials. 2014 Apr 12;15:123. doi: 10.1186/1745-6215-15-123.	Kulnik ST	Trials	2014	2014/04/15	PMC4021694		10.1186/1745-6215-15-123
16579403	Influence of alternate nostril breathing on cardiorespiratory and autonomic functions in healthy young adults	Srivastava RD, Jain N, Singhal A.	Indian J Physiol Pharmacol. 2005 Oct-Dec;49(4):475-83.	Srivastava RD	Indian J Physiol Pharmacol	2005	2006/04/04
27155611	The Role of Mitochondria in Diabetic Kidney Disease	Hallan S, Sharma K.	Curr Diab Rep. 2016 Jul;16(7):61. doi: 10.1007/s11892-016-0748-0.	Hallan S	Curr Diab Rep	2016	2016/05/09			10.1007/s11892-016-0748-0
19183462	Nurse-led motivational interviewing to change the lifestyle of patients with type 2 diabetes (MILD-project): protocol for a cluster, randomized, controlled trial on implementing lifestyle recommendations	Jansink R, Braspenning J, van der Weijden T, Niessen L, Elwyn G, Grol R.	BMC Health Serv Res. 2009 Jan 30;9:19. doi: 10.1186/1472-6963-9-19.	Jansink R	BMC Health Serv Res	2009	2009/02/03	PMC2646713		10.1186/1472-6963-9-19
16097909	Interactive effects of anger expression and ET-1 Lys198Asn polymorphism on vasoconstriction reactivity to behavioral stress	Rabineau KM, Treiber FA, Poole J, Ludwig D.	Ann Behav Med. 2005 Aug;30(1):85-9. doi: 10.1207/s15324796abm3001_10.	Rabineau KM	Ann Behav Med	2005	2005/08/16			10.1207/s15324796abm3001_10
20353492	Control of muscle blood flow during exercise: local factors and integrative mechanisms	Sarelius I, Pohl U.	Acta Physiol (Oxf). 2010 Aug;199(4):349-65. doi: 10.1111/j.1748-1716.2010.02129.x. Epub 2010 Mar 26.	Sarelius I	Acta Physiol (Oxf)	2010	2010/04/01	PMC3157959	NIHMS316354	10.1111/j.1748-1716.2010.02129.x
17988901	Exercise and carotid atherosclerosis	Kadoglou NP, Iliadis F, Liapis CD.	Eur J Vasc Endovasc Surg. 2008 Mar;35(3):264-72. doi: 10.1016/j.ejvs.2007.08.022. Epub 2007 Nov 7.	Kadoglou NP	Eur J Vasc Endovasc Surg	2008	2007/11/09			10.1016/j.ejvs.2007.08.022
27199455	Effect of selective expression of dominant-negative PPARγ in pro-opiomelanocortin neurons on the control of energy balance	Stump M, Guo DF, Lu KT, Mukohda M, Liu X, Rahmouni K, Sigmund CD.	Physiol Genomics. 2016 Jul 1;48(7):491-501. doi: 10.1152/physiolgenomics.00032.2016. Epub 2016 May 13.	Stump M	Physiol Genomics	2016	2016/05/21	PMC4967222		10.1152/physiolgenomics.00032.2016
21209350	Improving family medicine in Kosovo with microsystems	Kollisch DO, Hammond CS, Thompson E, Strickler J.	J Am Board Fam Med. 2011 Jan-Feb;24(1):102-11. doi: 10.3122/jabfm.2011.01.100120.	Kollisch DO	J Am Board Fam Med	2011	2011/01/07			10.3122/jabfm.2011.01.100120
18181079	Polycystic ovary syndrome in the Indian Subcontinent	Allahbadia GN, Merchant R.	Semin Reprod Med. 2008 Jan;26(1):22-34. doi: 10.1055/s-2007-992921.	Allahbadia GN	Semin Reprod Med	2008	2008/01/09			10.1055/s-2007-992921
30304987	An integrated framework for identification of effective and synergistic anti-cancer drug combinations	Sharma A, Rani R.	J Bioinform Comput Biol. 2018 Oct;16(5):1850017. doi: 10.1142/S0219720018500178. Epub 2018 Jun 28.	Sharma A	J Bioinform Comput Biol	2018	2018/10/12			10.1142/S0219720018500178
30319873	Evaluation of Hearing in Children with Metabolic Syndrome	Kılıç K, Sakat MS, Çayır A.	Turk Arch Otorhinolaryngol. 2018 Sep;56(3):160-165. doi: 10.5152/tao.2018.3426. Epub 2018 Sep 1.	Kılıç K	Turk Arch Otorhinolaryngol	2018	2018/10/16	PMC6177492		10.5152/tao.2018.3426
9052903	Effects of central muscarinic-1 receptor stimulation on blood pressure regulation	Medina A, Bodick N, Goldberger AL, Mac Mahon M, Lipsitz LA.	Hypertension. 1997 Mar;29(3):828-34. doi: 10.1161/01.hyp.29.3.828.	Medina A	Hypertension	1997	1997/03/01			10.1161/01.hyp.29.3.828
21778256	The effect of weight loss and exercise training on flow-mediated dilatation in coronary heart disease: a randomized trial	Ades PA, Savage PD, Lischke S, Toth MJ, Harvey-Berino J, Bunn JY, Ludlow M, Schneider DJ.	Chest. 2011 Dec;140(6):1420-1427. doi: 10.1378/chest.10-3289. Epub 2011 Jul 21.	Ades PA	Chest	2011	2011/07/23	PMC3231959		10.1378/chest.10-3289
24037224	Subclinical cardiovascular disease and its association with risk factors in children with steroid-resistant nephrotic syndrome	Candan C, Canpolat N, Gökalp S, Yıldız N, Turhan P, Taşdemir M, Sever L, Çalışkan S.	Pediatr Nephrol. 2014 Jan;29(1):95-102. doi: 10.1007/s00467-013-2608-3. Epub 2013 Sep 15.	Candan C	Pediatr Nephrol	2014	2013/09/17			10.1007/s00467-013-2608-3
27378947	Exercise, Nrf2 and Antioxidant Signaling in Cardiac Aging	Narasimhan M, Rajasekaran NS.	Front Physiol. 2016 Jun 17;7:241. doi: 10.3389/fphys.2016.00241. eCollection 2016.	Narasimhan M	Front Physiol	2016	2016/07/06	PMC4911351		10.3389/fphys.2016.00241
12757982	Metabolic syndrome in urban Asian Indian adults--a population study using modified ATP III criteria	Ramachandran A, Snehalatha C, Satyavani K, Sivasankari S, Vijay V.	Diabetes Res Clin Pract. 2003 Jun;60(3):199-204. doi: 10.1016/s0168-8227(03)00060-3.	Ramachandran A	Diabetes Res Clin Pract	2003	2003/05/22			10.1016/s0168-8227(03)00060-3
26116691	Effects of Exercise Training on Cardiorespiratory Fitness and Biomarkers of Cardiometabolic Health: A Systematic Review and Meta-Analysis of Randomized Controlled Trials	Lin X, Zhang X, Guo J, Roberts CK, McKenzie S, Wu WC, Liu S, Song Y.	J Am Heart Assoc. 2015 Jun 26;4(7):e002014. doi: 10.1161/JAHA.115.002014.	Lin X	J Am Heart Assoc	2015	2015/06/28	PMC4608087		10.1161/JAHA.115.002014
27575030	Nervous System Expression of PPARγ and Mutant PPARγ Has Profound Effects on Metabolic Regulation and Brain Development	Stump M, Guo DF, Lu KT, Mukohda M, Cassell MD, Norris AW, Rahmouni K, Sigmund CD.	Endocrinology. 2016 Nov;157(11):4266-4275. doi: 10.1210/en.2016-1524. Epub 2016 Aug 30.	Stump M	Endocrinology	2016	2016/08/31	PMC5086539		10.1210/en.2016-1524
28384852	Association of +62 G>A Polymorphism in the Resistin Gene with Type 2 Diabetes Mellitus among Thais: Case-Control Study	Thammakun T, Laohasiriwong W, Kraiklang R, Saengprajak N.	J Clin Diagn Res. 2017 Feb;11(2):BC15-BC20. doi: 10.7860/JCDR/2017/25072.9390. Epub 2017 Feb 1.	Thammakun T	J Clin Diagn Res	2017	2017/04/08	PMC5376897		10.7860/JCDR/2017/25072.9390
24614337	Lifestyle-induced decrease in fat mass improves adiponectin secretion in obese adults	Kelly KR, Navaneethan SD, Solomon TP, Haus JM, Cook M, Barkoukis H, Kirwan JP.	Med Sci Sports Exerc. 2014;46(5):920-6. doi: 10.1249/MSS.0000000000000200.	Kelly KR	Med Sci Sports Exerc	2014	2014/03/12	PMC3991752	NIHMS542346	10.1249/MSS.0000000000000200
30297272	No. 367-2019 Canadian Guideline for Physical Activity throughout Pregnancy	Mottola MF, Davenport MH, Ruchat SM, Davies GA, Poitras V, Gray C, Jaramillo Garcia A, Barrowman N, Adamo KB, Duggan M, Barakat R, Chilibeck P, Fleming K, Forte M, Korolnek J, Nagpal T, Slater L, Stirling D, Zehr L.	J Obstet Gynaecol Can. 2018 Nov;40(11):1528-1537. doi: 10.1016/j.jogc.2018.07.001. Epub 2018 Oct 5.	Mottola MF	J Obstet Gynaecol Can	2018	2018/10/10			10.1016/j.jogc.2018.07.001
16286852	Association of muscular strength with incidence of metabolic syndrome in men	Jurca R, Lamonte MJ, Barlow CE, Kampert JB, Church TS, Blair SN.	Med Sci Sports Exerc. 2005 Nov;37(11):1849-55. doi: 10.1249/01.mss.0000175865.17614.74.	Jurca R	Med Sci Sports Exerc	2005	2005/11/16			10.1249/01.mss.0000175865.17614.74
19744946	Exercise training decreases store-operated Ca2+entry associated with metabolic syndrome and coronary atherosclerosis	Edwards JM, Neeb ZP, Alloosh MA, Long X, Bratz IN, Peller CR, Byrd JP, Kumar S, Obukhov AG, Sturek M.	Cardiovasc Res. 2010 Feb 1;85(3):631-40. doi: 10.1093/cvr/cvp308. Epub 2009 Sep 10.	Edwards JM	Cardiovasc Res	2010	2009/09/12	PMC2802199		10.1093/cvr/cvp308
30253691	Development of mWellcare: an mHealth intervention for integrated management of hypertension and diabetes in low-resource settings	Jindal D, Gupta P, Jha D, Ajay VS, Goenka S, Jacob P, Mehrotra K, Perel P, Nyong J, Roy A, Tandon N, Prabhakaran D, Patel V.	Glob Health Action. 2018;11(1):1517930. doi: 10.1080/16549716.2018.1517930.	Jindal D	Glob Health Action	2018	2018/09/27	PMC6161589		10.1080/16549716.2018.1517930
28882930	Renal scar formation and kidney function following antibiotic-treated murine pyelonephritis	Olson PD, McLellan LK, Liu A, Briden KE, Tiemann KM, Daugherty AL, Hruska KA, Hunstad DA.	Dis Model Mech. 2017 Nov 1;10(11):1371-1379. doi: 10.1242/dmm.030130. Epub 2017 Sep 7.	Olson PD	Dis Model Mech	2017	2017/09/09	PMC5719254		10.1242/dmm.030130
30907060	Targeting senescent cells alleviates obesity-induced metabolic dysfunction	Palmer AK, Xu M, Zhu Y, Pirtskhalava T, Weivoda MM, Hachfeld CM, Prata LG, van Dijk TH, Verkade E, Casaclang-Verzosa G, Johnson KO, Cubro H, Doornebal EJ, Ogrodnik M, Jurk D, Jensen MD, Chini EN, Miller JD, Matveyenko A, Stout MB, Schafer MJ, White TA, Hickson LJ, Demaria M, Garovic V, Grande J, Arriaga EA, Kuipers F, von Zglinicki T, LeBrasseur NK, Campisi J, Tchkonia T, Kirkland JL.	Aging Cell. 2019 Jun;18(3):e12950. doi: 10.1111/acel.12950. Epub 2019 Mar 25.	Palmer AK	Aging Cell	2019	2019/03/26	PMC6516193		10.1111/acel.12950
27885969	36th International Symposium on Intensive Care and Emergency Medicine : Brussels, Belgium. 15-18 March 2016	Bateman RM, Sharpe MD, Jagger JE, Ellis CG, Solé-Violán J, López-Rodríguez M, Herrera-Ramos E, Ruíz-Hernández J, Borderías L, Horcajada J, González-Quevedo N, Rajas O, Briones M, Rodríguez de Castro F, Rodríguez Gallego C, Esen F, Orhun G, Ergin Ozcan P, Senturk E, Ugur Yilmaz C, Orhan N, Arican N, Kaya M, Kucukerden M, Giris M, Akcan U, Bilgic Gazioglu S, Tuzun E, Riff R, Naamani O, Douvdevani A…	Crit Care. 2016 Apr 20;20(Suppl 2):94. doi: 10.1186/s13054-016-1208-6.	Bateman RM	Crit Care	2016	2016/11/26	PMC5493079		10.1186/s13054-016-1208-6
