# Supplementary material for: Strength training for arterial hypertension treatment: a systematic review and meta-analysis of randomized clinical trials
Source: Sci Rep. 2023 Jan 5;13:201. doi: 10.1038/s41598-022-26583-3 (PMC9814600; doi:10.1038/s41598-022-26583-3)
Supplement: Supplementary file 1 — Supplementary Information 1. [file 41598_2022_26583_MOESM1_ESM.zip › Selected Articles.xlsx]

## Sheet: PUBMED
Comparative effectiveness of aerobic, resistance, and combined training on cardiovascular disease risk factors: A randomized controlled trial.
Non-periodized and Daily Undulating Periodized Resistance Training on Blood Pressure of Older Women.
Blood pressure response to resistance training in hypertensive and normotensive older women.
Postexercise Hypotension as a Predictor for Long-Term Training-Induced Blood Pressure Reduction: A Large-Scale Randomized Controlled Trial.
Postexercise Hypotension as a Predictor for Long-Term Training-Induced Blood Pressure Reduction: A Large-Scale Randomized Controlled Trial.
Kinetics of Hypotension during 50 Sessions of Resistance and Aerobic Training in Hypertensive Patients: a Randomized Clinical Trial.
Chronic resistance training does not affect post-exercise blood pressure in normotensive older women: a randomized controlled trial.
Sustained effect of resistance training on blood pressure and hand grip strength following a detraining period in elderly hypertensive women: a pilot study.
A randomized 9-month study of blood pressure and body fat responses to aerobic training versus combined aerobic and resistance training in older men.
Acute and chronic effects of resistive exercise on blood pressure in hypertensive elderly women.
Resistance exercise training reduces arterial reservoir pressure in older adults with prehypertension and hypertension.
Chronic conventional resistance exercise reduces blood pressure in stage 1 hypertensive men.
Effect of 12 weeks of resistance exercise on post-exercise hypotension in stage 1 hypertensive individuals.
Combined exercise training improves blood pressure and antioxidant capacity in elderly individuals with hypertension.
Blood pressure response to resistance training in hypertensive and normotensive older women.
Postexercise Hypotension as a Predictor for Long-Term Training-Induced Blood Pressure Reduction: A Large-Scale Randomized Controlled Trial.
Combined aerobic and resistance training: are there additional benefits for older hypertensive adults?
Kinetics of Hypotension during 50 Sessions of Resistance and Aerobic Training in Hypertensive Patients: a Randomized Clinical Trial.
The effect of resistance exercise on mean blood pressure in the patients referring to cardiovascular research centre.
Chronic resistance training does not affect post-exercise blood pressure in normotensive older women: a randomized controlled trial.
Acute blood pressure changes are related to chronic effects of resistance exercise in medicated hypertensives elderly women.
Acute and chronic cardiovascular response to 16 weeks of combined eccentric or traditional resistance and aerobic training in elderly hypertensive women: a randomized controlled trial.
Sustained effect of resistance training on blood pressure and hand grip strength following a detraining period in elderly hypertensive women: a pilot study.
A randomized 9-month study of blood pressure and body fat responses to aerobic training versus combined aerobic and resistance training in older men.
Acute and chronic effects of resistive exercise on blood pressure in hypertensive elderly women.
Resistance exercise training reduces arterial reservoir pressure in older adults with prehypertension and hypertension.
Chronic conventional resistance exercise reduces blood pressure in stage 1 hypertensive men.
Effect of 12 weeks of resistance exercise on post-exercise hypotension in stage 1 hypertensive individuals.
Influence of exercise at lower and higher intensity on blood pressure and cardiovascular risk factors at older age.
Combined exercise training improves blood pressure and antioxidant capacity in elderly individuals with hypertension.
Blood pressure response to resistance training in hypertensive and normotensive older women.
Chronic resistance training does not affect post-exercise blood pressure in normotensive older women: a randomized controlled trial

## Sheet: LILACS
Time-course of health-related adaptations in response to combined training in hypertensive elderly: immune and autonomic modulation interactions,"976262","Sardeli, Amanda V
Combined aerobic and resistance training: are there additional benefits for older hypertensive adults?,"840086","Lima, Leandra G
Kinetics of Hypotension during 50 Sessions of Resistance and Aerobic Training in Hypertensive Patients: a Randomized Clinical Trial,"838725","Damorim, Igor Rodrigues
Effect of resistance training on cardiovascular parameters in normotensive and hypertensive adults,"706271","Brand, Caroline
Effect of resistence training in blood pressure at rest in normotensive elderly,"683304","Gurjão, André Luiz Demantova
Resistance training intensities and blood pressure of hypertensive older women - a pilot study,"666198","Cunha, Eline Silva da
Analysis of pressor response in regular physical exercise in normotensive, hypertensive and hypertensive-diabetic persons,"652618","Reis, Sabrina Magalhães
Effect of aerobic exercise on pressoric levels of hypertense patients of family health program,"549056","Silva, Nelma Nunes da
Post-exercise pressoric responses of exercises performed at different loads by normotensive women,"507715","Gurjão, André Luiz Demantova
Aerobic and resistance exercise in patients with resistant hypertension,"1003555","Carvalho, Cristiane Junqueira de
Effect of three training protocols on blood pressure and heart rate in normotensive men,"967912","Soares, Gabriel Araújo
Effects of physical exercise on cardiovascular risk factors in hypertensive older adults,"906863","Hortencio, Marinella Nogueira da Silva
EXERCISE, BLOOD PRESSURE AND MORTALITY: FINDINGS OF EIGHT YEARS OF FOLLOW-UP,"843975","Turi, Bruna Camilo
Effects of concurrent training on morphological and functional parameters and blood pressure in hypertensive women,"880649","Aguia, Renata Emilia M
Multi-professional intervention in adults with arterial hypertension: a randomized clinical trial,"829834","Radovanovic, Cremilde Aparecida Trindade
Effect of a physical training program on healthy physical condition in hypertensive individuals,"785199","Alvarez, Consuelo Vélez
Effect of resistance training on cardiovascular parameters in normotensive and hypertensive adults,"706271","Brand, Caroline
Effect of aerobic, resistance and concurrent training on blood pressure and morphology of normotensive and hypertensive elderly people,"705036","Carvalho, Paulo Roberto Cavalcanti
Exercise training program based on minimum weekly frequencies: effects on blood pressure and physical fitness in elderly hypertensive patients,"624728","Moraes, Wilson M. De
Blood pressure after supervised physical exercise program in elderly women with hypertension,"611392","Rêgo, Adriana Ribeiro de O. N. do
Dose-response curve to exercise in hypertensive individuals: analysis of the number of sessions to the hypotensive effect,"519929","Viecili, Paulo Ricardo Nazário
Post-exercise pressoric responses of exercises performed at different loads by normotensive women,"507715","Gurjão, André Luiz Demantova
Effect of three training protocols on blood pressure and heart rate in normotensive men,"967912","Soares, Gabriel Araújo
Combined aerobic and resistance training: are there additional benefits for older hypertensive adults?,"840086","Lima, Leandra G

## Sheet: MEDLINE
Kinetics of Hypotension during 50 Sessions of Resistance and Aerobic Training in Hypertensive Patients: a Randomized Clinical Trial
Chronic Blood Pressure Reductions and Increments in Plasma Nitric Oxide Bioavailability.
Lifestyle modification for resistant hypertension: The TRIUMPH randomized clinical trial.
Chronic resistance training does not affect post-exercise blood pressure in normotensive older women: a randomized controlled trial.
Acute and chronic cardiovascular response to 16 weeks of combined eccentric or traditional resistance and aerobic training in elderly hypertensive women: a randomized controlled trial.
Sustained effect of resistance training on blood pressure and hand grip strength following a detraining period in elderly hypertensive women: a pilot study.
Exercise training reduces peripheral arterial stiffness and myocardial oxygen demand in young prehypertensive subjects.
A randomized 9-month study of blood pressure and body fat responses to aerobic training versus combined aerobic and resistance training in older men.
Changes in vascular hemodynamics in older women following 16 weeks of combined aerobic and resistance training
Acute and chronic effects of resistive exercise on blood pressure in hypertensive elderly women.
Resistance exercise training reduces arterial reservoir pressure in older adults with prehypertension and hypertension.
Chronic conventional resistance exercise reduces blood pressure in stage 1 hypertensive men.
Kinetics of Hypotension during 50 Sessions of Resistance and Aerobic Training in Hypertensive Patients: a Randomized Clinical Trial.
Interacción entre farmacoterapia hipotensiva y terapia con ejercicio físico requiere regulación farmacológica en pacientes hipertensos..
Chronic resistance training does not affect post-exercise blood pressure in normotensive older women: a randomized controlled trial.
Hypertension risk: exercise is medicine* for most but not all.
The joint association of physical activity, blood-pressure control, and pharmacologic treatment of hypertension for all-cause mortality ris
A randomized 9-month study of blood pressure and body fat responses to aerobic training versus combined aerobic and resistance training in older men.
Changes in vascular hemodynamics in older women following 16 weeks of combined aerobic and resistance training.
Effects of combined traditional Chinese exercises on blood pressure and arterial function of adult female hypertensive patients.
: Long-term effectiveness of non-drug recommendations to treat hypertension in a clinical setting.
Diet and exercise training reduce blood pressure and improve autonomic modulation in women with prehypertension.
Higher physical fatigue predicts adherence to a 12-week exercise intervention in women with elevated blood pressure.
Effects of continuous and interval training programs in the management of hypertension: a randomized controlled trial.
Effects of continuous vs. interval exercise training on blood pressure and arterial stiffness in treated hypertension.
Combined exercise reduces arterial stiffness, blood pressure, and blood markers for cardiovascular risk in postmenopausal women with hypertension.
Combined aerobic and resistance training: are there additional benefits for older hypertensive adults?
Kinetics of Hypotension during 50 Sessions of Resistance and Aerobic Training in Hypertensive Patients: a Randomized Clinical Trial.
The efficacy of isometric resistance training utilizing handgrip exercise for blood pressure management: A randomized trial.
Effect of Strength Training on Oxidative Stress and the Correlation of the Same with Forearm Vasodilatation and Blood Pressure of Hypertensive Elderly Women: A Randomized Clinical Trial.
Acute blood pressure changes are related to chronic effects of resistance exercise in medicated hypertensives elderly women.
Acute and chronic cardiovascular response to 16 weeks of combined eccentric or traditional resistance and aerobic training in elderly hypertensive women: a randomized controlled trial.
Sustained effect of resistance training on blood pressure and hand grip strength following a detraining period in elderly hypertensive women: a pilot study.
A randomized 9-month study of blood pressure and body fat responses to aerobic training versus combined aerobic and resistance training in older men.
Changes in vascular hemodynamics in older women following 16 weeks of combined aerobic and resistance training.
Acute and chronic effects of resistive exercise on blood pressure in hypertensive elderly women.
Resistance exercise training reduces arterial reservoir pressure in older adults with prehypertension and hypertension.
Exercise training program based on minimum weekly frequencies: effects on blood pressure and physical fitness in elderly hypertensive patients.
Chronic conventional resistance exercise reduces blood pressure in stage 1 hypertensive men.
Effect of 12 weeks of resistance exercise on post-exercise hypotension in stage 1 hypertensive individuals.

## Sheet: Total_Selected
A randomized 9-month study of blood pressure and body fat responses to aerobic training versus combined aerobic and resistance training in older men.
A randomized 9-month study of blood pressure and body fat responses to aerobic training versus combined aerobic and resistance training in older men.
A randomized 9-month study of blood pressure and body fat responses to aerobic training versus combined aerobic and resistance training in older men.
A randomized 9-month study of blood pressure and body fat responses to aerobic training versus combined aerobic and resistance training in older men.
A randomized 9-month study of blood pressure and body fat responses to aerobic training versus combined aerobic and resistance training in older men.
Acute and chronic cardiovascular response to 16 weeks of combined eccentric or traditional resistance and aerobic training in elderly hypertensive women: a randomized controlled trial.
Acute and chronic cardiovascular response to 16 weeks of combined eccentric or traditional resistance and aerobic training in elderly hypertensive women: a randomized controlled trial.
Acute and chronic cardiovascular response to 16 weeks of combined eccentric or traditional resistance and aerobic training in elderly hypertensive women: a randomized controlled trial.
Acute and chronic effects of resistive exercise on blood pressure in hypertensive elderly women.
Acute and chronic effects of resistive exercise on blood pressure in hypertensive elderly women.
Acute and chronic effects of resistive exercise on blood pressure in hypertensive elderly women.
Acute and chronic effects of resistive exercise on blood pressure in hypertensive elderly women.
Acute blood pressure changes are related to chronic effects of resistance exercise in medicated hypertensives elderly women.
Acute blood pressure changes are related to chronic effects of resistance exercise in medicated hypertensives elderly women.
Aerobic and resistance exercise in patients with resistant hypertension,"1003555","Carvalho, Cristiane Junqueira de
Analysis of pressor response in regular physical exercise in normotensive, hypertensive and hypertensive-diabetic persons,"652618","Reis, Sabrina Magalhães
Blood pressure after supervised physical exercise program in elderly women with hypertension,"611392","Rêgo, Adriana Ribeiro de O. N. do
Blood pressure response to resistance training in hypertensive and normotensive older women.
Blood pressure response to resistance training in hypertensive and normotensive older women.
Blood pressure response to resistance training in hypertensive and normotensive older women.
Changes in vascular hemodynamics in older women following 16 weeks of combined aerobic and resistance training.
Changes in vascular hemodynamics in older women following 16 weeks of combined aerobic and resistance training.
Changes in vascular hemodynamics in older women following 16 weeks of combined aerobic and resistance training.
Chronic Blood Pressure Reductions and Increments in Plasma Nitric Oxide Bioavailability.
Chronic conventional resistance exercise reduces blood pressure in stage 1 hypertensive men.
Chronic conventional resistance exercise reduces blood pressure in stage 1 hypertensive men.
Chronic conventional resistance exercise reduces blood pressure in stage 1 hypertensive men.
Chronic conventional resistance exercise reduces blood pressure in stage 1 hypertensive men.
Chronic resistance training does not affect post-exercise blood pressure in normotensive older women: a randomized controlled trial.
Chronic resistance training does not affect post-exercise blood pressure in normotensive older women: a randomized controlled trial.
Chronic resistance training does not affect post-exercise blood pressure in normotensive older women: a randomized controlled trial.
Chronic resistance training does not affect post-exercise blood pressure in normotensive older women: a randomized controlled trial.
Chronic resistance training does not affect post-exercise blood pressure in normotensive older women: a randomized controlled trial.
Combined aerobic and resistance training: are there additional benefits for older hypertensive adults?
Combined aerobic and resistance training: are there additional benefits for older hypertensive adults?
Combined aerobic and resistance training: are there additional benefits for older hypertensive adults?,"840086","Lima, Leandra G
Combined aerobic and resistance training: are there additional benefits for older hypertensive adults?,"840086","Lima, Leandra G
Combined exercise reduces arterial stiffness, blood pressure, and blood markers for cardiovascular risk in postmenopausal women with hypertension.
Combined exercise training improves blood pressure and antioxidant capacity in elderly individuals with hypertension.
Combined exercise training improves blood pressure and antioxidant capacity in elderly individuals with hypertension.
Comparative effectiveness of aerobic, resistance, and combined training on cardiovascular disease risk factors: A randomized controlled trial.
Diet and exercise training reduce blood pressure and improve autonomic modulation in women with prehypertension.
Dose-response curve to exercise in hypertensive individuals: analysis of the number of sessions to the hypotensive effect,"519929","Viecili, Paulo Ricardo Nazário
Effect of 12 weeks of resistance exercise on post-exercise hypotension in stage 1 hypertensive individuals.
Effect of 12 weeks of resistance exercise on post-exercise hypotension in stage 1 hypertensive individuals.
Effect of 12 weeks of resistance exercise on post-exercise hypotension in stage 1 hypertensive individuals.
Effect of a physical training program on healthy physical condition in hypertensive individuals,"785199","Alvarez, Consuelo Vélez
Effect of aerobic exercise on pressoric levels of hypertense patients of family health program,"549056","Silva, Nelma Nunes da
Effect of aerobic, resistance and concurrent training on blood pressure and morphology of normotensive and hypertensive elderly people,"705036","Carvalho, Paulo Roberto Cavalcanti
Effect of resistance training on cardiovascular parameters in normotensive and hypertensive adults,"706271","Brand, Caroline
Effect of resistance training on cardiovascular parameters in normotensive and hypertensive adults,"706271","Brand, Caroline
Effect of resistence training in blood pressure at rest in normotensive elderly,"683304","Gurjão, André Luiz Demantova
Effect of Strength Training on Oxidative Stress and the Correlation of the Same with Forearm Vasodilatation and Blood Pressure of Hypertensive Elderly Women: A Randomized Clinical Trial.
Effect of three training protocols on blood pressure and heart rate in normotensive men,"967912","Soares, Gabriel Araújo
Effect of three training protocols on blood pressure and heart rate in normotensive men,"967912","Soares, Gabriel Araújo
Effects of combined traditional Chinese exercises on blood pressure and arterial function of adult female hypertensive patients.
Effects of concurrent training on morphological and functional parameters and blood pressure in hypertensive women,"880649","Aguia, Renata Emilia M
Effects of continuous and interval training programs in the management of hypertension: a randomized controlled trial.
Effects of continuous vs. interval exercise training on blood pressure and arterial stiffness in treated hypertension.
Effects of physical exercise on cardiovascular risk factors in hypertensive older adults,"906863","Hortencio, Marinella Nogueira da Silva
Exercise training program based on minimum weekly frequencies: effects on blood pressure and physical fitness in elderly hypertensive patients.
Exercise training program based on minimum weekly frequencies: effects on blood pressure and physical fitness in elderly hypertensive patients.
Exercise training reduces peripheral arterial stiffness and myocardial oxygen demand in young prehypertensive subjects.
EXERCISE, BLOOD PRESSURE AND MORTALITY: FINDINGS OF EIGHT YEARS OF FOLLOW-UP,"843975","Turi, Bruna Camilo
Higher physical fatigue predicts adherence to a 12-week exercise intervention in women with elevated blood pressure.
Hypertension risk: exercise is medicine* for most but not all.
Influence of exercise at lower and higher intensity on blood pressure and cardiovascular risk factors at older age.
Interacción entre farmacoterapia hipotensiva y terapia con ejercicio físico requiere regulación farmacológica en pacientes hipertensos.
Kinetics of Hypotension during 50 Sessions of Resistance and Aerobic Training in Hypertensive Patients: a Randomized Clinical Trial.
Kinetics of Hypotension during 50 Sessions of Resistance and Aerobic Training in Hypertensive Patients: a Randomized Clinical Trial.
Kinetics of Hypotension during 50 Sessions of Resistance and Aerobic Training in Hypertensive Patients: a Randomized Clinical Trial.
Kinetics of Hypotension during 50 Sessions of Resistance and Aerobic Training in Hypertensive Patients: a Randomized Clinical Trial.
Kinetics of Hypotension during 50 Sessions of Resistance and Aerobic Training in Hypertensive Patients: a Randomized Clinical Trial.
Kinetics of Hypotension during 50 Sessions of Resistance and Aerobic Training in Hypertensive Patients: a Randomized Clinical Trial.
Lifestyle modification for resistant hypertension: The TRIUMPH randomized clinical trial.
Long-term effectiveness of non-drug recommendations to treat hypertension in a clinical setting.
Multi-professional intervention in adults with arterial hypertension: a randomized clinical trial,"829834","Radovanovic, Cremilde Aparecida Trindade
Non-periodized and Daily Undulating Periodized Resistance Training on Blood Pressure of Older Women.
Postexercise Hypotension as a Predictor for Long-Term Training-Induced Blood Pressure Reduction: A Large-Scale Randomized Controlled Trial.
Postexercise Hypotension as a Predictor for Long-Term Training-Induced Blood Pressure Reduction: A Large-Scale Randomized Controlled Trial.
Postexercise Hypotension as a Predictor for Long-Term Training-Induced Blood Pressure Reduction: A Large-Scale Randomized Controlled Trial.
Post-exercise pressoric responses of exercises performed at different loads by normotensive women,"507715","Gurjão, André Luiz Demantova
Post-exercise pressoric responses of exercises performed at different loads by normotensive women,"507715","Gurjão, André Luiz Demantova
Resistance exercise training reduces arterial reservoir pressure in older adults with prehypertension and hypertension.
Resistance exercise training reduces arterial reservoir pressure in older adults with prehypertension and hypertension.
Resistance exercise training reduces arterial reservoir pressure in older adults with prehypertension and hypertension.
Resistance exercise training reduces arterial reservoir pressure in older adults with prehypertension and hypertension.
Resistance training intensities and blood pressure of hypertensive older women - a pilot study,"666198","Cunha, Eline Silva da
Sustained effect of resistance training on blood pressure and hand grip strength following a detraining period in elderly hypertensive women: a pilot study.
Sustained effect of resistance training on blood pressure and hand grip strength following a detraining period in elderly hypertensive women: a pilot study.
Sustained effect of resistance training on blood pressure and hand grip strength following a detraining period in elderly hypertensive women: a pilot study.
Sustained effect of resistance training on blood pressure and hand grip strength following a detraining period in elderly hypertensive women: a pilot study.
The effect of resistance exercise on mean blood pressure in the patients referring to cardiovascular research centre.
The efficacy of isometric resistance training utilizing handgrip exercise for blood pressure management: A randomized trial.
The joint association of physical activity, blood-pressure control, and pharmacologic treatment of hypertension for all-cause mortality ris
Time-course of health-related adaptations in response to combined training in hypertensive elderly: immune and autonomic modulation interactions,"976262","Sardeli, Amanda V

## Sheet: No_Duplicates
Aerobic and resistance exercise in patients with resistant hypertension,"1003555","Carvalho, Cristiane Junqueira de
Analysis of pressor response in regular physical exercise in normotensive, hypertensive and hypertensive-diabetic persons,"652618","Reis, Sabrina Magalhães
Blood pressure after supervised physical exercise program in elderly women with hypertension,"611392","Rêgo, Adriana Ribeiro de O. N. do
Chronic Blood Pressure Reductions and Increments in Plasma Nitric Oxide Bioavailability.
Combined exercise reduces arterial stiffness, blood pressure, and blood markers for cardiovascular risk in postmenopausal women with hypertension.
Comparative effectiveness of aerobic, resistance, and combined training on cardiovascular disease risk factors: A randomized controlled trial.
Diet and exercise training reduce blood pressure and improve autonomic modulation in women with prehypertension.
Dose-response curve to exercise in hypertensive individuals: analysis of the number of sessions to the hypotensive effect,"519929","Viecili, Paulo Ricardo Nazário
Effect of a physical training program on healthy physical condition in hypertensive individuals,"785199","Alvarez, Consuelo Vélez
Effect of aerobic exercise on pressoric levels of hypertense patients of family health program,"549056","Silva, Nelma Nunes da
Effect of aerobic, resistance and concurrent training on blood pressure and morphology of normotensive and hypertensive elderly people,"705036","Carvalho, Paulo Roberto Cavalcanti
Effect of resistence training in blood pressure at rest in normotensive elderly,"683304","Gurjão, André Luiz Demantova
Effect of Strength Training on Oxidative Stress and the Correlation of the Same with Forearm Vasodilatation and Blood Pressure of Hypertensive Elderly Women: A Randomized Clinical Trial.
Effects of combined traditional Chinese exercises on blood pressure and arterial function of adult female hypertensive patients.
Effects of concurrent training on morphological and functional parameters and blood pressure in hypertensive women,"880649","Aguia, Renata Emilia M
Effects of continuous and interval training programs in the management of hypertension: a randomized controlled trial.
Effects of continuous vs. interval exercise training on blood pressure and arterial stiffness in treated hypertension.
Effects of physical exercise on cardiovascular risk factors in hypertensive older adults,"906863","Hortencio, Marinella Nogueira da Silva
Exercise training reduces peripheral arterial stiffness and myocardial oxygen demand in young prehypertensive subjects.
EXERCISE, BLOOD PRESSURE AND MORTALITY: FINDINGS OF EIGHT YEARS OF FOLLOW-UP,"843975","Turi, Bruna Camilo
Higher physical fatigue predicts adherence to a 12-week exercise intervention in women with elevated blood pressure.
Hypertension risk: exercise is medicine* for most but not all.
Influence of exercise at lower and higher intensity on blood pressure and cardiovascular risk factors at older age.
Interacción entre farmacoterapia hipotensiva y terapia con ejercicio físico requiere regulación farmacológica en pacientes hipertensos.
Lifestyle modification for resistant hypertension: The TRIUMPH randomized clinical trial.
Long-term effectiveness of non-drug recommendations to treat hypertension in a clinical setting.
Multi-professional intervention in adults with arterial hypertension: a randomized clinical trial,"829834","Radovanovic, Cremilde Aparecida Trindade
Non-periodized and Daily Undulating Periodized Resistance Training on Blood Pressure of Older Women.
Resistance training intensities and blood pressure of hypertensive older women - a pilot study,"666198","Cunha, Eline Silva da
The effect of resistance exercise on mean blood pressure in the patients referring to cardiovascular research centre.
The efficacy of isometric resistance training utilizing handgrip exercise for blood pressure management: A randomized trial.
The joint association of physical activity, blood-pressure control, and pharmacologic treatment of hypertension for all-cause mortality ris
Time-course of health-related adaptations in response to combined training in hypertensive elderly: immune and autonomic modulation interactions,"976262","Sardeli, Amanda V

## Sheet: Duplicates
A randomized 9-month study of blood pressure and body fat responses to aerobic training versus combined aerobic and resistance training in older men.
A randomized 9-month study of blood pressure and body fat responses to aerobic training versus combined aerobic and resistance training in older men.
A randomized 9-month study of blood pressure and body fat responses to aerobic training versus combined aerobic and resistance training in older men.
A randomized 9-month study of blood pressure and body fat responses to aerobic training versus combined aerobic and resistance training in older men.
A randomized 9-month study of blood pressure and body fat responses to aerobic training versus combined aerobic and resistance training in older men.
Acute and chronic cardiovascular response to 16 weeks of combined eccentric or traditional resistance and aerobic training in elderly hypertensive women: a randomized controlled trial.
Acute and chronic cardiovascular response to 16 weeks of combined eccentric or traditional resistance and aerobic training in elderly hypertensive women: a randomized controlled trial.
Acute and chronic cardiovascular response to 16 weeks of combined eccentric or traditional resistance and aerobic training in elderly hypertensive women: a randomized controlled trial.
Acute and chronic effects of resistive exercise on blood pressure in hypertensive elderly women.
Acute and chronic effects of resistive exercise on blood pressure in hypertensive elderly women.
Acute and chronic effects of resistive exercise on blood pressure in hypertensive elderly women.
Acute and chronic effects of resistive exercise on blood pressure in hypertensive elderly women.
Acute blood pressure changes are related to chronic effects of resistance exercise in medicated hypertensives elderly women.
Acute blood pressure changes are related to chronic effects of resistance exercise in medicated hypertensives elderly women.
Blood pressure response to resistance training in hypertensive and normotensive older women.
Blood pressure response to resistance training in hypertensive and normotensive older women.
Blood pressure response to resistance training in hypertensive and normotensive older women.
Changes in vascular hemodynamics in older women following 16 weeks of combined aerobic and resistance training.
Changes in vascular hemodynamics in older women following 16 weeks of combined aerobic and resistance training.
Changes in vascular hemodynamics in older women following 16 weeks of combined aerobic and resistance training.
Chronic conventional resistance exercise reduces blood pressure in stage 1 hypertensive men.
Chronic conventional resistance exercise reduces blood pressure in stage 1 hypertensive men.
Chronic conventional resistance exercise reduces blood pressure in stage 1 hypertensive men.
Chronic conventional resistance exercise reduces blood pressure in stage 1 hypertensive men.
Chronic resistance training does not affect post-exercise blood pressure in normotensive older women: a randomized controlled trial.
Chronic resistance training does not affect post-exercise blood pressure in normotensive older women: a randomized controlled trial.
Chronic resistance training does not affect post-exercise blood pressure in normotensive older women: a randomized controlled trial.
Chronic resistance training does not affect post-exercise blood pressure in normotensive older women: a randomized controlled trial.
Chronic resistance training does not affect post-exercise blood pressure in normotensive older women: a randomized controlled trial.
Combined aerobic and resistance training: are there additional benefits for older hypertensive adults?
Combined aerobic and resistance training: are there additional benefits for older hypertensive adults?
Combined aerobic and resistance training: are there additional benefits for older hypertensive adults?,"840086","Lima, Leandra G
Combined aerobic and resistance training: are there additional benefits for older hypertensive adults?,"840086","Lima, Leandra G
Combined exercise training improves blood pressure and antioxidant capacity in elderly individuals with hypertension.
Combined exercise training improves blood pressure and antioxidant capacity in elderly individuals with hypertension.
Effect of 12 weeks of resistance exercise on post-exercise hypotension in stage 1 hypertensive individuals.
Effect of 12 weeks of resistance exercise on post-exercise hypotension in stage 1 hypertensive individuals.
Effect of 12 weeks of resistance exercise on post-exercise hypotension in stage 1 hypertensive individuals.
Effect of resistance training on cardiovascular parameters in normotensive and hypertensive adults,"706271","Brand, Caroline
Effect of resistance training on cardiovascular parameters in normotensive and hypertensive adults,"706271","Brand, Caroline
Effect of three training protocols on blood pressure and heart rate in normotensive men,"967912","Soares, Gabriel Araújo
Effect of three training protocols on blood pressure and heart rate in normotensive men,"967912","Soares, Gabriel Araújo
Exercise training program based on minimum weekly frequencies: effects on blood pressure and physical fitness in elderly hypertensive patients.
Exercise training program based on minimum weekly frequencies: effects on blood pressure and physical fitness in elderly hypertensive patients.
Kinetics of Hypotension during 50 Sessions of Resistance and Aerobic Training in Hypertensive Patients: a Randomized Clinical Trial.
Kinetics of Hypotension during 50 Sessions of Resistance and Aerobic Training in Hypertensive Patients: a Randomized Clinical Trial.
Kinetics of Hypotension during 50 Sessions of Resistance and Aerobic Training in Hypertensive Patients: a Randomized Clinical Trial.
Kinetics of Hypotension during 50 Sessions of Resistance and Aerobic Training in Hypertensive Patients: a Randomized Clinical Trial.
Kinetics of Hypotension during 50 Sessions of Resistance and Aerobic Training in Hypertensive Patients: a Randomized Clinical Trial.
Kinetics of Hypotension during 50 Sessions of Resistance and Aerobic Training in Hypertensive Patients: a Randomized Clinical Trial.
Postexercise Hypotension as a Predictor for Long-Term Training-Induced Blood Pressure Reduction: A Large-Scale Randomized Controlled Trial.
Postexercise Hypotension as a Predictor for Long-Term Training-Induced Blood Pressure Reduction: A Large-Scale Randomized Controlled Trial.
Postexercise Hypotension as a Predictor for Long-Term Training-Induced Blood Pressure Reduction: A Large-Scale Randomized Controlled Trial.
Post-exercise pressoric responses of exercises performed at different loads by normotensive women,"507715","Gurjão, André Luiz Demantova
Post-exercise pressoric responses of exercises performed at different loads by normotensive women,"507715","Gurjão, André Luiz Demantova
Resistance exercise training reduces arterial reservoir pressure in older adults with prehypertension and hypertension.
Resistance exercise training reduces arterial reservoir pressure in older adults with prehypertension and hypertension.
Resistance exercise training reduces arterial reservoir pressure in older adults with prehypertension and hypertension.
Resistance exercise training reduces arterial reservoir pressure in older adults with prehypertension and hypertension.
Sustained effect of resistance training on blood pressure and hand grip strength following a detraining period in elderly hypertensive women: a pilot study.
Sustained effect of resistance training on blood pressure and hand grip strength following a detraining period in elderly hypertensive women: a pilot study.
Sustained effect of resistance training on blood pressure and hand grip strength following a detraining period in elderly hypertensive women: a pilot study.
Sustained effect of resistance training on blood pressure and hand grip strength following a detraining period in elderly hypertensive women: a pilot study.

## Sheet: Post_Deletion
A randomized 9-month study of blood pressure and body fat responses to aerobic training versus combined aerobic and resistance training in older men.
Acute and chronic cardiovascular response to 16 weeks of combined eccentric or traditional resistance and aerobic training in elderly hypertensive women: a randomized controlled trial.
Acute and chronic effects of resistive exercise on blood pressure in hypertensive elderly women.
Acute blood pressure changes are related to chronic effects of resistance exercise in medicated hypertensives elderly women.
Blood pressure response to resistance training in hypertensive and normotensive older women.
Changes in vascular hemodynamics in older women following 16 weeks of combined aerobic and resistance training.
Chronic conventional resistance exercise reduces blood pressure in stage 1 hypertensive men.
Chronic resistance training does not affect post-exercise blood pressure in normotensive older women: a randomized controlled trial.
Combined aerobic and resistance training: are there additional benefits for older hypertensive adults?
Combined aerobic and resistance training: are there additional benefits for older hypertensive adults?,"840086","Lima, Leandra G
Combined exercise training improves blood pressure and antioxidant capacity in elderly individuals with hypertension.
Effect of 12 weeks of resistance exercise on post-exercise hypotension in stage 1 hypertensive individuals.
Effect of resistance training on cardiovascular parameters in normotensive and hypertensive adults,"706271","Brand, Caroline
Effect of three training protocols on blood pressure and heart rate in normotensive men,"967912","Soares, Gabriel Araújo
Exercise training program based on minimum weekly frequencies: effects on blood pressure and physical fitness in elderly hypertensive patients.
Kinetics of Hypotension during 50 Sessions of Resistance and Aerobic Training in Hypertensive Patients: a Randomized Clinical Trial.
Postexercise Hypotension as a Predictor for Long-Term Training-Induced Blood Pressure Reduction: A Large-Scale Randomized Controlled Trial.
Post-exercise pressoric responses of exercises performed at different loads by normotensive women,"507715","Gurjão, André Luiz Demantova
Resistance exercise training reduces arterial reservoir pressure in older adults with prehypertension and hypertension.
Sustained effect of resistance training on blood pressure and hand grip strength following a detraining period in elderly hypertensive women: a pilot study.

## Sheet: Final_Selected
A randomized 9-month study of blood pressure and body fat responses to aerobic training versus combined aerobic and resistance training in older men.
Acute and chronic cardiovascular response to 16 weeks of combined eccentric or traditional resistance and aerobic training in elderly hypertensive women: a randomized controlled trial.
Acute and chronic effects of resistive exercise on blood pressure in hypertensive elderly women.
Acute blood pressure changes are related to chronic effects of resistance exercise in medicated hypertensives elderly women.
Aerobic and resistance exercise in patients with resistant hypertension,"1003555","Carvalho, Cristiane Junqueira de
Analysis of pressor response in regular physical exercise in normotensive, hypertensive and hypertensive-diabetic persons,"652618","Reis, Sabrina Magalhães
Blood pressure after supervised physical exercise program in elderly women with hypertension,"611392","Rêgo, Adriana Ribeiro de O. N. do
Blood pressure response to resistance training in hypertensive and normotensive older women.
Changes in vascular hemodynamics in older women following 16 weeks of combined aerobic and resistance training.
Chronic Blood Pressure Reductions and Increments in Plasma Nitric Oxide Bioavailability.
Chronic conventional resistance exercise reduces blood pressure in stage 1 hypertensive men.
Chronic resistance training does not affect post-exercise blood pressure in normotensive older women: a randomized controlled trial.
Combined aerobic and resistance training: are there additional benefits for older hypertensive adults?
Combined aerobic and resistance training: are there additional benefits for older hypertensive adults?,"840086","Lima, Leandra G
Combined exercise reduces arterial stiffness, blood pressure, and blood markers for cardiovascular risk in postmenopausal women with hypertension.
Combined exercise training improves blood pressure and antioxidant capacity in elderly individuals with hypertension.
Comparative effectiveness of aerobic, resistance, and combined training on cardiovascular disease risk factors: A randomized controlled trial.
Diet and exercise training reduce blood pressure and improve autonomic modulation in women with prehypertension.
Dose-response curve to exercise in hypertensive individuals: analysis of the number of sessions to the hypotensive effect,"519929","Viecili, Paulo Ricardo Nazário
Effect of 12 weeks of resistance exercise on post-exercise hypotension in stage 1 hypertensive individuals.
Effect of a physical training program on healthy physical condition in hypertensive individuals,"785199","Alvarez, Consuelo Vélez
Effect of aerobic exercise on pressoric levels of hypertense patients of family health program,"549056","Silva, Nelma Nunes da
Effect of aerobic, resistance and concurrent training on blood pressure and morphology of normotensive and hypertensive elderly people,"705036","Carvalho, Paulo Roberto Cavalcanti
Effect of resistance training on cardiovascular parameters in normotensive and hypertensive adults,"706271","Brand, Caroline
Effect of resistence training in blood pressure at rest in normotensive elderly,"683304","Gurjão, André Luiz Demantova
Effect of Strength Training on Oxidative Stress and the Correlation of the Same with Forearm Vasodilatation and Blood Pressure of Hypertensive Elderly Women: A Randomized Clinical Trial.
Effect of three training protocols on blood pressure and heart rate in normotensive men,"967912","Soares, Gabriel Araújo
Effects of combined traditional Chinese exercises on blood pressure and arterial function of adult female hypertensive patients.
Effects of concurrent training on morphological and functional parameters and blood pressure in hypertensive women,"880649","Aguia, Renata Emilia M
Effects of continuous and interval training programs in the management of hypertension: a randomized controlled trial.
Effects of continuous vs. interval exercise training on blood pressure and arterial stiffness in treated hypertension.
Effects of physical exercise on cardiovascular risk factors in hypertensive older adults,"906863","Hortencio, Marinella Nogueira da Silva
Exercise training program based on minimum weekly frequencies: effects on blood pressure and physical fitness in elderly hypertensive patients.
Exercise training reduces peripheral arterial stiffness and myocardial oxygen demand in young prehypertensive subjects.
EXERCISE, BLOOD PRESSURE AND MORTALITY: FINDINGS OF EIGHT YEARS OF FOLLOW-UP,"843975","Turi, Bruna Camilo
Higher physical fatigue predicts adherence to a 12-week exercise intervention in women with elevated blood pressure.
Hypertension risk: exercise is medicine* for most but not all.
Influence of exercise at lower and higher intensity on blood pressure and cardiovascular risk factors at older age.
Interacción entre farmacoterapia hipotensiva y terapia con ejercicio físico requiere regulación farmacológica en pacientes hipertensos.
Kinetics of Hypotension during 50 Sessions of Resistance and Aerobic Training in Hypertensive Patients: a Randomized Clinical Trial.
Lifestyle modification for resistant hypertension: The TRIUMPH randomized clinical trial.
Long-term effectiveness of non-drug recommendations to treat hypertension in a clinical setting.
Multi-professional intervention in adults with arterial hypertension: a randomized clinical trial,"829834","Radovanovic, Cremilde Aparecida Trindade
Non-periodized and Daily Undulating Periodized Resistance Training on Blood Pressure of Older Women.
Postexercise Hypotension as a Predictor for Long-Term Training-Induced Blood Pressure Reduction: A Large-Scale Randomized Controlled Trial.
Post-exercise pressoric responses of exercises performed at different loads by normotensive women,"507715","Gurjão, André Luiz Demantova
Resistance exercise training reduces arterial reservoir pressure in older adults with prehypertension and hypertension.
Resistance training intensities and blood pressure of hypertensive older women - a pilot study,"666198","Cunha, Eline Silva da
Sustained effect of resistance training on blood pressure and hand grip strength following a detraining period in elderly hypertensive women: a pilot study.
The effect of resistance exercise on mean blood pressure in the patients referring to cardiovascular research centre.
The efficacy of isometric resistance training utilizing handgrip exercise for blood pressure management: A randomized trial.
The joint association of physical activity, blood-pressure control, and pharmacologic treatment of hypertension for all-cause mortality ris
Time-course of health-related adaptations in response to combined training in hypertensive elderly: immune and autonomic modulation interactions,"976262","Sardeli, Amanda V

## Sheet: No_Review
A randomized 9-month study of blood pressure and body fat responses to aerobic training versus combined aerobic and resistance training in older men.
Analysis of pressor response in regular physical exercise in normotensive, hypertensive and hypertensive-diabetic persons,"652618","Reis, Sabrina Magalhães
Blood pressure after supervised physical exercise program in elderly women with hypertension,"611392","Rêgo, Adriana Ribeiro de O. N. do
Changes in vascular hemodynamics in older women following 16 weeks of combined aerobic and resistance training.
Chronic resistance training does not affect post-exercise blood pressure in normotensive older women: a randomized controlled trial.
Combined aerobic and resistance training: are there additional benefits for older hypertensive adults?
Combined aerobic and resistance training: are there additional benefits for older hypertensive adults?,"840086","Lima, Leandra G
Combined exercise reduces arterial stiffness, blood pressure, and blood markers for cardiovascular risk in postmenopausal women with hypertension.
Combined exercise training improves blood pressure and antioxidant capacity in elderly individuals with hypertension.
Comparative effectiveness of aerobic, resistance, and combined training on cardiovascular disease risk factors: A randomized controlled trial.
Diet and exercise training reduce blood pressure and improve autonomic modulation in women with prehypertension.
Dose-response curve to exercise in hypertensive individuals: analysis of the number of sessions to the hypotensive effect,"519929","Viecili, Paulo Ricardo Nazário
Effect of a physical training program on healthy physical condition in hypertensive individuals,"785199","Alvarez, Consuelo Vélez
Effect of aerobic exercise on pressoric levels of hypertense patients of family health program,"549056","Silva, Nelma Nunes da
Effect of resistance training on cardiovascular parameters in normotensive and hypertensive adults,"706271","Brand, Caroline
Effect of resistence training in blood pressure at rest in normotensive elderly,"683304","Gurjão, André Luiz Demantova
Effect of Strength Training on Oxidative Stress and the Correlation of the Same with Forearm Vasodilatation and Blood Pressure of Hypertensive Elderly Women: A Randomized Clinical Trial.
Effect of three training protocols on blood pressure and heart rate in normotensive men,"967912","Soares, Gabriel Araújo
Effects of combined traditional Chinese exercises on blood pressure and arterial function of adult female hypertensive patients.
Effects of concurrent training on morphological and functional parameters and blood pressure in hypertensive women,"880649","Aguia, Renata Emilia M
Effects of continuous and interval training programs in the management of hypertension: a randomized controlled trial.
Effects of continuous vs. interval exercise training on blood pressure and arterial stiffness in treated hypertension.
Effects of physical exercise on cardiovascular risk factors in hypertensive older adults,"906863","Hortencio, Marinella Nogueira da Silva
Exercise training program based on minimum weekly frequencies: effects on blood pressure and physical fitness in elderly hypertensive patients.
EXERCISE, BLOOD PRESSURE AND MORTALITY: FINDINGS OF EIGHT YEARS OF FOLLOW-UP,"843975","Turi, Bruna Camilo
Higher physical fatigue predicts adherence to a 12-week exercise intervention in women with elevated blood pressure.
Hypertension risk: exercise is medicine* for most but not all.
Influence of exercise at lower and higher intensity on blood pressure and cardiovascular risk factors at older age.
Interacción entre farmacoterapia hipotensiva y terapia con ejercicio físico requiere regulación farmacológica en pacientes hipertensos.
Lifestyle modification for resistant hypertension: The TRIUMPH randomized clinical trial.
Long-term effectiveness of non-drug recommendations to treat hypertension in a clinical setting.
Multi-professional intervention in adults with arterial hypertension: a randomized clinical trial,"829834","Radovanovic, Cremilde Aparecida Trindade
Non-periodized and Daily Undulating Periodized Resistance Training on Blood Pressure of Older Women.
Postexercise Hypotension as a Predictor for Long-Term Training-Induced Blood Pressure Reduction: A Large-Scale Randomized Controlled Trial.
Post-exercise pressoric responses of exercises performed at different loads by normotensive women,"507715","Gurjão, André Luiz Demantova
The efficacy of isometric resistance training utilizing handgrip exercise for blood pressure management: A randomized trial.
The joint association of physical activity, blood-pressure control, and pharmacologic treatment of hypertension for all-cause mortality ris
Time-course of health-related adaptations in response to combined training in hypertensive elderly: immune and autonomic modulation interactions,"976262","Sardeli, Amanda V

## Sheet: Review
Acute and chronic cardiovascular response to 16 weeks of combined eccentric or traditional resistance and aerobic training in elderly hypertensive women: a randomized controlled trial.
Acute and chronic effects of resistive exercise on blood pressure in hypertensive elderly women.
Acute blood pressure changes are related to chronic effects of resistance exercise in medicated hypertensives elderly women.
Aerobic and resistance exercise in patients with resistant hypertension,"1003555","Carvalho, Cristiane Junqueira de
Blood pressure response to resistance training in hypertensive and normotensive older women.
Chronic Blood Pressure Reductions and Increments in Plasma Nitric Oxide Bioavailability.
Chronic conventional resistance exercise reduces blood pressure in stage 1 hypertensive men.
Effect of 12 weeks of resistance exercise on post-exercise hypotension in stage 1 hypertensive individuals.
Effect of aerobic, resistance and concurrent training on blood pressure and morphology of normotensive and hypertensive elderly people,"705036","Carvalho, Paulo Roberto Cavalcanti
Exercise training reduces peripheral arterial stiffness and myocardial oxygen demand in young prehypertensive subjects.
Kinetics of Hypotension during 50 Sessions of Resistance and Aerobic Training in Hypertensive Patients: a Randomized Clinical Trial.
Resistance exercise training reduces arterial reservoir pressure in older adults with prehypertension and hypertension.
Resistance training intensities and blood pressure of hypertensive older women - a pilot study,"666198","Cunha, Eline Silva da
Sustained effect of resistance training on blood pressure and hand grip strength following a detraining period in elderly hypertensive women: a pilot study.
The effect of resistance exercise on mean blood pressure in the patients referring to cardiovascular research centre.
